# Supplementary material for: Echinocandin Adaptation in Candida albicans Is Accompanied by Altered Chromatin Accessibility at Gene Promoters and by Cell Wall Remodeling
Source: J Fungi (Basel). 2025 Feb 1;11(2):110. doi: 10.3390/jof11020110 (PMC11856910; doi:10.3390/jof11020110)
Supplement: Supplementary file 1 [file jof-11-00110-s001.zip]

Archive with 32 entries (32 files):
- FIG S1 A (GPI acnhored genes).tif
- FIG S1 B (Genes involved in caspofungin response).tif
- FIG S1 C (genes involved in caspofungin response).tif
- FIG S1 D (Genes involved in cell wall build).tif
- FIG S1 E (Genes in stress response pathway).tif
- FIG S1 F (Transcription factors in stress response pathway).tif
- FIG S1 G (CUP9 CHS1).tif
- FIG S2 (principle component analysis).tif
- List of supplementary tables.pdf
- Table S1.xlsx
- Table S10.xlsx
- Table S11.xlsx
- Table S12.xlsx
- Table S13.xlsx
- Table S14.xlsx
- Table S15.xlsx
- Table S16.xlsx
- Table S17.xlsx
- Table S18.xlsx
- Table S19.xlsx
- Table S2.xlsx
- Table S20.xlsx
- Table S21.xlsx
- Table S22.pdf
- Table S23.pdf
- Table S3.xlsx
- Table S4.xlsx
- Table S5.xlsx
- Table S6.xlsx
- Table S7.xlsx
- Table S8.xlsx
- Table S9.xlsx
