# Supplementary material for: Echinocandin Adaptation in Candida albicans Is Accompanied by Altered Chromatin Accessibility at Gene Promoters and by Cell Wall Remodeling
Source: J Fungi (Basel). 2025 Feb 1;11(2):110. doi: 10.3390/jof11020110 (PMC11856910; doi:10.3390/jof11020110)
Supplement: Supplementary file 1 [file jof-11-00110-s001.zip › Table S1.xlsx]

## Sheet: JMC200-2-5 vs JRCT1 Narrow peak
Table S1. Analysis of ATAC-seq narrow peaks of JMC200-2-5
Standard Name	Identifier	Systematic Name	Chromosome	Ratio	log 2 Fold Change	FDR(adjusted p-value)	p-value	Annotation (peak position)	distance to TSS
	orf19.10914	C6_01750C_A	6	1.66601	0.736401	2.17502e-13	2.66481e-17	Promoter (<=1kb)	-39
	orf19.12929	C3_00010C_A	3	1.5231	0.607012	3.42453e-12	8.39141e-16	Promoter (2-3kb)	2336
	orf19.11456	C5_04870W_A	5	1.5676	0.648556	1.75563e-10	6.45294e-14	Promoter (<=1kb)	-70
	orf19.12929	C3_00010C_A	3	1.49484	0.579989	1.93706e-10	1.18663e-13	Promoter (1-2kb)	1626
RBP1	orf19.11186	C7_02570C_A	7	1.31424	0.394224	1.93706e-10	1.14338e-13	Promoter (2-3kb)	-2222
RBP1	orf19.11186	C7_02570C_A	7	1.32121	0.401865	6.5805e-09	4.83742e-12	Promoter (1-2kb)	-1207
RDN18	CR_08770W_B	CR_08770W_A	R	1.8675	0.901105	2.24045e-08	1.92149e-11	Promoter (<=1kb)	263
RDN5	CR_08760C_B	CR_08760C_A	R	1.77955	0.831512	3.67759e-08	3.6046e-11	Promoter (<=1kb)	0
RDN18	CR_08770W_B	CR_08770W_A	R	1.83386	0.874883	1.34678e-07	1.48506e-10	Promoter (<=1kb)	0
ITS1	CR_08780W_B	CR_08780W_A	R	1.81378	0.858998	5.36655e-07	6.57504e-10	Promoter (<=1kb)	0
KNS1	orf19.12446	C1_13470W_A	1	1.44278	0.528855	9.75039e-07	1.31407e-09	Promoter (<=1kb)	-983
PSF2	orf19.7718	C1_05030C_A	1	1.4254	0.511368	9.83849e-07	1.44648e-09	Promoter (<=1kb)	-287
EST1	orf19.11527	C5_05470W_A	5	1.30875	0.38819	1.39438e-06	2.22089e-09	Promoter (<=1kb)	0
FGR6-3	IPF12868.1	C1_07770W_A	1	1.59844	0.676668	1.47921e-06	2.53723e-09	Distal Intergenic	-3569
tG(GCC)6	tG(GCC)6.2	CR_08750C_A	R	1.6256	0.700973	1.86866e-06	3.43419e-09	Promoter (2-3kb)	-2107
	orf19.9709	C6_04650W_A	6	1.29454	0.372438	1.3454e-05	2.63738e-08	Distal Intergenic	3664
	orf19.14085	C3_07070C_A	3	1.2998	0.378288	1.84583e-05	3.84453e-08	Promoter (<=1kb)	-290
FUN31	IPF2894.1	C3_06620W_A	3	1.29324	0.370993	1.94118e-05	4.45039e-08	Promoter (<=1kb)	-259
	orf19.9153	C2_02550C_A	2	1.27979	0.355911	1.94118e-05	4.5188e-08	Promoter (1-2kb)	1743
	orf19.9498	C5_01260W_A	5	1.3284	0.409692	2.25387e-05	5.59175e-08	Promoter (<=1kb)	-83
ITS2	CR_08800W_B	CR_08800W_A	R	1.735	0.794937	2.25387e-05	5.79897e-08	Promoter (<=1kb)	0
	orf19.13533	C1_00020C_A	1	1.33949	0.421683	2.65589e-05	7.15874e-08	Promoter (1-2kb)	-1785
	orf19.9334	C2_10160W_A	2	1.37448	0.458891	2.69831e-05	7.60368e-08	Promoter (<=1kb)	-375
	orf19.12929	C3_00010C_A	3	1.50667	0.591362	4.01641e-05	1.18101e-07	Promoter (<=1kb)	0
TLO5	orf19.9481	C2_00010W_A	2	1.31819	0.39856	4.45784e-05	1.36542e-07	Promoter (<=1kb)	-413
PUT1	orf19.11750	C5_02600W_A	5	1.2821	0.35851	5.69673e-05	1.81469e-07	Promoter (<=1kb)	-305
DCW1	orf19.9540	C2_01360C_A	2	1.23434	0.303742	8.26431e-05	2.73384e-07	Promoter (<=1kb)	-99
	IPF5239.2	C1_14430C_A	1	1.25622	0.329084	0.000102987	3.62244e-07	Promoter (<=1kb)	0
	orf19.9907	C7_02610C_A	7	1.21946	0.28624	0.000102987	3.65916e-07	Promoter (<=1kb)	0
	Contig4-1515_0003	C3_01150C_A	3	1.30601	0.385165	0.000103953	3.82318e-07	Promoter (1-2kb)	-1236
	orf19.8924	C7_03310W_A	7	1.247	0.318462	0.000103953	4.07306e-07	Promoter (<=1kb)	-164
ALK2	IPF387.1	CR_00210W_A	R	1.25571	0.328502	0.000103953	4.1499e-07	Promoter (<=1kb)	-265
YOX1	IPF2351.1	C7_00970C_A	7	1.29994	0.378444	0.000103953	4.20294e-07	Promoter (<=1kb)	-625
CTF1	orf19.9075	C2_01890W_A	2	1.24933	0.321151	0.000111614	4.64943e-07	Promoter (<=1kb)	-923
	orf19.11824	C5_03150W_A	5	1.31085	0.390501	0.000113817	4.88068e-07	Promoter (<=1kb)	-157
	IPF5234.2	C1_14450C_A	1	1.2592	0.332511	0.000116975	5.15939e-07	Promoter (<=1kb)	24
NCP1	orf19.10187	C4_03180W_A	4	1.28493	0.361691	0.000127659	5.85601e-07	Promoter (<=1kb)	-307
FGR6-1	orf19.12658	C7_02750W_A	7	1.37954	0.464187	0.000127659	6.03721e-07	Distal Intergenic	-3400
NPR2	orf19.7960	C3_03290C_A	3	1.26154	0.335185	0.000127659	6.09985e-07	Promoter (<=1kb)	-449
	IPF2001.1	CR_09410W_A	R	1.2689	0.343574	0.000200297	9.81609e-07	Distal Intergenic	-3586
MPP10	orf19.9471	C2_00070C_A	2	1.24936	0.321186	0.000201007	1.00972e-06	Promoter (<=1kb)	-123
	orf19.13519	C1_00100C_A	1	1.26132	0.334933	0.000212804	1.09505e-06	Promoter (<=1kb)	523
PGA23	orf19.11225	CR_02280W_A	R	1.25152	0.323684	0.000226557	1.19357e-06	Promoter (<=1kb)	-161
	orf19.8208	C5_00750C_A	5	1.23009	0.298764	0.00027463	1.48048e-06	Promoter (<=1kb)	-100
MRR2	IPF3443.1	C3_07860C_A	3	1.23032	0.299031	0.000403938	2.2628e-06	Promoter (<=1kb)	341
	orf19.9908	C7_02600C_A	7	1.25315	0.325562	0.000403938	2.27654e-06	Promoter (<=1kb)	9
RBP1	orf19.11186	C7_02570C_A	7	1.27975	0.355866	0.000413769	2.38265e-06	Promoter (<=1kb)	-825
PTC6	orf19.11189	CR_07770C_A	R	1.26216	0.335897	0.000423297	2.48937e-06	Promoter (<=1kb)	-88
	IPF1717.2	C4_07220C_A	4	1.25678	0.329733	0.000437495	2.62647e-06	Promoter (<=1kb)	-589
	IPF2239.1	C7_01130C_A	7	1.27293	0.348156	0.000449522	2.76886e-06	Promoter (<=1kb)	783
ALS1	orf19.13163	C6_03700W_A	6	1.26181	0.3355	0.000449522	2.80883e-06	Promoter (1-2kb)	1924
GDI1	IPF5237.2	C1_14440C_A	1	1.24179	0.312424	0.000528937	3.36985e-06	Promoter (<=1kb)	-166
BMT7	orf19.7975	C3_03450C_A	3	1.20176	0.265148	0.000576144	3.74119e-06	Promoter (<=1kb)	-195
	IPF5725.1	C6_00090W_A	6	1.24275	0.313538	0.000577644	3.82171e-06	Promoter (<=1kb)	0
	orf19.1433.1	C2_08400C_A	2	1.21547	0.281511	0.000586839	3.95444e-06	Promoter (<=1kb)	-588
	orf6.5409	C3_07930C_A	3	1.23602	0.305703	0.000671289	4.60576e-06	Promoter (<=1kb)	0
DES1	orf19.11530	C5_05480W_A	5	1.21456	0.280434	0.000711212	4.96681e-06	Promoter (<=1kb)	0
EAF3	IPF11644	C2_08280W_A	2	1.24695	0.318399	0.000779898	5.61025e-06	Promoter (<=1kb)	-101
	IPF1899.2	C7_04310C_A	7	1.24805	0.319674	0.000779898	5.7885e-06	Promoter (1-2kb)	1839
DRE2	orf19.10342	CR_02650C_A	R	1.25817	0.331323	0.000779898	5.81235e-06	Distal Intergenic	4259
	orf19.12923	C3_00050C_A	3	1.28939	0.366692	0.000779898	5.82869e-06	Promoter (<=1kb)	79
SEC7	orf19.13368	C3_04820C_A	3	1.27023	0.345091	0.000785034	5.96326e-06	Promoter (<=1kb)	-128
	IPF3456.2	C3_07940W_A	3	1.22763	0.295875	0.000913385	7.11624e-06	Promoter (<=1kb)	-68
	IPF19812.1	CR_09070C_A	R	1.23535	0.304918	0.000913385	7.16205e-06	Promoter (<=1kb)	-105
CIS301	orf19.9476	C2_00050C_A	2	1.22731	0.295494	0.000995492	7.92784e-06	Promoter (<=1kb)	-189
	orf19.7712	C1_04970W_A	1	1.23558	0.305183	0.00115954	9.37636e-06	Promoter (<=1kb)	-122
ERG2	orf19.13447	C1_00800C_A	1	1.228	0.296316	0.00137738	1.13066e-05	Promoter (1-2kb)	1266
	orf19.8293	C1_11250W_A	1	1.23164	0.300579	0.00140133	1.16749e-05	Promoter (<=1kb)	-525
WSC4	IPF5256.1	C1_14360C_A	1	1.2313	0.300177	0.00141182	1.19352e-05	Promoter (<=1kb)	353
THI20	orf19.8508	C2_03370W_A	2	1.26092	0.334473	0.00146076	1.2528e-05	Promoter (<=1kb)	-238
	IPF21764.1	C3_00190W_A	3	1.21422	0.280034	0.00159941	1.3913e-05	Promoter (<=1kb)	-91
	IPF5453.1	C5_00060C_A	5	1.23264	0.301752	0.00169541	1.49559e-05	Promoter (<=1kb)	796
	IPF5661.2	C7_00010C_A	7	1.19496	0.256963	0.00179546	1.61039e-05	Promoter (<=1kb)	0
RCA1	orf19.13521	C1_00080C_A	1	1.20514	0.269204	0.00179546	1.62784e-05	Promoter (<=1kb)	-111
CCT8	orf19.13518	C1_00110W_A	1	1.2271	0.295249	0.00182855	1.68024e-05	Promoter (<=1kb)	503
	orf19.13519	C1_00100C_A	1	1.21405	0.279828	0.00184073	1.71399e-05	Promoter (<=1kb)	94
HAP3	orf19.12116	C4_01390W_A	4	1.24629	0.317639	0.00188117	1.79325e-05	Promoter (<=1kb)	-170
	orf19.9466	C2_00110W_A	2	1.24384	0.314805	0.00188117	1.79774e-05	Promoter (<=1kb)	-133
	IPF5217.1	C1_14520W_A	1	1.21468	0.280572	0.00208358	2.01669e-05	Promoter (<=1kb)	0
OPT1	orf19.10133	CR_02020C_A	R	1.23402	0.303369	0.00226604	2.22107e-05	Promoter (1-2kb)	1586
VID21	orf19.10590	C4_07230C_A	4	1.20003	0.263075	0.00227518	2.25789e-05	Promoter (<=1kb)	717
	orf19.8973	C2_09590C_A	2	1.21413	0.279929	0.00235973	2.37071e-05	Promoter (<=1kb)	-917
	orf19.12813	C2_10730W_A	2	1.2398	0.310104	0.00239826	2.44205e-05	Promoter (<=1kb)	0
MOH1	orf19.10876	C4_03430W_A	4	1.22047	0.287442	0.00239826	2.46819e-05	Promoter (<=1kb)	-870
PPZ1	orf19.8345	CR_06420W_A	R	1.19867	0.26144	0.0024155	2.54415e-05	Promoter (<=1kb)	-180
	orf19.13386	C3_04970C_A	3	1.18801	0.248551	0.0024155	2.54512e-05	Promoter (<=1kb)	0
TCC1	orf19.14026	C3_07560W_A	3	1.21857	0.28519	0.00244922	2.61067e-05	Promoter (1-2kb)	-1697
MET10	orf19.11557	C2_09140C_A	2	1.2044	0.268311	0.00256572	2.76627e-05	Promoter (1-2kb)	-1381
PGA11	IPF647.1	CR_10330W_A	R	1.21585	0.281967	0.00310409	3.38475e-05	Promoter (1-2kb)	1946
	orf19.10731	C5_03920C_A	5	1.20897	0.273775	0.00315747	3.48166e-05	Promoter (<=1kb)	-112
SYS1	IPF1895.1	C7_04330C_A	7	1.19468	0.256629	0.0031892	3.55571e-05	Promoter (<=1kb)	0
	IPF336.1	CR_00060C_A	R	1.2298	0.298425	0.00326834	3.68399e-05	Promoter (<=1kb)	0
PPH21	orf19.9252	C3_01600W_A	3	1.22057	0.287557	0.00332051	3.78348e-05	Promoter (<=1kb)	-285
	IPF19350.2	CR_01510C_A	R	1.20094	0.264165	0.0036561	4.21065e-05	Promoter (<=1kb)	4
ECM21	orf19.12352	C1_10180C_A	1	1.20834	0.273031	0.00369271	4.29806e-05	Promoter (<=1kb)	-491
RDN5	CR_08760C_B	CR_08760C_A	R	1.19106	0.252247	0.00375274	4.4819e-05	Promoter (2-3kb)	2502
ADAEC	orf19.8487	C2_03520C_A	2	1.21051	0.275616	0.00375274	4.44376e-05	Distal Intergenic	5140
	IPF361.1	CR_00110W_A	R	1.20254	0.26608	0.00375274	4.50586e-05	Promoter (<=1kb)	0
WOR4	orf19.14005	C3_07730W_A	3	1.19483	0.256804	0.00384488	4.6636e-05	Promoter (2-3kb)	-2279
RIM8	orf19.13510	C1_00150C_A	1	1.20991	0.2749	0.00385961	4.75438e-05	Promoter (<=1kb)	-386
	orf19.11098	C2_08620W_A	2	1.22491	0.292679	0.00385961	4.77604e-05	Promoter (<=1kb)	-44
MNN11	orf19.10444	C1_02400C_A	1	1.20581	0.27	0.00412823	5.15902e-05	Promoter (<=1kb)	-297
RAT1	orf19.12150	C4_01080W_A	4	1.20621	0.270476	0.0042328	5.34156e-05	Promoter (<=1kb)	-54
TLO11	IPF5443.2	C5_00010W_A	5	1.20415	0.268019	0.00440801	5.61668e-05	Promoter (<=1kb)	-407
	IPF3434.1	C3_07840C_A	3	1.20493	0.268952	0.00492471	6.33539e-05	Promoter (<=1kb)	197
tS(AGA)1	tS(AGA)1.2	CR_05930C_A	R	1.18633	0.246507	0.00513501	6.66884e-05	Promoter (<=1kb)	236
	IPF5446.1	C5_00030W_A	5	1.19992	0.262936	0.00543738	7.12815e-05	Promoter (<=1kb)	732
CYS4	orf19.12011	C1_01870C_A	1	1.20879	0.273561	0.00558406	7.38885e-05	Promoter (<=1kb)	-100
CHS1	orf19.12655	C7_02770W_A	7	1.20536	0.26946	0.00610437	8.15213e-05	Promoter (<=1kb)	839
	IPF27154.1	C2_04670W_A	2	1.18112	0.240158	0.00617038	8.31588e-05	Promoter (<=1kb)	43
	IPF5646.1	C7_00060C_A	7	1.19279	0.254337	0.00625958	8.51278e-05	Promoter (<=1kb)	0
	orf19.10490	C1_02850W_A	1	1.18515	0.24507	0.00669714	9.1899e-05	Promoter (<=1kb)	-192
PRX1	orf19.12647	C7_02810W_A	7	1.19589	0.258082	0.00672288	9.30759e-05	Promoter (<=1kb)	-547
	IPF5653.1	C7_00030W_A	7	1.21555	0.281609	0.00683536	9.54705e-05	Promoter (<=1kb)	12
	orf19.9382	C1_06270W_A	1	1.21896	0.285656	0.00688468	9.7003e-05	Promoter (<=1kb)	-242
	IPF5730.1	C6_00120W_A	6	1.20364	0.267402	0.00700969	9.96232e-05	Promoter (<=1kb)	696
	IPF5450.1	C5_00040C_A	5	1.20905	0.27387	0.00735825	0.000105478	Promoter (1-2kb)	1091
	orf19.8687	C6_04290W_A	6	1.20387	0.267685	0.00744416	0.000107622	Promoter (<=1kb)	-377
	orf19.9223	C3_01940C_A	3	1.20897	0.273774	0.00751227	0.000110663	Promoter (<=1kb)	-117
BUL1	orf19.12560	C1_08170C_A	1	1.17562	0.233427	0.00751227	0.000111357	Promoter (1-2kb)	-1799
PGI1	orf19.11369	CR_06340C_A	R	1.18067	0.239602	0.00751227	0.000111368	Promoter (<=1kb)	-954
	IPF3316.1	C3_06110C_A	3	1.21862	0.285244	0.00753537	0.000112634	Promoter (<=1kb)	-248
HGT6	orf19.9570	C2_01020W_A	2	1.20908	0.273914	0.00852724	0.000128504	Promoter (<=1kb)	-560
GIT4	orf19.9536	C5_00870C_A	5	1.19821	0.260885	0.00918267	0.000140148	Promoter (<=1kb)	-906
PMC1	orf19.9295	C3_01250W_A	3	1.18135	0.240436	0.00918267	0.000140631	Promoter (<=1kb)	-760
	orf19.13931	C7_01510W_A	7	1.20658	0.270929	0.00939304	0.000145004	Promoter (<=1kb)	-488
ARP3	orf19.9829	C2_07320W_A	2	1.20095	0.264174	0.00961879	0.000149668	Promoter (<=1kb)	-129
	orf19.12418	C1_13270W_A	1	1.19782	0.260407	0.0105344	0.000165205	Promoter (<=1kb)	-56
	orf19.12169	C4_00950C_A	4	1.17456	0.232124	0.010854	0.000171794	Promoter (<=1kb)	-47
TGL99	orf19.12449	C1_13510C_A	1	1.19406	0.255877	0.010854	0.000172877	Promoter (<=1kb)	-93
	orf19.11280	C4_04800W_A	4	1.17466	0.232246	0.0112006	0.00017977	Promoter (2-3kb)	-2249
STD1	IPF3426.1	C3_07790W_A	3	1.16486	0.220152	0.0116483	0.000188383	Promoter (<=1kb)	0
	orf19.13501	C1_00210C_A	1	1.18562	0.245645	0.0122764	0.000200391	Promoter (<=1kb)	-788
AHP2	orf19.13824	C7_02390W_A	7	1.15827	0.211967	0.0122764	0.000201549	Promoter (<=1kb)	0
	orf19.9557	C2_01190C_A	2	0.831634	-0.265979	0.0124688	0.000206234	Promoter (<=1kb)	-852
	orf6.4572	C5_00050W_A	5	1.16992	0.226411	0.0127281	0.000212083	Promoter (<=1kb)	614
	orf19.12920	C3_00100W_A	3	1.18413	0.243828	0.0128209	0.0002152	Promoter (<=1kb)	38
RPL42	IPF22520.1	C1_10390C_A	1	0.833156	-0.263342	0.013464	0.000227644	Promoter (<=1kb)	-143
	IPF5450.1	C5_00040C_A	5	1.16832	0.22444	0.0135806	0.000231279	Promoter (<=1kb)	69
GLC3	orf19.13067	C6_03340C_A	6	1.18639	0.24658	0.0137018	0.000235022	Promoter (<=1kb)	-270
	orf19.10073	CR_01530C_A	R	1.18372	0.243328	0.0143796	0.00024841	Promoter (<=1kb)	0
MVD	orf19.13524	C1_00070W_A	1	1.17299	0.230194	0.0150895	0.000262522	Promoter (<=1kb)	0
RRN3	orf19.9479	C2_00030W_A	2	1.17446	0.231997	0.0151428	0.000265935	Promoter (<=1kb)	0
GSY1	orf19.10788	CR_00780C_A	R	1.17013	0.226672	0.0151428	0.000268416	Promoter (<=1kb)	-258
	orf19.8844	C4_05740C_A	4	1.18891	0.249637	0.0151428	0.000269016	Promoter (<=1kb)	-249
LSP1	orf19.10659	C2_06730W_A	2	1.1757	0.233525	0.0157022	0.000280877	Promoter (1-2kb)	-1281
	IPF16640.2	CR_09610C_A	R	1.18895	0.249692	0.0160093	0.000288333	Promoter (<=1kb)	-274
SKO1	orf19.8634	C1_03770W_A	1	0.849155	-0.2359	0.0162565	0.000294776	Promoter (2-3kb)	2129
TLO1	CTA2	CR_00020W_A	R	1.17362	0.230968	0.0172311	0.000315727	Promoter (<=1kb)	-372
RPL20B	orf19.12102	C4_01520C_A	4	1.19437	0.256254	0.0172311	0.00031667	Promoter (<=1kb)	-470
	orf19.8553	C5_00510W_A	5	1.18961	0.250493	0.017385	0.000321628	Promoter (1-2kb)	-1061
HAP41	orf19.8359	C4_05110C_A	4	1.17148	0.228327	0.0180402	0.000337173	Promoter (1-2kb)	-1177
	orf19.13600	C1_06920C_A	1	1.17356	0.230887	0.0180402	0.00033817	Promoter (<=1kb)	-255
	IPF2480.2	CR_00490W_A	R	1.17375	0.231122	0.0182419	0.000344187	Promoter (<=1kb)	0
SOG2	orf19.11928	C1_07190W_A	1	1.18849	0.249133	0.0185792	0.000352828	Promoter (<=1kb)	-217
RPL2	IPF11739.1	C1_11060C_A	1	1.17843	0.23687	0.0186069	0.000355632	Promoter (<=1kb)	-77
	IPF5652.1	C7_00040C_A	7	1.16709	0.222922	0.0191416	0.000368197	Promoter (<=1kb)	31
CNH1	orf19.8001	C4_00040W_A	4	1.16306	0.217927	0.0191481	0.000370669	Promoter (<=1kb)	1
	orf19.9473	C2_00060C_A	2	1.17105	0.227797	0.019176	0.000373558	Promoter (<=1kb)	50
	orf19.12113	C4_01420W_A	4	1.18606	0.246173	0.0192077	0.000376529	Promoter (<=1kb)	-256
MYO1	orf19.13673	C5_01650C_A	5	1.17594	0.233817	0.0192127	0.000380867	Promoter (<=1kb)	-212
BUD14	orf19.11038	C2_05260W_A	2	1.18397	0.243634	0.0192127	0.000381335	Promoter (1-2kb)	-1230
	orf19.10513	C1_03050W_A	1	1.17379	0.231173	0.0194474	0.000388375	Promoter (<=1kb)	-77
	orf19.11482	C5_05070W_A	5	1.17734	0.235531	0.0195253	0.000397145	Distal Intergenic	4083
FRP6	orf19.10945	C6_01430C_A	6	1.17998	0.238765	0.0195253	0.000399266	Promoter (1-2kb)	-1211
FLO8	orf19.8695	C6_04350C_A	6	0.844365	-0.244061	0.0195253	0.000401176	Promoter (<=1kb)	-932
MUM2	orf19.11526	C5_05450C_A	5	1.18109	0.240113	0.0195253	0.000403456	Promoter (<=1kb)	18
SLM2	orf19.10999	C6_02060W_A	6	1.18427	0.243997	0.0195253	0.00040468	Promoter (<=1kb)	-576
	orf19.9469	C2_00090W_A	2	1.17655	0.234558	0.0195253	0.000405372	Promoter (<=1kb)	20
DPP1	orf19.8271	C1_11470C_A	1	0.850627	-0.233402	0.0195253	0.000408854	Promoter (1-2kb)	-1427
	orf19.10819	C1_01210W_A	1	1.18439	0.244149	0.0195253	0.000410355	Promoter (<=1kb)	-59
EXO70	orf19.13865	C7_02050C_A	7	1.14798	0.199097	0.0195253	0.000413399	Promoter (2-3kb)	2106
FLO9	orf19.12859	C3_00580W_A	3	1.17307	0.230283	0.0195253	0.000413854	Promoter (1-2kb)	-1569
PGA62	orf19.10281	C4_02390W_A	4	1.15583	0.208927	0.0197753	0.000421985	Promoter (<=1kb)	0
NUO1	IPF7942.1	CR_09550C_A	R	1.14158	0.19103	0.0197753	0.000423999	Promoter (<=1kb)	0
IRA2	orf19.12686	C1_12450C_A	1	1.17605	0.233949	0.0204958	0.000441958	Promoter (<=1kb)	-398
SRB1	VIG9	C3_07950C_A	3	1.181	0.240005	0.0207701	0.000450417	Promoter (<=1kb)	-76
	orf19.10525	C1_03140W_A	1	1.17272	0.229863	0.0207865	0.000455831	Promoter (<=1kb)	-122
	orf19.9244	C3_01690W_A	3	1.15963	0.213662	0.0207865	0.000456951	Promoter (<=1kb)	-380
PMA1	orf19.12838	C3_00720W_A	3	1.16582	0.221343	0.0207865	0.000458414	Promoter (2-3kb)	-2372
SRB1	VIG9	C3_07950C_A	3	1.1711	0.22786	0.0220664	0.000497249	Promoter (<=1kb)	695
	orf19.12846	C3_00660W_A	3	0.845904	-0.241434	0.0220664	0.000494222	Promoter (<=1kb)	-221
SLC1	orf19.7881	C3_02600C_A	3	1.17757	0.235809	0.0220664	0.000497257	Promoter (<=1kb)	-309
TLO16	IPF1892.1	C7_04360C_A	7	1.17571	0.233533	0.0220664	0.000497454	Promoter (<=1kb)	-400
	orf19.458.1	CR_05960W_A	R	1.17297	0.230164	0.0220914	0.000503316	Promoter (<=1kb)	-186
ATP16	IPF4961.2	CR_10850C_A	R	1.16556	0.221027	0.0220914	0.000503431	Promoter (<=1kb)	-66
PGA11	IPF647.1	CR_10330W_A	R	1.16771	0.223686	0.022181	0.000508191	Promoter (1-2kb)	1579
SHP1	orf19.10082	CR_01610C_A	R	0.859968	-0.217645	0.0223623	0.000516349	Promoter (<=1kb)	137
CST5	orf19.9674	C6_04430W_A	6	1.16978	0.22624	0.0223623	0.000517824	Promoter (<=1kb)	0
	orf19.12198	C1_08780W_A	1	1.16929	0.225629	0.0225272	0.000524402	Promoter (<=1kb)	-46
RCK2	orf19.9808	C2_07130C_A	2	1.17229	0.229329	0.0228634	0.000535029	Promoter (<=1kb)	-419
	orf19.8006	C4_00070C_A	4	1.16731	0.223191	0.0236058	0.000555294	Promoter (<=1kb)	958
	orf19.8003	C4_00050W_A	4	1.17108	0.227844	0.0236868	0.000560102	Promoter (1-2kb)	-1021
	IPF5225.1	C1_14480W_A	1	1.17598	0.233864	0.0240971	0.000573207	Promoter (<=1kb)	27
	orf19.9003	C4_04230W_A	4	1.17535	0.233091	0.0240971	0.000575708	Promoter (<=1kb)	-119
TPK1	orf19.12357	C1_10220C_A	1	1.1582	0.211888	0.0244901	0.000588099	Promoter (<=1kb)	-886
	orf19.8776	C6_00260W_A	6	1.17262	0.229741	0.0245372	0.000592236	Promoter (<=1kb)	0
	orf19.12346	C1_10140C_A	1	1.1686	0.224777	0.0247067	0.000599353	Distal Intergenic	-4664
CTP1	orf19.13291	C3_04270C_A	3	1.14579	0.196338	0.0253476	0.000618006	Promoter (<=1kb)	-103
PHR2	orf19.13500	C1_00220W_A	1	1.17475	0.232356	0.0261117	0.000639835	Promoter (<=1kb)	-928
RPC10	IPF5246.1	C1_14390W_A	1	1.15808	0.211732	0.026603	0.000655135	Promoter (<=1kb)	355
SPT6	IPF1910.1	C7_04300W_A	7	1.16852	0.224684	0.026764	0.000662377	Promoter (1-2kb)	1973
	orf19.11142	C6_00710W_A	6	1.15098	0.202864	0.0276362	0.00068735	Promoter (<=1kb)	0
VID21	orf19.10590	C4_07230C_A	4	1.15744	0.210938	0.027971	0.000699104	Promoter (<=1kb)	0
RTA2	orf19.7695	C2_06470W_A	2	1.14048	0.189642	0.0284829	0.000715388	Promoter (<=1kb)	0
SIR2	orf19.9544	C2_01330C_A	2	1.15156	0.203593	0.0285223	0.000719871	Promoter (<=1kb)	-236
SEC10	orf19.10598	C4_07190W_A	4	1.16586	0.221395	0.0285675	0.000724514	Promoter (1-2kb)	1408
SUT1	orf19.11817	C5_03130W_A	5	1.15194	0.204069	0.0287013	0.000731422	Promoter (1-2kb)	1593
	orf19.10588	C4_07240W_A	4	1.15678	0.210117	0.0288433	0.000738574	Promoter (<=1kb)	0
	orf19.8340	CR_06450W_A	R	1.16608	0.22167	0.0294453	0.000757599	Promoter (2-3kb)	-2165
YAH1	orf19.7969	C3_03390C_A	3	1.16696	0.222756	0.0295408	0.000763675	Promoter (<=1kb)	-67
PGA59	orf19.10283	C4_02370C_A	4	1.15115	0.203073	0.0298306	0.000775812	Promoter (<=1kb)	7
INO2	IPF333.1	CR_00050W_A	R	1.16089	0.215236	0.0298306	0.000778475	Promoter (<=1kb)	455
	orf19.14097	C3_06950W_A	3	0.855239	-0.225601	0.0306361	0.000806836	Promoter (2-3kb)	-2755
RPP1	orf19.8631	C1_03800W_A	1	1.16063	0.214908	0.0306361	0.000807004	Promoter (<=1kb)	-9
HSP60	orf19.8336	CR_06490C_A	R	1.16423	0.219376	0.0306784	0.000811877	Promoter (<=1kb)	-91
KCS1	orf19.8622	CR_05260C_A	R	0.857946	-0.221041	0.0309165	0.000821964	Promoter (<=1kb)	0
BNA31	orf19.13231	C2_02950W_A	2	1.15617	0.209348	0.0313679	0.000837809	Promoter (<=1kb)	0
	orf19.11763	C5_02690W_A	5	1.16451	0.219729	0.0316856	0.000850177	Promoter (<=1kb)	-119
FEN12	orf19.8526	C2_03230C_A	2	0.8606	-0.216586	0.0322213	0.000871906	Promoter (2-3kb)	2048
ECM331	orf19.11730	C5_02460C_A	5	1.15981	0.213894	0.0322213	0.000872446	Promoter (<=1kb)	-636
TUP1	orf19.13528	C1_00060W_A	1	1.15645	0.209705	0.0323003	0.000878542	Promoter (<=1kb)	170
EHD3	orf19.10547	C1_03320C_A	1	1.15636	0.209596	0.0325747	0.000892549	Promoter (<=1kb)	-110
	IPF1261.1	C3_05900W_A	3	1.16686	0.222629	0.0325747	0.000896118	Promoter (<=1kb)	-255
	orf19.10559	C1_03400W_A	1	0.856999	-0.222635	0.0325747	0.000897978	Promoter (<=1kb)	-454
ROB1	orf19.12465	C1_13620W_A	1	0.857802	-0.221283	0.0329575	0.000915058	Promoter (<=1kb)	-483
ERG6	orf19.9199	C3_02150C_A	3	1.15433	0.207056	0.0329575	0.000916607	Promoter (<=1kb)	-968
	orf19.13851	C7_02170C_A	7	1.14594	0.196527	0.0338143	0.000944578	Promoter (<=1kb)	0
PEX11	orf19.8690	C6_04310W_A	6	1.15633	0.209551	0.0341955	0.000959419	Promoter (<=1kb)	-245
	orf6.8517	C3_05760W_A	3	1.16235	0.217046	0.0343686	0.000968485	Promoter (<=1kb)	-403
	orf19.12597	C7_03230C_A	7	1.15075	0.202571	0.0345794	0.000978661	Promoter (<=1kb)	-603
MSN5	orf19.10182	C4_03280W_A	4	1.14698	0.197844	0.0346212	0.000984088	Promoter (<=1kb)	-305
NOC2	orf19.13272	CR_05520W_A	R	0.861377	-0.215284	0.0360048	0.0010307	Promoter (1-2kb)	-1064
	orf19.13704	C1_12740W_A	1	1.15447	0.207229	0.0360048	0.00103294	Promoter (<=1kb)	-290
	orf19.12372	C1_10350C_A	1	1.15769	0.211254	0.0360048	0.00104059	Promoter (<=1kb)	-54
VAM6	orf19.9140	C2_02440W_A	2	0.859896	-0.217765	0.0360048	0.00104106	Promoter (<=1kb)	96
SOL3	orf19.8323	CR_06700C_A	R	1.16029	0.214485	0.0366443	0.00106931	Promoter (<=1kb)	-65
PST1	IPF17954.2	C2_06870C_A	2	1.16206	0.216686	0.0366443	0.001073	Promoter (<=1kb)	-130
PGA25	orf19.7542	C6_00070C_A	6	1.16251	0.217238	0.0366443	0.00107302	Promoter (<=1kb)	-190
	orf19.8004	C4_00060W_A	4	1.14761	0.198635	0.0370102	0.00109012	Promoter (<=1kb)	120
	IPF5723.1	C6_00080C_A	6	1.15208	0.204246	0.0370102	0.0010928	Promoter (<=1kb)	64
VPS21	orf19.8221	CR_08060C_A	R	1.14876	0.200078	0.0371672	0.00110199	Promoter (<=1kb)	-309
	orf19.11132	C6_00770C_A	6	1.16024	0.214422	0.0373025	0.00111057	Promoter (<=1kb)	-48
	IPF27154.1	C2_04670W_A	2	1.15988	0.213969	0.038072	0.00113815	Promoter (<=1kb)	-191
ADK1	orf19.8301	C6_01910W_A	6	1.1519	0.204014	0.0382884	0.00114931	Promoter (<=1kb)	-148
PIL1	orf19.8400	C1_04680W_A	1	0.8673	-0.205398	0.0383504	0.00115587	Promoter (<=1kb)	-602
	orf19.9709	C6_04650W_A	6	1.14414	0.194264	0.0385701	0.00116721	Promoter (<=1kb)	265
DRS2	orf19.14070	C3_07230W_A	3	1.15829	0.211993	0.0389296	0.00118286	Promoter (<=1kb)	-80
ARD	ARDH	C6_00150W_A	6	1.14296	0.192769	0.0396658	0.00121009	Promoter (<=1kb)	22
	IPF1899.2	C7_04310C_A	7	1.14944	0.200926	0.0403884	0.00124204	Promoter (1-2kb)	1161
TRI1	orf19.13434	C1_00910W_A	1	1.14645	0.197179	0.0403884	0.0012413	Promoter (<=1kb)	-157
CLG1	orf19.13565	CR_07240C_A	R	1.15566	0.208716	0.04145	0.00127976	Promoter (1-2kb)	-1692
NEO1	orf19.8405	C1_04630C_A	1	0.864045	-0.210822	0.0424873	0.00131699	Promoter (1-2kb)	1070
	orf19.12372	C1_10350C_A	1	1.15693	0.210305	0.0428758	0.00133954	Promoter (1-2kb)	-1129
FET33	orf19.8558	C5_00460C_A	5	1.14311	0.19296	0.0428758	0.00133444	Promoter (<=1kb)	-188
MRR2	IPF3443.1	C3_07860C_A	3	1.152	0.204146	0.042958	0.0013548	Promoter (<=1kb)	-67
ADAEC	orf19.8487	C2_03520C_A	2	1.14544	0.195902	0.042958	0.00135836	Promoter (<=1kb)	-303
TLO11	IPF5443.2	C5_00010W_A	5	1.15234	0.204561	0.042958	0.00135218	Promoter (1-2kb)	-1420
FRP3	orf19.8810	C2_06680W_A	2	0.8647	-0.209729	0.042958	0.0013658	Promoter (<=1kb)	204
	orf19.8383	C1_04790W_A	1	1.14646	0.197189	0.042958	0.0013705	Promoter (<=1kb)	344
RPP1A	orf19.10509	C1_03010W_A	1	0.864809	-0.209546	0.042958	0.00137369	Promoter (<=1kb)	-77
	orf19.9992	C1_05930C_A	1	0.865543	-0.208323	0.0437636	0.00140481	Promoter (<=1kb)	-759
SLP3	IPF2839.1	CR_08990C_A	R	0.874198	-0.193968	0.0445237	0.00143751	Promoter (<=1kb)	-504
	orf19.11850	CR_03730C_A	R	1.14452	0.194737	0.0445237	0.00144306	Promoter (<=1kb)	-134
PHO4	orf19.8838	C4_05680W_A	4	0.877054	-0.189263	0.0445237	0.00144558	Promoter (<=1kb)	-831
CTA24	orf19.11536	C5_05500C_A	5	1.149	0.200379	0.0447685	0.00145901	Promoter (<=1kb)	309
	orf19.12081	C4_01820C_A	4	1.15322	0.205668	0.0447857	0.00146506	Promoter (<=1kb)	988
	orf19.12182	C4_00840W_A	4	1.15421	0.206901	0.0449624	0.00147635	Promoter (<=1kb)	-997
	orf19.12828	C2_10850C_A	2	1.1534	0.205896	0.0452604	0.00149167	Promoter (1-2kb)	1728
TEC1	orf19.13329	C3_04530C_A	3	0.866784	-0.206256	0.0460442	0.00152449	Promoter (2-3kb)	-2579
	IPF7943.2	CR_09560C_A	R	1.15311	0.205533	0.0460442	0.00152879	Promoter (<=1kb)	0
	IPF27197.1	C1_12480W_A	1	0.867227	-0.205518	0.0466858	0.00155581	Promoter (<=1kb)	685
	IPF21759.1	C3_00140W_A	3	1.14335	0.193267	0.0470405	0.0015734	Promoter (<=1kb)	15
	orf19.14097	C3_06950W_A	3	0.867893	-0.204411	0.047222	0.00158525	Promoter (2-3kb)	-2082
MNN4	orf19.10399	C4_06540W_A	4	0.876242	-0.190599	0.0479991	0.00161722	Promoter (<=1kb)	-953
HTS1	orf19.11533	C5_05490C_A	5	1.15161	0.203656	0.0480679	0.0016298	Promoter (<=1kb)	273
SKY2	orf19.7708	C2_06600W_A	2	0.86848	-0.203435	0.0480679	0.00163458	Promoter (<=1kb)	-733
HET1	IPF5726.1	C6_00100C_A	6	1.14827	0.199466	0.0480679	0.00163721	Promoter (<=1kb)	-155
HHT1	orf19.14083	C3_07090W_A	3	1.13915	0.187953	0.0480998	0.00164419	Promoter (<=1kb)	-95
ALS1	orf19.13163	C6_03700W_A	6	1.14874	0.200058	0.0481285	0.00166383	Promoter (1-2kb)	1585
	IPF4952.1	CR_10810C_A	R	1.14229	0.191934	0.0481285	0.00165388	Promoter (<=1kb)	69
	IPF1919.2	C7_04260W_A	7	1.14016	0.189241	0.0481285	0.00166597	Promoter (<=1kb)	316
DAG7	orf19.12157	C4_01010C_A	4	1.14165	0.191123	0.0481285	0.00166875	Promoter (1-2kb)	-1517
ADH5	orf19.10139	CR_02070C_A	R	1.13959	0.188511	0.049187	0.00171148	Promoter (<=1kb)	-276
HPA2	IPF14291.1	C6_00140C_A	6	1.14752	0.198515	0.0498452	0.00174049	Promoter (<=1kb)	0
PGA18	orf19.7933	C3_03050C_A	3	1.12787	0.173605	0.0502746	0.00176164	Promoter (<=1kb)	35
ARO80	orf19.10530	C1_03200C_A	1	1.14676	0.197558	0.05036	0.0017708	Promoter (2-3kb)	2802
	orf19.10441	C4_06130W_A	4	1.14784	0.19892	0.0505903	0.0017851	Promoter (<=1kb)	-213
SUA72	orf19.13275	CR_05490W_A	R	1.14491	0.195235	0.050729	0.00179621	Promoter (<=1kb)	-242
	IPF5453.1	C5_00060C_A	5	1.14119	0.190535	0.0507446	0.00180781	Promoter (<=1kb)	266
DDI1	IPF5241.2	C1_14420W_A	1	1.14873	0.200044	0.0507446	0.00181344	Promoter (<=1kb)	606
	IPF11756.2	C7_01070C_A	7	1.14877	0.200085	0.0507446	0.00181612	Promoter (1-2kb)	-1088
HNM1	orf19.9554	C2_01210C_A	2	1.14363	0.193617	0.0507446	0.001823	Promoter (<=1kb)	-237
BPH1	orf19.13640	C1_06520C_A	1	1.14851	0.19976	0.0507446	0.00182785	Promoter (<=1kb)	-264
	IPF5644.1	C7_00070C_A	7	1.14154	0.190983	0.050851	0.00183791	Promoter (<=1kb)	-296
	orf19.8422	C2_04180C_A	2	1.14629	0.196975	0.0514024	0.00186414	Promoter (<=1kb)	-139
	IPF1899.2	C7_04310C_A	7	1.14704	0.197914	0.052177	0.00190233	Promoter (<=1kb)	55
tL(CAA)1	tL(CAA)1.2	C2_01770C_A	2	1.14555	0.196038	0.052177	0.00190502	Promoter (1-2kb)	-1073
	IPF18222.2	C4_00250W_A	4	1.14338	0.193305	0.0527371	0.00193193	Promoter (<=1kb)	20
	IPF525.1	C7_00350C_A	7	1.13749	0.185857	0.0530903	0.00195212	Promoter (<=1kb)	-129
YTA6	IPF955.1	CR_09860W_A	R	1.14062	0.189817	0.0530903	0.00195788	Promoter (<=1kb)	262
	orf19.9466	C2_00110W_A	2	1.14262	0.192351	0.0539937	0.00199781	Promoter (<=1kb)	7
STP4	orf19.8527	C2_03220C_A	2	0.87856	-0.186788	0.054587	0.00202694	Promoter (1-2kb)	-1343
TIM8	IPF3445.1	C3_07890W_A	3	1.14187	0.191399	0.054587	0.00203314	Promoter (<=1kb)	369
PMA1	orf19.12838	C3_00720W_A	3	0.872967	-0.196	0.0561024	0.00209645	Promoter (1-2kb)	1399
PCL7	orf19.13605	C1_06850W_A	1	1.14505	0.195412	0.0565099	0.0021186	Promoter (<=1kb)	5
GPM1	orf19.8522	C2_03270W_A	2	1.14476	0.195045	0.0569562	0.00214231	Promoter (<=1kb)	-110
	orf19.14168	C2_05670C_A	2	1.14403	0.194131	0.0571438	0.00215637	Promoter (<=1kb)	-63
STF2	IPF25220.1	C2_00250W_A	2	1.12822	0.174054	0.0575826	0.00217998	Promoter (<=1kb)	-123
CIS301	orf19.9476	C2_00050C_A	2	1.14046	0.189617	0.0575999	0.00218769	Promoter (<=1kb)	22
	IPF2321.2	C5_03690W_A	5	1.13916	0.187976	0.0576702	0.00219743	Promoter (<=1kb)	-166
MET4	orf19.12772	C4_04000W_A	4	1.14419	0.194326	0.0580031	0.00221995	Promoter (1-2kb)	1431
HEM3	orf19.9309	C2_10360C_A	2	1.13568	0.183556	0.0580031	0.00222687	Promoter (1-2kb)	-1199
NCE102	orf19.13381	C3_04910C_A	3	0.87437	-0.193684	0.0580031	0.00223732	Promoter (<=1kb)	-318
NDT80	orf19.9667	C2_00140W_A	2	1.13107	0.17769	0.0580031	0.00223854	Promoter (<=1kb)	468
INO2	IPF333.1	CR_00050W_A	R	1.14063	0.18983	0.0583982	0.00227525	Promoter (1-2kb)	1269
	orf19.13433	C1_00920W_A	1	1.14323	0.193119	0.0583982	0.00226376	Promoter (<=1kb)	-202
POP3	IPF4924.1	CR_10690W_A	R	1.12495	0.169862	0.0583982	0.00227153	Promoter (<=1kb)	-67
PHO84	orf19.8269	C1_11480W_A	1	0.874705	-0.193131	0.0588567	0.00230033	Promoter (<=1kb)	-632
PRN1	orf19.10004	C1_05840W_A	1	0.87489	-0.192827	0.0590643	0.00231568	Promoter (<=1kb)	-241
MCA1	orf19.13416	C3_05190C_A	3	1.14083	0.190088	0.0593683	0.00233487	Promoter (<=1kb)	-117
SDH2	orf19.8251	CR_05180C_A	R	0.875358	-0.192055	0.0599842	0.00236644	Promoter (<=1kb)	7
tL(CAA)5	C6_00060W_B	C6_00060W_A	6	1.14089	0.190165	0.0604876	0.00239708	Promoter (<=1kb)	702
PFK1	orf19.11449	C5_04810W_A	5	0.876164	-0.190727	0.0604876	0.00240112	Distal Intergenic	5118
SRB1	VIG9	C3_07950C_A	3	1.14178	0.191287	0.0608082	0.0024213	Promoter (<=1kb)	332
	orf19.12099	C4_01560C_A	4	0.876431	-0.190288	0.0608204	0.00242924	Promoter (<=1kb)	43
NHP6A	IPF22703.1	C4_01700C_A	4	0.877245	-0.188949	0.0610511	0.00244972	Promoter (1-2kb)	-1123
STP2	orf19.12426	C1_13350W_A	1	1.13766	0.186072	0.0610511	0.00245341	Promoter (<=1kb)	-689
	IPF5446.1	C5_00030W_A	5	1.13061	0.177097	0.0614136	0.00248147	Promoter (<=1kb)	169
ERG9	orf19.11099	C2_08610W_A	2	1.14096	0.190246	0.0614136	0.00248303	Promoter (<=1kb)	-275
MBP1	orf19.13277	C3_04110C_A	3	1.14097	0.190263	0.0621119	0.00251887	Promoter (1-2kb)	1334
SEC6	orf19.12918	C3_00110C_A	3	1.13947	0.188367	0.0622152	0.00253069	Promoter (<=1kb)	181
	orf19.7966	C3_03370C_A	3	1.13243	0.179416	0.0628022	0.00256226	Promoter (1-2kb)	1037
	orf19.909.1	C2_03210W_A	2	1.13839	0.186995	0.0632882	0.00258984	Promoter (<=1kb)	-42
MIS12	IPF349.1	CR_00080W_A	R	1.13429	0.181784	0.0639298	0.00262393	Promoter (<=1kb)	0
	IPF29564.1	C1_11720W_A	1	1.13812	0.186649	0.0656645	0.00270317	Promoter (<=1kb)	-211
FAV3	orf19.9470	C2_00080C_A	2	1.13811	0.186643	0.0658259	0.00271788	Promoter (<=1kb)	0
	IPF8179.2	CR_09670C_A	R	1.13177	0.178581	0.0661973	0.00274133	Promoter (<=1kb)	-151
	IPF5621.1	C7_00120W_A	7	1.12753	0.173164	0.0673786	0.0027985	Promoter (<=1kb)	-94
	orf19.12127	C4_01300W_A	4	1.13768	0.186099	0.067839	0.00282651	Promoter (<=1kb)	-471
SSD1	orf19.11441	C5_04730C_A	5	1.1335	0.180785	0.067839	0.00283424	Promoter (<=1kb)	-581
tG(GCC)1	tG(GCC)1.2	CR_07880C_A	R	1.13761	0.186	0.0680052	0.00285636	Promoter (2-3kb)	-2015
IML2	IPF855.1	C1_14210C_A	1	1.12515	0.170117	0.0680052	0.00285785	Promoter (<=1kb)	-174
	orf19.13287	C3_04230W_A	3	1.13171	0.178503	0.0684618	0.00288543	Promoter (<=1kb)	0
	IPF409.1	CR_00310C_A	R	1.12936	0.175502	0.0685823	0.00289993	Promoter (2-3kb)	-2624
HAL3	IPF1276.1	C3_05970C_A	3	0.879298	-0.185575	0.0685823	0.00290731	Promoter (1-2kb)	-1203
EPL1	IPF355.1	CR_00100C_A	R	1.13618	0.184195	0.0694641	0.0029532	Promoter (<=1kb)	340
BZZ1	orf19.9266	C3_01500C_A	3	1.13536	0.183153	0.0698548	0.00297837	Promoter (<=1kb)	-74
	IPF22795.1	C1_07280C_A	1	0.880222	-0.18406	0.0698643	0.00299315	Distal Intergenic	-4407
ALD6	orf19.8361	C4_05130C_A	4	1.12904	0.175102	0.0698643	0.00299589	Promoter (1-2kb)	-1119
NSP1	orf19.8519	C2_03280W_A	2	1.13561	0.18347	0.0699433	0.00300785	Promoter (<=1kb)	-143
SAC7	IPF5642.1	C7_00080C_A	7	1.13514	0.182868	0.0700644	0.00302251	Promoter (<=1kb)	0
TYE7	orf19.12407	C1_13140C_A	1	0.880957	-0.182856	0.0700644	0.00303023	Promoter (<=1kb)	-409
	orf19.8003	C4_00050W_A	4	1.13398	0.181391	0.0703353	0.00305057	Promoter (<=1kb)	-301
	orf19.13957	CR_05760C_A	R	1.13262	0.179667	0.0720249	0.00313267	Promoter (<=1kb)	-68
	orf19.12828	C2_10850C_A	2	1.11861	0.161703	0.0723417	0.00316417	Promoter (<=1kb)	0
	IPF4949.1	CR_10800C_A	R	1.13513	0.182852	0.0723417	0.00315724	Promoter (1-2kb)	1002
SRB1	VIG9	C3_07950C_A	3	1.13265	0.179696	0.07393	0.00326082	Promoter (<=1kb)	0
	orf19.8080	C1_05150C_A	1	1.13436	0.181884	0.07393	0.00325323	Promoter (<=1kb)	-958
ILV3	orf19.11523	C5_05410C_A	5	1.13406	0.181499	0.07393	0.00325576	Promoter (<=1kb)	636
NAB3	orf19.12976	C6_02600W_A	6	1.13223	0.179164	0.074841	0.00331017	Promoter (<=1kb)	-123
SET3	IPF867.2	C1_14140C_A	1	1.13118	0.177825	0.0750678	0.0033294	Promoter (<=1kb)	-354
FBP1	IPF3435.1	C3_07830W_A	3	1.12495	0.169863	0.0750718	0.00333877	Promoter (<=1kb)	-73
ADH1	orf19.11480	C5_05050W_A	5	1.11921	0.162485	0.0756656	0.00337445	Promoter (<=1kb)	-85
AAT21	orf19.13666	CR_07620W_A	R	1.1281	0.173898	0.0762733	0.0034109	Promoter (<=1kb)	-326
	IPF1717.2	C4_07220C_A	4	1.13211	0.17901	0.0776375	0.00353241	Promoter (<=1kb)	-910
WSC4	IPF5256.1	C1_14360C_A	1	1.12908	0.175149	0.0776375	0.00351891	Promoter (<=1kb)	881
UBA1	IPF2475.1	C3_06500W_A	3	1.1189	0.162084	0.0776375	0.00348461	Promoter (<=1kb)	-87
	orf19.8466	C2_03760C_A	2	0.883007	-0.179503	0.0776375	0.00349181	Promoter (1-2kb)	-1177
ALD5	orf19.13228	C2_02970C_A	2	1.12105	0.164851	0.0776375	0.00352454	Promoter (<=1kb)	-462
AGT1	orf19.13284	C3_04200W_A	3	1.13116	0.177806	0.0776375	0.00352785	Promoter (<=1kb)	-77
DAC1	orf19.9704	C6_04600W_A	6	1.13128	0.177954	0.0776375	0.00354643	Promoter (<=1kb)	226
PCK1	IPF385.1	CR_00200W_A	R	1.12626	0.17154	0.0776375	0.00354916	Promoter (<=1kb)	-729
	orf19.8949	C2_09810C_A	2	1.13048	0.17694	0.0776375	0.00355751	Promoter (<=1kb)	-108
YPT52	IPF877.1	C1_14100W_A	1	0.887032	-0.172942	0.0780073	0.00358401	Promoter (<=1kb)	128
PGA37	orf19.11405	C5_04370C_A	5	1.12331	0.167761	0.0781398	0.00360488	Promoter (<=1kb)	68
	orf19.11739	C5_02510C_A	5	1.11917	0.162433	0.0781398	0.00360925	Promoter (<=1kb)	-426
	orf19.12771	C4_04010W_A	4	1.12779	0.173504	0.0791374	0.00366503	Promoter (1-2kb)	1374
MP65	orf19.9345	C2_10030C_A	2	0.8841	-0.177719	0.0794756	0.00369043	Promoter (<=1kb)	-514
	orf19.9275	C3_01430W_A	3	0.885285	-0.175786	0.0804261	0.00375262	Promoter (<=1kb)	-579
IPK2	orf19.8957	C2_09730C_A	2	1.12506	0.17	0.0804261	0.00375427	Promoter (<=1kb)	-126
	IPF5225.1	C1_14480W_A	1	1.13049	0.176947	0.0806681	0.00377545	Promoter (<=1kb)	-92
RIM101	orf6.8147	C1_14340C_A	1	1.12596	0.171153	0.0810316	0.00380239	Promoter (<=1kb)	41
GDH2	orf19.9738	C2_07900W_A	2	1.10813	0.148131	0.0813117	0.00382549	Promoter (1-2kb)	-1062
	orf19.9853	C1_10980W_A	1	1.12988	0.176165	0.0815485	0.00384663	Promoter (<=1kb)	-521
SUR2	orf19.13240	C2_02860W_A	2	1.12971	0.175952	0.081694	0.00387381	Promoter (<=1kb)	-209
DBP2	orf19.7803	CR_02530W_A	R	1.12698	0.172468	0.081694	0.00388112	Promoter (<=1kb)	-110
MED19	IPF23856.1	C6_01640W_A	6	0.885561	-0.175337	0.081694	0.00388872	Promoter (1-2kb)	1436
PET9	orf19.8545	C5_00590W_A	5	1.1075	0.147306	0.081694	0.00389353	Promoter (1-2kb)	1313
SEC14	orf19.8556	C5_00480C_A	5	1.12766	0.173336	0.0821675	0.00392616	Promoter (<=1kb)	842
	IPF324.2	CR_00010C_A	R	1.11232	0.153568	0.0824928	0.00395181	Promoter (1-2kb)	1796
BOI2	orf19.10740	CR_01240C_A	R	1.12922	0.175325	0.082512	0.00396284	Promoter (<=1kb)	-432
AGO1	orf19.10421	C4_06340W_A	4	1.12811	0.173906	0.083009	0.00399688	Promoter (<=1kb)	-242
BMT5	orf19.9039	C2_01560W_A	2	1.12829	0.174137	0.0832333	0.00401788	Promoter (<=1kb)	-457
FKH2	orf19.12844	C3_00670C_A	3	0.886461	-0.173872	0.083431	0.00403764	Promoter (<=1kb)	35
ACH1	orf19.10681	C5_02000C_A	5	1.12312	0.16751	0.0856235	0.00415424	Promoter (<=1kb)	-618
TIM17	orf19.7790	C2_04680W_A	2	0.888996	-0.169751	0.0868796	0.00422583	Promoter (<=1kb)	10
SPE1	orf19.13453	C1_00740C_A	1	0.887235	-0.172612	0.0875967	0.00427144	Promoter (1-2kb)	-1050
IML1	orf19.10466	C1_02610W_A	1	1.12602	0.171236	0.0876902	0.00428674	Promoter (<=1kb)	975
HGT19	orf19.12902	C3_00220W_A	3	1.12603	0.171243	0.0881575	0.00432039	Promoter (<=1kb)	61
VCX1	orf19.8035	C1_08580C_A	1	1.12553	0.17061	0.0886822	0.00436503	Promoter (<=1kb)	-511
RAD53	orf19.14198	C3_03810W_A	3	1.12578	0.170926	0.0886822	0.00436783	Promoter (<=1kb)	527
PGA23	orf19.11225	CR_02280W_A	R	1.1196	0.16298	0.0894633	0.00441739	Promoter (<=1kb)	52
	orf19.12014	C1_01840C_A	1	1.12565	0.170757	0.0894633	0.00442822	Promoter (<=1kb)	-338
GPH1	orf6.7947	C7_00930W_A	7	1.12013	0.16367	0.0897736	0.00445458	Promoter (<=1kb)	-546
	orf19.12398	C1_13060C_A	1	0.888129	-0.171159	0.0897798	0.00446589	Promoter (<=1kb)	434
SRP40	orf19.10377	CR_02980C_A	R	1.12489	0.169782	0.092731	0.00462405	Promoter (<=1kb)	0
BAS1	orf19.11290	C4_04730W_A	4	1.12505	0.169987	0.0927755	0.00463764	Promoter (<=1kb)	-308
DOT1	IPF2639.1	C3_06300W_A	3	1.12427	0.168988	0.0929623	0.00465837	Promoter (<=1kb)	-331
CRH11	orf19.10221	C4_02900C_A	4	1.12468	0.169514	0.0931529	0.00467933	Promoter (<=1kb)	-841
RPN11	IPF5231.1	C1_14460W_A	1	1.11618	0.158571	0.0934173	0.00470406	Promoter (<=1kb)	270
PGA25	orf19.7542	C6_00070C_A	6	1.11061	0.151349	0.0934734	0.00471833	Promoter (<=1kb)	461
ARO10	orf19.9405	CR_06860C_A	R	0.889504	-0.168926	0.0945379	0.00478365	Promoter (1-2kb)	-1138
	IPF5652.1	C7_00040C_A	7	1.12214	0.166251	0.0952075	0.00485253	Promoter (<=1kb)	-423
	orf19.7902	C3_02790W_A	3	1.12262	0.166871	0.0952075	0.00483603	Promoter (<=1kb)	-150
TRS20	orf19.10824	C1_01260C_A	1	1.1154	0.157566	0.0952075	0.00485099	Promoter (<=1kb)	-94
MIS12	IPF349.1	CR_00080W_A	R	1.12053	0.164186	0.0953031	0.00486908	Promoter (1-2kb)	1247
NAG3	orf6.683	C6_04610C_A	6	1.11888	0.162061	0.0964513	0.00496211	Promoter (<=1kb)	520
	orf19.8300	C1_11200W_A	1	1.11277	0.154152	0.0964513	0.00496267	Promoter (<=1kb)	152
BIG1	orf19.9870	C1_10830W_A	1	0.890746	-0.166914	0.0964513	0.00496845	Promoter (1-2kb)	1175
DCP2	orf19.13730	CR_08120C_A	R	1.12319	0.167607	0.0964513	0.004975	Promoter (<=1kb)	916
CDL1	orf19.11255	C4_05060W_A	4	1.11834	0.16136	0.0967101	0.0050002	Promoter (<=1kb)	-254
	IPF5457.1	C5_00080C_A	5	1.11518	0.157271	0.0974521	0.00505695	Promoter (<=1kb)	0
	orf19.12379	C1_12830C_A	1	0.890806	-0.166817	0.0974521	0.00506245	Promoter (<=1kb)	0
	IPF21764.1	C3_00190W_A	3	1.12222	0.166362	0.0975971	0.00512773	Promoter (<=1kb)	-538
FEN12	orf19.8526	C2_03230C_A	2	0.891197	-0.166183	0.0975971	0.00512162	Promoter (1-2kb)	1751
	orf19.11666	C4_00530C_A	4	0.890968	-0.166554	0.0975971	0.00508634	Promoter (<=1kb)	-590
	orf19.12886	C3_00360W_A	3	1.11562	0.157841	0.0975971	0.00509673	Promoter (<=1kb)	-887
tG(GCC)4	tG(GCC)4.2	C4_00930W_A	4	0.891275	-0.166058	0.0975971	0.00512977	Promoter (<=1kb)	-127
	IPF823.1	C1_14330W_A	1	1.11893	0.162119	0.0978301	0.005154	Promoter (<=1kb)	0
	orf19.9696	C6_04550C_A	6	1.12138	0.165273	0.0978303	0.005166	Promoter (<=1kb)	498
RSN1	orf19.7980	C3_03490W_A	3	1.11411	0.155896	0.0986248	0.00522003	Promoter (<=1kb)	-494
	IPF13996.1	C1_14550C_A	1	1.11441	0.156281	0.0990923	0.00525692	Promoter (<=1kb)	714
	orf19.8220	C5_00850C_A	5	0.893507	-0.162449	0.0991633	0.00527284	Promoter (<=1kb)	440
DCK1	orf19.8435	C2_04050C_A	2	0.891848	-0.165131	0.0993466	0.00529475	Promoter (1-2kb)	-1367
IDH2	orf19.13213	C2_03080W_A	2	1.12047	0.164098	0.0998985	0.00533641	Promoter (<=1kb)	-89
PTC5	orf19.13733	CR_08160W_A	R	0.892096	-0.16473	0.100684	0.00539069	Promoter (<=1kb)	-267
EMP70	orf19.10260	C4_02550C_A	4	1.12075	0.164467	0.101343	0.00543839	Promoter (<=1kb)	-730
DES1	orf19.11530	C5_05480W_A	5	1.11096	0.151801	0.102317	0.0055032	Promoter (<=1kb)	660
UBP8	orf19.9336	C2_10140W_A	2	1.1202	0.163753	0.102878	0.00555339	Promoter (<=1kb)	-477
	orf19.5365.1	C2_10830W_A	2	1.11918	0.162442	0.102878	0.00555859	Promoter (<=1kb)	0
SPT7	IPF925.1	CR_09980W_A	R	0.893218	-0.162916	0.103403	0.00559964	Promoter (1-2kb)	1695
CYK3	IPF15741.2	C1_06690W_A	1	0.894441	-0.160942	0.105062	0.00570232	Promoter (1-2kb)	-1235
ABC1	orf19.10842	C1_01450W_A	1	0.897104	-0.156652	0.105161	0.00573021	Promoter (<=1kb)	-538
VRP1	orf19.9736	C2_07930C_A	2	1.10744	0.147226	0.105161	0.00573349	Promoter (<=1kb)	0
HXK1	orf19.9701	C6_04580W_A	6	1.11544	0.157617	0.105591	0.00576988	Promoter (<=1kb)	-55
PRT1	orf19.13937	C7_01450C_A	7	1.11863	0.16173	0.106618	0.00583903	Promoter (<=1kb)	-145
	orf19.10107	CR_01780W_A	R	1.11829	0.161295	0.106859	0.00586531	Promoter (<=1kb)	0
	orf19.12806	C2_10680W_A	2	1.11759	0.160395	0.108116	0.00594758	Promoter (<=1kb)	-317
	orf19.9469	C2_00090W_A	2	1.11779	0.160653	0.108439	0.00597864	Promoter (<=1kb)	346
	orf19.8872	C5_04050W_A	5	0.89517	-0.159767	0.110328	0.00609631	Promoter (2-3kb)	-2399
HTS1	orf19.11533	C5_05490C_A	5	1.11722	0.159907	0.111799	0.00623234	Promoter (<=1kb)	15
	IPF21760.1	C3_00230C_A	3	1.11453	0.15644	0.111799	0.00620887	Promoter (<=1kb)	57
ROD1	orf19.9084	C2_01970C_A	2	0.896706	-0.157293	0.111799	0.00622055	Promoter (1-2kb)	1825
	IPF7116.1	C3_05680W_A	3	0.895444	-0.159325	0.111799	0.0062238	Promoter (<=1kb)	64
BNR1	IPF345.1	CR_00070W_A	R	1.11614	0.158523	0.113884	0.00636256	Promoter (<=1kb)	130
tS(AGA)4	tS(AGA)4.2	C2_05630C_A	2	0.896573	-0.157508	0.114002	0.00639977	Promoter (2-3kb)	-2389
SWE1	orf19.12331	C1_10010C_A	1	1.11167	0.152723	0.114002	0.00640406	Promoter (<=1kb)	-416
ALG1	orf19.11888	C4_06000W_A	4	1.11486	0.15686	0.114002	0.00641102	Promoter (1-2kb)	1012
	CaO19.7542	CR_00040C_A	R	1.11508	0.157148	0.114352	0.00644471	Promoter (<=1kb)	-14
tG(GCC)1	tG(GCC)1.2	CR_07880C_A	R	1.11554	0.157741	0.11483	0.00653863	Promoter (1-2kb)	-1744
	IPF4949.1	CR_10800C_A	R	1.11484	0.156833	0.11483	0.00654204	Promoter (<=1kb)	10
	orf19.13806	CR_08710W_A	R	1.116	0.158334	0.11483	0.00651142	Promoter (<=1kb)	71
	orf19.11012	C2_04960C_A	2	0.897265	-0.156394	0.11483	0.00652427	Promoter (<=1kb)	-97
	orf19.9343	C2_10060C_A	2	0.897654	-0.155769	0.11483	0.00653208	Promoter (<=1kb)	-559
	orf19.9598	C2_00740C_A	2	0.896263	-0.158005	0.115096	0.00658342	Promoter (<=1kb)	0
ZCF1	orf19.7887	C3_02640C_A	3	0.896729	-0.157256	0.115096	0.00658536	Promoter (1-2kb)	-1605
	orf19.8766	C6_00170C_A	6	1.11512	0.157201	0.115751	0.00663705	Promoter (<=1kb)	12
MYO1	orf19.13673	C5_01650C_A	5	1.10997	0.150524	0.115986	0.00670737	Promoter (2-3kb)	-2429
	orf19.8080	C1_05150C_A	1	1.11521	0.157316	0.115986	0.00668895	Promoter (2-3kb)	-2335
PRE8	IPF1990.1	CR_09380W_A	R	0.896932	-0.15693	0.115986	0.00668732	Promoter (<=1kb)	209
	orf19.13502	C1_00200C_A	1	1.10665	0.146197	0.115986	0.00669597	Promoter (<=1kb)	268
	IPF3446.1	C3_07900C_A	3	1.10805	0.148018	0.116501	0.00675297	Promoter (<=1kb)	0
	orf19.9081	C2_01930C_A	2	1.10746	0.147254	0.116501	0.00676567	Promoter (1-2kb)	-1451
	orf19.7977	C3_03460C_A	3	1.10965	0.150101	0.116691	0.00679102	Promoter (<=1kb)	-880
	orf19.8404	C1_04640W_A	1	1.11435	0.156207	0.118161	0.00689513	Promoter (<=1kb)	0
	IPF1992.1	CR_09390C_A	R	0.897797	-0.155539	0.118161	0.00690554	Promoter (2-3kb)	-2039
	orf19.10844	C1_01470W_A	1	1.11375	0.155426	0.118434	0.00693596	Promoter (<=1kb)	-149
KEL1	orf19.13511	C1_00140W_A	1	1.10789	0.147813	0.118502	0.00695451	Promoter (1-2kb)	1301
ERG20	orf19.11967	C2_04580W_A	2	1.11402	0.155771	0.11921	0.00701876	Promoter (<=1kb)	-45
ZWF1	orf19.12218	C1_08980C_A	1	1.11385	0.155556	0.11921	0.00702526	Promoter (<=1kb)	-773
	orf19.11824	C5_03150W_A	5	1.1135	0.155099	0.119498	0.00709421	Promoter (<=1kb)	-836
	orf19.13748	CR_08260C_A	R	1.10491	0.143932	0.119498	0.00707373	Promoter (<=1kb)	0
VPH1	orf19.14153	C4_05240C_A	4	0.899668	-0.152535	0.119498	0.0070919	Promoter (<=1kb)	-657
BMT4	orf19.13055	C6_03250W_A	6	0.907248	-0.140432	0.119498	0.00711242	Promoter (<=1kb)	-242
SAM2	orf19.8272	C1_11450C_A	1	0.897947	-0.155298	0.119498	0.00711544	Promoter (<=1kb)	310
WSC2	orf19.12983	C6_02670C_A	6	1.1134	0.154975	0.119601	0.00713621	Promoter (2-3kb)	2522
DPP1	orf19.8271	C1_11470C_A	1	0.900393	-0.151374	0.119803	0.00716292	Promoter (<=1kb)	-542
RCA1	orf19.13521	C1_00080C_A	1	1.11322	0.154734	0.120003	0.00720026	Promoter (<=1kb)	0
TLO8	IPF3460.1	C3_07970C_A	3	1.11198	0.153137	0.120003	0.00720431	Distal Intergenic	-3104
GDB1	orf19.8363	C4_05140C_A	4	1.10472	0.143682	0.120295	0.00723657	Promoter (<=1kb)	-210
	orf19.10783	CR_00820C_A	R	0.900096	-0.151848	0.120396	0.00725741	Promoter (<=1kb)	330
EAP1	orf6.5354	C2_09530W_A	2	1.09326	0.128635	0.121473	0.00733722	Promoter (<=1kb)	0
	orf19.3954.1	C5_04690C_A	5	0.900909	-0.150547	0.121891	0.00737741	Promoter (<=1kb)	-289
ECM33	orf19.10528.1	C1_03190C_A	1	1.10574	0.145016	0.122152	0.00740813	Promoter (2-3kb)	-2240
EBP1	orf19.7772	C6_01180C_A	6	0.900147	-0.151768	0.122233	0.00742802	Promoter (<=1kb)	-187
POL3	orf19.12649	C7_02790C_A	7	1.10116	0.139028	0.12249	0.00747336	Promoter (<=1kb)	0
ALS7	ALS94	C3_06320W_A	3	1.10157	0.139558	0.12249	0.00747365	Promoter (<=1kb)	740
FRP6	orf19.10945	C6_01430C_A	6	1.11211	0.153298	0.122729	0.00753335	Promoter (<=1kb)	-855
	orf19.13997	C7_03480W_A	7	0.90079	-0.150738	0.122729	0.00751608	Promoter (<=1kb)	0
	IPF2180.1	C7_04070C_A	7	1.10536	0.144515	0.122729	0.00752467	Promoter (<=1kb)	68
CAN3	orf19.11123	C6_00830C_A	6	0.900256	-0.151592	0.124096	0.00763247	Promoter (1-2kb)	1324
	IPF3432.1	C3_07820W_A	3	1.11159	0.152623	0.124197	0.00765387	Promoter (<=1kb)	0
PRX1	orf19.12647	C7_02810W_A	7	1.11116	0.152061	0.125067	0.00776645	Promoter (<=1kb)	54
	IPF4949.1	CR_10800C_A	R	1.11136	0.152326	0.125067	0.00774076	Promoter (1-2kb)	1782
	IPF1943.2	C7_04210C_A	7	1.10715	0.146856	0.125067	0.00776678	Distal Intergenic	-3029
STB3	orf19.7833	C2_09010W_A	2	1.11072	0.151496	0.125067	0.00776879	Promoter (<=1kb)	-831
VMA6	orf19.7996	C4_00020W_A	4	1.09927	0.136545	0.125387	0.00780402	Promoter (<=1kb)	0
SOD4	orf19.9609	C2_00660C_A	2	1.11072	0.15149	0.126174	0.00786851	Promoter (1-2kb)	-1098
PCK1	IPF385.1	CR_00200W_A	R	1.11044	0.151126	0.128164	0.00800826	Promoter (<=1kb)	-419
PHR2	orf19.13500	C1_00220W_A	1	1.1058	0.145087	0.128175	0.00804041	Promoter (<=1kb)	-443
	orf19.13859	C7_02110W_A	7	1.10992	0.15046	0.128175	0.00803593	Promoter (<=1kb)	746
	IPF1928.2	C7_04240C_A	7	1.10478	0.143755	0.128826	0.00809702	Promoter (<=1kb)	-948
	orf19.11227	CR_02270C_A	R	1.10981	0.150317	0.129341	0.00814524	Promoter (<=1kb)	-450
TIF4631	orf19.11082	C2_08760C_A	2	1.10756	0.147389	0.129391	0.0081642	Promoter (<=1kb)	-205
TPO2	IPF1922.2	C7_04250W_A	7	1.10799	0.147943	0.129737	0.00820197	Promoter (<=1kb)	-745
MAL31	orf19.11464	C5_04930C_A	5	0.901158	-0.150148	0.129771	0.00822003	Promoter (<=1kb)	-203
	orf19.12044	C4_02160C_A	4	1.10871	0.148876	0.129963	0.00824808	Promoter (<=1kb)	-160
RPL28	IPF24932.1	CR_03030C_A	R	1.10946	0.149854	0.130439	0.00830862	Promoter (<=1kb)	-64
FRE10	orf19.8991	C4_04320W_A	4	1.09528	0.131301	0.130439	0.00831023	Promoter (1-2kb)	-1774
CCT6	orf19.10638	C4_06830C_A	4	1.10221	0.140405	0.130709	0.00836871	Promoter (2-3kb)	2354
	IPF7945.2	CR_09580C_A	R	1.10894	0.149185	0.130709	0.0083803	Promoter (<=1kb)	0
PAL1	orf19.9226	C3_01890C_A	3	1.10665	0.146198	0.130709	0.00838855	Promoter (<=1kb)	459
PCT1	orf19.11663	C4_00570C_A	4	1.108	0.147958	0.130709	0.0083915	Promoter (<=1kb)	-141
SAM35	IPF5224.1	C1_14490C_A	1	1.0968	0.133297	0.13095	0.00842465	Promoter (<=1kb)	164
	orf19.12805	C2_10670W_A	2	1.10669	0.146247	0.13095	0.00843906	Promoter (<=1kb)	-566
	IPF1717.2	C4_07220C_A	4	1.10793	0.147867	0.132682	0.00858323	Promoter (1-2kb)	1220
	IPF4949.1	CR_10800C_A	R	1.10855	0.148669	0.132682	0.00857052	Promoter (1-2kb)	1303
CAP1	orf19.9191	C3_02220W_A	3	0.90301	-0.147186	0.132945	0.00862601	Promoter (<=1kb)	404
ATO7	orf19.9144	C2_02470C_A	2	0.903881	-0.145795	0.132945	0.00863281	Promoter (1-2kb)	1499
SNF7	orf19.13461	C1_00650C_A	1	0.902442	-0.148094	0.134226	0.00873244	Promoter (<=1kb)	322
FLO8	orf19.8695	C6_04350C_A	6	0.90325	-0.146803	0.134797	0.00881731	Promoter (1-2kb)	1965
PHR3	orf19.13077	C4_00090W_A	4	1.1053	0.144433	0.134797	0.00880593	Promoter (<=1kb)	534
WOR3	orf19.8098	CR_03890W_A	R	1.10783	0.147737	0.134797	0.00881911	Promoter (2-3kb)	-2667
	IPF5239.2	C1_14430C_A	1	1.10453	0.143432	0.134837	0.00884854	Promoter (<=1kb)	374
	orf19.9690	C6_04530C_A	6	1.10725	0.146981	0.134837	0.00885476	Promoter (1-2kb)	1125
ZDS1	orf19.11304	C4_04580W_A	4	1.10602	0.145372	0.136551	0.00899496	Promoter (1-2kb)	1290
	IPF3081.1	C7_00760C_A	7	1.10433	0.143171	0.136551	0.00900077	Promoter (<=1kb)	-67
	orf19.13947	CR_05880W_A	R	0.904428	-0.144922	0.137574	0.00909118	Promoter (<=1kb)	4
BEM2	orf19.13926	C7_01550W_A	7	0.904401	-0.144966	0.137574	0.00910195	Promoter (<=1kb)	111
SUI1	orf19.8867	C5_04090C_A	5	0.905426	-0.143332	0.137651	0.0091239	Promoter (<=1kb)	-319
MRR2	IPF3443.1	C3_07860C_A	3	1.10647	0.145961	0.137954	0.00916085	Promoter (1-2kb)	1481
HXK1	orf19.9701	C6_04580W_A	6	1.10535	0.144498	0.138689	0.00926066	Promoter (<=1kb)	493
	orf19.11173	C1_02320C_A	1	1.09768	0.134459	0.138689	0.00922793	Promoter (<=1kb)	-251
LIG4	orf19.13220	C2_03030W_A	2	1.10281	0.141184	0.138689	0.00925177	Promoter (<=1kb)	0
	IPF1717.2	C4_07220C_A	4	1.10599	0.145339	0.139133	0.00930734	Promoter (<=1kb)	-176
ARD	ARDH	C6_00150W_A	6	1.10625	0.145674	0.1395	0.00934898	Promoter (<=1kb)	-259
PPH21	orf19.9252	C3_01600W_A	3	0.904249	-0.145208	0.140728	0.00947342	Promoter (<=1kb)	688
PGA18	orf19.7933	C3_03050C_A	3	1.10041	0.138043	0.140728	0.00948303	Promoter (1-2kb)	1644
	orf19.9337	C2_10130W_A	2	0.905064	-0.143908	0.140728	0.009476	Promoter (<=1kb)	6
RDI1	orf19.13389	C3_05000W_A	3	1.10422	0.143025	0.141283	0.00953773	Promoter (<=1kb)	-169
PGA62	orf19.10281	C4_02390W_A	4	1.09045	0.124918	0.141723	0.00961954	Promoter (1-2kb)	-1786
PHHB	orf19.9626	C2_00480C_A	2	1.10217	0.140352	0.141723	0.00959062	Promoter (<=1kb)	-91
MMS21	IPF2657.1	C3_06200C_A	3	0.905413	-0.143351	0.141723	0.00961777	Promoter (2-3kb)	2322
	orf19.12518	C1_07810C_A	1	0.904914	-0.144148	0.142012	0.00965776	Promoter (<=1kb)	39
SFL1	orf19.8085	CR_05990C_A	R	0.904767	-0.144381	0.142012	0.00967399	Distal Intergenic	-3432
	orf6.8409	CR_09330C_A	R	1.10516	0.14425	0.142012	0.00969134	Promoter (<=1kb)	-113
	orf19.8686	C6_04280W_A	6	1.10486	0.143864	0.143652	0.0098342	Promoter (<=1kb)	-108
ENG1	orf19.10584	C1_03680W_A	1	1.0929	0.128165	0.143652	0.00983845	Promoter (<=1kb)	19
	orf19.7711	C1_04960C_A	1	1.10437	0.143226	0.144242	0.00989652	Promoter (<=1kb)	-85
	orf19.10155	CR_07540C_A	R	1.10396	0.142682	0.144574	0.00993705	Promoter (1-2kb)	1938
CYP5	CYP51	C3_06360C_A	3	1.09428	0.129976	0.145296	0.0100045	Promoter (<=1kb)	0
INO2	IPF333.1	CR_00050W_A	R	1.0932	0.128561	0.14547	0.0100449	Promoter (<=1kb)	-93
	orf19.11259	C4_05010W_A	4	0.905817	-0.142709	0.14547	0.0100659	Promoter (<=1kb)	362
CAB3	orf19.10770	CR_00980C_A	R	1.10361	0.142229	0.14547	0.0100699	Promoter (<=1kb)	-725
	orf19.10596	C4_07210W_A	4	1.10347	0.14205	0.14569	0.0101029	Promoter (1-2kb)	1689
	orf19.11243	C1_12570C_A	1	0.906085	-0.142281	0.147789	0.0102667	Promoter (<=1kb)	20
	orf19.12818	C2_10760C_A	2	1.1035	0.142082	0.148097	0.0103102	Promoter (<=1kb)	8
	IPF2343.1	C7_01020C_A	7	0.906306	-0.14193	0.148097	0.0103243	Promoter (<=1kb)	186
RBT4	orf19.13583	C1_07030C_A	1	1.10267	0.140998	0.150146	0.0104855	Promoter (<=1kb)	-466
PGA25	orf19.7542	C6_00070C_A	6	1.1023	0.140511	0.150248	0.0105111	Promoter (<=1kb)	99
BUB3	orf19.10178	C5_03240W_A	5	1.08891	0.122887	0.150386	0.0105477	Promoter (<=1kb)	-143
CHT4	orf19.9090	C2_02010C_A	2	1.10128	0.139179	0.150386	0.0105639	Promoter (<=1kb)	-45
	orf19.11302	C4_04600C_A	4	0.908897	-0.137811	0.150386	0.010576	Promoter (2-3kb)	-2390
SIR2	orf19.9544	C2_01330C_A	2	1.10203	0.140163	0.153879	0.0109139	Promoter (<=1kb)	14
	orf19.12816	C2_10740C_A	2	1.10069	0.138406	0.153879	0.0108629	Promoter (<=1kb)	-909
	IPF20029.1	C3_06550C_A	3	0.907874	-0.139437	0.153879	0.0108703	Promoter (<=1kb)	-120
TOS1	orf19.9258	C3_01550C_A	3	1.10076	0.138506	0.153879	0.010904	Promoter (1-2kb)	-1589
AHR1	IPF1292	C3_06000W_A	3	1.09548	0.131567	0.153879	0.010916	Distal Intergenic	-4002
MSB1	orf19.8726	C1_03710C_A	1	1.10175	0.139793	0.153934	0.0109387	Promoter (1-2kb)	-1779
	IPF3434.1	C3_07840C_A	3	1.1013	0.139204	0.155015	0.0110436	Promoter (<=1kb)	-56
PRS1	orf19.9148	C2_02510W_A	2	1.1011	0.138951	0.155015	0.0110535	Promoter (<=1kb)	-177
TPO2	IPF1922.2	C7_04250W_A	7	1.09925	0.136524	0.155484	0.0111455	Promoter (<=1kb)	217
WSC1	orf19.13289	C3_04250W_A	3	1.09881	0.135941	0.155484	0.0111316	Promoter (<=1kb)	-762
	IPF2582.2	C7_03730C_A	7	1.10106	0.138891	0.155484	0.0111473	Promoter (<=1kb)	-201
	orf19.11636	C4_00810C_A	4	1.09886	0.13601	0.155484	0.0111632	Promoter (<=1kb)	-211
	orf19.8022	C1_08470W_A	1	1.1012	0.139074	0.156369	0.0112458	Promoter (<=1kb)	-142
	orf19.10615	C4_07060W_A	4	0.90926	-0.137235	0.156987	0.0113119	Promoter (<=1kb)	13
	IPF2007.1	CR_09440C_A	R	0.910705	-0.134944	0.156987	0.0113287	Promoter (<=1kb)	557
	orf19.12914	C3_00130C_A	3	1.08735	0.12081	0.157359	0.0113831	Promoter (<=1kb)	-399
	orf19.8564	C5_00400C_A	5	0.908486	-0.138464	0.157359	0.0113942	Promoter (<=1kb)	-325
TRY6	orf19.14116	C3_06790W_A	3	1.09427	0.129975	0.157667	0.0114358	Promoter (<=1kb)	-238
RXT3	orf19.11052	C2_05370C_A	2	1.09672	0.133192	0.157817	0.0114761	Promoter (<=1kb)	-413
	IPF14001.1	C1_14560C_A	1	1.09218	0.127211	0.157817	0.0114853	Promoter (<=1kb)	0
GLC7	orf19.13664	CR_07650W_A	R	0.908831	-0.137916	0.15788	0.0115093	Promoter (<=1kb)	0
NRM1	orf19.13443	C1_00840C_A	1	1.09389	0.129467	0.158581	0.0115888	Promoter (<=1kb)	-483
MRV1	orf19.12160	C4_00980C_A	4	0.908818	-0.137937	0.158581	0.0115992	Promoter (<=1kb)	-702
TEC1	orf19.13329	C3_04530C_A	3	0.90909	-0.137505	0.15999	0.0117509	Promoter (1-2kb)	1149
MYO5	orf19.8357	C4_05100C_A	4	1.0957	0.131851	0.15999	0.011758	Promoter (<=1kb)	-114
	orf19.13907	C7_01700W_A	7	1.08526	0.118038	0.15999	0.0117742	Promoter (<=1kb)	-119
TEA1	IPF20023.1	C3_05470W_A	3	1.09922	0.136484	0.15999	0.0117807	Promoter (<=1kb)	-112
PGA58	orf19.11809	C5_03050C_A	5	1.09901	0.136209	0.160289	0.0118224	Promoter (1-2kb)	-1213
HSX11	orf19.12061	C4_02010C_A	4	1.09978	0.137209	0.160314	0.0118438	Promoter (<=1kb)	-118
	IPF2997.1	C3_05450C_A	3	1.09659	0.133026	0.161095	0.0119213	Promoter (1-2kb)	-1458
	orf19.13883	C7_01910C_A	7	1.09835	0.135343	0.162719	0.012066	Promoter (<=1kb)	-333
SPA2	orf19.13719	C1_12620W_A	1	1.09881	0.135944	0.162719	0.0120813	Promoter (<=1kb)	-785
	IPF556.1	C7_00240W_A	7	1.09865	0.135725	0.164802	0.0122633	Promoter (<=1kb)	-181
	orf19.11466	C5_04950C_A	5	1.09711	0.133708	0.164802	0.0122764	Promoter (<=1kb)	-482
ERG7	orf19.9143	C2_02460W_A	2	0.911369	-0.133893	0.16511	0.012327	Promoter (<=1kb)	970
	orf19.13429	C3_05290C_A	3	0.910447	-0.135354	0.16511	0.0123398	Promoter (<=1kb)	-413
RPL8B	orf19.13423	C3_05240C_A	3	0.910367	-0.135481	0.165243	0.0123699	Promoter (<=1kb)	0
	IPF5239.2	C1_14430C_A	1	1.09809	0.135003	0.167517	0.0126017	Promoter (<=1kb)	-588
APT1	orf19.9023	C2_01430W_A	2	1.09597	0.132213	0.167517	0.0125759	Promoter (<=1kb)	-72
tR(CCU)1	tR(CCU)1.2	C3_01240C_A	3	1.09704	0.133613	0.167517	0.0126006	Promoter (1-2kb)	-1179
AXL2	orf19.12750	C4_04170C_A	4	1.09636	0.132724	0.168467	0.0126938	Promoter (1-2kb)	-1494
MSS2	orf19.11484	C5_05090W_A	5	0.911113	-0.134298	0.169247	0.0127734	Promoter (<=1kb)	-628
	IPF468.1	C7_00630C_A	7	0.911447	-0.133769	0.169475	0.0128114	Distal Intergenic	-4396
	orf19.8406	C4_03950C_A	4	0.911557	-0.133595	0.170326	0.0129159	Promoter (1-2kb)	1017
	orf19.12985	C6_02680W_A	6	1.08492	0.117593	0.170326	0.0129174	Promoter (1-2kb)	-1187
EFG1	IPF3577.2	CR_07890W_A	R	1.09186	0.126783	0.170851	0.0129781	Promoter (<=1kb)	64
PGA4	orf19.11518	C5_05390C_A	5	1.09619	0.1325	0.171846	0.0130748	Promoter (1-2kb)	1007
	orf19.10727	C5_03960W_A	5	1.09663	0.133074	0.17247	0.0131434	Promoter (<=1kb)	-258
BOI2	orf19.10740	CR_01240C_A	R	1.09619	0.132502	0.17283	0.0132272	Promoter (<=1kb)	-750
PGA58	orf19.11809	C5_03050C_A	5	1.09383	0.129392	0.17283	0.0132344	Promoter (<=1kb)	39
UBP1	IPF1255.1	C3_05870C_A	3	0.912889	-0.131488	0.17283	0.0132268	Promoter (1-2kb)	-1087
MNN46	orf19.10622	C4_06990W_A	4	1.09357	0.12905	0.175748	0.0134828	Promoter (<=1kb)	-565
GAP1	orf19.11780	C5_02790C_A	5	1.09613	0.132415	0.175748	0.0135008	Promoter (<=1kb)	252
HSP78	orf19.8501	C2_03390C_A	2	1.09175	0.126649	0.17594	0.0135372	Promoter (2-3kb)	2646
tT(AGU)6	tT(AGU)6.2	C1_00240C_A	1	1.09461	0.130418	0.176572	0.0136074	Promoter (<=1kb)	0
MRPL33	IPF15872.2	C3_01080W_A	3	0.912632	-0.131895	0.177377	0.0136912	Promoter (<=1kb)	0
TLO34	IPF11534.1	C1_06180W_A	1	1.09513	0.131102	0.179407	0.0138699	Promoter (<=1kb)	-144
HIT1	orf19.10238	C4_02750W_A	4	1.09112	0.125804	0.180298	0.0139608	Promoter (2-3kb)	-2085
	IPF592.1	CR_10600C_A	R	1.09105	0.125719	0.180566	0.0140057	Promoter (<=1kb)	178
POT1-2	orf19.9594	C2_00780W_A	2	0.913129	-0.131109	0.180566	0.0140258	Promoter (<=1kb)	64
	orf19.9118	C2_02260W_A	2	1.09081	0.125394	0.184573	0.0143597	Promoter (<=1kb)	0
	IPF1912.1	C7_04280C_A	7	1.09376	0.129293	0.185089	0.0144225	Promoter (<=1kb)	0
	orf19.10344	CR_02670C_A	R	1.08895	0.122944	0.186603	0.0145634	Promoter (<=1kb)	0
CDR1	orf19.13421	C3_05220W_A	3	0.916416	-0.125925	0.187869	0.0146915	Promoter (<=1kb)	-852
NGS1	IPF380.1	CR_00190W_A	R	1.09033	0.124764	0.187869	0.0147082	Promoter (<=1kb)	427
	orf19.12077	C4_01860C_A	4	1.0937	0.129219	0.188374	0.0147708	Promoter (<=1kb)	-139
PGA48	orf6.5514	C6_00160W_A	6	1.09319	0.128547	0.188379	0.0147942	Promoter (<=1kb)	396
	orf19.10186	C4_03190W_A	4	1.09275	0.127961	0.190016	0.0149461	Promoter (<=1kb)	372
	orf19.12744	C1_11880W_A	1	0.915936	-0.126681	0.193282	0.0152267	Promoter (<=1kb)	0
LSC1	orf19.10866	C1_01690C_A	1	1.08032	0.111462	0.194077	0.0153131	Promoter (<=1kb)	-179
	snR44d	C3_05820W_A	3	1.09064	0.125173	0.194257	0.0153511	Promoter (<=1kb)	-181
LEU5	orf19.9665	C2_00150W_A	2	1.09236	0.127445	0.194871	0.0154235	Promoter (<=1kb)	-74
ARH2	orf19.11004	C2_04880C_A	2	0.915469	-0.127417	0.195868	0.0155448	Promoter (<=1kb)	313
ATP20	orf19.11241	C1_12590W_A	1	0.915613	-0.127191	0.195868	0.0155504	Promoter (<=1kb)	-790
	IPF4955.1	CR_10830C_A	R	1.0907	0.125254	0.196061	0.0155897	Promoter (<=1kb)	11
DNF3	orf19.10195	C4_03110W_A	4	1.09031	0.124741	0.197198	0.0157043	Promoter (<=1kb)	-527
PUT4	orf19.10462	C1_02570C_A	1	0.917633	-0.124011	0.198118	0.0158464	Promoter (<=1kb)	625
CLB2	orf19.9021	C2_01410C_A	2	1.088	0.121676	0.198118	0.0158543	Promoter (1-2kb)	-1604
	orf19.11512	C5_05340W_A	5	1.09167	0.126538	0.198118	0.0158651	Promoter (<=1kb)	238
PGA56	IPF17002.3	C5_03900W_A	5	1.08819	0.121925	0.198118	0.0158747	Promoter (<=1kb)	2
	orf19.8454	C2_03910C_A	2	1.09158	0.126417	0.198367	0.0159302	Promoter (<=1kb)	-86
	orf19.11873	CR_03520C_A	R	1.08891	0.12288	0.198367	0.0159432	Promoter (<=1kb)	-78
ILV3	orf19.11523	C5_05410C_A	5	1.08375	0.116038	0.199865	0.0162106	Promoter (<=1kb)	42
PEX4	orf19.11524	C5_05430W_A	5	1.08869	0.122589	0.199865	0.0161143	Promoter (<=1kb)	884
CUP9	orf19.13867	C7_02040C_A	7	1.08469	0.117287	0.199865	0.0161467	Promoter (<=1kb)	239
RBR1	orf19.8168	CR_04440C_A	R	1.09092	0.125548	0.199865	0.0161952	Promoter (<=1kb)	-479
	orf19.10868	C1_01710W_A	1	0.916876	-0.125201	0.199865	0.0162026	Promoter (<=1kb)	0
ENA21	orf19.12637	C7_02910W_A	7	0.916427	-0.125908	0.199865	0.0162084	Promoter (<=1kb)	377
	orf19.12897	C3_00270C_A	3	1.09102	0.125674	0.200807	0.0163116	Promoter (<=1kb)	-214
FPK1	orf19.7854	C2_08860W_A	2	1.09079	0.125379	0.201129	0.0163624	Promoter (<=1kb)	-254
	orf19.13769	CR_08430W_A	R	0.916862	-0.125224	0.202064	0.0164826	Promoter (<=1kb)	-356
PDB1	orf19.12753	C4_04150C_A	4	1.08806	0.121755	0.202064	0.0164998	Promoter (<=1kb)	-81
GLN3	orf19.11393	C5_04280C_A	5	1.08886	0.122825	0.202064	0.0165127	Promoter (<=1kb)	-872
	IPF4955.1	CR_10830C_A	R	1.09003	0.12437	0.203649	0.0167865	Promoter (<=1kb)	-285
	orf19.12268	C1_09430W_A	1	0.917472	-0.124263	0.203649	0.0166693	Promoter (<=1kb)	-294
	orf19.13798	CR_08650C_A	R	1.07577	0.105364	0.203649	0.0167096	Promoter (<=1kb)	0
	orf19.9671	C6_04400W_A	6	0.922762	-0.115969	0.203649	0.0167224	Promoter (<=1kb)	-82
	orf19.9934	CR_03250C_A	R	1.07859	0.109146	0.203649	0.0167671	Promoter (<=1kb)	-647
	orf19.9801	C2_07060W_A	2	1.08753	0.121053	0.203649	0.0168256	Promoter (<=1kb)	-364
	IPF2643.1	C3_06290W_A	3	1.08778	0.121391	0.203649	0.0168326	Promoter (<=1kb)	-184
CAC1	orf19.10253	C4_02600C_A	4	0.918647	-0.122417	0.203649	0.0168418	Promoter (<=1kb)	-788
	orf19.8216	C5_00810C_A	5	1.08996	0.124279	0.203657	0.0168674	Promoter (<=1kb)	-796
FGR29	orf19.12776	C2_10430C_A	2	1.09003	0.124364	0.203928	0.0169149	Distal Intergenic	3253
	orf19.13769	CR_08430W_A	R	1.08983	0.124107	0.204793	0.0170429	Promoter (<=1kb)	983
	orf19.14203	C3_03760W_A	3	1.08876	0.122686	0.204793	0.0170172	Promoter (<=1kb)	-537
TTR1	orf19.13480	C1_00490C_A	1	0.918838	-0.122117	0.204793	0.0170619	Promoter (<=1kb)	65
IFF4	IPF2507.1	CR_00610W_A	R	0.919067	-0.121758	0.20594	0.0171827	Promoter (<=1kb)	97
tD(GUC)6	tD(GUC)6.2	C4_01110W_A	4	0.918018	-0.123405	0.207273	0.0173193	Promoter (<=1kb)	-146
	orf19.13311	C3_04410C_A	3	1.08004	0.111084	0.207401	0.0173554	Promoter (<=1kb)	0
FGR37	orf19.10916	C6_01730W_A	6	1.08027	0.111396	0.207458	0.0173856	Promoter (<=1kb)	0
	IPF5988.1	CR_09090C_A	R	0.918334	-0.12291	0.209513	0.0175835	Promoter (1-2kb)	1018
	orf19.9469	C2_00090W_A	2	1.08631	0.119434	0.210006	0.0176582	Promoter (<=1kb)	695
IFH1	orf19.11757	C5_02650C_A	5	1.08835	0.122137	0.210006	0.0176789	Promoter (<=1kb)	-975
CHS8	orf19.12839	C3_00710W_A	3	1.08078	0.112074	0.210006	0.017702	Promoter (<=1kb)	-766
SEN1	orf19.13359	C3_04760C_A	3	1.08821	0.121962	0.210019	0.0177797	Promoter (2-3kb)	2860
	IPF473.1	C7_00600C_A	7	0.918738	-0.122275	0.210019	0.0177801	Promoter (<=1kb)	0
GSP1	orf19.12948	C2_06310C_A	2	1.08859	0.122467	0.210019	0.0177803	Promoter (<=1kb)	-89
PTC5	orf19.13733	CR_08160W_A	R	1.08437	0.116854	0.210389	0.0178374	Promoter (<=1kb)	372
	orf19.5288.1	CR_05330W_A	R	0.918954	-0.121936	0.211148	0.0179482	Promoter (<=1kb)	208
LIP9	orf19.12639	C7_02880C_A	7	0.918821	-0.122145	0.211148	0.0179792	Promoter (<=1kb)	-356
	orf19.11360	CR_06270W_A	R	1.0883	0.122079	0.211148	0.0179901	Promoter (<=1kb)	-471
	IPF26207.1	C5_03890C_A	5	1.08028	0.111401	0.211148	0.0180052	Promoter (2-3kb)	2072
	orf19.11528	C5_05460C_A	5	1.08792	0.121567	0.211463	0.018058	Promoter (<=1kb)	-613
	orf19.10868	C1_01710W_A	1	1.07772	0.107978	0.211568	0.0181189	Promoter (1-2kb)	-1337
	orf19.12823	C2_10790C_A	2	1.08491	0.117574	0.211568	0.018111	Promoter (<=1kb)	163
CPY1	orf19.8919	C7_03360W_A	7	1.08075	0.112034	0.211814	0.0181658	Promoter (<=1kb)	-95
	orf19.9293	C3_01260C_A	3	1.08552	0.118387	0.212973	0.0183044	Promoter (<=1kb)	639
	orf19.8448	C2_03950W_A	2	0.92008	-0.120169	0.212973	0.0183174	Promoter (<=1kb)	404
	orf19.10596	C4_07210W_A	4	1.08748	0.120985	0.214607	0.0184842	Promoter (1-2kb)	1081
CGA1	orf19.12424	C1_13320C_A	1	1.08722	0.120649	0.215995	0.0186303	Promoter (1-2kb)	1179
	calb_CGOB_00014	C2_02910W_A	2	1.08692	0.120241	0.21806	0.0188351	Promoter (<=1kb)	39
	orf19.8466	C2_03760C_A	2	1.08644	0.119606	0.218099	0.0188652	Promoter (<=1kb)	-134
DUR1,2	orf19.8402	C1_04660W_A	1	0.92087	-0.118931	0.218498	0.0189265	Promoter (1-2kb)	1070
	IPF3001.1	C3_05420W_A	3	1.08513	0.117872	0.21854	0.0189679	Promoter (<=1kb)	-298
GSC1	orf19.10446	C1_02420C_A	1	1.08296	0.114982	0.21854	0.0190034	Promoter (2-3kb)	-2482
	ODC1	CR_05480W_A	R	0.920214	-0.119959	0.21854	0.0190105	Promoter (<=1kb)	-329
MIS12	IPF349.1	CR_00080W_A	R	1.07942	0.110252	0.219654	0.0191343	Promoter (1-2kb)	-1689
GLC7	orf19.13664	CR_07650W_A	R	1.08509	0.117815	0.220229	0.0192383	Promoter (<=1kb)	-335
SOD3	SOD21	C7_00110W_A	7	1.08246	0.114317	0.220229	0.0192375	Promoter (<=1kb)	0
CNT	orf19.11600	C2_06020W_A	2	1.07826	0.108709	0.22238	0.0194568	Promoter (1-2kb)	-1295
	orf19.12623	C7_03050W_A	7	0.921615	-0.117764	0.22238	0.0194807	Promoter (<=1kb)	-223
	orf19.13412	C3_05160C_A	3	0.921056	-0.118639	0.222607	0.0195279	Promoter (2-3kb)	-2846
PIN3	orf19.13377	C3_04880W_A	3	1.08263	0.114544	0.22573	0.0198295	Promoter (<=1kb)	521
HPT1	orf19.13254	C2_02740C_A	2	1.08529	0.118074	0.226087	0.0198886	Promoter (<=1kb)	-253
ACT1	orf19.12474	C1_13700W_A	1	1.08519	0.11795	0.226143	0.0199212	Promoter (<=1kb)	340
BCR1	orf19.8342	CR_06440C_A	R	1.0844	0.116902	0.226255	0.0199588	Promoter (1-2kb)	-1035
RBT5	orf19.13081	C4_00130W_A	4	1.08517	0.11792	0.227687	0.0201319	Promoter (<=1kb)	350
PMP1	calb_CGOB_00004	C6_01530C_A	6	1.08511	0.117837	0.227687	0.020168	Promoter (1-2kb)	1144
	orf19.13486	C1_00420W_A	1	1.083	0.115038	0.227687	0.0201688	Promoter (<=1kb)	-548
	orf19.13801	CR_08670C_A	R	1.08512	0.11786	0.2283	0.0202511	Promoter (<=1kb)	0
RPL35	IPF21319.1	C3_04960W_A	3	0.92163	-0.117741	0.228595	0.0203052	Promoter (<=1kb)	-335
RHA1	orf19.9172	C2_09460C_A	2	0.922672	-0.116111	0.229089	0.0203772	Distal Intergenic	4134
ORC3	orf19.14204	C3_03750C_A	3	0.921754	-0.117547	0.2293	0.020424	Promoter (<=1kb)	0
MRPL37	orf19.8375	C1_04880C_A	1	1.08481	0.117449	0.229638	0.0204823	Promoter (<=1kb)	-54
	IPF25147.1	C2_08030W_A	2	1.07814	0.108538	0.23018	0.0205588	Promoter (<=1kb)	0
RIO2	orf19.13726	CR_08100C_A	R	1.08438	0.116868	0.230415	0.0206165	Promoter (<=1kb)	376
	orf19.13503	C1_00190C_A	1	1.08284	0.114826	0.230415	0.0206363	Promoter (<=1kb)	-177
YKT6	orf19.10491	C1_02860C_A	1	0.922434	-0.116483	0.231252	0.0207598	Promoter (<=1kb)	-78
	orf19.13836	C7_02290W_A	7	1.08429	0.116751	0.231252	0.0207702	Promoter (<=1kb)	-165
PSP2	orf19.9198	C3_02160C_A	3	1.08095	0.112303	0.231252	0.0207962	Promoter (<=1kb)	779
	orf6.8156	C1_14410W_A	1	1.08424	0.116682	0.232071	0.0208983	Promoter (<=1kb)	-960
	orf19.12155	C4_01020C_A	4	1.08115	0.112564	0.232514	0.0209668	Promoter (<=1kb)	-305
TLO16	IPF1892.1	C7_04360C_A	7	1.08371	0.115973	0.232532	0.0209969	Promoter (<=1kb)	-908
tG(GCC)1	tG(GCC)1.2	CR_07880C_A	R	1.08385	0.116166	0.232784	0.0210481	Distal Intergenic	-4026
HIP1	orf19.10706	C5_01800C_A	5	0.924066	-0.113933	0.233191	0.0211134	Promoter (<=1kb)	-692
DAC1	orf19.9704	C6_04600W_A	6	1.07998	0.11101	0.233961	0.0212156	Promoter (<=1kb)	666
INO80	orf19.9302	CR_04720C_A	R	1.08381	0.116116	0.233961	0.0212414	Promoter (<=1kb)	-164
FBA1	orf19.12088	C4_01750C_A	4	1.07964	0.110544	0.233961	0.0212692	Promoter (<=1kb)	-174
ELA1	orf19.8630	C1_03810C_A	1	1.08363	0.115877	0.234677	0.021363	Promoter (<=1kb)	-82
	IPF3081.1	C7_00760C_A	7	0.92377	-0.114394	0.235234	0.0214426	Promoter (<=1kb)	-439
PRX1	orf19.12647	C7_02810W_A	7	1.08302	0.115056	0.235687	0.0215127	Promoter (<=1kb)	-152
ERV29	orf19.12048	C4_02120W_A	4	1.08199	0.11369	0.235958	0.0215664	Promoter (<=1kb)	-247
	orf19.8300	C1_11200W_A	1	1.08202	0.113732	0.237258	0.0217912	Promoter (1-2kb)	1574
	orf19.13221	C2_03020C_A	2	1.08311	0.115174	0.237258	0.0217157	Promoter (<=1kb)	-237
	IPF3333.1	C3_06040W_A	3	1.083	0.115027	0.237258	0.0217896	Promoter (<=1kb)	-388
TIF35	IPF842.1	C1_14260C_A	1	1.0784	0.108888	0.237258	0.0218108	Promoter (<=1kb)	243
	orf19.13522	C1_00090W_A	1	1.08111	0.112517	0.237258	0.0218571	Promoter (<=1kb)	-177
CLN3	orf19.9515	C5_01100C_A	5	1.07434	0.103449	0.237258	0.0218611	Promoter (2-3kb)	-2201
	orf19.13078	C4_00100C_A	4	1.08163	0.11321	0.237258	0.0218886	Promoter (<=1kb)	0
ENA21	orf19.12637	C7_02910W_A	7	0.926175	-0.110644	0.237363	0.0219274	Promoter (<=1kb)	-830
CFL2	orf19.8849	C4_05780C_A	4	1.08238	0.114206	0.23793	0.0220286	Promoter (<=1kb)	371
HYR1	orf19.12440	C1_13450W_A	1	1.08276	0.114709	0.23793	0.0220381	Promoter (1-2kb)	-1658
HAT2	orf19.9693	C6_04540C_A	6	1.08272	0.114654	0.238538	0.0221236	Promoter (<=1kb)	72
PGA4	orf19.11518	C5_05390C_A	5	1.08217	0.113932	0.239585	0.0222529	Promoter (<=1kb)	-259
	orf19.12982	C6_02660C_A	6	1.07812	0.108516	0.239585	0.0223162	Promoter (<=1kb)	-638
	orf19.11126	C6_00810C_A	6	1.07397	0.102953	0.239585	0.0223211	Promoter (<=1kb)	21
MRPL6	IPF438.2	CR_00480W_A	R	0.925224	-0.112126	0.239585	0.0223514	Promoter (<=1kb)	0
	orf19.8187	CR_04610C_A	R	0.924058	-0.113945	0.239585	0.0223675	Promoter (1-2kb)	1182
	orf19.8300	C1_11200W_A	1	1.07984	0.110824	0.239942	0.0224555	Promoter (<=1kb)	-816
	orf19.7704	C2_06570C_A	2	1.0691	0.096399	0.239942	0.0224735	Promoter (<=1kb)	-221
WOR2	orf19.13413	C3_05170W_A	3	0.923977	-0.11407	0.239942	0.0224891	Promoter (2-3kb)	2178
EFG1	IPF3577.2	CR_07890W_A	R	1.0821	0.113835	0.24023	0.0225481	Promoter (1-2kb)	1506
PHA2	orf19.7864	C3_02460C_A	3	1.08143	0.11294	0.24023	0.0225749	Promoter (<=1kb)	-87
AGA1	orf19.8550	C5_00540C_A	5	1.07196	0.100249	0.240856	0.0227028	Promoter (1-2kb)	1228
	orf19.7897	C3_02750W_A	3	0.925465	-0.111749	0.240856	0.0227677	Promoter (2-3kb)	2240
	IPF436.1	CR_00460C_A	R	0.924617	-0.113073	0.240856	0.0227687	Promoter (1-2kb)	1058
	orf19.7842	C2_08960C_A	2	1.08167	0.113265	0.240856	0.0227843	Promoter (<=1kb)	0
HMO1	orf19.13966	CR_05670C_A	R	1.06973	0.0972519	0.240856	0.0228241	Promoter (<=1kb)	0
MDN1	orf19.12167	C4_00970C_A	4	1.08008	0.111142	0.240856	0.0228362	Promoter (<=1kb)	-82
DHH1	orf19.13577	C1_07070C_A	1	0.924537	-0.113197	0.240856	0.0228403	Promoter (<=1kb)	171
	IPF1928.2	C7_04240C_A	7	1.08051	0.111719	0.241572	0.023003	Promoter (2-3kb)	2953
	orf19.11740	C5_02520W_A	5	1.08069	0.111954	0.241572	0.0229391	Promoter (<=1kb)	-960
IDP2	orf19.11218	CR_02360W_A	R	0.924596	-0.113105	0.241572	0.022989	Promoter (<=1kb)	794
RSP5	orf19.11111	C2_08500W_A	2	1.08157	0.113128	0.241572	0.0230266	Promoter (<=1kb)	-584
	orf19.8898	C4_03580W_A	4	0.924784	-0.112811	0.243276	0.0232188	Promoter (1-2kb)	1632
ILS1	orf19.9685	C6_04520W_A	6	1.08107	0.112466	0.243477	0.0233108	Promoter (2-3kb)	2236
	IPF26366.1	C5_00320W_A	5	0.924821	-0.112754	0.243477	0.0233238	Promoter (1-2kb)	1096
ADE12	orf19.12290	C1_09640W_A	1	1.07963	0.110532	0.243477	0.0233582	Promoter (<=1kb)	-126
	orf19.8888	C4_03700W_A	4	0.924891	-0.112645	0.243477	0.0233722	Promoter (1-2kb)	1323
	orf19.9730	C2_07980W_A	2	0.925588	-0.111558	0.243477	0.0233872	Promoter (<=1kb)	193
ZWF1	orf19.12218	C1_08980C_A	1	1.08038	0.111535	0.243676	0.0234442	Promoter (1-2kb)	-1298
tL(UAA)1	tL(UAA)1.2	C2_01290C_A	2	0.926053	-0.110833	0.243676	0.023466	Promoter (1-2kb)	-1002
PFK2	orf19.13893	C7_01800C_A	7	1.08099	0.112347	0.24383	0.0235107	Promoter (<=1kb)	982
SMC5	orf19.9955	CR_03100W_A	R	1.07858	0.109129	0.245912	0.0237416	Promoter (<=1kb)	0
CLN3	orf19.9515	C5_01100C_A	5	1.06922	0.0965581	0.245955	0.0237759	Promoter (2-3kb)	-2859
	orf19.11473	C5_04990W_A	5	0.926296	-0.110455	0.246072	0.0238456	Promoter (<=1kb)	786
	IPF1251.1	C3_05850W_A	3	1.07976	0.110711	0.246072	0.0238772	Promoter (<=1kb)	-50
GAR1	orf19.8757	C1_11550W_A	1	1.07988	0.110866	0.246072	0.0238956	Promoter (<=1kb)	364
CSA1	orf6.8439	C7_00090C_A	7	1.07842	0.108914	0.246072	0.0239486	Promoter (1-2kb)	1297
CCC1	orf19.14210	C3_03710W_A	3	0.93215	-0.101366	0.246072	0.023955	Promoter (<=1kb)	-605
	IPF21744.1	C3_00120W_A	3	1.07759	0.107802	0.246072	0.0239681	Promoter (<=1kb)	274
PUP1	IPF654.1	CR_10300W_A	R	0.935946	-0.0955025	0.246435	0.0240484	Promoter (<=1kb)	0
RPS9B	IPF3402.2	C2_03820C_A	2	1.0768	0.106746	0.246435	0.0240699	Promoter (<=1kb)	0
MET6	orf19.10083	CR_01620C_A	R	1.08038	0.111545	0.246435	0.0241172	Promoter (<=1kb)	-182
	orf19.9553	C2_01220W_A	2	0.926524	-0.1101	0.246435	0.0241242	Promoter (<=1kb)	0
	orf19.9506	C5_01200W_A	5	1.0779	0.108222	0.246597	0.0241993	Promoter (<=1kb)	-171
SPB4	orf19.13677	C5_01600C_A	5	0.926456	-0.110205	0.246597	0.0242244	Promoter (<=1kb)	0
DDR48	orf19.11563	C2_09220W_A	2	1.07066	0.0984959	0.246597	0.0242306	Promoter (<=1kb)	27
INO2	IPF333.1	CR_00050W_A	R	1.07822	0.108656	0.247743	0.0243737	Promoter (<=1kb)	9
	orf19.13665	CR_07640C_A	R	0.92627	-0.110495	0.24848	0.0244766	Promoter (<=1kb)	0
SPT7	IPF925.1	CR_09980W_A	R	0.926832	-0.10962	0.248746	0.0245657	Promoter (<=1kb)	218
	IPF857.1	C1_14190C_A	1	1.07949	0.110353	0.248746	0.0245559	Promoter (<=1kb)	-88
	orf19.12739	C1_11930W_A	1	0.926308	-0.110437	0.248746	0.0246052	Promoter (<=1kb)	22
MED15	orf19.12571	C1_08270C_A	1	1.07916	0.109912	0.248746	0.0246527	Promoter (1-2kb)	1400
PCL5	orf19.11495	C5_05190W_A	5	0.929291	-0.105797	0.248746	0.0246673	Promoter (<=1kb)	-249
PGA14	orf19.8583	C5_00270W_A	5	0.926168	-0.110654	0.248746	0.0246856	Promoter (<=1kb)	-215
YPT31	orf19.10153	CR_07520C_A	R	1.07889	0.109548	0.248847	0.0247262	Promoter (<=1kb)	-168
	IPF18957.1	C2_08520C_A	2	1.07942	0.110253	0.249042	0.024776	Promoter (<=1kb)	-263
PGA48	orf6.5514	C6_00160W_A	6	1.07908	0.109807	0.249721	0.0249048	Promoter (<=1kb)	47
	orf19.12214	C1_08920W_A	1	1.0795	0.110359	0.249721	0.0248896	Promoter (<=1kb)	0
MNS1	orf19.8638	C1_03730C_A	1	0.926773	-0.109712	0.250601	0.0250232	Promoter (<=1kb)	-490
	IPF8192.1	CR_09700W_A	R	1.07735	0.107488	0.253075	0.0253013	Promoter (<=1kb)	-474
	orf19.8080	C1_05150C_A	1	0.932267	-0.101185	0.253648	0.0254829	Promoter (1-2kb)	-1210
TFS1	orf19.9530	C5_00930C_A	5	1.07827	0.108717	0.253648	0.0254079	Promoter (<=1kb)	-73
	orf19.9304	CR_04680C_A	R	0.92791	-0.107943	0.253648	0.0254247	Promoter (<=1kb)	0
ACO1	orf19.13742	CR_08210C_A	R	1.06277	0.0878325	0.253648	0.025462	Promoter (<=1kb)	501
ENO1	orf19.8025	C1_08500C_A	1	1.07501	0.104346	0.25372	0.0255212	Promoter (<=1kb)	-173
	orf19.10886	C4_03500C_A	4	1.07862	0.109182	0.255071	0.0257523	Promoter (1-2kb)	-1795
EMC9	orf19.9463	C2_00120C_A	2	1.07842	0.108914	0.255071	0.0257564	Promoter (<=1kb)	-109
	orf19.7987	C3_03560W_A	3	1.07807	0.108449	0.255071	0.0257816	Promoter (<=1kb)	294
	orf19.9882	C1_10730W_A	1	1.07583	0.105446	0.255071	0.0257821	Promoter (<=1kb)	367
ARO4	orf19.11542	C1_05110C_A	1	0.929097	-0.106099	0.255088	0.0258207	Promoter (<=1kb)	505
MPH1	orf19.10436	C4_06190C_A	4	0.929319	-0.105754	0.255088	0.0258563	Promoter (<=1kb)	429
TOK1	orf19.11651	C4_00670W_A	4	0.927853	-0.108032	0.255088	0.0258959	Promoter (<=1kb)	851
tS(AGA)3	tS(AGA)3.2	CR_05870W_A	R	0.927316	-0.108867	0.255088	0.0259415	Promoter (<=1kb)	0
PNG2	orf19.14166	C2_05660W_A	2	1.07681	0.10676	0.255088	0.0259524	Promoter (1-2kb)	1004
KIN2	IPF402.1	CR_00260W_A	R	1.07305	0.101723	0.255088	0.0259806	Promoter (<=1kb)	-114
PCL2	orf19.8033	C1_08570C_A	1	1.07834	0.108816	0.255088	0.0260026	Promoter (<=1kb)	-356
RHA1	orf19.9172	C2_09460C_A	2	0.927436	-0.108681	0.255522	0.0261095	Distal Intergenic	5499
SIM1	orf19.12499	C1_13940W_A	1	1.07547	0.104965	0.255522	0.0260977	Promoter (1-2kb)	-1544
ATP2	orf19.13098	C4_00270W_A	4	1.07587	0.105503	0.255741	0.0261632	Promoter (<=1kb)	-131
NDT80	orf19.9667	C2_00140W_A	2	1.07727	0.107377	0.255925	0.0262133	Promoter (<=1kb)	0
CLG1	orf19.13565	CR_07240C_A	R	1.07759	0.10781	0.256365	0.0263636	Promoter (<=1kb)	0
	orf19.12914	C3_00130C_A	3	1.07737	0.10752	0.256365	0.0263841	Promoter (<=1kb)	-171
GSC1	orf19.10446	C1_02420C_A	1	1.07784	0.108138	0.256365	0.0263592	Promoter (1-2kb)	-1862
	IPF29448.1	C2_01960C_A	2	1.07776	0.108033	0.256365	0.0263601	Promoter (<=1kb)	-808
ARP3	orf19.9829	C2_07320W_A	2	1.07765	0.10789	0.257067	0.0264878	Promoter (<=1kb)	-620
	orf19.11300	C4_04630C_A	4	0.928803	-0.106556	0.257159	0.0265479	Promoter (<=1kb)	592
TAF12L	orf19.8101	CR_03910C_A	R	1.0759	0.105546	0.257159	0.0265602	Promoter (1-2kb)	1121
LIP3	orf19.12319	C1_09900W_A	1	1.07712	0.10718	0.257965	0.0266751	Promoter (<=1kb)	240
	orf19.13997	C7_03480W_A	7	1.07737	0.107508	0.25798	0.0267715	Promoter (2-3kb)	-2116
VMA6	orf19.7996	C4_00020W_A	4	1.07748	0.107657	0.25798	0.0267579	Promoter (<=1kb)	569
	orf19.8311	C6_02020C_A	6	1.06887	0.0960876	0.25798	0.0267589	Promoter (<=1kb)	812
tR(UCU)4	tR(UCU)4.2	C1_02540C_A	1	0.93387	-0.0987066	0.258826	0.026891	Promoter (<=1kb)	92
	orf19.10636	C4_06850C_A	4	1.0714	0.099503	0.261493	0.0272054	Promoter (<=1kb)	-127
MSH6	orf19.12411	C1_13170C_A	1	0.929835	-0.104953	0.261493	0.0272321	Promoter (<=1kb)	303
	orf19.11002	C6_02030C_A	6	0.929453	-0.105547	0.264171	0.0275434	Promoter (<=1kb)	40
PDE2	orf19.10489	C1_02840W_A	1	0.928713	-0.106695	0.264224	0.0275813	Promoter (1-2kb)	-1231
ALS2	orf19.8699	C6_04380W_A	6	1.06782	0.0946644	0.26694	0.0278975	Exon (XM_707553.2/CAALFM_C604380WA, exon 1 of 1)	5509
	orf19.11280	C4_04800W_A	4	0.931177	-0.102873	0.267939	0.0281661	Promoter (<=1kb)	699
	IPF404.1	CR_00280C_A	R	1.07629	0.10607	0.267939	0.0280776	Promoter (<=1kb)	-776
CDC34	orf19.13882	C7_01920W_A	7	1.07027	0.0979721	0.267939	0.028122	Promoter (<=1kb)	-421
APE3	orf19.11073	C2_08800C_A	2	1.07618	0.105921	0.267939	0.0281273	Promoter (<=1kb)	-146
	orf19.9061	C2_01750C_A	2	1.07569	0.105267	0.267939	0.0281508	Promoter (<=1kb)	973
FGR24	IPF14003.1	C1_14570C_A	1	1.07488	0.104172	0.269564	0.0283874	Promoter (<=1kb)	263
	orf19.14061	C3_07290W_A	3	1.07593	0.105588	0.269564	0.028403	Promoter (<=1kb)	-260
	IPF21764.1	C3_00190W_A	3	1.07395	0.102933	0.269849	0.028466	Promoter (<=1kb)	141
	orf19.9869	C1_10840C_A	1	0.930503	-0.103917	0.271319	0.0286803	Promoter (<=1kb)	-940
HGT10	orf19.13176	C6_03790C_A	6	0.931571	-0.102263	0.271319	0.0287204	Promoter (<=1kb)	-393
	orf19.14142	C1_04580C_A	1	0.929644	-0.10525	0.271319	0.0287226	Promoter (<=1kb)	-277
	orf19.10376	CR_02970C_A	R	0.929761	-0.105067	0.271319	0.0287541	Promoter (1-2kb)	1101
PHO86	orf19.9745	C2_07820C_A	2	0.929807	-0.104997	0.271475	0.0288039	Promoter (<=1kb)	33
	orf19.10218	C4_02920W_A	4	1.07499	0.104325	0.272114	0.028905	Promoter (<=1kb)	-210
BNR1	IPF345.1	CR_00070W_A	R	1.07529	0.10472	0.273319	0.0291505	Promoter (<=1kb)	634
	orf19.11471	C5_04980W_A	5	0.93052	-0.10389	0.273319	0.0291087	Promoter (<=1kb)	-74
AMS1	orf19.10284	C4_02360W_A	4	1.0738	0.102727	0.273319	0.0291479	Promoter (<=1kb)	-123
	Contig4-2952_0001	C1_03690W_A	1	1.07509	0.104458	0.273319	0.029167	Promoter (1-2kb)	-1848
AUT7	IPF12408.2	C1_05700W_A	1	0.930378	-0.104111	0.273756	0.0292471	Promoter (1-2kb)	1026
	orf19.9473	C2_00060C_A	2	1.07508	0.104439	0.274362	0.0293852	Promoter (<=1kb)	-320
	orf19.8229	CR_08000C_A	R	1.0712	0.0992217	0.274362	0.0294062	Promoter (<=1kb)	76
ILV1	orf19.12935	C2_06190W_A	2	0.93508	-0.0968377	0.274362	0.0294215	Promoter (<=1kb)	192
tV(AAC)5	C3_05480C_B	C3_05480C_A	3	0.931077	-0.103028	0.274362	0.0294738	Promoter (<=1kb)	607
PXP2	orf19.9224	C3_01930W_A	3	1.07472	0.103967	0.274362	0.02948	Promoter (<=1kb)	-183
DBP5	orf19.9230	C3_01860C_A	3	0.930547	-0.10385	0.275491	0.029635	Promoter (<=1kb)	718
PGA18	orf19.7933	C3_03050C_A	3	0.931175	-0.102876	0.275816	0.0297038	Promoter (<=1kb)	-907
ALS2	orf19.8699	C6_04380W_A	6	1.07347	0.102283	0.275936	0.0297505	Promoter (1-2kb)	1638
	orf19.11227	CR_02270C_A	R	1.0742	0.103263	0.27654	0.0298495	Promoter (<=1kb)	-51
	IPF20539.1	C7_01610W_A	7	0.931907	-0.101742	0.276967	0.0299296	Promoter (<=1kb)	935
PHHB	orf19.9626	C2_00480C_A	2	0.930757	-0.103523	0.276975	0.0300067	Promoter (<=1kb)	12
	orf19.8008	C4_00080C_A	4	1.07361	0.102472	0.276975	0.0300421	Promoter (<=1kb)	105
TUS1	orf19.14132	C1_04480C_A	1	1.0694	0.0968065	0.276975	0.0300776	Promoter (<=1kb)	157
ACS2	orf19.8666	C1_04290C_A	1	1.07443	0.103566	0.276975	0.0300819	Promoter (1-2kb)	-1266
	orf19.10440	C4_06140C_A	4	1.07434	0.103457	0.276975	0.0301203	Promoter (<=1kb)	-280
MAL2	IPF4942.1	CR_10790W_A	R	1.07275	0.101319	0.276975	0.0301717	Promoter (<=1kb)	56
MDM34	orf19.9385	C1_06230C_A	1	1.0716	0.0997706	0.276975	0.0302113	Promoter (1-2kb)	-1064
RPC11	orf19.12820	C2_10770W_A	2	1.0743	0.103396	0.276975	0.0302212	Promoter (<=1kb)	116
RAD50	orf19.9217	C3_02000W_A	3	0.930824	-0.10342	0.276975	0.0302358	Promoter (<=1kb)	34
	orf19.13353	C3_04720C_A	3	1.07393	0.102898	0.280094	0.0306106	Promoter (<=1kb)	-111
	IPF3456.2	C3_07940W_A	3	1.0724	0.100839	0.281068	0.030778	Promoter (<=1kb)	413
MKC1	IPF363.1	CR_00120C_A	R	1.0735	0.102324	0.281068	0.0308634	Promoter (<=1kb)	-55
TUB2	orf19.13455	C1_00710C_A	1	0.931448	-0.102453	0.281068	0.030886	Promoter (<=1kb)	670
TRP1	IPF21091.1	C1_00120C_A	1	1.0736	0.102459	0.281068	0.0308869	Promoter (<=1kb)	833
NDE1	orf19.7972	C3_03420C_A	3	0.931577	-0.102253	0.281068	0.0308892	Promoter (<=1kb)	-687
RPT1	orf19.8071	C1_05240C_A	1	1.07328	0.102025	0.28121	0.0309393	Promoter (<=1kb)	-766
HGT8	orf19.9571	C2_01010W_A	2	0.933485	-0.0993006	0.281491	0.0310047	Promoter (<=1kb)	-526
CYK3	IPF15741.2	C1_06690W_A	1	0.931502	-0.10237	0.281557	0.0311154	Promoter (<=1kb)	-595
	orf19.7723	C1_12470W_A	1	0.931667	-0.102113	0.281557	0.0310663	Promoter (<=1kb)	158
	orf19.8368	C4_05180C_A	4	0.931981	-0.101628	0.281557	0.0311058	Promoter (<=1kb)	-644
ATP16	IPF4961.2	CR_10850C_A	R	1.07226	0.100654	0.281917	0.0312243	Promoter (<=1kb)	37
tG(GCC)5	tG(GCC)5.2	C4_00900C_A	4	0.931798	-0.10191	0.281917	0.0312175	Promoter (<=1kb)	168
	IPF1968.2	CR_09230C_A	R	1.07324	0.101972	0.282494	0.0313228	Promoter (<=1kb)	-133
SEC23	orf19.8839	C4_05690W_A	4	0.933201	-0.0997405	0.283579	0.0314779	Promoter (1-2kb)	1187
SOD6	orf19.9656	C2_00240C_A	2	1.07313	0.101829	0.284263	0.0315887	Promoter (<=1kb)	636
NMA111	orf19.10798	C1_00990C_A	1	1.07305	0.101716	0.28495	0.0317062	Promoter (<=1kb)	191
RPL30	IPF6920.1	C4_04900W_A	4	1.07302	0.101683	0.28495	0.0317348	Promoter (<=1kb)	-265
	orf19.10225	C4_02860W_A	4	0.932405	-0.100971	0.285747	0.0318586	Promoter (<=1kb)	293
SOD6	orf19.9656	C2_00240C_A	2	1.07052	0.0983101	0.286988	0.0320321	Promoter (<=1kb)	121
	orf19.9033	C2_01510C_A	2	1.07199	0.100296	0.287521	0.0321268	Promoter (<=1kb)	0
SEC7	orf19.13368	C3_04820C_A	3	0.933225	-0.0997039	0.288177	0.0322385	Promoter (<=1kb)	53
DLD1	orf19.13227	C2_02980C_A	2	1.06419	0.089753	0.288177	0.0322782	Promoter (<=1kb)	-411
GAC1	IPF461.2	C7_00660W_A	7	0.932639	-0.100609	0.288177	0.032306	Promoter (<=1kb)	36
GLN1	orf19.8260	CR_05050W_A	R	1.06379	0.0892141	0.289487	0.0324884	Promoter (1-2kb)	-1185
	IPF26366.1	C5_00320W_A	5	0.932989	-0.100068	0.290331	0.0326424	Promoter (1-2kb)	1875
ERG4	orf19.12834	C3_00760W_A	3	1.07137	0.0994516	0.290331	0.0326542	Promoter (<=1kb)	-325
PGA11	IPF647.1	CR_10330W_A	R	1.07177	0.0999959	0.291785	0.0330614	Promoter (<=1kb)	985
	orf19.9157	C2_02580W_A	2	1.07196	0.100254	0.291785	0.0328616	Promoter (<=1kb)	-79
SYG1	orf19.8389	C1_04760C_A	1	1.07207	0.100402	0.291785	0.0328978	Promoter (<=1kb)	-57
	orf19.8812	C1_07660W_A	1	0.93785	-0.0925702	0.291785	0.0329387	Promoter (<=1kb)	-24
	orf19.11682	C6_00540W_A	6	0.935094	-0.0968171	0.291785	0.033031	Promoter (<=1kb)	588
	IPF5222.1	C1_14500C_A	1	1.06469	0.0904292	0.291785	0.0330407	Promoter (<=1kb)	-86
CSC25	orf19.14188	C3_03890W_A	3	1.07062	0.0984398	0.291785	0.0330829	Promoter (<=1kb)	23
NAG4	orf19.9706	C6_04620C_A	6	1.07006	0.0976941	0.291785	0.0331353	Promoter (<=1kb)	75
	orf19.13072	C6_03380W_A	6	0.933253	-0.0996591	0.291785	0.0331739	Promoter (<=1kb)	723
	orf19.12836	C3_00730W_A	3	1.06651	0.0928987	0.291785	0.0331752	Promoter (<=1kb)	-486
NPR1	orf19.13612	C1_06780W_A	1	1.07123	0.0992643	0.292706	0.0333159	Promoter (<=1kb)	-306
IFF9	orf19.8096	CR_03880W_A	R	1.07162	0.0997987	0.29338	0.0334633	Distal Intergenic	4882
	orf19.12850	C3_00630W_A	3	0.933912	-0.0986412	0.29338	0.0334644	Promoter (<=1kb)	26
SAP8	orf19.7872	C3_02510C_A	3	0.934583	-0.0976056	0.293508	0.033515	Promoter (<=1kb)	156
KIS1	orf19.11565	C2_09230C_A	2	1.07139	0.0994859	0.293922	0.0336302	Promoter (1-2kb)	1072
	IPF5460.1	C5_00100C_A	5	1.07016	0.097827	0.293922	0.033638	Promoter (<=1kb)	59
	orf19.11525	C5_05440C_A	5	1.07144	0.099557	0.293922	0.0336703	Promoter (<=1kb)	-185
PTC8	orf19.12168	C4_00960W_A	4	0.933743	-0.0989019	0.295058	0.0338366	Promoter (<=1kb)	383
KIS2	orf19.12464	C1_13610C_A	1	1.06717	0.0937913	0.296342	0.0340201	Promoter (<=1kb)	-711
GAC1	IPF461.2	C7_00660W_A	7	0.934072	-0.0983946	0.296441	0.0340678	Promoter (<=1kb)	354
	orf19.10811	C1_01130W_A	1	0.934088	-0.09837	0.296518	0.034113	Promoter (1-2kb)	1380
	orf19.11115	C2_08460C_A	2	1.07068	0.0985334	0.296546	0.0341525	Promoter (1-2kb)	1316
NAG3	orf6.683	C6_04610C_A	6	1.06753	0.0942729	0.296647	0.0344223	Promoter (<=1kb)	-292
	IPF13996.1	C1_14550C_A	1	1.06345	0.0887535	0.296647	0.0345545	Promoter (<=1kb)	-361
MED15	orf19.12571	C1_08270C_A	1	1.07079	0.0986796	0.296647	0.0345091	Promoter (1-2kb)	1005
	orf19.8186	CR_04600W_A	R	0.933765	-0.0988689	0.296647	0.0342227	Promoter (<=1kb)	890
HEM2	orf19.8517	C2_03300W_A	2	1.07064	0.0984779	0.296647	0.0343776	Promoter (<=1kb)	-299
CCP1	orf19.7868	C3_02480C_A	3	0.933792	-0.0988274	0.296647	0.034395	Promoter (<=1kb)	536
	IPF23425.1	C4_04970C_A	4	0.934083	-0.0983766	0.296647	0.0344092	Promoter (<=1kb)	35
	orf19.8571	C5_00330C_A	5	0.933881	-0.0986898	0.296647	0.0344466	Promoter (2-3kb)	2019
	IPF590.1	CR_10610C_A	R	1.07063	0.0984592	0.296647	0.0344764	Promoter (<=1kb)	15
FGR3	orf19.11326	C4_04420W_A	4	1.06919	0.0965118	0.296647	0.034584	Promoter (<=1kb)	-117
	orf19.13647	C1_06420C_A	1	0.934463	-0.0977901	0.296647	0.0345882	Promoter (1-2kb)	1002
AIP5	orf19.7738	C6_00910C_A	6	1.07027	0.0979808	0.296647	0.0346004	Promoter (<=1kb)	209
GAP6	IPF2282.1	C5_03500W_A	5	0.934168	-0.0982463	0.298851	0.034894	Promoter (<=1kb)	232
	orf19.12886	C3_00360W_A	3	1.06482	0.0906122	0.298992	0.0349838	Promoter (<=1kb)	33
TCB3	orf19.10521	C1_03100W_A	1	1.07034	0.0980683	0.298992	0.0349623	Promoter (<=1kb)	-512
IFD3	orf19.10821	C1_01240W_A	1	1.06693	0.0934629	0.299488	0.0350785	Promoter (<=1kb)	-27
	orf19.7741	C6_00940C_A	6	0.934421	-0.0978561	0.299846	0.0351571	Promoter (<=1kb)	644
GAL102	orf19.11158	C1_02170C_A	1	0.936099	-0.0952672	0.299878	0.0351977	Promoter (<=1kb)	-96
RIM8	orf19.13510	C1_00150C_A	1	1.07013	0.0977916	0.300153	0.0353035	Promoter (1-2kb)	1628
	IPF1928.2	C7_04240C_A	7	1.07021	0.0978994	0.300153	0.0352728	Distal Intergenic	3351
HET1	IPF5726.1	C6_00100C_A	6	1.0699	0.0974734	0.300728	0.0354079	Promoter (<=1kb)	242
	IPF1919.2	C7_04260W_A	7	1.0696	0.0970758	0.300841	0.0355318	Promoter (<=1kb)	-549
	orf19.11740	C5_02520W_A	5	1.06905	0.0963275	0.300841	0.0355156	Promoter (<=1kb)	-436
GBU1	orf19.10922	C6_01680C_A	6	0.935068	-0.0968564	0.300841	0.0354814	Promoter (1-2kb)	1299
RPL2	IPF11739.1	C1_11060C_A	1	1.06432	0.0899304	0.301457	0.035751	Promoter (<=1kb)	455
NCE102	orf19.13381	C3_04910C_A	3	0.936817	-0.0941606	0.301457	0.0357055	Promoter (<=1kb)	20
IDH2	orf19.13213	C2_03080W_A	2	1.06753	0.0942816	0.301457	0.0357524	Promoter (<=1kb)	726
YEA4	orf19.8962	C2_09700W_A	2	1.06987	0.0974366	0.301457	0.0357487	Promoter (<=1kb)	678
NEP1	orf19.8282	C1_11380W_A	1	0.93492	-0.0970849	0.302641	0.0359454	Promoter (<=1kb)	90
	orf19.14196	C3_03820C_A	3	0.935089	-0.0968236	0.302641	0.0359929	Promoter (1-2kb)	1330
SDS24	orf19.12584	C1_08370W_A	1	1.06717	0.0937918	0.302641	0.036004	Promoter (<=1kb)	0
tL(CAA)2	tL(CAA)2.2	C2_01080C_A	2	1.06964	0.0971244	0.302677	0.0360453	Promoter (<=1kb)	259
	orf19.8553	C5_00510W_A	5	0.936685	-0.0943642	0.302781	0.0362266	Promoter (2-3kb)	-2117
SAP9	orf19.14190	C3_03870C_A	3	1.06961	0.0970884	0.302781	0.0361255	Promoter (<=1kb)	477
	orf19.8936	C2_09960W_A	2	1.06618	0.092445	0.302781	0.0362684	Promoter (<=1kb)	0
AUR1	orf19.9500	C5_01240W_A	5	1.06844	0.0955028	0.302781	0.0362849	Promoter (1-2kb)	1088
GIN1	orf19.8274	C1_11440C_A	1	1.06942	0.0968229	0.302781	0.0362915	Promoter (<=1kb)	-810
GTT11	orf19.14209	C3_03720W_A	3	1.06896	0.0962104	0.302781	0.036311	Promoter (<=1kb)	-195
HIR2	orf19.11771	C5_02750C_A	5	0.935639	-0.0959755	0.302781	0.0363174	Promoter (1-2kb)	1309
	IPF4949.1	CR_10800C_A	R	1.06842	0.0954778	0.303457	0.0364636	Promoter (2-3kb)	2182
RBE1	PRY2	C1_14120C_A	1	1.06936	0.0967423	0.303457	0.0364729	Promoter (<=1kb)	-545
TAL1	orf19.11849	CR_03720W_A	R	1.06699	0.0935403	0.304941	0.0366885	Promoter (<=1kb)	412
	orf19.8798	C6_04120C_A	6	1.06746	0.0941817	0.305501	0.036809	Promoter (2-3kb)	-2982
PFY1	orf19.12542	C1_08030W_A	1	1.06862	0.0957449	0.305501	0.0368487	Promoter (<=1kb)	-136
	orf19.10600	C4_07150W_A	4	1.06906	0.0963401	0.305501	0.0368682	Promoter (<=1kb)	0
CYC1	orf19.9339	C2_10110W_A	2	0.938249	-0.0919566	0.306329	0.0370057	Promoter (<=1kb)	-497
LYS143	orf19.12240	C1_09180W_A	1	1.06777	0.0946009	0.306354	0.0370463	Promoter (<=1kb)	-238
FLU1	orf19.13930	C7_01520W_A	7	0.935867	-0.0956244	0.306837	0.0371422	Promoter (<=1kb)	309
PLB3	IPF8186.1	CR_09690C_A	R	1.06535	0.0913276	0.307031	0.0372087	Promoter (<=1kb)	-80
	orf19.11514	C5_05360C_A	5	1.06273	0.08778	0.307031	0.0372702	Promoter (1-2kb)	-1141
	orf19.9638	C2_00400C_A	2	0.935703	-0.0958771	0.307031	0.0372786	Promoter (1-2kb)	-1393
RHB1	orf19.13415	C3_05180W_A	3	1.06856	0.0956689	0.30705	0.0373185	Promoter (<=1kb)	-582
	orf6.4572	C5_00050W_A	5	1.06399	0.0894856	0.308639	0.0375495	Promoter (<=1kb)	42
tI(AAU)5	tI(AAU)5.2	CR_08390W_A	R	0.937	-0.093879	0.31166	0.0379552	Promoter (<=1kb)	69
WHI3	orf19.13847	C7_02200W_A	7	0.936269	-0.0950056	0.311914	0.0380908	Promoter (<=1kb)	581
	orf19.13878	C7_01960W_A	7	1.06816	0.0951332	0.311914	0.0381331	Promoter (<=1kb)	989
HGT9	orf19.8258	CR_05090C_A	R	0.937865	-0.0925479	0.311914	0.0381377	Promoter (<=1kb)	250
	orf19.11685	C6_00500C_A	6	0.936239	-0.0950505	0.311914	0.0381444	Promoter (<=1kb)	423
	IPF25833.1	C2_01500W_A	2	1.061	0.0854216	0.311914	0.0381771	Promoter (1-2kb)	-1408
	orf19.9671	C6_04400W_A	6	0.93632	-0.0949271	0.31253	0.0383291	Distal Intergenic	-3750
MNN24	orf19.9547	C2_01300C_A	2	1.06804	0.0949597	0.31253	0.0383283	Promoter (<=1kb)	-360
	IPF7116.1	C3_05680W_A	3	1.06391	0.0893812	0.313446	0.0384799	Promoter (<=1kb)	-718
THS1	IPF5462.1	C5_00110C_A	5	1.0666	0.0930185	0.31402	0.0385888	Promoter (<=1kb)	229
BNI4	orf19.11937	C1_03860C_A	1	1.06612	0.0923704	0.314064	0.0386328	Promoter (<=1kb)	-319
	orf19.10239	C4_02740W_A	4	0.93661	-0.0944798	0.315118	0.038821	Promoter (2-3kb)	2525
	IPF17102.2	CR_09750C_A	R	0.936823	-0.0941513	0.315118	0.0388396	Promoter (<=1kb)	260
	IPF336.1	CR_00060C_A	R	1.06758	0.0943406	0.315357	0.0389752	Promoter (1-2kb)	1048
UTP4	orf19.9201	C3_02130W_A	3	0.937735	-0.0927478	0.315357	0.0389688	Promoter (<=1kb)	88
HWP2	orf19.10888	C4_03510C_A	4	1.05695	0.0799123	0.315357	0.038985	Promoter (<=1kb)	283
GZF3	orf19.10361	CR_02850C_A	R	0.93695	-0.0939553	0.315645	0.0390593	Promoter (<=1kb)	-974
SAH1	orf19.11392	C5_04270C_A	5	0.936996	-0.0938848	0.316039	0.0391724	Promoter (<=1kb)	941
	orf19.10943	C6_01450C_A	6	1.05984	0.0838403	0.316039	0.0391855	Promoter (<=1kb)	-438
PHO23	orf19.9328	C2_10220C_A	2	0.938559	-0.0914807	0.316269	0.0392842	Promoter (1-2kb)	1039
	orf19.7886	C3_02630C_A	3	0.93718	-0.0936018	0.316269	0.0392914	Promoter (<=1kb)	434
IFH1	orf19.11757	C5_02650C_A	5	1.06679	0.0932815	0.316745	0.0393894	Promoter (1-2kb)	-1338
	orf19.9596	C2_00760C_A	2	1.06619	0.0924645	0.317629	0.0395596	Promoter (<=1kb)	-115
SPC34	orf19.11268	C4_04910C_A	4	1.0672	0.0938249	0.317629	0.0395771	Promoter (<=1kb)	-61
SPO11	orf19.11071	C2_08820C_A	2	0.93738	-0.0932937	0.317797	0.039637	Promoter (<=1kb)	84
	orf19.9110	C2_02190C_A	2	1.06573	0.0918375	0.318187	0.0397246	Promoter (<=1kb)	-349
ENO1	orf19.8025	C1_08500C_A	1	1.06454	0.0902238	0.318903	0.0398531	Promoter (<=1kb)	27
	orf19.9838	C1_11140W_A	1	1.06613	0.0923799	0.319712	0.0399934	Promoter (<=1kb)	-157
MMS22	IPF423.1	CR_00390W_A	R	0.937399	-0.0932654	0.320136	0.0401195	Promoter (<=1kb)	880
	orf19.10733	CR_01320C_A	R	1.06684	0.0933457	0.320136	0.0401249	Promoter (<=1kb)	-824
SUT1	orf19.11817	C5_03130W_A	5	0.941056	-0.087648	0.321281	0.0403471	Promoter (<=1kb)	-998
	orf19.9938	CR_03220C_A	R	1.06352	0.0888512	0.321281	0.0403156	Promoter (<=1kb)	0
	IPF361.1	CR_00110W_A	R	1.06221	0.0870687	0.322618	0.040675	Promoter (<=1kb)	-146
ALS7	ALS94	C3_06320W_A	3	0.94039	-0.0886684	0.322618	0.0406597	Promoter (<=1kb)	41
	orf19.10239	C4_02740W_A	4	0.93893	-0.0909098	0.322618	0.0407323	Promoter (<=1kb)	-740
RPS21	orf19.10845	C1_01480C_A	1	0.942458	-0.0854993	0.322618	0.0405627	Promoter (<=1kb)	40
	IPF27189.1	C6_04150W_A	6	1.06554	0.0915837	0.322618	0.040599	Promoter (<=1kb)	2
OGG1	IPF2154.1	C7_03910W_A	7	0.937773	-0.092689	0.322618	0.0407521	Promoter (<=1kb)	-247
EPL1	IPF355.1	CR_00100C_A	R	1.06564	0.0917176	0.323296	0.0408774	Promoter (<=1kb)	0
MP65	orf19.9345	C2_10030C_A	2	1.06194	0.0867078	0.323948	0.0409996	Promoter (<=1kb)	-982
ASR1	orf19.9880	C1_10740C_A	1	1.05697	0.079939	0.324368	0.0411216	Promoter (<=1kb)	42
	orf19.8854	C4_05830W_A	4	1.0643	0.0899028	0.324368	0.0411322	Promoter (<=1kb)	62
	orf19.5288.1	CR_05330W_A	R	1.06114	0.0856184	0.325302	0.0413001	Promoter (<=1kb)	-957
	orf19.9593	C2_00790C_A	2	0.938368	-0.091775	0.325302	0.0413303	Promoter (<=1kb)	612
	orf19.7971	C3_03410C_A	3	1.06439	0.0900231	0.326102	0.0414719	Promoter (<=1kb)	-278
HAL9	orf19.10701	C5_01830C_A	5	1.06579	0.0919299	0.327768	0.0417239	Promoter (<=1kb)	-652
ALS3	orf19.9891	CR_07070C_A	R	1.06309	0.0882703	0.328943	0.0419138	Promoter (2-3kb)	2059
MED15	orf19.12571	C1_08270C_A	1	1.06307	0.0882299	0.329078	0.042052	Promoter (1-2kb)	-1020
ACS1	orf19.9310	C2_10350C_A	2	1.06426	0.0898536	0.329078	0.0419745	Promoter (<=1kb)	-56
	IPF7940	CR_09530C_A	R	1.06018	0.0843083	0.329078	0.04204	Promoter (<=1kb)	-483
	orf19.10954	C6_01330C_A	6	1.0652	0.0911286	0.329417	0.0421439	Promoter (2-3kb)	2533
	orf19.8281	C1_11390W_A	1	0.938469	-0.0916194	0.329417	0.042176	Promoter (2-3kb)	2222
EMC9	orf19.9463	C2_00120C_A	2	1.06407	0.0895982	0.329519	0.0423319	Promoter (<=1kb)	-358
	orf19.12747	C1_11850W_A	1	0.939474	-0.0900751	0.329519	0.0422571	Promoter (<=1kb)	815
PDC11	orf19.10395	C4_06570C_A	4	0.940521	-0.0884674	0.329519	0.0423677	Promoter (1-2kb)	1042
	orf19.14182	C2_05800C_A	2	1.06524	0.091182	0.329519	0.0423751	Promoter (<=1kb)	-579
	orf19.12746	C1_11860W_A	1	0.938641	-0.0913543	0.329519	0.0424303	Promoter (<=1kb)	6
DAL8	orf19.13281	C3_04160W_A	3	1.06513	0.0910316	0.329519	0.0424512	Promoter (<=1kb)	-400
RPL27A	IPF19343.2	C1_12390C_A	1	1.062	0.0867813	0.329519	0.0424717	Promoter (<=1kb)	-81
COQ5	orf19.11061	C2_05470W_A	2	1.0631	0.0882715	0.330475	0.0426371	Promoter (<=1kb)	-718
	orf19.12103	C4_01510W_A	4	1.06344	0.0887449	0.330475	0.042676	Promoter (<=1kb)	0
ADAEC	orf19.8487	C2_03520C_A	2	1.06328	0.0885183	0.330925	0.0428106	Promoter (2-3kb)	2786
SDS24	orf19.12584	C1_08370W_A	1	1.06011	0.0842105	0.330925	0.0428151	Promoter (1-2kb)	1308
	orf19.10125	CR_01950W_A	R	1.0651	0.0909824	0.331071	0.0428979	Promoter (<=1kb)	-383
	IPF5248.1	C1_14380C_A	1	1.06514	0.0910389	0.331071	0.0429151	Promoter (1-2kb)	1331
	IPF1943.2	C7_04210C_A	7	1.06266	0.0876777	0.333333	0.0432902	Promoter (1-2kb)	-1262
RPS19A	IPF21287.1	C3_05200W_A	3	0.939038	-0.0907443	0.333333	0.0432808	Promoter (<=1kb)	0
TIM23	orf19.8941	C2_09900C_A	2	1.06476	0.090532	0.333333	0.0433308	Promoter (<=1kb)	-213
KIS1	orf19.11565	C2_09230C_A	2	1.06463	0.0903482	0.33372	0.0435038	Promoter (<=1kb)	225
DYN1	orf19.13420	C3_05210C_A	3	0.939233	-0.0904456	0.33372	0.0434318	Promoter (<=1kb)	-598
	orf19.8245	CR_07870W_A	R	1.06281	0.0878796	0.33372	0.043491	Promoter (<=1kb)	0
SIZ1	orf19.10853	C1_01560W_A	1	1.06365	0.0890201	0.333791	0.043554	Promoter (1-2kb)	1831
	orf19.10896	C6_01890C_A	6	1.06472	0.0904741	0.333964	0.0436175	Promoter (<=1kb)	-35
CSC25	orf19.14188	C3_03890W_A	3	1.06469	0.0904325	0.334029	0.0436669	Promoter (<=1kb)	493
AUR1	orf19.9500	C5_01240W_A	5	0.940966	-0.0877859	0.334245	0.043777	Promoter (<=1kb)	-352
	orf19.10534	C1_03240W_A	1	1.06457	0.090273	0.334245	0.0437643	Promoter (<=1kb)	-128
	orf19.10340	CR_02630C_A	R	1.06427	0.0898648	0.335417	0.0439716	Distal Intergenic	-4528
ETR1	orf19.12905	C3_00200C_A	3	1.06435	0.0899697	0.337271	0.0442559	Promoter (<=1kb)	163
LCB2	orf19.12494	C1_13900C_A	1	0.939594	-0.0898913	0.33756	0.0443539	Promoter (<=1kb)	-417
CPP1	orf19.12330	C1_10000C_A	1	1.06033	0.0845136	0.33756	0.0443766	Promoter (1-2kb)	-1086
DBP8	orf19.13973	CR_05630W_A	R	0.940237	-0.088904	0.338109	0.0444902	Promoter (<=1kb)	369
	orf19.9709	C6_04650W_A	6	1.06392	0.0893855	0.338388	0.0447702	Promoter (1-2kb)	1747
TEC1	orf19.13329	C3_04530C_A	3	0.939811	-0.0895569	0.338388	0.0447043	Distal Intergenic	-3579
STB3	orf19.7833	C2_09010W_A	2	1.06395	0.0894321	0.338388	0.04466	Promoter (1-2kb)	-1055
OPT2	orf19.11233	CR_02240C_A	R	0.939789	-0.0895916	0.338388	0.0446418	Promoter (1-2kb)	1456
YPD1	orf19.11923	C1_07240W_A	1	1.06402	0.0895202	0.338388	0.0447187	Promoter (<=1kb)	-242
	orf19.8490	C2_03500W_A	2	1.06396	0.0894478	0.338388	0.0448313	Promoter (1-2kb)	1792
	orf19.8864	C4_05900C_A	4	0.940232	-0.0889114	0.338388	0.0448315	Promoter (1-2kb)	-1495
PPT2	orf19.12275	C1_09480W_A	1	0.939937	-0.089364	0.338388	0.0448586	Promoter (<=1kb)	0
HGT10	orf19.13176	C6_03790C_A	6	0.941085	-0.0876029	0.338621	0.0449309	Promoter (1-2kb)	-1390
	orf19.10042	C3_01020W_A	3	1.06308	0.0882444	0.340501	0.0452222	Promoter (2-3kb)	-2868
GNP2	GNP1	CR_09920W_A	R	1.06374	0.0891488	0.340561	0.0452719	Promoter (<=1kb)	930
TRK1	orf19.8233	CR_07960C_A	R	1.06159	0.0862289	0.341005	0.0454254	Promoter (<=1kb)	2
GPD2	orf19.8310	C6_02010C_A	6	1.06107	0.0855201	0.341005	0.0454349	Promoter (<=1kb)	395
	orf19.3264.1	CR_00910W_A	R	0.944818	-0.081892	0.341005	0.0454561	Promoter (1-2kb)	-1477
MET4	orf19.12772	C4_04000W_A	4	1.06357	0.0889091	0.341623	0.0456222	Promoter (<=1kb)	-733
TUB4	orf19.8823	C4_05570C_A	4	0.94048	-0.0885307	0.341623	0.0455931	Promoter (<=1kb)	99
	orf19.8914	C7_03410C_A	7	0.940278	-0.0888406	0.341804	0.0456883	Promoter (1-2kb)	-1018
BLM3	orf19.9728	C2_08010W_A	2	0.940358	-0.0887176	0.342452	0.0458305	Promoter (1-2kb)	1834
SEC22	IPF26812.1	CR_03970C_A	R	1.06272	0.0877599	0.342452	0.0458589	Promoter (<=1kb)	-32
MIS12	IPF349.1	CR_00080W_A	R	1.06331	0.0885673	0.342517	0.045915	Promoter (<=1kb)	970
YML6	IPF2354.1	C7_00950W_A	7	1.06086	0.0852392	0.342517	0.0459514	Promoter (<=1kb)	0
	orf19.10898	C6_01870C_A	6	1.06289	0.0879934	0.342942	0.0460506	Promoter (<=1kb)	-112
CDR3	orf19.8892	C4_03620C_A	4	0.949642	-0.0745449	0.343898	0.0462411	Promoter (2-3kb)	-2258
	IPF21763.1	C3_00150W_A	3	1.0613	0.0858277	0.343898	0.046343	Promoter (<=1kb)	252
	IPF24404.1	C1_02700C_A	1	1.05971	0.0836737	0.343898	0.0463457	Promoter (<=1kb)	-251
	IPF4504.1	C3_05660C_A	3	0.940624	-0.0883097	0.343898	0.0463474	Promoter (<=1kb)	666
PRP22	orf19.11516	C5_05370C_A	5	1.06303	0.0881884	0.344758	0.0465437	Promoter (<=1kb)	443
	orf19.7896	C3_02720W_A	3	0.941821	-0.0864756	0.344758	0.0465841	Promoter (<=1kb)	-477
	orf19.8546	C5_00580W_A	5	0.941657	-0.0867271	0.344758	0.0465901	Promoter (<=1kb)	-656
TIF4631	orf19.11082	C2_08760C_A	2	1.06216	0.0869984	0.346003	0.0470954	Promoter (1-2kb)	1676
CUP9	orf19.13867	C7_02040C_A	7	0.941035	-0.0876793	0.346003	0.0468298	Distal Intergenic	5548
	orf19.8571	C5_00330C_A	5	0.942741	-0.0850666	0.346003	0.0469528	Exon (XM_711701.1/CAALFM_C500330CA, exon 1 of 1)	3208
HYS2	orf19.11442	C5_04740C_A	5	0.941877	-0.0863901	0.346003	0.0469611	Promoter (<=1kb)	355
ATO2	orf19.10032	C3_00930W_A	3	1.05766	0.0808759	0.346003	0.0470064	Promoter (<=1kb)	52
	orf19.10736	CR_01280C_A	R	1.0614	0.0859618	0.346003	0.0470294	Promoter (<=1kb)	-355
GIT3	orf19.9535	C5_00880C_A	5	0.943965	-0.083195	0.346003	0.0470956	Promoter (1-2kb)	-1160
HEX3	orf19.9116	C2_02240C_A	2	1.06268	0.0877063	0.346003	0.0470975	Promoter (<=1kb)	-89
PST3	IPF27467.1	CR_05390W_A	R	1.05524	0.0775762	0.346179	0.0471637	Promoter (<=1kb)	0
	orf19.13830	C7_02350C_A	7	1.06263	0.0876456	0.346193	0.0472081	Promoter (<=1kb)	-538
FAA4	IPF20033.1	CR_10160W_A	R	0.944865	-0.0818206	0.346845	0.0473396	Promoter (2-3kb)	-2955
IFF6	orf19.11553	C2_09130C_A	2	1.04506	0.0635801	0.347507	0.0474724	Promoter (<=1kb)	530
NAG3	orf6.683	C6_04610C_A	6	1.06207	0.0868848	0.34774	0.047547	Promoter (1-2kb)	1242
MVD	orf19.13524	C1_00070W_A	1	1.05926	0.0830518	0.347895	0.0477656	Promoter (<=1kb)	455
TEC1	orf19.13329	C3_04530C_A	3	0.941758	-0.086572	0.347895	0.0476989	Promoter (1-2kb)	-1336
	IPF416.1	CR_00350W_A	R	0.944013	-0.0831207	0.347895	0.0477065	Promoter (<=1kb)	0
	orf19.13590	C1_06980C_A	1	1.06237	0.087291	0.347895	0.0477615	Promoter (<=1kb)	30
MUQ1	orf19.9655	C2_00260C_A	2	1.05914	0.0828999	0.347895	0.0477813	Promoter (<=1kb)	-85
WSC2	orf19.12983	C6_02670C_A	6	1.0623	0.0871958	0.348377	0.0479292	Promoter (<=1kb)	663
	orf19.9642	C2_00360C_A	2	0.945393	-0.0810142	0.348377	0.0479327	Promoter (<=1kb)	21
DCR1	orf19.11277	C4_04830W_A	4	0.94142	-0.0870891	0.348707	0.0480209	Promoter (1-2kb)	1058
AMO2	orf19.10662	C2_06700W_A	2	1.0615	0.0861054	0.35032	0.048286	Promoter (<=1kb)	-260
HAC1	orf19.9968	C1_06130C_A	1	0.941539	-0.0869065	0.350479	0.0483508	Promoter (1-2kb)	-1407
CGA1	orf19.12424	C1_13320C_A	1	1.05833	0.081788	0.352125	0.0486894	Promoter (<=1kb)	-29
	orf19.13195	C6_03960W_A	6	0.941706	-0.0866518	0.352125	0.0486798	Promoter (<=1kb)	0
ISA1	orf19.12967	C6_02520W_A	6	0.942229	-0.0858501	0.352125	0.0487073	Promoter (<=1kb)	-202
	orf19.8397	C1_04700C_A	1	0.942037	-0.0861436	0.352901	0.0488714	Promoter (<=1kb)	0
FMO2	orf19.8477	C2_03610W_A	2	1.06173	0.0864205	0.352901	0.0489099	Promoter (<=1kb)	-327
	orf19.9582	C2_00900W_A	2	0.94199	-0.0862162	0.352901	0.0489444	Promoter (<=1kb)	234
	orf6.5409	C3_07930C_A	3	1.06104	0.0854765	0.353473	0.049067	Promoter (<=1kb)	437
NAA25	orf19.13492	C1_00380C_A	1	1.06116	0.0856434	0.354298	0.0492249	Promoter (<=1kb)	-283
	orf19.9251	C3_01610W_A	3	1.06087	0.0852444	0.354527	0.0493003	Promoter (<=1kb)	-129
	orf19.11296	C4_04660C_A	4	1.06156	0.0861822	0.354683	0.0493653	Promoter (<=1kb)	-181
	orf19.9255	C3_01560W_A	3	1.06149	0.0860901	0.35473	0.0494154	Promoter (<=1kb)	-799
	orf19.13714	C1_12660W_A	1	0.942547	-0.0853631	0.354946	0.049489	Promoter (<=1kb)	-108
FRP2	IPF5625.1	C7_00100W_A	7	1.06146	0.0860491	0.355056	0.0495478	Promoter (<=1kb)	300
	orf19.8975	C2_09570C_A	2	1.06073	0.0850637	0.3558	0.0497173	Promoter (<=1kb)	-711
LAT1	orf19.13914	C7_01640W_A	7	1.06129	0.0858254	0.3558	0.0497387	Promoter (<=1kb)	-127
	orf19.12256	C1_09320C_A	1	0.949038	-0.0754623	0.35614	0.04983	Promoter (<=1kb)	-291
	orf19.11872	CR_03510W_A	R	1.06033	0.0845095	0.356302	0.0498963	Promoter (<=1kb)	-623
	orf19.9591	C2_00810C_A	2	0.944457	-0.0824428	0.356704	0.0499962	Promoter (<=1kb)	185
RIB2	orf19.10687	C5_01940W_A	5	0.942867	-0.0848745	0.356894	0.0500666	Promoter (1-2kb)	1076
ARG81	orf19.12230	C1_09090C_A	1	0.942529	-0.0853914	0.357043	0.0501313	Promoter (<=1kb)	10
RVS167	orf19.8807	C6_04040C_A	6	0.942931	-0.0847754	0.357886	0.0502935	Promoter (<=1kb)	0
GYP1	orf19.11292	C4_04710W_A	4	1.05472	0.0768566	0.358448	0.0504164	Promoter (<=1kb)	252
	orf19.13195	C6_03960W_A	6	1.05513	0.0774213	0.358581	0.050479	Promoter (2-3kb)	2522
ARO8	orf19.9645	C2_00340C_A	2	1.06071	0.0850251	0.358748	0.0505467	Promoter (<=1kb)	351
	orf19.9684	C6_04510C_A	6	1.05409	0.0760047	0.358748	0.0505904	Promoter (<=1kb)	0
	IPF2001.1	CR_09410W_A	R	1.06015	0.0842627	0.359928	0.050801	Promoter (1-2kb)	-1110
PMA1	orf19.12838	C3_00720W_A	3	0.942822	-0.0849426	0.360583	0.0510476	Promoter (2-3kb)	-2915
RPL3	orf19.9169	C2_09430W_A	2	0.943026	-0.0846306	0.360583	0.0509427	Distal Intergenic	3778
	orf19.11429	C5_04630W_A	5	0.942944	-0.0847565	0.360583	0.0509947	Promoter (<=1kb)	21
	orf19.10806	C1_01080W_A	1	0.942902	-0.0848196	0.360583	0.0510701	Promoter (<=1kb)	346
	orf19.9557	C2_01190C_A	2	1.05513	0.0774263	0.360699	0.0511306	Promoter (<=1kb)	-259
SGT1	orf19.11570	C2_09270C_A	2	1.06041	0.084618	0.360918	0.051206	Promoter (<=1kb)	298
MIT1	orf19.11558	C2_09150W_A	2	0.947935	-0.0771405	0.362248	0.0514391	Promoter (<=1kb)	-346
	orf19.13880	C7_01940C_A	7	1.05947	0.0833391	0.362597	0.0515331	Promoter (<=1kb)	915
RHO2	IPF25102.1	C2_07750W_A	2	1.05605	0.0786832	0.363391	0.0517283	Promoter (<=1kb)	-414
	orf19.10777	CR_00870C_A	R	0.943054	-0.0845883	0.363391	0.0517349	Promoter (<=1kb)	202
BMT3	orf19.10792	CR_00740C_A	R	0.943226	-0.0843246	0.363739	0.0518291	Promoter (<=1kb)	180
FAT1	orf19.11137	C6_00740W_A	6	0.943185	-0.0843877	0.363821	0.0518853	Promoter (<=1kb)	0
UME6	orf19.9381	C1_06280C_A	1	1.06014	0.0842587	0.365358	0.0521989	Distal Intergenic	-4525
	orf19.10305	C1_07560W_A	1	1.05625	0.0789498	0.365358	0.0522151	Promoter (<=1kb)	0
	IPF9797.2	C3_00840C_A	3	0.946201	-0.079781	0.365358	0.0522388	Promoter (<=1kb)	53
CSH1	orf6.4310	C1_04020C_A	1	1.05967	0.0836183	0.365846	0.0523884	Promoter (<=1kb)	-142
FMP45	orf19.13842	C7_02240W_A	7	1.05839	0.0818682	0.365846	0.0523982	Promoter (<=1kb)	-909
	IPF1911.1	C7_04290W_A	7	1.05999	0.0840556	0.366225	0.0525064	Promoter (<=1kb)	56
VMA2	orf19.13955	CR_05780W_A	R	0.946211	-0.0797659	0.366225	0.0525422	Promoter (<=1kb)	773
ZCF35	IPF1264.2	C3_05910W_A	3	0.943599	-0.0837546	0.367023	0.0527017	Promoter (<=1kb)	-297
LSP1	orf19.10659	C2_06730W_A	2	1.05913	0.0828739	0.367676	0.0528794	Promoter (<=1kb)	-195
AYR1	IPF4033.2	C3_00900C_A	3	0.948569	-0.0761754	0.367676	0.0528855	Promoter (<=1kb)	0
PEX13	IPF2859.1	CR_08870W_A	R	1.05049	0.0710605	0.368731	0.0531051	Promoter (<=1kb)	19
CHS7	orf19.9980	C1_06010W_A	1	1.05968	0.0836299	0.368731	0.0531572	Promoter (<=1kb)	-298
	orf19.8062	C1_05330C_A	1	0.94367	-0.0836453	0.368731	0.0531728	Promoter (<=1kb)	-380
ARF3	orf19.9269	C3_01470W_A	3	0.944089	-0.0830052	0.369243	0.0532919	Promoter (1-2kb)	-1004
	orf19.11514	C5_05360C_A	5	1.05956	0.0834623	0.369332	0.05335	Promoter (<=1kb)	577
CSM1	IPF4933.1	CR_10740W_A	R	1.05744	0.0805787	0.371299	0.0536797	Promoter (<=1kb)	207
DES1	orf19.11530	C5_05480W_A	5	1.05901	0.0827141	0.371897	0.0538117	Promoter (1-2kb)	1142
KEL1	orf19.13511	C1_00140W_A	1	1.05824	0.0816674	0.376464	0.0546569	Promoter (<=1kb)	133
	orf19.13522	C1_00090W_A	1	1.05897	0.0826663	0.376464	0.0545823	Promoter (<=1kb)	-761
	orf19.11513	C5_05350W_A	5	1.05691	0.0798539	0.376464	0.0545986	Promoter (1-2kb)	1660
PUF3	orf19.9361	C4_05370W_A	4	1.05851	0.0820358	0.376464	0.0546232	Promoter (1-2kb)	1246
TRK1	orf19.8233	CR_07960C_A	R	0.94441	-0.0825147	0.376683	0.0547349	Distal Intergenic	-3540
	orf19.8486	C2_03530W_A	2	0.944354	-0.0826004	0.376923	0.0548159	Promoter (<=1kb)	983
NBN1	orf19.8497	C2_03430W_A	2	1.05666	0.0795089	0.377304	0.0549175	Promoter (<=1kb)	354
	orf19.9473	C2_00060C_A	2	1.05874	0.0823422	0.378426	0.0551272	Promoter (<=1kb)	-98
	orf19.8776	C6_00260W_A	6	1.05675	0.0796325	0.378598	0.0551986	Promoter (<=1kb)	240
TRP1	IPF21091.1	C1_00120C_A	1	1.05855	0.0820958	0.378733	0.0555379	Promoter (<=1kb)	-449
GSH2	orf19.13762	CR_08370W_A	R	1.05751	0.0806698	0.378733	0.0553094	Promoter (<=1kb)	-43
ACC1	IPF2516.1	CR_00640W_A	R	0.944616	-0.0822002	0.378733	0.0553606	Promoter (<=1kb)	76
GCR3	orf19.8017	C1_08420W_A	1	1.05271	0.0741113	0.378733	0.0553774	Promoter (<=1kb)	0
MIS11	orf19.9900	CR_07010W_A	R	1.05859	0.082148	0.378733	0.0554866	Promoter (<=1kb)	641
NAP1	IPF412.1	CR_00320C_A	R	0.94491	-0.0817508	0.378733	0.0555549	Promoter (1-2kb)	-1086
HAP43	orf19.8298	C1_11210C_A	1	1.05809	0.0814646	0.378733	0.0555776	Promoter (<=1kb)	492
SMM1	orf19.8942	C2_09890W_A	2	1.05654	0.0793454	0.378733	0.0555895	Promoter (<=1kb)	-248
RCT1	IPF7109.2	C3_05710W_A	3	1.05572	0.0782226	0.380431	0.0558854	Promoter (<=1kb)	63
	orf19.9432	C2_07520C_A	2	1.05617	0.0788409	0.3805	0.0559421	Promoter (<=1kb)	0
SUI3	IPF19809.1	C7_04130C_A	7	1.05623	0.0789197	0.382006	0.0562104	Promoter (<=1kb)	-105
	IPF582.1	CR_10640W_A	R	1.05062	0.0712371	0.382009	0.0562577	Promoter (<=1kb)	169
SAL6	orf19.13181	C6_03830W_A	6	1.05819	0.0816055	0.382872	0.0564316	Promoter (<=1kb)	-273
FGR18	orf19.11550	C2_09080C_A	2	0.946141	-0.0798723	0.383401	0.0565566	Promoter (<=1kb)	-191
AHR1	IPF1292	C3_06000W_A	3	1.05542	0.0778166	0.384742	0.0568015	Distal Intergenic	-3034
LTP1	orf19.12570	C1_08260C_A	1	1.05687	0.0798034	0.385099	0.0569014	Promoter (<=1kb)	-973
VPS1	orf19.9505	C5_01210W_A	5	1.05796	0.0812911	0.385497	0.057008	Promoter (<=1kb)	-141
RTT102	orf19.13576	C1_07080W_A	1	0.945344	-0.081088	0.385497	0.0570547	Promoter (<=1kb)	481
	orf19.9080	C2_01920C_A	2	1.05631	0.0790271	0.387609	0.0574148	Promoter (<=1kb)	-419
	orf19.9671	C6_04400W_A	6	0.945694	-0.080554	0.388644	0.0577585	Promoter (2-3kb)	-2162
	orf19.3265.1	CR_00890C_A	R	0.945447	-0.0809317	0.388644	0.0576186	Promoter (<=1kb)	0
MHP1	orf19.13942	CR_05920C_A	R	1.05476	0.0769155	0.388644	0.0577288	Promoter (1-2kb)	1125
HHT2	orf19.9411	CR_06810W_A	R	1.04821	0.067926	0.388644	0.057739	Promoter (<=1kb)	-121
	orf19.8566	C5_00390C_A	5	1.05628	0.0789912	0.389499	0.0579333	Promoter (<=1kb)	0
tI(AAU)3	tI(AAU)3.2	C2_05430C_A	2	0.94602	-0.080058	0.390448	0.0581223	Promoter (<=1kb)	0
	orf19.10347	CR_02700W_A	R	1.05725	0.0803173	0.392427	0.0585039	Promoter (<=1kb)	-121
	snR5b	C1_06300W_A	1	1.0573	0.0803901	0.392427	0.0585131	Distal Intergenic	-4603
ESA1	orf19.12871	C3_00490W_A	3	1.0517	0.0727265	0.392448	0.058609	Promoter (<=1kb)	-367
	IPF2277.1	C5_03480C_A	5	0.946072	-0.0799788	0.392448	0.0586237	Promoter (<=1kb)	-767
HOC1	orf19.10949	C6_01390W_A	6	1.05707	0.0800661	0.392448	0.0586984	Promoter (<=1kb)	-59
	orf19.8910	C7_03460W_A	7	1.05402	0.0759061	0.392448	0.0587086	Promoter (<=1kb)	-651
	IPF336.1	CR_00060C_A	R	1.05702	0.0800063	0.393396	0.0589365	Promoter (1-2kb)	1350
PRC3	orf19.10011	C1_05770C_A	1	1.05682	0.0797318	0.393396	0.0589468	Promoter (<=1kb)	806
DFG10	orf19.7841	C2_08970C_A	2	1.05698	0.0799536	0.394276	0.0591701	Promoter (1-2kb)	-1415
YMC1	orf19.11927	C1_07200W_A	1	1.05572	0.0782238	0.394276	0.0591751	Promoter (1-2kb)	1037
ALS1	orf19.13163	C6_03700W_A	6	1.05664	0.0794878	0.397687	0.0600534	Promoter (2-3kb)	2284
	orf19.11280	C4_04800W_A	4	0.946354	-0.079548	0.397687	0.0600013	Promoter (1-2kb)	-1141
TPK1	orf19.12357	C1_10220C_A	1	1.05674	0.0796223	0.397687	0.0598986	Promoter (1-2kb)	-1546
RIM15	IPF3086.1	C7_00740W_A	7	1.05359	0.0753171	0.397687	0.0598449	Promoter (<=1kb)	-740
TOM40	orf19.13877	C7_01970C_A	7	0.946729	-0.078977	0.397687	0.0599224	Promoter (2-3kb)	-2103
RPS12	orf19.14077	C3_07150C_A	3	1.05608	0.0787171	0.397687	0.0599571	Promoter (<=1kb)	-90
SWD1	orf19.12843	C3_00690C_A	3	0.946406	-0.0794689	0.397687	0.0600709	Promoter (<=1kb)	873
SRR1	orf19.13265	CR_05610C_A	R	0.946631	-0.0791264	0.397687	0.060077	Promoter (1-2kb)	1522
RPP1B	RP1B	C7_03920C_A	7	0.947857	-0.0772591	0.397912	0.0601597	Promoter (<=1kb)	0
	orf19.11692	C5_02110W_A	5	0.949207	-0.0752052	0.398079	0.0602337	Promoter (2-3kb)	-2232
CDC27	orf19.10741	CR_01230C_A	R	1.05657	0.0793873	0.398288	0.0603142	Promoter (<=1kb)	-205
	IPF13815.2	C6_04140C_A	6	0.948289	-0.0766014	0.398307	0.0603767	Promoter (1-2kb)	1519
	orf19.11759	C5_02660C_A	5	1.05589	0.0784603	0.398307	0.0604146	Promoter (1-2kb)	1276
MNN22	orf19.11284	C4_04770C_A	4	0.946617	-0.0791475	0.398443	0.0604841	Promoter (<=1kb)	-656
	orf19.9743	C2_07840W_A	2	0.947025	-0.0785259	0.398651	0.0605645	Promoter (<=1kb)	-906
IDH2	orf19.13213	C2_03080W_A	2	1.05412	0.0760324	0.398737	0.0607729	Promoter (<=1kb)	29
NAP1	IPF412.1	CR_00320C_A	R	0.946669	-0.0790679	0.398737	0.0607694	Promoter (<=1kb)	-120
	orf19.10555	C1_03370W_A	1	1.0522	0.0734082	0.398737	0.0606719	Promoter (1-2kb)	1103
SEC24	orf19.12194	C1_08740C_A	1	1.04768	0.0672041	0.398737	0.0606936	Promoter (<=1kb)	0
PTP1	orf19.13722	CR_08070W_A	R	1.0544	0.0764176	0.399482	0.0609355	Promoter (<=1kb)	67
UCF1	orf19.8934	C2_08290C_A	2	0.946758	-0.0789331	0.39976	0.0610647	Promoter (1-2kb)	1445
	orf19.13346	C3_04650W_A	3	1.05592	0.0785005	0.39976	0.0611225	Promoter (<=1kb)	-212
RSR1	orf19.10145	CR_02140W_A	R	0.949425	-0.0748741	0.39976	0.0611248	Promoter (<=1kb)	10
FAS2	orf19.13370	C3_04830C_A	3	1.05578	0.0783106	0.400259	0.0612502	Promoter (<=1kb)	-431
PGA62	orf19.10281	C4_02390W_A	4	1.05609	0.0787324	0.400913	0.06152	Promoter (2-3kb)	-2528
PMT6	orf19.11283	C4_04780W_A	4	0.947044	-0.0784962	0.400913	0.0614531	Promoter (2-3kb)	2054
	IPF7197.2	C1_05720W_A	1	0.94814	-0.0768285	0.400913	0.0614721	Promoter (<=1kb)	0
RLI1	orf19.10552	C1_03350C_A	1	1.05247	0.0737729	0.400913	0.0615467	Promoter (<=1kb)	-554
	orf19.10197	C4_03090W_A	4	0.94694	-0.0786555	0.40099	0.0616077	Promoter (<=1kb)	142
	orf19.12880	C3_00420W_A	3	0.951748	-0.0713478	0.403123	0.0619848	Promoter (<=1kb)	0
BTA1	orf19.8764	C1_11490C_A	1	0.947236	-0.0782041	0.40352	0.0620952	Promoter (<=1kb)	-510
IFF6	orf19.11553	C2_09130C_A	2	1.05136	0.0722571	0.405937	0.0626014	Promoter (2-3kb)	2712
	orf19.10451	C1_02450C_A	1	0.94759	-0.0776645	0.405937	0.0625345	Promoter (<=1kb)	-43
	orf19.12671	C2_05810W_A	2	1.04797	0.0675994	0.405937	0.0626164	Promoter (<=1kb)	759
CHS8	orf19.12839	C3_00710W_A	3	0.954637	-0.0669752	0.407693	0.063128	Promoter (<=1kb)	0
	orf19.8672	C1_04340C_A	1	1.05181	0.0728707	0.407693	0.0629844	Promoter (<=1kb)	-645
BRG1	orf19.11538	C1_05140W_A	1	1.04962	0.0698733	0.407693	0.0629932	Promoter (<=1kb)	362
RGA2	orf19.12062	C4_02000C_A	4	1.05273	0.0741305	0.407693	0.0630555	Promoter (1-2kb)	-1370
	orf19.11762	C5_02680W_A	5	1.05484	0.0770246	0.407693	0.063137	Promoter (<=1kb)	-185
	orf19.11411	C5_04420W_A	5	0.947503	-0.0777982	0.407898	0.0632187	Promoter (<=1kb)	0
CRN1	orf19.13888	C7_01850C_A	7	1.0554	0.0777868	0.407917	0.0632776	Promoter (1-2kb)	1223
HOT1	orf19.10838	C1_01390C_A	1	1.05174	0.0727742	0.407917	0.0633217	Promoter (<=1kb)	-834
	orf19.10152	CR_07510W_A	R	1.05526	0.0775964	0.408163	0.0634098	Promoter (<=1kb)	-339
	orf19.11067	C2_05530C_A	2	0.951068	-0.0723794	0.409169	0.0636162	Promoter (<=1kb)	-323
GDE1	orf19.11418	C5_04510W_A	5	1.05518	0.0774917	0.410094	0.0638102	Promoter (1-2kb)	1550
AVT4	orf19.8735	C1_11750W_A	1	1.05098	0.0717403	0.410886	0.0639839	Promoter (<=1kb)	-328
ZMS1	orf19.12493	C1_13880C_A	1	0.947783	-0.0773719	0.410997	0.064083	Promoter (<=1kb)	4
MIR1	orf19.12349	C1_10160W_A	1	1.05493	0.0771525	0.410997	0.0641019	Promoter (<=1kb)	571
	orf19.10755	CR_01090W_A	R	0.94786	-0.0772541	0.411008	0.0641539	Promoter (<=1kb)	0
AOX1	orf6.3985	C1_09160W_A	1	0.947875	-0.0772307	0.411347	0.0642572	Promoter (<=1kb)	309
NUP159	IPF3423.1	C3_07780C_A	3	1.05496	0.0771895	0.411642	0.0643537	Promoter (<=1kb)	334
	orf19.11514	C5_05360C_A	5	1.05447	0.0765226	0.413533	0.0647257	Promoter (<=1kb)	5
	orf19.12628	C7_03000C_A	7	0.948064	-0.0769432	0.413533	0.0647507	Promoter (1-2kb)	1572
RIM1	orf19.10019	C1_05680C_A	1	0.950403	-0.0733885	0.413814	0.0648839	Promoter (<=1kb)	606
	orf19.12852	C3_00610W_A	3	0.952407	-0.07035	0.413814	0.0648961	Promoter (<=1kb)	-495
	orf19.11756	C5_02640W_A	5	0.948181	-0.076765	0.415417	0.0651984	Promoter (1-2kb)	1375
	orf19.12886	C3_00360W_A	3	1.05463	0.0767386	0.415559	0.0653196	Promoter (<=1kb)	-641
NTH1	orf6.8731	CR_00560W_A	R	0.94822	-0.0767061	0.415559	0.0653343	Promoter (<=1kb)	110
	IPF519.1	C7_00380W_A	7	1.05307	0.0746024	0.415559	0.0653734	Promoter (<=1kb)	157
TIF4631	orf19.11082	C2_08760C_A	2	1.05104	0.0718198	0.416369	0.0655833	Promoter (<=1kb)	445
	orf19.12829	C2_10860C_A	2	1.05182	0.0728896	0.416369	0.0656343	Promoter (<=1kb)	184
	orf19.10560	C1_03410W_A	1	0.948664	-0.0760314	0.416369	0.0656538	Promoter (<=1kb)	-694
DOT6	orf19.10079	CR_01580C_A	R	1.04501	0.0635118	0.416497	0.0657251	Promoter (<=1kb)	421
UTP9	orf19.14002	C3_07750W_A	3	1.05354	0.0752512	0.418558	0.0661016	Promoter (<=1kb)	-412
	IPF361.1	CR_00110W_A	R	1.05431	0.0763036	0.418749	0.0661831	Promoter (1-2kb)	1717
MPS1	IPF2846.1	CR_08960C_A	R	0.948573	-0.0761695	0.419036	0.0662798	Promoter (1-2kb)	1502
FAB1	orf19.9088	C2_01990C_A	2	1.04808	0.067743	0.42088	0.066623	Promoter (2-3kb)	2610
	orf19.10297	C1_07640C_A	1	0.948678	-0.07601	0.421034	0.0666989	Promoter (<=1kb)	-785
	orf19.9551	C2_01240C_A	2	0.94992	-0.0741218	0.421819	0.066875	Promoter (<=1kb)	0
PFK2	orf19.13893	C7_01800C_A	7	1.05399	0.0758571	0.422045	0.0669625	Promoter (1-2kb)	1326
SLR1	orf19.9319	C2_10290W_A	2	1.0475	0.0669568	0.422479	0.0670832	Promoter (<=1kb)	990
	IPF2232.1	C7_01170C_A	7	0.948837	-0.0757672	0.422741	0.0671766	Promoter (<=1kb)	42
RMT2	orf19.8535	C5_00680W_A	5	0.949577	-0.0746428	0.423007	0.0673057	Promoter (1-2kb)	-1595
	orf19.10595	C4_07200C_A	4	1.05337	0.0750153	0.423007	0.0673712	Promoter (<=1kb)	47
	IPF883.1	C1_14080W_A	1	1.05024	0.0707203	0.423007	0.0673744	Promoter (<=1kb)	-84
CPD2	orf19.9012	C4_03340C_A	4	1.05383	0.075647	0.423171	0.0674523	Promoter (<=1kb)	-146
CCT2	orf19.8980	C2_09520C_A	2	0.949188	-0.0752341	0.423228	0.0675133	Promoter (1-2kb)	-1393
GSY1	orf19.10788	CR_00780C_A	R	0.9518	-0.0712691	0.42415	0.0677642	Promoter (<=1kb)	54
	orf19.9583	C2_00890W_A	2	0.949755	-0.0743732	0.42415	0.0677576	Promoter (<=1kb)	347
	orf19.8780	C6_00290W_A	6	0.949542	-0.0746956	0.424597	0.0678876	Promoter (2-3kb)	-2869
PCT1	orf19.11663	C4_00570C_A	4	0.949211	-0.0751987	0.424858	0.0680719	Promoter (<=1kb)	486
CDC13	orf19.13493	C1_00360W_A	1	1.05362	0.0753519	0.424858	0.0680282	Promoter (<=1kb)	-340
CIT1	orf19.11871	CR_03500W_A	R	1.04851	0.0683417	0.424858	0.0680855	Promoter (<=1kb)	797
	orf19.11262	C4_04990C_A	4	0.949557	-0.0746737	0.425183	0.0681898	Promoter (<=1kb)	305
NRG1	IPF1932.1	C7_04230W_A	7	0.94918	-0.075247	0.425682	0.0683219	Distal Intergenic	-3909
	snR46a	C7_00540W_A	7	0.951054	-0.0724006	0.425791	0.0683915	Promoter (1-2kb)	1123
	orf19.13186	C6_03880W_A	6	0.949706	-0.0744468	0.426917	0.0686334	Promoter (<=1kb)	-70
	orf19.12881	C3_00400C_A	3	1.05341	0.0750606	0.426917	0.0687091	Promoter (<=1kb)	0
SUN41	orf19.11124	C6_00820W_A	6	0.956729	-0.063817	0.426917	0.0687294	Promoter (<=1kb)	280
	orf19.8080	C1_05150C_A	1	1.05262	0.0739861	0.427067	0.0688058	Distal Intergenic	-3459
	orf19.5288.1	CR_05330W_A	R	0.949447	-0.0748399	0.427099	0.0689536	Promoter (1-2kb)	-1840
SDC1	orf19.11380	C5_04160W_A	5	0.949673	-0.074497	0.427099	0.0689142	Promoter (<=1kb)	110
MPT5	orf19.12458	C1_13570W_A	1	1.05328	0.0748942	0.427099	0.068968	Promoter (<=1kb)	111
KSP1	orf19.11910	C1_07380C_A	1	0.949523	-0.0747247	0.427831	0.0691396	Promoter (2-3kb)	2225
RBR3	orf19.12589	C7_03290C_A	7	1.03914	0.0553964	0.427831	0.0691911	Promoter (<=1kb)	892
RNR1	orf19.13201	C2_03160C_A	2	0.949547	-0.0746888	0.428464	0.0693459	Promoter (<=1kb)	70
PGA63	orf19.13598	C1_06930W_A	1	1.04752	0.0669811	0.430001	0.0696823	Promoter (2-3kb)	2296
HSP90	orf19.13868	C7_02030W_A	7	1.05282	0.0742598	0.430001	0.0697001	Distal Intergenic	3934
MNN12	orf19.12366	C1_10300W_A	1	1.05268	0.0740728	0.430669	0.069861	Promoter (<=1kb)	-197
	orf19.13739	CR_08200C_A	R	1.05294	0.0744167	0.430878	0.0700132	Promoter (<=1kb)	3
STE24	orf19.13099	C4_00280W_A	4	1.04388	0.0619622	0.430878	0.0700165	Promoter (<=1kb)	-612
	orf19.13134	C6_03470W_A	6	1.05227	0.0735002	0.430878	0.0700534	Promoter (2-3kb)	-2663
CDR1	orf19.13421	C3_05220W_A	3	1.05201	0.073144	0.432098	0.0705927	Promoter (<=1kb)	-271
RPS19A	IPF21287.1	C3_05200W_A	3	0.950036	-0.0739455	0.432098	0.0705508	Exon (XM_718115.2/CAALFM_C305210CA, exon 1 of 1)	4532
	orf19.8791	C6_00380C_A	6	1.05007	0.0704892	0.432098	0.0704265	Promoter (<=1kb)	0
	orf19.8782	C6_00310W_A	6	0.952245	-0.0705959	0.432098	0.0705202	Promoter (<=1kb)	33
YPS7	orf19.13835	C7_02300W_A	7	0.949863	-0.0742081	0.432098	0.070533	Promoter (<=1kb)	59
	IPF20175.1	C7_04080C_A	7	1.04571	0.0644801	0.432098	0.0705421	Promoter (<=1kb)	44
2024-04-01	orf19.9447	C2_07400C_A	2	1.05246	0.0737705	0.432098	0.070694	Promoter (<=1kb)	-79
	orf19.12894	C3_00300W_A	3	1.05269	0.0740816	0.432098	0.0707189	Promoter (<=1kb)	0
SPC98	orf19.10131	CR_01990C_A	R	0.949927	-0.0741113	0.432098	0.0707281	Promoter (<=1kb)	337
RGT1	orf19.10261	C4_02540W_A	4	1.04972	0.0700102	0.432898	0.0709121	Promoter (<=1kb)	-405
PHO84	orf19.8269	C1_11480W_A	1	0.950079	-0.0738802	0.432966	0.071025	Promoter (2-3kb)	2104
	orf19.8843	C4_05730W_A	4	0.95021	-0.0736823	0.432966	0.0710293	Promoter (1-2kb)	1948
RCT1	IPF7109.2	C3_05710W_A	3	1.05178	0.0728312	0.433062	0.0712085	Promoter (<=1kb)	-422
RTS1	orf19.7691	C2_06420C_A	2	1.04678	0.0659634	0.433062	0.0711055	Promoter (<=1kb)	-510
CCE1	orf19.10774	CR_00920W_A	R	1.05148	0.0724188	0.433062	0.0711786	Promoter (1-2kb)	1003
	orf19.13331	C3_04540C_A	3	0.950148	-0.0737756	0.433062	0.0712573	Promoter (<=1kb)	119
MST1	orf19.10501	C1_02930C_A	1	1.05232	0.0735759	0.434493	0.071546	Promoter (<=1kb)	-213
	orf19.8686	C6_04280W_A	6	0.95537	-0.0658687	0.434767	0.0717913	Promoter (2-3kb)	-2663
	orf19.8780	C6_00290W_A	6	1.04607	0.0649803	0.434767	0.0716755	Promoter (2-3kb)	2966
	orf19.9446	C2_07410W_A	2	1.05232	0.0735683	0.434767	0.0717985	Promoter (<=1kb)	373
	orf19.12672	C2_05820W_A	2	1.05234	0.0735974	0.434767	0.0718043	Promoter (<=1kb)	-202
	orf19.8229	CR_08000C_A	R	1.05138	0.0722848	0.435748	0.0720195	Distal Intergenic	3253
UCF1	orf19.8934	C2_08290C_A	2	1.04995	0.0703271	0.435814	0.0720839	Promoter (<=1kb)	-328
TUP1	orf19.13528	C1_00060W_A	1	1.05138	0.0722786	0.435951	0.07216	Promoter (<=1kb)	-133
	IPF2001.1	CR_09410W_A	R	0.950388	-0.0734112	0.436119	0.0722412	Promoter (2-3kb)	-2039
RBD1	orf19.12698	C1_12290C_A	1	1.0494	0.0695689	0.436705	0.0723918	Promoter (<=1kb)	-470
	IPF2239.1	C7_01130C_A	7	1.0503	0.0708049	0.43765	0.0727445	Promoter (<=1kb)	291
SOU2	orf19.10415	C4_06380W_A	4	1.0474	0.0668132	0.43765	0.0726077	Promoter (<=1kb)	355
VAC7	orf19.8985	C4_04370C_A	4	1.05007	0.0704795	0.43765	0.0726667	Promoter (<=1kb)	293
PPS1	orf19.11883	C4_05940W_A	4	0.951658	-0.0714854	0.43765	0.0727691	Promoter (1-2kb)	-1928
HIR1	orf19.9647	C2_00330C_A	2	1.05197	0.0730919	0.43765	0.0728166	Promoter (<=1kb)	300
	orf19.8571	C5_00330C_A	5	0.950744	-0.0728707	0.438584	0.0730258	Promoter (<=1kb)	734
SPT6	IPF1910.1	C7_04300W_A	7	1.05169	0.0727149	0.439025	0.073354	Promoter (1-2kb)	1674
HTS1	orf19.11533	C5_05490C_A	5	1.04987	0.0702118	0.439025	0.0732563	Promoter (<=1kb)	783
	orf19.11028	C2_05130W_A	2	0.954503	-0.0671777	0.439025	0.0732492	Promoter (<=1kb)	130
	orf19.13932	C7_01500W_A	7	1.0518	0.0728589	0.439025	0.0732892	Promoter (<=1kb)	-128
	orf19.11885	C4_05970W_A	4	1.05002	0.0704201	0.439025	0.0733907	Promoter (<=1kb)	-95
HGT18	orf19.9963	CR_03040C_A	R	0.951894	-0.0711266	0.439025	0.0734218	Promoter (<=1kb)	575
RBR2	orf19.8165	CR_04420C_A	R	1.05028	0.0707776	0.439896	0.073651	Promoter (<=1kb)	197
	orf19.5861.1	C3_04190W_A	3	1.05169	0.0727032	0.439896	0.0736753	Promoter (<=1kb)	-392
IRS4	orf19.14215	C3_03660W_A	3	1.05079	0.0714683	0.439907	0.073731	Promoter (<=1kb)	121
	IPF19588.1	C1_10960W_A	1	0.952108	-0.0708035	0.439936	0.0738337	Promoter (<=1kb)	0
	IPF4935.1	CR_10760C_A	R	1.0511	0.0718949	0.439936	0.0738437	Promoter (<=1kb)	0
	orf19.11993	C2_04360W_A	2	1.05166	0.0726621	0.44009	0.0739234	Promoter (1-2kb)	1347
	orf19.10811	C1_01130W_A	1	0.950964	-0.0725374	0.440896	0.0741129	Promoter (<=1kb)	25
	orf19.8215	C5_00800C_A	5	0.95111	-0.0723158	0.441977	0.0743488	Promoter (<=1kb)	470
DIM1	orf19.12477	C1_13730C_A	1	0.951124	-0.0722952	0.442138	0.0744301	Promoter (1-2kb)	1129
ZCF2	orf19.8061	C1_05340C_A	1	0.954139	-0.0677289	0.443459	0.0747067	Promoter (<=1kb)	-210
	orf19.11996	C2_04330C_A	2	1.04876	0.0686825	0.443886	0.074833	Promoter (<=1kb)	-322
	orf19.12382	C1_12860C_A	1	1.048	0.0676334	0.443968	0.0749415	Promoter (<=1kb)	881
	orf19.13939	C7_01430C_A	7	1.05131	0.0721897	0.443968	0.0749556	Promoter (1-2kb)	1397
FLO8	orf19.8695	C6_04350C_A	6	0.951655	-0.0714893	0.444294	0.0750651	Promoter (<=1kb)	859
	orf19.7971	C3_03410C_A	3	0.952279	-0.0705444	0.446178	0.0755405	Promoter (<=1kb)	64
	orf19.10539	C1_03270W_A	1	1.05114	0.0719588	0.446178	0.0755193	Promoter (<=1kb)	0
GFA1	orf19.9186	C3_02280C_A	3	1.04694	0.0661822	0.446178	0.0755933	Promoter (<=1kb)	-482
	orf19.8321	CR_06680C_A	R	1.05113	0.0719359	0.446178	0.0756021	Promoter (<=1kb)	682
MES1	orf19.11437	C5_04700C_A	5	0.951668	-0.0714691	0.4465	0.0757634	Promoter (1-2kb)	1004
ORM1	orf19.13174	C6_03770C_A	6	1.04693	0.0661716	0.4465	0.0758024	Promoter (<=1kb)	-528
FAA2-3	IPF1949.1	C7_04180W_A	7	0.951597	-0.0715781	0.4465	0.0758208	Promoter (<=1kb)	851
SOD6	orf19.9656	C2_00240C_A	2	1.05098	0.0717319	0.446701	0.0760737	Promoter (<=1kb)	903
RIM2	orf19.11975	C2_04510W_A	2	0.951543	-0.0716599	0.446701	0.0759172	Promoter (<=1kb)	-565
	orf19.8046	C1_05480C_A	1	0.955443	-0.065759	0.446701	0.0760025	Promoter (<=1kb)	543
PEP3	orf19.13030	C6_03020W_A	6	0.95148	-0.0717546	0.446701	0.0760517	Promoter (2-3kb)	-2718
PR26	orf19.13215	C2_03060W_A	2	1.05006	0.0704778	0.44725	0.0762221	Promoter (<=1kb)	-424
	IPF22833.1	C1_07160C_A	1	1.04922	0.0693144	0.448095	0.076421	Promoter (<=1kb)	-244
	orf19.9137	C2_02410W_A	2	0.953797	-0.0682465	0.448257	0.0765035	Promoter (<=1kb)	759
	orf19.10295	C1_07650W_A	1	1.0503	0.0707981	0.449394	0.0767526	Promoter (<=1kb)	33
	orf19.9542	C2_01340W_A	2	1.05001	0.070403	0.451651	0.0771935	Promoter (<=1kb)	-73
	orf19.9348	C2_10010C_A	2	1.05019	0.0706505	0.451714	0.0772904	Promoter (<=1kb)	-1
	orf19.9639	C2_00390C_A	2	0.952256	-0.0705783	0.451714	0.0773149	Promoter (<=1kb)	39
SRB9	orf19.9026	C2_01470W_A	2	0.952428	-0.0703184	0.452694	0.0775856	Promoter (<=1kb)	0
EXO84	orf19.7779	C6_01280W_A	6	0.960533	-0.0580924	0.452694	0.0775937	Promoter (1-2kb)	-1418
	IPF20539.1	C7_01610W_A	7	0.951949	-0.0710432	0.452748	0.0776583	Promoter (<=1kb)	595
	orf19.8777	C6_00270W_A	6	1.04682	0.0660081	0.453749	0.0779066	Promoter (1-2kb)	1047
CST20	orf19.11717	C5_02340C_A	5	1.04718	0.0665111	0.453749	0.0779412	Promoter (1-2kb)	1668
RPC31	orf19.10349	CR_02720C_A	R	1.04925	0.0693529	0.4541	0.0780572	Promoter (1-2kb)	-1114
	IPF863.1	C1_14160W_A	1	0.952097	-0.0708189	0.454877	0.0782464	Promoter (<=1kb)	0
	orf19.9531	C5_00920W_A	5	0.95221	-0.0706479	0.455349	0.0783834	Promoter (<=1kb)	0
MAF1	orf19.9719	C2_08120W_A	2	1.04544	0.0641071	0.456186	0.0785833	Promoter (<=1kb)	-116
	orf19.10811	C1_01130W_A	1	0.952348	-0.0704396	0.457406	0.0788495	Promoter (1-2kb)	1765
	orf19.12346	C1_10140C_A	1	1.04885	0.0688052	0.457847	0.0790377	Promoter (<=1kb)	-773
	orf19.8626	CR_05310W_A	R	1.05008	0.0705054	0.457847	0.0790305	Promoter (1-2kb)	1398
	orf19.12281	C1_09540W_A	1	1.04897	0.0689745	0.45797	0.0791152	Promoter (2-3kb)	-2213
NAT2	orf19.9664	C2_00160C_A	2	1.0482	0.067916	0.458076	0.079205	Promoter (<=1kb)	364
	orf19.11504	C5_05270C_A	5	1.0496	0.0698359	0.458076	0.0792457	Promoter (<=1kb)	236
tQ(CUG)1	tQ(CUG)1.2	C5_00990W_A	5	1.04672	0.0658762	0.458133	0.0793291	Promoter (<=1kb)	286
TIM44	orf19.12899	C3_00250C_A	3	1.04718	0.0665091	0.458133	0.0793678	Promoter (<=1kb)	203
UFE1	orf6.8041	C7_04270C_A	7	1.0498	0.0701129	0.458372	0.0794654	Promoter (<=1kb)	319
TAL1	orf19.11849	CR_03720W_A	R	1.04912	0.0691852	0.458403	0.0795269	Promoter (<=1kb)	-167
MDM34	orf19.9385	C1_06230C_A	1	0.954752	-0.0668025	0.458858	0.0797745	Promoter (<=1kb)	-433
	orf19.13551	CR_07370W_A	R	1.04954	0.0697541	0.458858	0.0797032	Promoter (<=1kb)	-536
	IPF5469.1	C5_00160W_A	5	1.04804	0.0676985	0.458858	0.0797476	Promoter (<=1kb)	132
CUP9	orf19.13867	C7_02040C_A	7	1.04815	0.0678418	0.460399	0.0800989	Promoter (1-2kb)	-1597
NAB3	orf19.12976	C6_02600W_A	6	1.04644	0.0654881	0.460406	0.0802645	Promoter (1-2kb)	1733
	IPF539.1	C7_00300W_A	7	1.04756	0.067027	0.460406	0.0801994	Promoter (<=1kb)	-65
INN1	orf19.10350	CR_02740W_A	R	1.04446	0.0627531	0.460406	0.0803153	Promoter (<=1kb)	-264
HSP70	orf19.12447	C1_13480W_A	1	1.04949	0.0696933	0.460406	0.0803256	Promoter (<=1kb)	-615
	orf19.9606	C2_00690W_A	2	0.954273	-0.0675258	0.460763	0.0804444	Promoter (<=1kb)	-970
FBA1	orf19.12088	C4_01750C_A	4	0.955796	-0.0652246	0.461621	0.0806508	Promoter (<=1kb)	543
SEC2	orf19.12394	C1_12970C_A	1	0.952834	-0.0697031	0.463233	0.0810165	Promoter (1-2kb)	1708
	orf19.10034	C3_00940W_A	3	1.04883	0.0687822	0.463233	0.0810459	Promoter (<=1kb)	-580
RTF1	orf6.8505	C7_00720W_A	7	0.957441	-0.0627449	0.463588	0.0811649	Promoter (<=1kb)	0
	orf19.7997	C4_00030C_A	4	1.04587	0.0647068	0.464712	0.0814186	Promoter (<=1kb)	241
HOM6	orf19.10468	C1_02620C_A	1	1.04918	0.0692577	0.466559	0.0817994	Promoter (<=1kb)	-97
IFA14	IPF12930.2	CR_09780C_A	R	0.953443	-0.068782	0.466637	0.0818702	Distal Intergenic	-4159
PET9	orf19.8545	C5_00590W_A	5	0.953796	-0.0682469	0.466915	0.0821383	Promoter (<=1kb)	-731
	IPF404.1	CR_00280C_A	R	1.04923	0.0693246	0.466915	0.0820146	Promoter (1-2kb)	-1240
	orf19.13736	CR_08190W_A	R	1.04665	0.0657775	0.466915	0.0821274	Promoter (1-2kb)	1320
	orf19.11461	C5_04910W_A	5	0.953444	-0.0687806	0.466915	0.0821478	Promoter (1-2kb)	1529
tG(GCC)1	tG(GCC)1.2	CR_07880C_A	R	1.04355	0.0615064	0.469439	0.0826972	Promoter (2-3kb)	-2475
ECM22	orf19.10154	CR_07530C_A	R	1.04088	0.0578096	0.469439	0.08272	Promoter (1-2kb)	-1693
BEM3	orf19.10287	C4_02310W_A	4	0.954546	-0.0671134	0.469439	0.0827746	Promoter (<=1kb)	274
	orf19.13772	CR_08450C_A	R	1.04886	0.0688266	0.469439	0.0828219	Promoter (<=1kb)	686
NIT3	orf19.9887	C1_10700C_A	1	0.954229	-0.0675923	0.470373	0.0830443	Promoter (<=1kb)	512
MXR1	orf19.9576	C2_00960C_A	2	0.953442	-0.0687826	0.471303	0.0833166	Promoter (<=1kb)	-298
PEP8	orf19.14189	C3_03880C_A	3	1.04757	0.067044	0.471303	0.0833239	Promoter (<=1kb)	395
HCM1	orf19.12316	C1_09870W_A	1	0.953488	-0.0687136	0.47214	0.0835298	Promoter (<=1kb)	8
IFK2	orf19.8476	C2_03620W_A	2	1.04755	0.0670152	0.472198	0.083598	Promoter (<=1kb)	-909
	orf19.9094	C2_02040W_A	2	0.953533	-0.0686457	0.472328	0.0836787	Promoter (<=1kb)	33
RPL16A	orf19.13504	C1_00180W_A	1	1.04805	0.0677138	0.473043	0.0838634	Promoter (<=1kb)	-107
KCS1	orf19.8622	CR_05260C_A	R	1.0458	0.064607	0.474684	0.0844451	Promoter (<=1kb)	-514
NMA111	orf19.10798	C1_00990C_A	1	1.04855	0.0683944	0.474684	0.0844381	Promoter (<=1kb)	-54
	orf19.10739	CR_01250C_A	R	1.04399	0.0621133	0.474684	0.084274	Promoter (<=1kb)	0
	orf19.8886	C4_03720C_A	4	0.953756	-0.0683072	0.474684	0.0843733	Promoter (<=1kb)	-298
	orf6.6767	C5_03490C_A	5	0.956743	-0.0637963	0.474684	0.0844379	Promoter (<=1kb)	-53
GEF2	orf19.11219	CR_02350C_A	R	0.956071	-0.0648103	0.475689	0.0846868	Promoter (1-2kb)	-1154
MIG2	orf19.12786	C2_10540W_A	2	1.04302	0.0607688	0.475689	0.0847914	Promoter (<=1kb)	877
	orf19.14163	C2_05640W_A	2	1.04819	0.0679055	0.475689	0.0848027	Promoter (1-2kb)	-1213
IFI3	orf19.11962	C1_04060W_A	1	0.954006	-0.0679293	0.475689	0.0848571	Promoter (<=1kb)	-455
PGM2	orf19.10359	CR_02820W_A	R	1.04181	0.0590877	0.475755	0.0849334	Promoter (<=1kb)	-145
	orf19.8704	C5_03870C_A	5	0.954627	-0.0669909	0.475755	0.0850396	Promoter (<=1kb)	127
	IPF364.2	CR_00130C_A	R	1.04373	0.0617538	0.475755	0.0850437	Promoter (<=1kb)	537
YHB4	orf6.8985	CR_10570C_A	R	1.04805	0.0677112	0.476649	0.0852618	Promoter (1-2kb)	1649
	orf19.12372	C1_10350C_A	1	1.04117	0.0582065	0.477393	0.0854535	Promoter (<=1kb)	111
	IPF21796.1	C3_00620C_A	3	0.954126	-0.0677477	0.478063	0.0856369	Promoter (<=1kb)	0
SSY1	orf19.8434	C2_04060C_A	2	0.954017	-0.0679137	0.478063	0.0856906	Promoter (<=1kb)	70
	orf19.8844	C4_05740C_A	4	0.957755	-0.0622716	0.479005	0.0859181	Promoter (1-2kb)	1467
MIG2	orf19.12786	C2_10540W_A	2	1.0476	0.0670881	0.479419	0.0860511	Promoter (2-3kb)	2713
SUA72	orf19.13275	CR_05490W_A	R	0.954184	-0.0676605	0.479682	0.0862894	Promoter (<=1kb)	79
	orf19.10596	C4_07210W_A	4	1.04786	0.0674485	0.479682	0.0863334	Promoter (<=1kb)	812
OPY2	orf19.12576	C1_08310W_A	1	1.04619	0.0651423	0.479682	0.0862092	Promoter (<=1kb)	363
	orf19.11128	C6_00800C_A	6	1.04692	0.0661452	0.479682	0.0862965	Promoter (<=1kb)	-350
RBT5	orf19.13081	C4_00130W_A	4	1.04737	0.0667646	0.48033	0.0865237	Promoter (1-2kb)	1090
RAD7	orf19.9070	C2_01840C_A	2	1.04462	0.0629843	0.48033	0.0865762	Promoter (<=1kb)	35
TIF3	orf19.10927	C6_01630W_A	6	0.954425	-0.0672962	0.48033	0.0866266	Promoter (<=1kb)	518
	orf19.12503	C4_03810W_A	4	1.04105	0.0580381	0.480432	0.0867375	Promoter (<=1kb)	-282
FAV2	orf19.8718	C5_03750W_A	5	1.04767	0.0671813	0.480432	0.0868862	Promoter (<=1kb)	-292
	orf19.13731	CR_08130W_A	R	1.0478	0.0673565	0.480432	0.0869222	Promoter (<=1kb)	57
MRE11	IPF2205.1	C7_01340W_A	7	1.0465	0.0655768	0.480432	0.0869869	Promoter (<=1kb)	0
	orf19.13982	C7_03580C_A	7	0.955929	-0.0650243	0.480432	0.0870174	Promoter (<=1kb)	166
TEM1	orf19.10519	C1_03080C_A	1	1.04017	0.056815	0.480432	0.0870442	Promoter (<=1kb)	0
ZCF22	orf19.11726	C5_02430W_A	5	0.955843	-0.0651547	0.480432	0.087129	Promoter (<=1kb)	524
	orf19.10885	C4_03490C_A	4	0.954473	-0.0672241	0.480432	0.0872081	Promoter (<=1kb)	73
CTA4	IPF1269.1	C3_05930W_A	3	0.956453	-0.0642338	0.480432	0.087232	Promoter (<=1kb)	45
	orf19.11823	C5_03140C_A	5	0.955626	-0.0654819	0.480432	0.0872541	Promoter (<=1kb)	-545
CLC1	orf19.12063	C4_01980C_A	4	0.956163	-0.0646722	0.480432	0.0872923	Promoter (<=1kb)	0
RIM8	orf19.13510	C1_00150C_A	1	1.04565	0.0644028	0.480983	0.0874655	Promoter (1-2kb)	1324
tG(GCC)1	tG(GCC)1.2	CR_07880C_A	R	1.04695	0.0661937	0.480983	0.0875104	Promoter (<=1kb)	318
BMT6	orf19.13045	C6_03160C_A	6	0.955145	-0.0662085	0.481405	0.0876462	Promoter (<=1kb)	26
WSC2	orf19.12983	C6_02670C_A	6	1.04611	0.0650373	0.481412	0.0877654	Promoter (2-3kb)	2067
CPA2	orf19.10732	CR_01330W_A	R	1.04655	0.0656357	0.481412	0.0877486	Promoter (<=1kb)	-232
BMT8	orf19.8479	C2_03600W_A	2	1.04056	0.0573577	0.483027	0.0881189	Promoter (<=1kb)	946
GAP5	orf19.9365	C4_05430C_A	4	0.954661	-0.0669394	0.483565	0.0883715	Promoter (<=1kb)	373
LIP1	orf19.12284	C1_09580C_A	1	1.04746	0.0668965	0.483565	0.0883946	Promoter (<=1kb)	0
	IPF2517.1	CR_00650W_A	R	0.955185	-0.0661484	0.483565	0.0883949	Promoter (1-2kb)	-1920
SUT1	orf19.11817	C5_03130W_A	5	1.04581	0.064617	0.483687	0.0884764	Exon (XM_715558.2/CAALFM_C503140CA, exon 1 of 1)	3617
APE2	orf19.12664	C1_04400C_A	1	1.04517	0.0637422	0.484754	0.088731	Promoter (<=1kb)	243
FLU1	orf19.13930	C7_01520W_A	7	0.955034	-0.0663765	0.484838	0.0889419	Promoter (2-3kb)	2058
SKN7	orf19.8586	C5_00240W_A	5	1.04088	0.0578027	0.484838	0.0888456	Promoter (<=1kb)	675
	orf19.9155	C2_02570W_A	2	1.04601	0.0648971	0.484838	0.0889696	Promoter (<=1kb)	232
SMP2	orf19.9037	C2_01550W_A	2	1.04719	0.0665169	0.484838	0.088984	Promoter (<=1kb)	223
	orf19.7834	C2_09000C_A	2	0.956688	-0.0638802	0.485272	0.0891231	Promoter (1-2kb)	1041
TAF12L	orf19.8101	CR_03910C_A	R	0.955014	-0.0664059	0.487286	0.0895687	Promoter (1-2kb)	-1156
	orf19.9206	C3_02080W_A	3	1.04575	0.0645325	0.487286	0.0896124	Promoter (1-2kb)	1050
SKY2	orf19.7708	C2_06600W_A	2	0.954987	-0.0664463	0.487913	0.0897876	Promoter (2-3kb)	-2257
	IPF2480.2	CR_00490W_A	R	0.955065	-0.0663285	0.48891	0.0900328	Promoter (<=1kb)	513
GPI7	orf19.7721	C1_05070C_A	1	1.04135	0.0584506	0.48891	0.0900908	Promoter (<=1kb)	-486
	orf19.9709	C6_04650W_A	6	1.04688	0.0660923	0.489244	0.0905407	Promoter (2-3kb)	2772
FPK1	orf19.7854	C2_08860W_A	2	0.955126	-0.0662376	0.489244	0.0904011	Promoter (<=1kb)	0
EFT2	orf19.13210	C2_03100W_A	2	1.04672	0.0658741	0.489244	0.0903073	Promoter (<=1kb)	50
	IPF19807.1	C7_00850W_A	7	1.04696	0.0662024	0.489244	0.090428	Promoter (<=1kb)	-144
RFG1	orf19.10341	CR_02640W_A	R	1.0469	0.0661288	0.489244	0.0904797	Promoter (2-3kb)	2544
MSN4	orf19.12215	C1_08940C_A	1	0.955425	-0.0657856	0.489244	0.0905208	Promoter (<=1kb)	832
	orf19.9844	C1_11080W_A	1	0.95685	-0.0636354	0.489244	0.0905718	Promoter (<=1kb)	-374
tL(AAG)2	tL(AAG)2.2	C1_07310C_A	1	0.955228	-0.0660827	0.489382	0.0906573	Promoter (<=1kb)	178
KIP4	orf19.12730	C1_12010C_A	1	0.955398	-0.0658257	0.489479	0.0907354	Promoter (1-2kb)	-1046
SIM1	orf19.12499	C1_13940W_A	1	1.04679	0.0659662	0.4896	0.0908178	Distal Intergenic	-3008
	orf19.12893	C3_00310C_A	3	1.04673	0.0658926	0.489837	0.0909217	Promoter (<=1kb)	152
	orf19.14050	C3_07330W_A	3	1.04681	0.0659951	0.490133	0.0910367	Promoter (1-2kb)	-1153
	IPF489.1	C7_00520W_A	7	0.955301	-0.0659734	0.490436	0.0911532	Promoter (1-2kb)	1396
	orf19.11964	C2_04620W_A	2	1.04568	0.0644361	0.490641	0.0912513	Promoter (<=1kb)	-282
RPN12	orf19.7845	C2_08930W_A	2	0.955384	-0.0658471	0.491281	0.0914387	Promoter (<=1kb)	-518
	orf19.13875	C7_01990C_A	7	0.955547	-0.0656018	0.491281	0.0914907	Distal Intergenic	3482
	orf19.10954	C6_01330C_A	6	0.955433	-0.0657733	0.492288	0.0917385	Exon (XM_711665.2/CAALFM_C601320WA, exon 1 of 1)	3405
SHA3	orf19.11153	C1_02120C_A	1	1.04164	0.0588502	0.492429	0.0918251	Promoter (<=1kb)	-569
TRP1	IPF21091.1	C1_00120C_A	1	1.04365	0.0616404	0.493041	0.0921365	Promoter (<=1kb)	51
HGT8	orf19.9571	C2_01010W_A	2	0.956534	-0.0641115	0.493041	0.0920274	Promoter (<=1kb)	-119
HOM6	orf19.10468	C1_02620C_A	1	0.95558	-0.065551	0.493041	0.0921809	Promoter (<=1kb)	144
FRE30	orf19.13559	CR_07280W_A	R	0.958174	-0.0616405	0.493041	0.0921292	Promoter (<=1kb)	0
PFK1	orf19.11449	C5_04810W_A	5	1.03743	0.0530162	0.493064	0.0922902	Distal Intergenic	5851
TCA17	orf19.10406	C4_06460C_A	4	0.955562	-0.0655783	0.493064	0.0923061	Promoter (<=1kb)	-36
PUS4	orf19.9509	C5_01180W_A	5	1.0459	0.0647491	0.493325	0.0924518	Promoter (<=1kb)	-23
GNP1	orf19.8784	C6_00330C_A	6	1.04637	0.0653983	0.493325	0.0924758	Promoter (1-2kb)	-1629
MMS22	IPF423.1	CR_00390W_A	R	0.958241	-0.0615393	0.494252	0.0927101	Promoter (1-2kb)	1355
HRQ2	orf19.12504	C4_03820C_A	4	1.04495	0.0634389	0.495876	0.0930755	Promoter (<=1kb)	-175
	orf19.7952	C3_03210W_A	3	0.956057	-0.0648317	0.495958	0.0931516	Promoter (<=1kb)	327
	orf19.9696	C6_04550C_A	6	1.04382	0.0618713	0.496086	0.0932366	Promoter (<=1kb)	0
SNR52	snR52.2	C3_07510C_A	3	0.95581	-0.0652036	0.496086	0.0933283	Promoter (<=1kb)	0
PAN1	orf19.8505	C2_03380W_A	2	1.04283	0.0605046	0.496086	0.093358	Promoter (<=1kb)	766
OPT2	orf19.11233	CR_02240C_A	R	0.955873	-0.0651093	0.496417	0.0935046	Promoter (<=1kb)	509
	orf19.11696	C5_02140C_A	5	1.04618	0.0651256	0.496417	0.0935419	Promoter (<=1kb)	-643
SOG2	orf19.11928	C1_07190W_A	1	1.04376	0.0617931	0.496735	0.0938767	Promoter (<=1kb)	738
PMA1	orf19.12838	C3_00720W_A	3	1.04367	0.0616635	0.496735	0.0942472	Promoter (1-2kb)	-1048
RPC10	IPF5246.1	C1_14390W_A	1	1.04598	0.0648523	0.496735	0.0942941	Promoter (<=1kb)	36
PPS1	orf19.11883	C4_05940W_A	4	0.956235	-0.0645625	0.496735	0.0943321	Promoter (2-3kb)	-2669
AAH1	orf19.9791	C2_06970W_A	2	1.04617	0.0651136	0.496735	0.0936943	Promoter (<=1kb)	-188
	orf19.6008.4	C1_00980W_A	1	1.04584	0.064669	0.496735	0.0938485	Promoter (<=1kb)	520
	orf19.9285	C3_01340W_A	3	0.956119	-0.0647378	0.496735	0.0939896	Promoter (<=1kb)	489
ROA1	orf19.12006	C1_01920W_A	1	1.04165	0.0588696	0.496735	0.0940338	Promoter (<=1kb)	-599
	orf19.10742	CR_01220W_A	R	1.04605	0.0649565	0.496735	0.0940547	Promoter (<=1kb)	-325
DOA1	orf19.12292	C1_09660W_A	1	1.04379	0.0618269	0.496735	0.0941098	Promoter (<=1kb)	704
SSN6	orf19.14090	C3_07020W_A	3	1.04436	0.0626222	0.496735	0.0941391	Promoter (1-2kb)	-1059
RIB3	orf19.12693	C1_12360C_A	1	0.956038	-0.0648604	0.496735	0.0943166	Promoter (<=1kb)	232
	IPF3439.1	C3_07850W_A	3	1.04306	0.0608189	0.496785	0.0944169	Promoter (<=1kb)	886
MLP1	orf19.12152	C4_01060W_A	4	0.956824	-0.0636749	0.496785	0.0944635	Promoter (<=1kb)	0
	orf19.13592	C1_06970C_A	1	1.0403	0.0569961	0.497891	0.0947367	Promoter (<=1kb)	-111
PSD1	orf19.13466	C1_00610W_A	1	1.04584	0.0646644	0.497891	0.0947959	Promoter (<=1kb)	-97
DUT1	orf19.10832	C1_01330C_A	1	1.04456	0.0628971	0.497891	0.0948567	Promoter (<=1kb)	50
	orf19.9244	C3_01690W_A	3	0.957119	-0.06323	0.498457	0.0950833	Promoter (<=1kb)	0
CHS2	IPF2836.1	CR_09020C_A	R	1.03932	0.055637	0.498457	0.0950868	Promoter (<=1kb)	-739
PMT1	orf19.12638	C7_02890C_A	7	0.962169	-0.0556376	0.49897	0.0952457	Promoter (<=1kb)	-278
	orf19.10575	C1_03540C_A	1	1.04419	0.0623789	0.499763	0.0954816	Promoter (<=1kb)	-566
CYC3	orf19.9512	C5_01130W_A	5	1.04571	0.0644812	0.499763	0.0955196	Promoter (<=1kb)	-573
IFE2	IPF3735.1	CR_05340C_A	R	1.04571	0.0644789	0.499775	0.0955831	Promoter (<=1kb)	-714
MNS1	orf19.8638	C1_03730C_A	1	0.956392	-0.0643263	0.49981	0.0959986	Promoter (<=1kb)	235
	IPF2517.1	CR_00650W_A	R	0.95638	-0.0643439	0.49981	0.0959141	Promoter (1-2kb)	-1604
SSA2	orf19.8667	C1_04300C_A	1	0.956318	-0.064437	0.49981	0.0957529	Promoter (<=1kb)	33
	orf19.12390	C1_12950W_A	1	0.956396	-0.0643207	0.49981	0.0958403	Exon (XM_717045.1/CAALFM_C112960CA, exon 1 of 1)	4373
RFX2	orf19.12059	C4_02030W_A	4	1.043	0.06074	0.49981	0.0958681	Distal Intergenic	-3162
	orf19.11350	CR_06140W_A	R	0.960301	-0.0584409	0.49981	0.0959966	Promoter (1-2kb)	-1656
BDF1	orf19.8593	C5_00200C_A	5	0.960985	-0.0574146	0.49981	0.0960184	Promoter (<=1kb)	49
PGA18	orf19.7933	C3_03050C_A	3	1.04225	0.0597032	0.500583	0.0962895	Promoter (1-2kb)	-1259
	orf19.10216	C4_02930W_A	4	1.04387	0.061948	0.500583	0.0962757	Promoter (<=1kb)	-188
	orf19.12623	C7_03050W_A	7	0.956482	-0.06419	0.500632	0.0963756	Promoter (<=1kb)	103
GOR1	orf19.10506	C1_02980W_A	1	1.04547	0.0641453	0.500632	0.0964239	Promoter (1-2kb)	1302
VPS36	orf19.8414	C2_04250W_A	2	1.04327	0.0611081	0.500632	0.096483	Promoter (<=1kb)	0
	orf19.10553	C1_03360W_A	1	1.04537	0.0640174	0.50184	0.0967846	Promoter (1-2kb)	1141
	orf19.11543	C1_05100W_A	1	0.956551	-0.0640869	0.50184	0.0968388	Promoter (<=1kb)	-466
TOK1	orf19.11651	C4_00670W_A	4	0.956684	-0.0638858	0.501889	0.0969097	Promoter (<=1kb)	77
SAC7	IPF5642.1	C7_00080C_A	7	1.04474	0.0631503	0.503304	0.0972445	Promoter (1-2kb)	-1297
HGT19	orf19.12902	C3_00220W_A	3	1.04468	0.0630594	0.50339	0.0975079	Promoter (<=1kb)	714
	orf19.13875	C7_01990C_A	7	1.04261	0.0602054	0.50339	0.0973697	Promoter (<=1kb)	791
SCW4	orf19.10458	C1_02520W_A	1	1.04337	0.0612556	0.50339	0.0974516	Promoter (<=1kb)	43
OP4	orf19.12400	C1_13080W_A	1	0.963334	-0.0538916	0.50339	0.0974555	Promoter (<=1kb)	167
ZPR1	orf19.10810	C1_01110C_A	1	1.04438	0.0626512	0.503509	0.0975926	Promoter (<=1kb)	-471
	orf19.12113	C4_01420W_A	4	1.04509	0.0636249	0.503792	0.0977093	Promoter (1-2kb)	1685
	orf19.685.1	C6_01940W_A	6	1.04505	0.0635746	0.503818	0.0977761	Promoter (<=1kb)	-320
SNP3	orf19.8145	CR_04260W_A	R	0.956772	-0.0637534	0.503839	0.0978417	Promoter (<=1kb)	-498
MRS7	orf19.10831	C1_01320W_A	1	1.0425	0.0600407	0.504549	0.0980415	Promoter (<=1kb)	-473
ADH1	orf19.11480	C5_05050W_A	5	1.04459	0.0629413	0.505197	0.0982294	Promoter (<=1kb)	-809
HBR2	orf19.8679	C6_04220C_A	6	1.04271	0.0603359	0.5052	0.0982918	Promoter (<=1kb)	-175
ALS1	orf19.13163	C6_03700W_A	6	0.956956	-0.0634756	0.505865	0.098669	Distal Intergenic	-3468
MP65	orf19.9345	C2_10030C_A	2	1.045	0.0635096	0.505865	0.0985721	Promoter (<=1kb)	947
	orf19.13586	C1_07010W_A	1	1.0397	0.0561617	0.505865	0.0985318	Promoter (<=1kb)	398
	orf19.9291	C3_01280W_A	3	0.956926	-0.0635205	0.505865	0.0986233	Promoter (1-2kb)	-1242
KAR3	orf19.11581	C2_09370C_A	2	0.957112	-0.06324	0.506399	0.0988352	Promoter (<=1kb)	848
PRX1	orf19.12647	C7_02810W_A	7	1.0415	0.0586696	0.507434	0.0990995	Promoter (1-2kb)	1091
	orf19.9135	C2_02390W_A	2	0.957617	-0.0624789	0.508632	0.0993958	Promoter (<=1kb)	116
CTF1	orf19.9075	C2_01890W_A	2	0.957118	-0.0632309	0.509103	0.0995502	Promoter (2-3kb)	2379
	IPF3316.1	C3_06110C_A	3	1.04468	0.0630648	0.509625	0.100088	Promoter (<=1kb)	-674
BOI2	orf19.10740	CR_01240C_A	R	0.958572	-0.0610417	0.509625	0.100441	Promoter (1-2kb)	1024
ZCF1	orf19.7887	C3_02640C_A	3	0.957376	-0.0628423	0.509625	0.0998501	Promoter (<=1kb)	935
	orf19.8780	C6_00290W_A	6	1.03938	0.0557189	0.509625	0.100282	Promoter (1-2kb)	1371
PGK1	orf19.11135	C6_00750C_A	6	0.957697	-0.0623592	0.509625	0.0998514	Promoter (<=1kb)	900
LAB5	orf19.10290	C4_02290W_A	4	0.966261	-0.0495146	0.509625	0.099894	Promoter (<=1kb)	0
AVT1	orf19.12951	C2_06330C_A	2	0.957313	-0.062937	0.509625	0.100073	Promoter (<=1kb)	745
PHO88	IPF1978.1	CR_09320C_A	R	0.957248	-0.0630356	0.509625	0.10011	Promoter (<=1kb)	-471
ZCF30	orf19.12716	C1_12130C_A	1	0.958143	-0.0616865	0.509625	0.10024	Promoter (<=1kb)	0
tH(GUG)3	tH(GTG)3	C3_06460C_A	3	1.04448	0.0627828	0.509625	0.100257	Distal Intergenic	-3611
	orf19.13373	C3_04840C_A	3	0.957395	-0.0628131	0.509625	0.100405	Promoter (<=1kb)	365
VIP1	orf19.8595	C5_00180W_A	5	0.957551	-0.0625792	0.509625	0.100452	Promoter (1-2kb)	1862
	orf19.9168	C2_09420W_A	2	1.03945	0.0558166	0.509625	0.100464	Promoter (<=1kb)	52
	orf19.11272	C4_04870C_A	4	0.957692	-0.0623667	0.509935	0.100588	Promoter (<=1kb)	-104
	orf19.11488	C5_05130C_A	5	0.959765	-0.0592471	0.510677	0.100796	Promoter (<=1kb)	801
	orf19.13078	C4_00100C_A	4	1.04403	0.0621615	0.511145	0.101014	Promoter (<=1kb)	-546
DHH1	orf19.13577	C1_07070C_A	1	1.04096	0.0579151	0.511145	0.10096	Promoter (1-2kb)	1227
	IPF336.1	CR_00060C_A	R	1.04344	0.0613412	0.511991	0.101598	Promoter (<=1kb)	167
EFG1	IPF3577.2	CR_07890W_A	R	1.04014	0.0567829	0.511991	0.10162	Promoter (<=1kb)	928
	orf19.12483	C1_13790C_A	1	1.04353	0.0614696	0.511991	0.101297	Promoter (<=1kb)	0
	orf19.13802	CR_08680C_A	R	0.957528	-0.0626132	0.511991	0.101464	Promoter (<=1kb)	100
TPS3	orf19.12808	C2_10690W_A	2	1.04431	0.0625517	0.511991	0.101473	Promoter (<=1kb)	-275
ZCF3	orf19.8761	C1_11520C_A	1	0.957695	-0.0623612	0.511991	0.101546	Promoter (<=1kb)	-551
tL(UAA)2	tL(UAA)2.2	CR_01450C_A	R	1.0421	0.0594935	0.511991	0.101578	Promoter (<=1kb)	159
	orf19.13270	CR_05540C_A	R	0.957582	-0.0625324	0.512695	0.101823	Promoter (<=1kb)	197
	IPF13815.2	C6_04140C_A	6	1.04304	0.0607947	0.51271	0.102086	Promoter (1-2kb)	1138
RBD1	orf19.12698	C1_12290C_A	1	1.04419	0.0623828	0.51271	0.102029	Promoter (1-2kb)	-1339
	orf19.8292	C1_11270W_A	1	1.03604	0.0510771	0.51271	0.1019	Promoter (<=1kb)	48
	orf19.13509	C1_00160C_A	1	1.04308	0.0608566	0.51271	0.101959	Promoter (<=1kb)	911
	orf19.9925	CR_03340C_A	R	1.04202	0.0593865	0.51271	0.10214	Promoter (<=1kb)	-69
	IPF1899.2	C7_04310C_A	7	1.04093	0.0578752	0.512974	0.102255	Promoter (<=1kb)	641
XYL2	IPF4959.1	CR_10840C_A	R	1.04264	0.0602361	0.513091	0.102342	Promoter (<=1kb)	37
	orf19.10062	CR_01410C_A	R	1.04322	0.0610413	0.514236	0.102633	Promoter (<=1kb)	490
	orf19.13754	CR_08300C_A	R	1.04398	0.0620936	0.514602	0.102769	Promoter (<=1kb)	-70
PGA33	orf19.8495	C2_03440W_A	2	1.0359	0.0508797	0.514769	0.102914	Promoter (<=1kb)	0
SEM1	IPF24226.1	C4_06880C_A	4	0.957817	-0.0621781	0.514769	0.102972	Promoter (<=1kb)	0
BBC1	orf19.10309	C1_07540C_A	1	1.04332	0.0611859	0.514769	0.103042	Promoter (1-2kb)	1096
	orf19.11463	C5_04920C_A	5	0.957839	-0.0621443	0.514769	0.10308	Promoter (1-2kb)	1715
	orf19.10685	C5_01960C_A	5	1.04402	0.0621432	0.514769	0.103118	Promoter (<=1kb)	-702
FET34	orf19.11691	C6_00440C_A	6	1.03943	0.0557872	0.514924	0.10323	Promoter (<=1kb)	664
	orf19.12052	C4_02080W_A	4	0.95874	-0.0607884	0.514924	0.1033	Promoter (<=1kb)	41
RPS5	orf19.11812	C5_03070W_A	5	1.0407	0.0575555	0.514924	0.103338	Promoter (<=1kb)	-107
PHHB	orf19.9626	C2_00480C_A	2	0.957965	-0.0619546	0.515228	0.103722	Promoter (<=1kb)	949
	orf19.12155	C4_01020C_A	4	0.961762	-0.0562483	0.515228	0.104017	Promoter (<=1kb)	0
	orf19.12256	C1_09320C_A	1	0.958722	-0.0608156	0.515228	0.103638	Promoter (<=1kb)	0
ZCF3	orf19.8761	C1_11520C_A	1	0.959461	-0.0597034	0.515228	0.104272	Promoter (<=1kb)	225
	orf19.13793	CR_08610W_A	R	1.04239	0.059892	0.515228	0.103532	Promoter (<=1kb)	-171
	orf19.11333	CR_06030C_A	R	0.959164	-0.0601503	0.515228	0.103657	Promoter (1-2kb)	1183
	orf19.11163	C1_02220C_A	1	1.04374	0.0617685	0.515228	0.103683	Promoter (<=1kb)	0
	orf19.8771	C6_00210W_A	6	1.04265	0.0602515	0.515228	0.103778	Promoter (<=1kb)	61
TSR1	orf19.13775	CR_08490W_A	R	1.04312	0.0608989	0.515228	0.10392	Promoter (<=1kb)	-258
	orf19.13933	C7_01490W_A	7	1.04381	0.0618635	0.515228	0.104007	Promoter (<=1kb)	-157
HIS3	orf19.7813	C2_04810W_A	2	0.958428	-0.0612581	0.515228	0.104143	Promoter (<=1kb)	0
	orf19.11686	C6_00490W_A	6	1.04206	0.0594325	0.515228	0.104208	Promoter (<=1kb)	-6
	IPF429.1	CR_00430C_A	R	0.958166	-0.061653	0.515228	0.104272	Promoter (1-2kb)	-1434
	orf19.10206	C4_03000C_A	4	1.03943	0.0557946	0.515228	0.104347	Promoter (<=1kb)	123
IFF5	orf19.10397	C4_06550C_A	4	0.961744	-0.0562753	0.515228	0.104526	Promoter (2-3kb)	2212
CPR6	IPF574.1	CR_10670W_A	R	1.04367	0.0616616	0.515228	0.104561	Promoter (<=1kb)	-93
	orf19.9358	C4_05340W_A	4	1.04347	0.0613823	0.515228	0.104594	Promoter (2-3kb)	2396
RFX1	orf19.11346	CR_06110C_A	R	0.958682	-0.0608752	0.515228	0.104614	Promoter (<=1kb)	429
	orf19.9637	C2_00410C_A	2	0.958548	-0.0610769	0.515228	0.104633	Promoter (2-3kb)	2212
LYS9	IPF2883.1	C3_06590W_A	3	0.958148	-0.0616798	0.515228	0.104662	Promoter (<=1kb)	-798
	orf19.12287	C1_09610W_A	1	1.04292	0.0606319	0.51611	0.104904	Promoter (<=1kb)	-495
	orf19.9844	C1_11080W_A	1	0.961847	-0.0561204	0.518001	0.105702	Promoter (<=1kb)	-741
	orf19.10251	C4_02620C_A	4	1.03996	0.0565269	0.518001	0.105518	Promoter (<=1kb)	790
FGR6-10	orf19.8819	C4_05530W_A	4	1.04345	0.0613553	0.518001	0.10556	Promoter (<=1kb)	0
	orf19.12676	C2_05850C_A	2	0.961362	-0.0568483	0.518001	0.105567	Promoter (<=1kb)	-384
SNX4	orf19.9541	C2_01350C_A	2	1.04345	0.0613601	0.518001	0.105657	Promoter (<=1kb)	0
RPS7A	orf19.9267	C3_01490W_A	3	1.03872	0.0548057	0.518001	0.105786	Promoter (<=1kb)	865
LTV1	IPF579.1	CR_10650W_A	R	1.04306	0.0608247	0.518001	0.105795	Promoter (<=1kb)	0
RAC1	orf19.13617	C1_06730W_A	1	1.04265	0.0602538	0.518001	0.105796	Promoter (<=1kb)	342
	orf19.13567	CR_07220C_A	R	0.958417	-0.0612751	0.518212	0.105903	Promoter (<=1kb)	-320
ATO2	orf19.10032	C3_00930W_A	3	0.958498	-0.0611522	0.519418	0.106276	Promoter (<=1kb)	-221
	orf19.9590	C2_00820W_A	2	0.958522	-0.061116	0.519418	0.10625	Promoter (<=1kb)	760
	orf19.14099	C3_06940W_A	3	1.04331	0.0611611	0.520126	0.106485	Promoter (1-2kb)	1700
KSP1	orf19.11910	C1_07380C_A	1	0.959455	-0.0597126	0.520364	0.106675	Promoter (1-2kb)	1005
	orf19.12980	C6_02640C_A	6	0.95903	-0.0603519	0.520364	0.106701	Promoter (<=1kb)	0
	orf19.10566	C1_03460C_A	1	1.04151	0.0586726	0.520364	0.106725	Promoter (<=1kb)	-535
	orf19.8041	C1_05540C_A	1	1.04234	0.0598318	0.520481	0.106813	Promoter (<=1kb)	-243
SNM1	orf19.9483	C5_01390C_A	5	0.958646	-0.0609303	0.520536	0.106888	Promoter (<=1kb)	942
	orf19.10987	C6_02420W_A	6	0.960274	-0.058482	0.522214	0.107296	Promoter (<=1kb)	-513
	orf19.8014	C1_08390C_A	1	1.04038	0.0571074	0.523606	0.107646	Promoter (<=1kb)	626
MED20	IPF24628.1	C4_02840C_A	4	0.958735	-0.0607965	0.523834	0.107758	Promoter (<=1kb)	241
	orf19.10861	C1_01630W_A	1	0.959317	-0.0599207	0.523996	0.107855	Promoter (<=1kb)	-223
PTC5	orf19.13733	CR_08160W_A	R	1.04104	0.0580295	0.526766	0.108911	Promoter (<=1kb)	938
PFK2	orf19.13893	C7_01800C_A	7	1.04034	0.0570503	0.526766	0.109781	Promoter (<=1kb)	532
TRK1	orf19.8233	CR_07960C_A	R	1.04225	0.0597048	0.526766	0.109455	Promoter (1-2kb)	1308
PUF3	orf19.9361	C4_05370W_A	4	0.959857	-0.0591083	0.526766	0.108661	Promoter (<=1kb)	-180
NRG1	IPF1932.1	C7_04230W_A	7	0.964251	-0.0525197	0.526766	0.109007	Promoter (2-3kb)	-2036
	IPF2338.1	C7_01040C_A	7	0.960776	-0.0577276	0.526766	0.108554	Promoter (<=1kb)	5
ABD1	orf19.14008	C3_07710W_A	3	1.04281	0.0604702	0.526766	0.108682	Promoter (1-2kb)	1349
CDR4	orf19.12545	C1_08070W_A	1	1.04232	0.0597945	0.526766	0.108783	Promoter (<=1kb)	-255
ASM3	orf19.13458	C1_00680W_A	1	0.960544	-0.058076	0.526766	0.108932	Promoter (<=1kb)	0
	IPF14774.2	C2_08830W_A	2	1.03459	0.0490567	0.526766	0.109011	Promoter (<=1kb)	0
tP(AGG)1	tP(AGG)1.2	C1_06950C_A	1	1.03912	0.0553682	0.526766	0.10906	Promoter (<=1kb)	0
ZCF18	orf19.10908	C6_01790C_A	6	0.959021	-0.0603656	0.526766	0.109073	Promoter (<=1kb)	0
	orf19.8981	C2_09510C_A	2	1.04225	0.0596976	0.526766	0.109178	Promoter (<=1kb)	-586
ADE17	orf19.8122	CR_04090C_A	R	1.04273	0.0603686	0.526766	0.109217	Promoter (<=1kb)	68
CAT1	orf19.13609	C1_06810W_A	1	0.959887	-0.0590637	0.526766	0.109309	Promoter (<=1kb)	65
CUP2	orf19.12468	C1_13640W_A	1	1.04054	0.0573317	0.526766	0.109475	Promoter (<=1kb)	-152
GAP4	orf19.11936	C1_07120W_A	1	1.04001	0.0565915	0.526766	0.109555	Promoter (1-2kb)	1068
	orf19.9561	C2_01140C_A	2	0.959078	-0.0602798	0.526766	0.109589	Promoter (<=1kb)	94
	orf19.12187	C1_08660C_A	1	0.961284	-0.0569647	0.526766	0.109708	Promoter (<=1kb)	0
PTP3	IPF643.2	CR_10340W_A	R	1.04081	0.0577066	0.526766	0.109751	Promoter (1-2kb)	-1365
	IPF351.1	CR_00090C_A	R	1.04258	0.0601636	0.526766	0.109775	Promoter (1-2kb)	1080
CDR11	orf19.8533	C3_04070C_A	3	1.03788	0.0536363	0.527812	0.110063	Promoter (<=1kb)	-513
HSP78	orf19.8501	C2_03390C_A	2	1.04249	0.0600292	0.529305	0.110477	Exon (XM_715916.2/CAALFM_C203380WA, exon 1 of 1)	3148
DOM34	orf19.9957	CR_03070W_A	R	1.03803	0.0538443	0.529305	0.110504	Promoter (<=1kb)	-420
GRR1	orf19.11426	C5_04600C_A	5	0.959353	-0.0598671	0.530893	0.110957	Promoter (<=1kb)	0
RPS10	IPF25168.1	C2_08040C_A	2	1.03766	0.0533337	0.530893	0.110985	Promoter (<=1kb)	-560
	orf19.11585	C2_06140C_A	2	0.959501	-0.0596434	0.530893	0.111031	Promoter (<=1kb)	419
tD(GUC)4	tD(GUC)4.2	C4_03640C_A	4	1.03774	0.053444	0.531202	0.111161	Promoter (<=1kb)	-354
CDC54	orf19.11245	C1_12550C_A	1	0.959602	-0.0594924	0.531204	0.111226	Promoter (<=1kb)	221
	IPF1717.2	C4_07220C_A	4	1.04214	0.059545	0.531223	0.11136	Promoter (1-2kb)	1667
CYS3	orf19.13760	CR_08340W_A	R	1.03653	0.0517599	0.531223	0.111323	Promoter (<=1kb)	33
	orf19.13912	C7_01650W_A	7	1.04161	0.0588173	0.531747	0.111567	Promoter (<=1kb)	12
RPL25	IPF26650.1	C6_01970C_A	6	0.959909	-0.0590299	0.531747	0.1116	Promoter (<=1kb)	0
CPP1	orf19.12330	C1_10000C_A	1	1.04064	0.0574764	0.532675	0.111926	Promoter (<=1kb)	156
	orf19.9818	C2_07220W_A	2	1.03849	0.0544825	0.532675	0.111871	Promoter (1-2kb)	1167
TOS1	orf19.9258	C3_01550C_A	3	0.969165	-0.0451855	0.533142	0.112089	Promoter (<=1kb)	48
RPL25	IPF26650.1	C6_01970C_A	6	0.959557	-0.0595589	0.533363	0.112201	Promoter (<=1kb)	-336
	orf19.2965.1	C1_02770W_A	1	1.04207	0.059453	0.534812	0.112581	Promoter (<=1kb)	-192
SLY41	orf19.11675	C6_00590W_A	6	1.03717	0.0526455	0.534812	0.112637	Promoter (<=1kb)	-349
	orf19.2343.1	C1_10750C_A	1	0.959798	-0.0591975	0.535158	0.112782	Promoter (<=1kb)	303
CDH1	orf19.9631	C2_00450C_A	2	0.962236	-0.0555376	0.535158	0.112841	Promoter (<=1kb)	760
CKS1	orf19.8869	C5_04070C_A	5	0.959693	-0.0593556	0.535219	0.11297	Promoter (<=1kb)	77
VAN1	orf19.14030	C3_07500W_A	3	1.04172	0.05897	0.535219	0.113032	Promoter (<=1kb)	-249
PKC1	orf19.13322	C3_04470W_A	3	1.04053	0.0573188	0.535219	0.11305	Promoter (<=1kb)	908
YOR1	orf19.9349	C2_09990C_A	2	1.04076	0.0576321	0.535227	0.113118	Promoter (<=1kb)	-249
	orf19.9690	C6_04530C_A	6	1.04189	0.0592053	0.53536	0.113406	Promoter (1-2kb)	1878
CDC7	orf19.11045	C2_05320W_A	2	0.960205	-0.0585857	0.53536	0.113312	Promoter (1-2kb)	1062
	orf19.11816	C5_03120W_A	5	1.03907	0.0552938	0.53536	0.113343	Promoter (2-3kb)	2857
DLH1	orf19.11244	C1_12560C_A	1	0.960249	-0.0585189	0.53536	0.113408	Promoter (<=1kb)	456
	orf19.10595	C4_07200C_A	4	1.03938	0.0557282	0.535382	0.113478	Promoter (<=1kb)	364
SAC7	IPF5642.1	C7_00080C_A	7	1.04002	0.0566154	0.535655	0.113602	Promoter (<=1kb)	796
	orf19.13590	C1_06980C_A	1	1.04175	0.0590063	0.535882	0.113922	Promoter (<=1kb)	-228
	orf19.8188	CR_04620C_A	R	0.961702	-0.0563386	0.535882	0.113718	Promoter (<=1kb)	327
ISN1	orf19.10863	C1_01650W_A	1	1.04072	0.0575824	0.535882	0.113802	Promoter (<=1kb)	-190
DPM3	IPF17436.2	C4_01920W_A	4	0.960992	-0.0574037	0.535882	0.113885	Promoter (<=1kb)	-662
	orf19.11397	C5_04300C_A	5	1.04059	0.0574004	0.535882	0.113978	Promoter (<=1kb)	-248
RPL4B	IPF875.1	C1_14110C_A	1	1.03856	0.0545897	0.536171	0.114105	Promoter (<=1kb)	32
	orf19.13353	C3_04720C_A	3	0.961715	-0.0563189	0.536321	0.114302	Promoter (<=1kb)	953
	IPF5468.1	C5_00150C_A	5	1.03562	0.0504938	0.536321	0.114363	Promoter (<=1kb)	377
	orf19.10192	C4_03130W_A	4	0.96117	-0.0571366	0.536321	0.114395	Promoter (<=1kb)	196
MNN44	orf19.10475	C1_02680C_A	1	0.960266	-0.0584933	0.536321	0.114481	Promoter (<=1kb)	0
PKH3	orf19.8787	C6_00350W_A	6	1.04096	0.0579168	0.536321	0.114499	Promoter (<=1kb)	-199
LPI9	orf19.13897	C7_01780W_A	7	1.04123	0.0582936	0.536321	0.114532	Promoter (<=1kb)	804
	orf19.11471	C5_04980W_A	5	0.960162	-0.0586505	0.53641	0.114799	Promoter (<=1kb)	366
GBP2	IPF506.1	C7_00440C_A	7	0.961154	-0.0571608	0.53641	0.114773	Promoter (1-2kb)	1149
AKL1	orf19.12817	C2_10750C_A	2	1.04143	0.0585701	0.53641	0.114791	Promoter (<=1kb)	0
DCK2	orf19.8436	C2_04040C_A	2	1.04164	0.0588506	0.53641	0.114814	Promoter (<=1kb)	-340
	orf19.9662	C2_00180C_A	2	1.04052	0.0573101	0.536621	0.114939	Promoter (<=1kb)	386
SPO72	orf19.11601	C2_06010W_A	2	0.960503	-0.0581373	0.536621	0.114996	Promoter (<=1kb)	633
SWI4	orf19.12020	C1_01790W_A	1	0.960283	-0.0584682	0.536621	0.115089	Promoter (<=1kb)	-231
DQD1	orf19.9823	C2_07260C_A	2	1.04054	0.0573323	0.536621	0.115173	Promoter (<=1kb)	-55
QDR2	IPF4526.1	C3_05570W_A	3	0.960667	-0.0578924	0.536621	0.115187	Promoter (<=1kb)	845
	orf19.3954.1	C5_04690C_A	5	0.960319	-0.0584137	0.536893	0.115312	Promoter (<=1kb)	-678
CST5	orf19.9674	C6_04430W_A	6	1.04082	0.0577265	0.537153	0.115433	Promoter (1-2kb)	1400
PPH21	orf19.9252	C3_01600W_A	3	0.960157	-0.0586572	0.53779	0.115663	Promoter (<=1kb)	263
	orf19.14039	C3_07430W_A	3	1.03625	0.0513683	0.53779	0.115702	Promoter (<=1kb)	103
CHT3	IPF696.1	CR_10110W_A	R	1.04139	0.058509	0.537964	0.115805	Promoter (1-2kb)	-1967
	orf19.10799	C1_01000C_A	1	1.03973	0.0562129	0.538375	0.116045	Promoter (<=1kb)	234
	orf19.11355	CR_06230W_A	R	0.960457	-0.0582077	0.538375	0.116064	Promoter (1-2kb)	1347
	orf19.13234	C2_02930C_A	2	1.04086	0.0577767	0.538375	0.116108	Promoter (<=1kb)	0
LEU3	orf19.11700	C5_02180C_A	5	1.03844	0.0544233	0.538375	0.116158	Promoter (<=1kb)	0
	orf19.10340	CR_02630C_A	R	0.964987	-0.0514193	0.538618	0.116335	Promoter (<=1kb)	-539
	orf19.9255	C3_01560W_A	3	0.962631	-0.054945	0.538618	0.116342	Promoter (<=1kb)	869
	orf19.13754	CR_08300C_A	R	1.04114	0.0581694	0.538859	0.11646	Promoter (2-3kb)	2136
	orf19.10658	C2_06740W_A	2	1.039	0.0551928	0.540489	0.11701	Promoter (<=1kb)	-369
PZF1	IPF13278.2	C2_04860W_A	2	0.96039	-0.058307	0.540489	0.117012	Promoter (2-3kb)	2258
	orf19.12884	C3_00380C_A	3	1.04119	0.0582329	0.540489	0.117044	Promoter (<=1kb)	194
CPH2	orf19.8778	C6_00280W_A	6	1.03867	0.0547324	0.540489	0.117077	Distal Intergenic	3015
ILV3	orf19.11523	C5_05410C_A	5	1.04102	0.0580037	0.540734	0.117245	Promoter (<=1kb)	-118
SPT8	orf19.11787	C5_02900W_A	5	1.04101	0.0579817	0.540734	0.117373	Promoter (1-2kb)	1761
CSR1	orf19.11274	C4_04850C_A	4	0.960477	-0.0581766	0.540734	0.117375	Promoter (<=1kb)	-70
ATS1	orf19.13757	CR_08320W_A	R	1.02985	0.0424382	0.540734	0.117395	Promoter (<=1kb)	0
SPA2	orf19.13719	C1_12620W_A	1	1.04103	0.0580153	0.54125	0.117574	Promoter (1-2kb)	-1186
	orf19.8300	C1_11200W_A	1	1.04108	0.0580751	0.541884	0.117778	Promoter (2-3kb)	2338
CSR1	orf19.11274	C4_04850C_A	4	0.961742	-0.0562775	0.541944	0.117863	Promoter (1-2kb)	-1149
CZF1	orf19.10639	C4_06820C_A	4	1.03412	0.0484078	0.541944	0.117924	Distal Intergenic	-3179
TRK1	orf19.8233	CR_07960C_A	R	1.03674	0.0520591	0.542482	0.118107	Promoter (<=1kb)	477
ARG8	orf19.11254	C4_05070C_A	4	1.04097	0.0579315	0.543155	0.118357	Promoter (<=1kb)	841
PNC1	orf19.13976	C7_03520W_A	7	1.04098	0.057941	0.543155	0.118387	Promoter (<=1kb)	-548
LEU5	orf19.9665	C2_00150W_A	2	1.03713	0.0525938	0.544326	0.118842	Promoter (<=1kb)	22
ERG251	orf19.12101	C4_01530C_A	4	0.963447	-0.0537227	0.544326	0.118748	Promoter (<=1kb)	-379
MNL1	orf19.13540	CR_07450C_A	R	0.960938	-0.0574852	0.544326	0.118796	Promoter (<=1kb)	500
	orf19.13871	C7_02010C_A	7	1.03837	0.0543211	0.544492	0.118945	Promoter (1-2kb)	1110
	orf19.8110	CR_03980W_A	R	1.04049	0.0572581	0.545127	0.11915	Promoter (1-2kb)	1136
	IPF5466.1	C5_00140C_A	5	1.03738	0.0529442	0.545204	0.119364	Promoter (<=1kb)	0
ACO2	orf19.13953	CR_05790C_A	R	1.03607	0.0511192	0.545204	0.119398	Promoter (<=1kb)	528
PDA1	orf19.10608	C4_07110C_A	4	1.03576	0.0506893	0.545204	0.1194	Promoter (<=1kb)	-815
DTD2	orf19.7929	C3_03010C_A	3	1.03647	0.0516827	0.545204	0.119435	Promoter (<=1kb)	-292
	orf19.13501	C1_00210C_A	1	1.03487	0.049443	0.546635	0.119882	Promoter (<=1kb)	0
OYE23	orf19.10937	C6_01510W_A	6	0.960945	-0.0574739	0.546635	0.119817	Promoter (<=1kb)	-450
HGT6	orf19.9570	C2_01020W_A	2	0.961722	-0.0563088	0.546958	0.120205	Promoter (<=1kb)	-764
ARH2	orf19.11004	C2_04880C_A	2	1.039	0.0551949	0.546958	0.120396	Promoter (<=1kb)	0
GAR1	orf19.8757	C1_11550W_A	1	1.04061	0.0574233	0.546958	0.120527	Promoter (<=1kb)	7
CDC27	orf19.10741	CR_01230C_A	R	0.961094	-0.0572509	0.546958	0.120537	Promoter (1-2kb)	-1332
HSP90	orf19.13868	C7_02030W_A	7	0.960908	-0.0575294	0.546958	0.120086	Promoter (<=1kb)	333
SAP7	orf19.8376	C1_04870W_A	1	0.961202	-0.0570881	0.546958	0.120183	Promoter (<=1kb)	47
MIH1	IPF19027.1	C3_00800W_A	3	0.962841	-0.0546301	0.546958	0.120343	Promoter (1-2kb)	1314
CHT1	IPF377.2	CR_00180C_A	R	1.03338	0.0473679	0.546958	0.120607	Promoter (<=1kb)	701
TKL1	orf19.12578	C1_08320W_A	1	1.03638	0.05155	0.546958	0.120622	Promoter (1-2kb)	1114
HGH1	orf19.12056	C4_02050W_A	4	1.04044	0.0571872	0.546958	0.120623	Promoter (<=1kb)	-211
tG(GCC)1	tG(GCC)1.2	CR_07880C_A	R	1.04046	0.0572178	0.547179	0.120739	Distal Intergenic	-3540
AGO1	orf19.10421	C4_06340W_A	4	1.03965	0.056102	0.547381	0.12085	Promoter (1-2kb)	-1043
	orf19.11914	C1_07360W_A	1	0.961712	-0.0563228	0.548196	0.121097	Promoter (1-2kb)	1014
	orf19.9055	C2_01690W_A	2	1.03966	0.0561147	0.548552	0.121243	Promoter (1-2kb)	1483
FAA2	IPF1278.1	C3_05980C_A	3	1.03887	0.0550106	0.548568	0.121314	Promoter (1-2kb)	-1446
IFM1	orf19.12634	C7_02940C_A	7	1.03637	0.051544	0.549494	0.121586	Promoter (<=1kb)	-436
ECM21	orf19.12352	C1_10180C_A	1	1.03899	0.0551885	0.549723	0.122453	Promoter (1-2kb)	-1057
DFG10	orf19.7841	C2_08970C_A	2	0.961509	-0.056627	0.549723	0.121924	Promoter (<=1kb)	335
GEF2	orf19.11219	CR_02350C_A	R	0.96179	-0.0562059	0.549723	0.122633	Promoter (<=1kb)	-20
FGR6-10	orf19.8819	C4_05530W_A	4	1.04022	0.0568819	0.549723	0.122589	Promoter (<=1kb)	-372
	orf19.8276	C1_11430W_A	1	0.963007	-0.0543813	0.549723	0.121732	Promoter (<=1kb)	334
	orf19.8800	C6_04100W_A	6	1.03699	0.0524052	0.549723	0.121915	Promoter (<=1kb)	-327
HGT13	STL1	C7_00290C_A	7	1.03881	0.0549338	0.549723	0.122	Promoter (<=1kb)	-93
NBP35	orf19.8367	C4_05170C_A	4	0.962561	-0.05505	0.549723	0.122147	Promoter (<=1kb)	258
	IPF659.1	CR_10290C_A	R	0.962371	-0.0553349	0.549723	0.122185	Promoter (<=1kb)	631
	orf19.14043	C3_07400W_A	3	1.04028	0.0569772	0.549723	0.12219	Promoter (<=1kb)	196
YCP4	IPF27466.1	CR_05380C_A	R	1.03376	0.0479009	0.549723	0.122203	Promoter (<=1kb)	5
FTR1	orf6.8119	C1_14130W_A	1	0.961623	-0.0564563	0.549723	0.12226	Promoter (1-2kb)	1957
	IPF7561.2	C3_05320W_A	3	0.963886	-0.0530655	0.549723	0.122613	Promoter (<=1kb)	-666
	orf19.9378	CR_07080W_A	R	0.964941	-0.0514871	0.549723	0.122628	Promoter (<=1kb)	67
UTR2	orf19.9240	C3_01730C_A	3	1.03755	0.0531751	0.549723	0.122647	Promoter (<=1kb)	-598
PIL1	orf19.8400	C1_04680W_A	1	0.961962	-0.0559487	0.55044	0.122875	Promoter (<=1kb)	23
HNM1	orf19.9554	C2_01210C_A	2	0.962933	-0.0544923	0.551617	0.123685	Promoter (<=1kb)	180
AGT1	orf19.13284	C3_04200W_A	3	1.03094	0.0439639	0.551617	0.123822	Promoter (<=1kb)	310
	orf19.13754	CR_08300C_A	R	1.03998	0.0565499	0.551617	0.123718	Promoter (<=1kb)	931
DUR3	orf19.8403	C1_04650W_A	1	1.0336	0.0476793	0.551617	0.123239	Promoter (<=1kb)	823
SKN1	orf6.8522	C3_05810C_A	3	1.03929	0.0555961	0.551617	0.12335	Promoter (1-2kb)	1360
	orf19.11265	C4_04930C_A	4	1.03798	0.0537768	0.551617	0.123486	Promoter (<=1kb)	0
FHL1	orf19.9778	C2_06830C_A	2	1.03804	0.0538644	0.551617	0.123537	Promoter (<=1kb)	-261
AAF1	CAD1	C3_06470W_A	3	1.03628	0.0514207	0.551617	0.123575	Promoter (<=1kb)	537
YPT7	orf19.10492	C1_02870W_A	1	0.961522	-0.0566079	0.551617	0.123723	Promoter (<=1kb)	-267
	orf19.12146	C4_01140C_A	4	1.03851	0.0545121	0.551617	0.123794	Promoter (<=1kb)	0
FAR1	IPF568.2	C7_00180W_A	7	1.03704	0.0524706	0.551617	0.123881	Promoter (<=1kb)	18
	orf19.12771	C4_04010W_A	4	1.03634	0.0514968	0.552162	0.124383	Promoter (<=1kb)	429
	orf19.8041	C1_05540C_A	1	0.96171	-0.0563264	0.552162	0.124662	Promoter (<=1kb)	252
MET28	IPF3087.1	C7_00730W_A	7	0.965058	-0.0513131	0.552162	0.124184	Promoter (<=1kb)	-799
NUO3	orf6.819	C6_00200C_A	6	1.03995	0.0565177	0.552162	0.124213	Promoter (<=1kb)	379
TIF	orf19.10834	C1_01350C_A	1	1.03872	0.0548115	0.552162	0.124263	Promoter (1-2kb)	-1149
	orf19.13342	C3_04630W_A	3	1.03849	0.0544833	0.552162	0.124379	Promoter (1-2kb)	1249
	orf19.7697	C2_06490W_A	2	0.962656	-0.0549081	0.552162	0.124489	Promoter (<=1kb)	423
OPT8	orf19.13192	C6_03930W_A	6	0.963267	-0.0539918	0.552162	0.124508	Promoter (<=1kb)	-101
RSC9	orf19.10010	C1_05780W_A	1	1.03632	0.0514695	0.552162	0.124549	Promoter (<=1kb)	-123
PIM1	orf19.8154	CR_04340W_A	R	1.03744	0.0530344	0.552162	0.12468	Promoter (<=1kb)	-38
APE2	orf19.12664	C1_04400C_A	1	0.961796	-0.0561973	0.552203	0.124911	Promoter (<=1kb)	0
ACO2	orf19.13953	CR_05790C_A	R	0.962242	-0.0555282	0.552203	0.124766	Promoter (1-2kb)	1503
HXK2	orf19.8176	CR_04510W_A	R	1.03141	0.0446152	0.552203	0.124894	Promoter (<=1kb)	-224
	orf19.13470	C1_00570C_A	1	0.962699	-0.054843	0.552203	0.124959	Promoter (1-2kb)	1118
	orf19.9403	CR_06870C_A	R	0.961718	-0.0563142	0.552531	0.125111	Promoter (1-2kb)	1454
RPS24	orf19.12921	C3_00090W_A	3	1.03753	0.0531495	0.552531	0.125169	Promoter (<=1kb)	0
MIH1	IPF19027.1	C3_00800W_A	3	0.96194	-0.0559809	0.552674	0.125269	Promoter (1-2kb)	-1627
AUR1	orf19.9500	C5_01240W_A	5	1.03815	0.0540139	0.55445	0.125776	Promoter (<=1kb)	611
GNP1	orf19.8784	C6_00330C_A	6	0.962752	-0.0547642	0.55445	0.125807	Promoter (<=1kb)	-265
	orf19.12129	C4_01280C_A	4	1.03636	0.0515276	0.554563	0.125909	Promoter (<=1kb)	0
ATG9	orf19.13395	C3_05040C_A	3	1.03966	0.0561095	0.554563	0.125969	Promoter (1-2kb)	-1153
BIO3	orf19.10122	CR_01920W_A	R	1.03758	0.0532292	0.555255	0.126194	Promoter (<=1kb)	633
	IPF677.1	CR_10180W_A	R	0.962947	-0.0544722	0.555599	0.126341	Promoter (<=1kb)	0
GCN20	orf19.13481	C1_00480C_A	1	0.961935	-0.055988	0.555786	0.126486	Promoter (<=1kb)	10
	orf19.10644	C4_06770W_A	4	1.03939	0.0557353	0.555786	0.126628	Promoter (1-2kb)	1296
NOP1	orf19.10650	C4_06720W_A	4	1.03317	0.0470836	0.555786	0.126641	Promoter (<=1kb)	0
OCH1	IPF3324.1	C3_06090C_A	3	1.03701	0.0524237	0.555786	0.126655	Promoter (1-2kb)	-1211
SHA3	orf19.11153	C1_02120C_A	1	1.03234	0.0459221	0.556336	0.126849	Promoter (2-3kb)	-2560
HSP104	orf19.13747	CR_08250C_A	R	1.03811	0.0539632	0.556404	0.126933	Promoter (1-2kb)	1051
SKN2	orf19.7981	C3_03500W_A	3	0.963188	-0.0541106	0.557441	0.127238	Promoter (<=1kb)	142
	orf19.10995	C6_02090C_A	6	1.03308	0.0469477	0.557587	0.127339	Promoter (1-2kb)	1010
MIR1	orf19.12349	C1_10160W_A	1	0.962833	-0.0546426	0.557907	0.127481	Promoter (<=1kb)	17
	orf19.8774	C6_00250W_A	6	1.03523	0.0499457	0.557907	0.127549	Promoter (<=1kb)	0
ACF2	orf19.10921	C6_01690W_A	6	0.962157	-0.0556554	0.55821	0.127689	Promoter (1-2kb)	1038
LPG20	orf19.8393	C1_04740W_A	1	0.962909	-0.0545289	0.55821	0.127755	Promoter (<=1kb)	-237
	orf19.13073	C6_03390W_A	6	1.03475	0.0492835	0.55883	0.127965	Promoter (<=1kb)	-127
YPT53	orf19.8060	C1_05350W_A	1	1.03889	0.0550437	0.559019	0.128077	Promoter (<=1kb)	822
HAP41	orf19.8359	C4_05110C_A	4	0.967265	-0.048017	0.559387	0.12823	Promoter (<=1kb)	-431
	orf19.13537	CR_07470W_A	R	0.962527	-0.0551005	0.559845	0.128404	Promoter (<=1kb)	512
	orf19.13509	C1_00160C_A	1	1.0392	0.0554721	0.56052	0.128645	Promoter (<=1kb)	362
	orf19.5079.1	C1_08080C_A	1	1.03774	0.0534396	0.56052	0.128703	Promoter (1-2kb)	1089
ADE1	IPF2482.1	CR_00510C_A	R	0.963008	-0.0543797	0.56052	0.128764	Promoter (<=1kb)	0
	orf19.9362	C4_05390W_A	4	1.03723	0.0527423	0.560583	0.128848	Promoter (<=1kb)	-45
SSD1	orf19.11441	C5_04730C_A	5	1.03895	0.0551236	0.561332	0.129157	Promoter (1-2kb)	1279
	orf19.13199	C2_03170W_A	2	0.9624	-0.0552917	0.561332	0.129121	Exon (XM_710225.2/CAALFM_C203180CA, exon 1 of 1)	3565
TCB3	orf19.10521	C1_03100W_A	1	1.03885	0.0549875	0.562136	0.129446	Promoter (2-3kb)	2171
CET1	orf19.10140	CR_02090C_A	R	1.03505	0.0497019	0.562136	0.12948	Promoter (<=1kb)	0
OLE1	orf19.12583	C1_08360C_A	1	1.0329	0.0467	0.562657	0.129669	Promoter (<=1kb)	311
HAL3	IPF1276.1	C3_05970C_A	3	0.962453	-0.0552127	0.56311	0.129842	Promoter (1-2kb)	1084
NAA25	orf19.13492	C1_00380C_A	1	1.03639	0.0515645	0.563297	0.130008	Promoter (<=1kb)	-661
ADH4	orf19.7903	C3_02800W_A	3	0.963888	-0.053062	0.563297	0.130071	Promoter (<=1kb)	-279
SLF1	orf19.14118	C3_06780C_A	3	0.96254	-0.055081	0.563297	0.130092	Promoter (<=1kb)	-867
SIP5	orf19.9995	C1_05910W_A	1	0.965856	-0.0501197	0.566089	0.130807	Promoter (1-2kb)	-1048
TSR1	orf19.13775	CR_08490W_A	R	0.963278	-0.0539753	0.566665	0.131009	Promoter (<=1kb)	0
ECM33	orf19.10528.1	C1_03190C_A	1	1.03825	0.0541489	0.566763	0.131292	Promoter (2-3kb)	-2801
	orf19.14034	C3_07460W_A	3	1.03094	0.0439621	0.566763	0.131291	Promoter (<=1kb)	0
CTM1	IPF639.1	CR_10360C_A	R	0.962689	-0.0548585	0.566763	0.131301	Promoter (<=1kb)	822
	orf19.8549	C5_00550C_A	5	0.962916	-0.0545185	0.566763	0.13131	Promoter (1-2kb)	1938
	orf19.10338	CR_02610C_A	R	0.970022	-0.0439111	0.567511	0.131552	Promoter (<=1kb)	0
	orf19.9711	C2_08200W_A	2	1.03863	0.0546759	0.567558	0.131633	Promoter (<=1kb)	-298
ECM22	orf19.10154	CR_07530C_A	R	0.963197	-0.0540977	0.567923	0.131787	Promoter (<=1kb)	-722
	IPF2283.1	C5_03510C_A	5	1.03848	0.0544792	0.568258	0.131934	Promoter (<=1kb)	912
tY(GUA)1	tY(GUA)1.2	C1_11820W_A	1	0.963773	-0.0532341	0.56859	0.132081	Promoter (1-2kb)	-1341
BAT22	IPF4517.1	C3_05590C_A	3	1.03654	0.0517816	0.568671	0.13217	Promoter (1-2kb)	1370
	orf19.9520	C5_01070C_A	5	0.963884	-0.0530691	0.569041	0.132325	Promoter (<=1kb)	-530
	IPF26207.1	C5_03890C_A	5	1.0338	0.0479618	0.569782	0.133039	Promoter (1-2kb)	1052
	orf19.10295	C1_07650W_A	1	0.965205	-0.0510922	0.569782	0.133043	Promoter (<=1kb)	-62
CEX1	orf19.11229	CR_02250C_A	R	0.962914	-0.0545213	0.569782	0.132571	Promoter (1-2kb)	1894
	orf19.11868	CR_03470W_A	R	0.965185	-0.051122	0.569782	0.132706	Promoter (1-2kb)	-1191
	snR17b	C6_01540C_A	6	1.03081	0.0437814	0.569782	0.132734	Promoter (<=1kb)	-768
	orf19.10185	C4_03200C_A	4	0.963756	-0.0532603	0.569782	0.132822	Promoter (<=1kb)	182
	orf19.13751	CR_08290W_A	R	0.964012	-0.0528768	0.569782	0.13304	Promoter (<=1kb)	985
PHO112	orf19.11211	CR_02400W_A	R	0.963277	-0.0539769	0.569782	0.133056	Promoter (1-2kb)	-1165
UBR1	orf19.10210	C4_02970C_A	4	0.965886	-0.0500754	0.570373	0.133264	Promoter (<=1kb)	180
	orf19.9755	C2_07720C_A	2	1.03167	0.0449818	0.570663	0.133433	Promoter (<=1kb)	3
FMT1	orf19.11896	C4_06070C_A	4	0.963131	-0.0541954	0.570663	0.133597	Exon (XM_706771.2/CAALFM_C406060WA, exon 1 of 1)	4331
	orf19.13448	C1_00790W_A	1	1.0371	0.0525607	0.570663	0.133607	Promoter (2-3kb)	-2267
PAN6	orf19.7797	CR_02580W_A	R	1.03795	0.0537307	0.570663	0.133611	Promoter (<=1kb)	0
OPY2	orf19.12576	C1_08310W_A	1	1.03682	0.0521696	0.572002	0.134306	Promoter (<=1kb)	-790
RPL21A	orf19.8460	C2_03810C_A	2	1.03465	0.0491415	0.572002	0.134178	Promoter (<=1kb)	-32
	orf19.13410	C3_05150W_A	3	1.03272	0.0464467	0.572002	0.134185	Promoter (<=1kb)	941
CDC39	orf19.8685	C6_04270W_A	6	0.963244	-0.0540269	0.572002	0.134209	Promoter (1-2kb)	1776
GIN4	orf19.8280	C1_11400C_A	1	0.96349	-0.0536587	0.572002	0.134368	Promoter (1-2kb)	1118
	IPF4035.1	C3_00890C_A	3	0.963296	-0.053949	0.572002	0.134416	Promoter (<=1kb)	0
TAF60	IPF2900.1	C3_06650C_A	3	0.963314	-0.0539219	0.572002	0.134504	Promoter (<=1kb)	-137
	snR62	C1_10590W_A	1	1.03758	0.0532252	0.572002	0.134541	Promoter (<=1kb)	-251
DUR35	orf19.13336	C3_04570C_A	3	0.96367	-0.0533885	0.572002	0.134556	Promoter (1-2kb)	1269
HWP1	orf19.8901	C4_03570W_A	4	1.03821	0.054093	0.572469	0.134736	Promoter (<=1kb)	-761
	IPF5730.1	C6_00120W_A	6	1.03706	0.0524988	0.572943	0.134917	Promoter (<=1kb)	0
	orf19.12337	C1_10060C_A	1	1.0381	0.0539488	0.573348	0.135129	Promoter (<=1kb)	-410
	orf19.263.1	C3_02710W_A	3	1.03493	0.0495364	0.573348	0.135208	Promoter (<=1kb)	-315
HOS1	orf19.11889	C4_06010C_A	4	0.963265	-0.0539954	0.573348	0.135224	Promoter (<=1kb)	-588
	orf19.9792	C2_06980W_A	2	0.963343	-0.0538792	0.573921	0.135496	Promoter (<=1kb)	669
	orf19.9418	C2_07630C_A	2	1.0326	0.046288	0.573921	0.135499	Promoter (<=1kb)	-313
	orf19.11643	C4_00750C_A	4	0.964349	-0.0523728	0.574454	0.135695	Promoter (1-2kb)	-1721
	IPF29448.1	C2_01960C_A	2	0.963369	-0.05384	0.574699	0.135965	Promoter (2-3kb)	-2368
	orf19.14128	C1_04460C_A	1	1.03605	0.0510906	0.574699	0.135852	Promoter (<=1kb)	276
	IPF2652.2	C3_06240C_A	3	0.963777	-0.0532284	0.574699	0.13594	Promoter (<=1kb)	415
	IPF25833.1	C2_01500W_A	2	1.03662	0.051881	0.574828	0.136158	Promoter (<=1kb)	-928
BMT3	orf19.10792	CR_00740C_A	R	0.963782	-0.0532208	0.574828	0.136103	Promoter (<=1kb)	-953
	orf19.14024	C3_07570C_A	3	1.03098	0.0440215	0.574828	0.136236	Promoter (1-2kb)	1017
KRE5	orf19.7922	C3_02960C_A	3	1.03746	0.0530604	0.574828	0.136277	Promoter (<=1kb)	-258
PGA62	orf19.10281	C4_02390W_A	4	1.02808	0.0399524	0.575	0.136388	Promoter (<=1kb)	-845
	orf19.7899	C3_02760C_A	3	1.03786	0.0536154	0.575015	0.136462	Promoter (<=1kb)	-113
	orf19.9157	C2_02580W_A	2	1.0307	0.0436221	0.575086	0.136861	Promoter (<=1kb)	-397
LYS2	orf19.10487	C1_02820W_A	1	1.0367	0.0519945	0.575086	0.136598	Promoter (<=1kb)	-156
	orf19.10450	C1_02440C_A	1	1.03772	0.0534118	0.575086	0.136747	Promoter (<=1kb)	-217
HHO1	IPF22037.1	C7_03180C_A	7	0.964115	-0.0527222	0.575086	0.13675	Promoter (1-2kb)	1999
	orf19.11467	C5_04960W_A	5	1.03647	0.051681	0.575086	0.136891	Promoter (1-2kb)	-1429
KIC1	orf19.7821	C2_04760W_A	2	0.963501	-0.0536414	0.575086	0.136902	Promoter (<=1kb)	474
	IPF1943.2	C7_04210C_A	7	1.02893	0.0411418	0.576624	0.13748	Promoter (<=1kb)	213
	orf19.1026.1	C1_03840W_A	1	1.03013	0.0428215	0.576624	0.137366	Promoter (<=1kb)	642
	orf19.8344	CR_06430W_A	R	1.03744	0.0530311	0.576624	0.137443	Promoter (<=1kb)	-116
FKH2	orf19.12844	C3_00670C_A	3	1.03734	0.0528923	0.576686	0.137565	Promoter (<=1kb)	-586
	orf19.8766	C6_00170C_A	6	1.03741	0.0529875	0.576876	0.137681	Promoter (<=1kb)	615
INO80	orf19.9302	CR_04720C_A	R	0.963927	-0.0530047	0.578386	0.138113	Promoter (1-2kb)	1095
MEU1	orf19.14200	C3_03790W_A	3	1.03405	0.0483049	0.578459	0.138201	Promoter (<=1kb)	-31
	IPF21744.1	C3_00120W_A	3	1.03661	0.0518698	0.578508	0.138425	Promoter (<=1kb)	-141
STV1	orf19.8781	C6_00300C_A	6	1.0373	0.0528314	0.578508	0.138371	Promoter (2-3kb)	2227
	orf19.8147	CR_04280C_A	R	0.965845	-0.0501365	0.578508	0.138386	Promoter (<=1kb)	0
CCZ1	orf19.13148	C6_03580W_A	6	0.964261	-0.0525049	0.578921	0.138595	Promoter (<=1kb)	-6
HSP70	orf19.12447	C1_13480W_A	1	1.03703	0.0524509	0.578934	0.138669	Promoter (1-2kb)	1807
NDU1	orf19.10036	C3_00960W_A	3	0.964	-0.0528954	0.578938	0.138741	Promoter (<=1kb)	56
	orf19.13221	C2_03020C_A	2	1.03663	0.0519052	0.579382	0.138967	Promoter (1-2kb)	1412
RPT1	orf19.8071	C1_05240C_A	1	1.03093	0.0439471	0.579382	0.139332	Promoter (<=1kb)	-58
KEM1	orf19.12434	C1_13420C_A	1	0.964063	-0.052801	0.579382	0.139072	Promoter (<=1kb)	-365
TPM2	IPF20770.1	CR_08460W_A	R	0.963936	-0.0529905	0.579382	0.139266	Promoter (<=1kb)	-372
DFI1	IPF522.1	C7_00360W_A	7	1.03717	0.0526562	0.579382	0.139275	Promoter (<=1kb)	-661
OST1	IPF4532.2	C3_05530W_A	3	0.964886	-0.0515702	0.579382	0.139276	Promoter (<=1kb)	482
NAT5	orf19.8120	CR_04070W_A	R	0.964136	-0.0526908	0.579382	0.139414	Promoter (<=1kb)	-280
	orf19.8567	C5_00380W_A	5	1.0371	0.0525584	0.579382	0.139415	Promoter (<=1kb)	709
	orf19.10553	C1_03360W_A	1	1.03687	0.0522305	0.579402	0.139541	Promoter (2-3kb)	2163
UBP13	orf19.9575	C2_00970C_A	2	1.03224	0.0457718	0.579402	0.139562	Promoter (<=1kb)	-125
CST5	orf19.9674	C6_04430W_A	6	0.965525	-0.0506145	0.579883	0.139749	Promoter (<=1kb)	351
GLO3	orf19.12900	C3_00240C_A	3	1.03687	0.0522367	0.580121	0.139877	Promoter (<=1kb)	335
	orf19.11181	C7_02670W_A	7	1.03155	0.0448111	0.58059	0.140061	Promoter (<=1kb)	-106
	IPF351.1	CR_00090C_A	R	1.03717	0.0526502	0.580813	0.140186	Promoter (<=1kb)	-277
	orf19.13451	C1_00760W_A	1	1.0362	0.0512991	0.580948	0.140303	Promoter (<=1kb)	755
CGT1	orf19.8846	C4_05760W_A	4	0.965929	-0.0500107	0.580948	0.140361	Promoter (<=1kb)	821
CRH12	orf19.11448	C5_04800W_A	5	0.969452	-0.0447579	0.581138	0.140479	Promoter (<=1kb)	547
	orf19.11204	CR_02460W_A	R	1.03725	0.0527585	0.581358	0.140665	Promoter (<=1kb)	18
FGR22	orf19.9159	C2_02600C_A	2	1.03569	0.0505964	0.581358	0.140694	Promoter (<=1kb)	-607
PEX22	orf19.8811	C2_06690C_A	2	1.03293	0.0467356	0.581358	0.140745	Promoter (<=1kb)	953
HOM3	orf19.8820	C4_05540W_A	4	0.965082	-0.051277	0.581367	0.140819	Promoter (<=1kb)	-336
PCK1	IPF385.1	CR_00200W_A	R	1.03691	0.0522889	0.581614	0.141289	Promoter (<=1kb)	670
	orf19.13221	C2_03020C_A	2	1.03592	0.0509096	0.581614	0.141036	Promoter (<=1kb)	26
	orf19.10239	C4_02740W_A	4	0.964376	-0.0523328	0.581614	0.141207	Promoter (2-3kb)	2153
	orf19.11128	C6_00800C_A	6	1.03621	0.0513172	0.581614	0.141306	Promoter (2-3kb)	-2592
FGR13	orf19.8197	CR_05250C_A	R	0.964059	-0.0528068	0.581614	0.141005	Promoter (<=1kb)	382
VID27	IPF5734.2	C6_00130C_A	6	1.03601	0.0510436	0.581614	0.141223	Promoter (<=1kb)	36
XYL2	IPF4959.1	CR_10840C_A	R	1.03669	0.051989	0.581892	0.141516	Promoter (<=1kb)	-74
	IPF14861.2	CR_07690W_A	R	1.0343	0.0486512	0.581892	0.141472	Promoter (<=1kb)	-157
RIM101	orf6.8147	C1_14340C_A	1	1.03059	0.0434689	0.58231	0.141689	Promoter (<=1kb)	-431
PHO84	orf19.8269	C1_11480W_A	1	0.970018	-0.0439172	0.583033	0.141944	Promoter (<=1kb)	403
REG1	orf19.9556	C2_01200C_A	2	0.964578	-0.0520308	0.583033	0.142008	Promoter (1-2kb)	-1996
	orf19.9709	C6_04650W_A	6	1.03642	0.0516039	0.583128	0.142466	Promoter (<=1kb)	-558
WSC4	IPF5256.1	C1_14360C_A	1	1.03691	0.0522942	0.583128	0.142674	Promoter (<=1kb)	157
YTA6	IPF955.1	CR_09860W_A	R	0.964328	-0.0524046	0.583128	0.142531	Promoter (1-2kb)	1554
NAG3	orf6.683	C6_04610C_A	6	1.03427	0.0486157	0.583128	0.142111	Promoter (<=1kb)	53
	orf19.8490	C2_03500W_A	2	0.964772	-0.0517397	0.583128	0.142456	Promoter (1-2kb)	1468
RGT1	orf19.10261	C4_02540W_A	4	0.964901	-0.0515478	0.583128	0.142579	Promoter (2-3kb)	-2325
DUR35	orf19.13336	C3_04570C_A	3	0.964592	-0.052009	0.583128	0.142655	Promoter (<=1kb)	811
	IPF5471.1	C5_00170W_A	5	1.03315	0.0470509	0.583128	0.142348	Promoter (<=1kb)	27
ATG17	orf19.10499	C1_02910C_A	1	1.03666	0.0519422	0.583128	0.14246	Promoter (<=1kb)	-67
RPL3	orf19.9169	C2_09430W_A	2	1.03636	0.0515273	0.583616	0.143294	Promoter (2-3kb)	2409
[truncated: 13,266 more rows]
