# Supplementary material for: Echinocandin Adaptation in Candida albicans Is Accompanied by Altered Chromatin Accessibility at Gene Promoters and by Cell Wall Remodeling
Source: J Fungi (Basel). 2025 Feb 1;11(2):110. doi: 10.3390/jof11020110 (PMC11856910; doi:10.3390/jof11020110)
Supplement: Supplementary file 1 [file jof-11-00110-s001.zip › Table S10.xlsx]

## Sheet: goTermMapperResult.1240
Table S10. GO slim mapper of shared genes in Cluster 4 in both adapted mutants
GOID	GO term	Frequency	Gene(s)	Organism
8150	biological_process	179 out of 678 genes, 26.4%	CR_06430W_A C4_00700C_A C1_04150C_A C4_06520W_A IHD2 C2_04520C_A C3_01340W_A C2_08320C_A PGA53 CR_09050C_A C1_03910C_A C5_00610C_A C1_12400C_A C1_04720W_A C1_08960W_A C6_02390W_A C6_03740W_A CR_05150W_A C2_01760C_A C2_10300C_A C2_05390C_A CIS308 COI1 C2_08750W_A C5_03810C_A C2_07810W_A C4_01240C_A CR_10380C_A C1_00790W_A C3_01430W_A C5_01710C_A C4_00530C_A C1_05970W_A C1_07530W_A C7_01040C_A DPP1…	Candida albicans
50789	regulation of biological process	150 out of 678 genes, 22.1%	C3_02840W_A UME6 CDC39 MSB2 TAC1 SAP190 C4_00940W_A ORC5 C6_01350W_A GTR1 TIF5 C1_12570C_A IPK1 PSY2 C4_03870C_A PET111 HRD1 STE18 WHI3 SPC19 INP52 C1_02310C_A LIG1 PPR7 CDC46 RBF1 RTF1 SCT2 C2_04620W_A C6_01480W_A SUT1 HUB1 PHO23 MRE11 C5_03170C_A CR_02550C_A BUR2 NPL4 TEC1 C3_02580C_A C1_03470C_A MPS1 DCR1 LRG1 RTT101 ZCF1 RPB4 TAP42 GIN4 RTT109 GPA2 CPH2 CDC24 PBS2 MEC1 CAK1 GZF3 C1_12660W_A C…	Candida albicans
6996	organelle organization	127 out of 678 genes, 18.7%	ARC19 C6_01350W_A C4_06450W_A GTR1 TIF5 TOM22 CR_02610C_A LYS1 END3 C4_03870C_A PET111 LRO1 C3_02190C_A C3_06630W_A SPC19 SHP1 C1_02310C_A C3_06990W_A EPT1 C3_01780C_A CDC46 SHE3 C4_04800W_A CR_02690W_A C6_02380W_A MRE11 C1_00860W_A NPL4 C3_02580C_A ABP2 ICE2 C1_03470C_A NUO2 MPS1 C7_01360C_A DSL1 RAD54 GIN4 C4_01560C_A RTT109 INN1 CDC24 PBS2 PEX6 MEC1 C3_05410W_A C1_12660W_A C1_02490C_A C6_02430…	Candida albicans
6810	transport	114 out of 678 genes, 16.8%	C2_07920W_A C1_11800C_A VPS54 GTR1 C1_02200C_A TOM22 FCY24 CR_02610C_A LYS1 C4_03930C_A END3 HRD1 C1_13280C_A SHE3 C1_02410C_A NUP C6_01520W_A RPL10A MMS2 GNP3 XUT1 C1_00860W_A NPL4 ICE2 ATX1 RVS162 C7_01360C_A DSL1 AGC1 CR_04760C_A CCZ1 KIP4 C4_01560C_A GIT4 PBS2 PEX6 C4_02460W_A C1_12660W_A C3_05900W_A PAM17 C1_12760W_A C2_06850W_A TCA17 CR_01080W_A C1_00830W_A TIM13 SLA2 CAN3 GIT1 CR_09520C_A …	Candida albicans
16070	RNA metabolic process	95 out of 678 genes, 14.0%	C3_02840W_A CDC39 SNU114 TAC1 SAP190 C1_12820C_A C4_00940W_A TOA2 C6_01350W_A GTR1 C1_12570C_A RPC19 IPK1 C1_12630C_A C1_10880W_A LIG1 RRP8 C4_01500W_A CDC46 RTF1 C2_09180W_A HUB1 UTP18 SMX2 C6_02380W_A C4_03090W_A RPS18 CR_02550C_A BUR2 NPL4 SEN15 C7_00780W_A DCR1 C2_09670C_A C5_02480W_A C1_12750C_A RTT101 LHP1 RPB4 CWC25 UTP13 PWP2 CR_02590C_A RPB8 C2_06850W_A KRR1 C1_04790W_A SUV3 PRP4 VAS1 C2…	Candida albicans
6950	response to stress	72 out of 678 genes, 10.6%	UME6 CDC39 MSB2 TAC1 GTR1 PSY2 HRD1 C3_06630W_A C1_10880W_A LIG1 NDH51 CDC46 SHE3 C4_04800W_A RTF1 MMS2 MRE11 FGR38 NPL4 MPS1 ATX1 RTT101 C7_01360C_A CCZ1 KIP4 RTT109 GPA2 CPH2 PBS2 MEC1 GZF3 CR_05580C_A C1_03870C_A AHR1 FET33 ENP1 PGA26 PHO84 CAS1 OCH1 CIP1 RAD51 KSP1 C2_03910C_A TSC2 PHO81 KAR2 TOP2 C1_07630W_A C5_04790C_A MSI3 CAS4 APN2 TRX1 YBH3 MAD2 FGR12 GRE3 FCR1 SIN3 PMT1 OCA1 PHO4 IMH3 R…	Candida albicans
30447	filamentous growth	68 out of 678 genes, 10.0%	UME6 CDC39 SNU114 MSB2 TAC1 SAP190 END3 WHI3 SPC19 SHP1 INP52 C1_10880W_A NDH51 SHE3 RBF1 HUB1 SMX2 FGR38 TEC1 RPB4 GIN4 KIP4 CWC25 RTT109 GPA2 C4_03780C_A CPH2 CDC24 PBS2 MEC1 GZF3 TCA17 PIR32 C1_03870C_A SLA2 AHR1 SUV3 PRP4 ENP1 PGA26 PHO84 ROB1 LSM7 OCH1 RAD51 ISW2 PMT2 AAF1 TSC2 PHO81 TOP2 C7_03480W_A ZCF14 CAS4 SNU66 YPT72 STN1 TRX1 OSH3 FGR12 FCR1 SIN3 PMT1 HGC1 PHO4 IMH3 YTA6 PUT2	Candida albicans
7049	cell cycle	68 out of 678 genes, 10.0%	SAP190 VPS54 ORC5 PSY2 END3 MEA1 SPC19 SHP1 EPT1 NDH51 CDC46 RTF1 DIT2 MRE11 C5_03170C_A NPL4 C1_03470C_A NUO2 MPS1 RAD54 GIN4 GPA2 INN1 CDC24 MEC1 CAK1 C1_12660W_A C7_00840C_A CR_05580C_A SLA2 QCE1 CR_09520C_A GLE2 REC8 IPL1 FET33 DIT1 TEP1 CDC27 TUB4 C2_01730W_A C1_07360W_A MIH1 C3_07130W_A RAD51 SPO75 COF1 CDC20 GSC1 GSG1 TOP2 C3_04870W_A C5_04790C_A CR_04620C_A PGA5 RHO1 MAD2 SKP1 HGC1 SMC2 C…	Candida albicans
36211	protein modification process	55 out of 678 genes, 8.1%	C4_05220C_A C2_07920W_A C4_00940W_A C6_01350W_A PSY2 HRD1 C3_06990W_A C4_01500W_A DIE2 MMS2 HUB1 C1_00860W_A C1_03470C_A MPS1 C4_05250W_A GIN4 C4_01560C_A PBS2 CAK1 C2_10200W_A C7_00840C_A ALG2 IPL1 C7_01480W_A C4_01730C_A C1_06360W_A UBP1 OCH1 TEP1 CDC27 RMT2 C1_13260W_A C6_01130W_A SSN3 C1_11900C_A MIH1 NUS1 C4_01650C_A KSP1 C2_03910C_A PMT2 OFD1 NMT1 RAM1 TRX1 SKY2 SKP1 HMT1 PMT1 OCA1 C6_01120…	Candida albicans
42221	response to chemical	55 out of 678 genes, 8.1%	UME6 CDC39 MSB2 TAC1 C1_03990W_A GTR1 HRD1 STE18 C4_01470W_A INP52 C6_01520W_A C2_04620W_A MRE11 NPL4 C7_00780W_A MPS1 C5_02480W_A ATX1 CCZ1 GPA2 CPH2 CDC24 PBS2 GZF3 RPB8 C1_00830W_A FET33 C2_06040C_A PGA26 PHO84 C5_03940C_A SSN3 STE2 CIP1 CUP2 C4_01650C_A CR_09390C_A ISW2 C2_03910C_A TSC2 C1_07630W_A CR_04620C_A MSI3 C1_10200C_A SGE1 TRX1 ERG251 MAD2 GRE3 OCA1 HGC1 PHO4 YPS7 GPD1 C2_06780C_A	Candida albicans
42254	ribosome biogenesis	44 out of 678 genes, 6.5%	C3_02840W_A TIF5 C1_10880W_A RRP8 RPL10A UTP18 C6_02380W_A RPS18 CR_02550C_A DCR1 UTP13 PWP2 C3_02670W_A C1_12760W_A C2_06850W_A KRR1 C2_06660W_A MAK16 ENP1 RRP6 C1_13370W_A LSM7 SPB1 RPL10 C2_04570W_A RRP42 C4_02090C_A C1_07950C_A DIM1 NOP8 GSP1 SNU66 RMP1 C1_04040C_A REX2 C1_04710C_A RPS28B PWP1 ERB1 UTP15 C1_12680W_A RPL35 HRR25 CR_10260W_A	Candida albicans
6412	translation	40 out of 678 genes, 5.9%	CAM1-1 C3_05440C_A C6_01350W_A TIF5 tY(GUA)4 RPL23A RPG1A RPL10A C5_03290C_A RPS18 tA(AGC)3 C5_02660C_A tS(UGA)1 tS(AGA)4 tM(CAU)1 MRPL33 tS(CAG)1 tC(GCA)2 tS(GCU)2 VAS1 tQ(UUG)3 C2_05410W_A RPL10 tK(UUU)3 C5_01700W_A tY(GUA)3 tD(GUC)6 PRT1 tW(CCA)2 tH(GUG)3 PRS OFD1 tS(GCU)1 C4_00770C_A C2_04160W_A RPS28B tF(GAA)3 tI(AAU)3 RPL35 tG(GCC)5	Candida albicans
16192	vesicle-mediated transport	37 out of 678 genes, 5.5%	C2_07920W_A C1_11800C_A VPS54 END3 C1_02410C_A NPL4 RVS162 DSL1 CCZ1 KIP4 C4_01560C_A C4_02460W_A TCA17 CR_01080W_A SLA2 C2_02800W_A C2_06620W_A C3_07130W_A COF1 CR_00600C_A GSG1 C1_02510W_A GYP7 C7_03800W_A EMP24 YPT72 GYP8 TRX1 SEC27 OSH3 ARC18 PEP1 C1_12530C_A SAR1 C1_11920W_A C1_07590C_A C5_00760W_A	Candida albicans
7165	signal transduction	34 out of 678 genes, 5.0%	MSB2 SAP190 PSY2 HRD1 STE18 INP52 LIG1 C6_01480W_A MRE11 MPS1 LRG1 GIN4 GPA2 CDC24 PBS2 MEC1 C1_12660W_A GLE2 IPL1 C1_06360W_A SYG1 PHO84 STE2 CDC20 KSP1 KAR2 C3_04870W_A RHO1 CAS4 YBH3 ERG251 MAD2 RCN1 ARP1	Candida albicans
44419	biological process involved in interspecies interaction between organisms	34 out of 678 genes, 5.0%	UME6 SAP2 KEX1 SAP190 IFF11 SHE3 TEC1 NUO2 C2_08540C_A ZCF1 RHD3 RTT109 GPA2 CPH2 CDC24 TCA17 AHR1 PGA26 PHO84 ALS7 SSN3 GSC1 AAF1 IFF4 NMT1 MSI3 YPT72 MAD2 PMT1 HGC1 IMH3 ALS5 MTLA1 ZCF6	Candida albicans
6259	DNA metabolic process	32 out of 678 genes, 4.7%	ORC5 C4_03870C_A C3_06630W_A C1_02310C_A CDC46 RTF1 MMS2 MRE11 NPL4 RTT101 RAD54 RTT109 MEC1 C7_00840C_A CR_05580C_A SUV3 REC8 CAS1 C1_11900C_A RAD51 TOP2 C5_04790C_A APN2 STN1 SKP1 SIN3 RRD1 CTF8 HRR25 CTF18 CCE1 DLH1	Candida albicans
7010	cytoskeleton organization	31 out of 678 genes, 4.6%	ARC19 END3 SPC19 CR_02690W_A NPL4 ABP2 ICE2 C1_03470C_A MPS1 GIN4 CDC24 PBS2 C1_02300W_A SLA2 CR_09520C_A GLE2 IPL1 KIP2 TUB4 C1_07360W_A MIH1 COF1 RHO1 ARC18 SKP1 RRD1 C2_06770W_A C2_06780C_A C3_03830W_A ARP1 C5_00760W_A	Candida albicans
71555	cell wall organization	21 out of 678 genes, 3.1%	MSB2 VPS54 END3 HRD1 DIT2 C1_03470C_A RHD3 PBS2 PIR32 PGA26 DIT1 TEP1 SPO75 GSC1 C3_04870W_A CR_04620C_A PGA5 CAS4 CWP419 PMT1 YPS7	Candida albicans
6629	lipid metabolic process	21 out of 678 genes, 3.1%	LRO1 INP52 EPT1 SCT2 ICE2 OPI3 PBS2 PEX6 C1_03430W_A C7_03050W_A ERG4 FTH2 C4_03770W_A FET3 NUS1 PHO81 SCT1 GPI13 ERG251 ERG2 C4_04760C_A	Candida albicans
42710	biofilm formation	20 out of 678 genes, 2.9%	NDH51 RBF1 TEC1 GIN4 MEC1 CAK1 TCA17 AHR1 SUV3 PGA26 ROB1 ALS7 STE2 PMT2 CAS4 ERG251 PMT1 HGC1 ALS5 QCR7	Candida albicans
19725	cellular homeostasis	20 out of 678 genes, 2.9%	C3_06950W_A VPS54 C1_13280C_A MMS2 GLT1 ICE2 ATX1 GPA2 C3_05410W_A VMA22 FET33 FET3 OPT3 CRD2 CR_00430C_A TRX1 SKP1 PHO4 C4_04760C_A GPD1	Candida albicans
30163	protein catabolic process	19 out of 678 genes, 2.8%	C4_05220C_A SAP2 C6_01350W_A C1_03990W_A HRD1 C4_01470W_A SHP1 NPL4 RTT101 CDC27 C3_02410C_A CDC20 C2_03910C_A C3_04870W_A MSI3 SKP1 REG1 PUP3 RPN2	Candida albicans
48468	cell development	17 out of 678 genes, 2.5%	VPS54 END3 SHP1 DIT2 MRE11 C1_03470C_A GPA2 SUV3 DIT1 TEP1 C3_07130W_A SPO75 GSC1 ISW2 C3_04870W_A CR_04620C_A PGA5	Candida albicans
6997	nucleus organization	15 out of 678 genes, 2.2%	CR_02610C_A EPT1 C4_04800W_A RAD54 GLE2 ISW2 KAR2 RPD31 GSP1 OSH3 SKP1 SIN3 SMC2 SAR1 C6_01020W_A	Candida albicans
5975	carbohydrate metabolic process	12 out of 678 genes, 1.8%	SHP1 CR_05140W_A PHO15 GSC1 C2_03910C_A KAR2 C3_01570W_A PGA5 RHO1 GRE3 GPD1 BMT1	Candida albicans
910	cytokinesis	10 out of 678 genes, 1.5%	MEA1 C5_03170C_A GIN4 INN1 CDC24 TUB4 C3_07130W_A COF1 GSC1 RHO1	Candida albicans
6457	protein folding	10 out of 678 genes, 1.5%	CR_02690W_A C7_01360C_A C1_02300W_A C1_13260W_A CR_05130C_A KAR2 MSI3 C1_10820C_A CCT7 CCT3	Candida albicans
6091	generation of precursor metabolites and energy	10 out of 678 genes, 1.5%	PET111 SHP1 NDH51 GDS1 QCE1 SUV3 C6_04250W_A QCR8 CR_02620C_A QCR7	Candida albicans
45333	cellular respiration	9 out of 678 genes, 1.3%	PET111 NDH51 GDS1 QCE1 SUV3 C6_04250W_A QCR8 CR_02620C_A QCR7	Candida albicans
7155	cell adhesion	9 out of 678 genes, 1.3%	TEC1 AHR1 ALS7 STE2 AAF1 IFF4 PMT1 ALS5 GPD1	Candida albicans
70783	growth of unicellular organism as a thread of attached cells	9 out of 678 genes, 1.3%	CDC39 WHI3 TEC1 GPA2 CPH2 AHR1 ZCF14 OSH3 PUT2	Candida albicans
747	conjugation with cellular fusion	8 out of 678 genes, 1.2%	HUB1 LRG1 STE2 KAR2 HST6 OSH3 FIG1 C6_01020W_A	Candida albicans
9410	response to xenobiotic stimulus	7 out of 678 genes, 1.0%	C7_00780W_A C5_02480W_A RPB8 C2_06040C_A C5_03940C_A C4_01650C_A ERG251	Candida albicans
7124	pseudohyphal growth	6 out of 678 genes, 0.9%	CDC39 WHI3 TEC1 GPA2 CPH2 OSH3	Candida albicans
7114	cell budding	5 out of 678 genes, 0.7%	C5_03170C_A GIN4 C3_07130W_A RHO1 CAS4	Candida albicans
6766	vitamin metabolic process	5 out of 678 genes, 0.7%	SPE1 C1_05990C_A CR_03740C_A HMT1 CR_09100C_A	Candida albicans
30448	hyphal growth	4 out of 678 genes, 0.6%	SAP190 TCA17 SLA2 PHO84	Candida albicans
32196	transposition	0 out of 678 genes, 0%	none
other	other	51 out of 678 genes, 7.5%	C6_03330C_A C2_06350C_A PAD1 C2_02170W_A C3_06970W_A HIS7 APA2 C2_08530C_A GRP2 ATP3 C6_03130W_A C6_04080W_A CR_06920W_A C2_04780W_A C3_01850W_A SEC65 SMI1B YSA1 EBP7 C3_07120W_A ADE4 CR_06530W_A AAT22 C7_03500W_A C2_08720W_A C1_07840W_A ARG3 C5_03120W_A ILV1 ARG4 FDH1 C4_05350W_A C6_02140W_A THR1 ABZ1 FOL1 URA5 C1_06030C_A C2_09070C_A C7_02550C_A TRP3 DCG1 CR_07020W_A MET16 ILV6 YAE1 CR_06980W_A…	Candida albicans
not_yet_annotated	not_yet_annotated	2 out of 678 genes, 0.3%	CR_02900W_A C1_13530W_A	Candida albicans
