# Supplementary material for: Echinocandin Adaptation in Candida albicans Is Accompanied by Altered Chromatin Accessibility at Gene Promoters and by Cell Wall Remodeling
Source: J Fungi (Basel). 2025 Feb 1;11(2):110. doi: 10.3390/jof11020110 (PMC11856910; doi:10.3390/jof11020110)
Supplement: Supplementary file 1 [file jof-11-00110-s001.zip › Table S11.xlsx]

## Sheet: Sheet1
Table S11. 188 shared upregulated narrow peaks between JMC200-2-5 and JMC160-2-5.
Systematic Name	Standard Name
C5_00750C_A
C6_00150W_A	ARD
C1_11060C_A	RPL2
C3_05900W_A
CR_00060C_A
C5_05470W_A	EST1
C7_02610C_A
C7_02050C_A	EXO70
C5_05500C_A	CTA24
C3_05760W_A
C2_00070C_A	MPP10
C5_01260W_A
C4_00950C_A
C2_06470W_A	RTA2
C1_14430C_A
C1_14360C_A	WSC4
C5_05450C_A	MUM2
C1_00110W_A	CCT8
C4_07220C_A
C1_10140C_A
C7_01130C_A
C4_00070C_A
C7_04310C_A
C4_07190W_A	SEC10
C7_02770W_A	CHS1
C1_14480W_A
C5_03130W_A	SUT1
C4_00050W_A
C2_09590C_A
C4_04230W_A
CR_02070C_A	ADH5
C1_04790W_A
C2_10850C_A
C6_01750C_A
C6_00260W_A
C3_07950C_A	SRB1
C4_02390W_A	PGA62
C3_00140W_A
C5_04870W_A
C2_02950W_A	BNA31
C1_00910W_A	TRI1
C7_04360C_A	TLO16
C2_00060C_A
C4_01080W_A	RAT1
C1_14450C_A
C3_07860C_A	MRR2
C1_07190W_A	SOG2
C1_00070W_A	MVD
C1_00220W_A	PHR2
CR_08060C_A	VPS21
C3_07790W_A	STD1
C5_03920C_A
CR_06450W_A
C1_00210C_A
C3_07730W_A	WOR4
C5_03150W_A
CR_09610C_A
C7_02390W_A	AHP2
CR_00210W_A	ALK2
C2_10160W_A
C3_01150C_A
C2_00090W_A
C2_07320W_A	ARP3
C1_00020C_A
C7_01510W_A
C1_08170C_A	BUL1
C4_00060W_A
C7_02750W_A	FGR6-1
C5_00060C_A
C7_00060C_A
CR_09410W_A
C2_01890W_A	CTF1
C4_02370C_A	PGA59
C5_00010W_A	TLO11
C6_00100C_A	HET1
CR_08800W_A	ITS2
C2_02550C_A
C1_00060W_A	TUP1
C4_05110C_A	HAP41
C2_06730W_A	LSP1
CR_08780W_A	ITS1
C4_07240W_A
C6_00070C_A	PGA25
CR_10810C_A
C4_01820C_A
CR_00020W_A	TLO1
C7_00030W_A
C3_00100W_A
C1_07770W_A	FGR6-3
C4_03430W_A	MOH1
C2_00050C_A	CIS301
C3_06110C_A
C5_00030W_A
CR_00110W_A
C7_02570C_A	RBP1
C6_04430W_A	CST5
CR_08770W_A	RDN18
C3_00050C_A
C6_03340C_A	GLC3
C3_07930C_A
CR_10330W_A	PGA11
C3_02150C_A	ERG6
C6_00140C_A	HPA2
C7_04330C_A	SYS1
C4_01420W_A
CR_07770C_A	PTC6
C3_01940C_A
C3_03450C_A	BMT7
C2_08400C_A
C5_05490C_A	HTS1
C6_01430C_A	FRP6
C6_00120W_A
C4_07230C_A	VID21
C7_02170C_A
C1_00080C_A	RCA1
C2_10730W_A
C5_02460C_A	ECM331
C1_14390W_A	RPC10
CR_09070C_A
C1_14440C_A	GDI1
C6_00090W_A
C7_04260W_A
CR_09550C_A	NUO1
C3_02600C_A	SLC1
C1_02400C_A	MNN11
C2_08280W_A	EAF3
C3_01690W_A
C7_00010C_A
C7_00970C_A	YOX1
C5_00050W_A
C3_00190W_A
CR_08760C_A	RDN5
CR_01510C_A
C1_13470W_A	KNS1
C7_04300W_A	SPT6
CR_07240C_A	CLG1
CR_02020C_A	OPT1
C3_04970C_A
C4_04800W_A
C6_00080C_A
CR_08750C_A	tG(GCC)6
C1_10350C_A
C3_03290C_A	NPR2
C3_07070C_A
C1_10180C_A	ECM21
C7_02810W_A	PRX1
C3_01250W_A	PMC1
C1_05030C_A	PSF2
CR_02280W_A	PGA23
C3_07560W_A	TCC1
C7_00040C_A
CR_09560C_A
C6_04650W_A
C1_00100C_A
C1_00150C_A	RIM8
C5_02600W_A	PUT1
C2_01360C_A	DCW1
C3_07940W_A
C1_08780W_A
CR_06340C_A	PGI1
C3_00010C_A
C4_00040W_A	CNH1
CR_10850C_A	ATP16
C5_05070W_A
C3_07840C_A
C1_11250W_A
C2_00030W_A	RRN3
C5_05480W_A	DES1
C1_13510C_A	TGL99
C2_03520C_A	ADAEC
C3_04270C_A	CTP1
C6_03700W_A	ALS1
C5_00510W_A
C2_09140C_A	MET10
CR_00050W_A	INO2
CR_02650C_A	DRE2
C7_03310W_A
C6_04310W_A	PEX11
C2_00110W_A
C5_01650C_A	MYO1
C3_01600W_A	PPH21
C5_00040C_A
C3_06620W_A	FUN31
C2_00010W_A	TLO5
C7_02600C_A
C1_14520W_A
C3_04820C_A	SEC7
C2_04670W_A
