# Supplementary material for: Echinocandin Adaptation in Candida albicans Is Accompanied by Altered Chromatin Accessibility at Gene Promoters and by Cell Wall Remodeling
Source: J Fungi (Basel). 2025 Feb 1;11(2):110. doi: 10.3390/jof11020110 (PMC11856910; doi:10.3390/jof11020110)
Supplement: Supplementary file 1 [file jof-11-00110-s001.zip › Table S12.xlsx]

## Sheet: Sheet1
Table S12. 14 shared downregulated narrow peaks between JMC200-2-5 and JMC160-2-5
Systematic Name	Standard Name
C4_06540W_A	MNN4
C3_04530C_A	TEC1
C6_04350C_A	FLO8
C1_04680W_A	PIL1
C3_06950W_A
CR_05260C_A	KCS1
C1_11470C_A	DPP1
CR_08990C_A	SLP3
C1_03400W_A
C1_13620W_A	ROB1
C1_10390C_A	RPL42
C2_06600W_A	SKY2
C4_05680W_A	PHO4
C1_05930C_A
