# Supplementary material for: Echinocandin Adaptation in Candida albicans Is Accompanied by Altered Chromatin Accessibility at Gene Promoters and by Cell Wall Remodeling
Source: J Fungi (Basel). 2025 Feb 1;11(2):110. doi: 10.3390/jof11020110 (PMC11856910; doi:10.3390/jof11020110)
Supplement: Supplementary file 1 [file jof-11-00110-s001.zip › Table S13.xlsx]

## Sheet: Sheet1
Table S13. 124 shared upregulated broad peaks between JMC200-2-5 and JMC160-2-5
Systematic Name	Standard Name
C7_04210C_A
C1_14340C_A	RIM101
CR_00010C_A
CR_03220C_A
C1_07030C_A	RBT4
C7_04240C_A
C1_14430C_A
C4_07220C_A
C1_14550C_A
C7_01130C_A
C6_00030W_A	TLO13
CR_10800C_A
C7_04310C_A
C1_07780W_A
CR_00040C_A
C7_02770W_A	CHS1
C3_00360W_A
C2_09590C_A
C4_00020W_A	VMA6
C2_10850C_A
C3_07810C_A	SEC61
C5_03240W_A	BUB3
C2_02950W_A	BNA31
C6_00130C_A	VID27
C7_04360C_A	TLO16
C1_14450C_A
C3_07860C_A	MRR2
C2_10760C_A
C6_04610C_A	NAG3
C5_03920C_A
C1_03840W_A
C6_02670C_A	WSC2
C3_07900C_A
C4_00100C_A
C3_03050C_A	PGA18
C2_09130C_A	IFF6
CR_00120C_A	MKC1
C2_00080C_A	FAV3
C5_05510C_A
C4_00280W_A	STE24
C1_00020C_A
C1_08170C_A	BUL1
C6_01730W_A	FGR37
C5_03050C_A	PGA58
CR_09410W_A
C2_03270W_A	GPM1
C5_00010W_A	TLO11
C7_02790C_A	POL3
C2_02550C_A
C6_04580W_A	HXK1
C1_00060W_A	TUP1
C1_06940C_A	ATC1
C6_00070C_A	PGA25
CR_00080W_A	MIS12
C1_07770W_A	FGR6-3
C2_01350C_A	SNX4
C6_04530C_A
C5_00030W_A
C6_02660C_A
CR_08770W_A	RDN18
C3_00160C_A
C2_03390C_A	HSP78
C3_07970C_A	TLO8
C7_01780W_A	LPI9
C5_00080C_A
C1_11710C_A	CIS312
C6_00200C_A	NUO3
C3_03450C_A	BMT7
C1_00140W_A	KEL1
C1_11200W_A
C6_04120C_A
C7_01920W_A	CDC34
C1_10000C_A	CPP1
CR_10600C_A
C5_02460C_A	ECM331
C1_09540W_A
C7_00050C_A	RAD3
CR_10690W_A	POP3
C6_03960W_A
C7_04260W_A
CR_09550C_A	NUO1
CR_08100C_A	RIO2
C1_06930W_A	PGA63
CR_03070W_A	DOM34
C7_00010C_A
C2_10820C_A
CR_08760C_A	RDN5
CR_01510C_A
C7_04300W_A	SPT6
C6_00810C_A
C4_04800W_A
CR_00100C_A	EPL1
CR_08750C_A	tG(GCC)6
C1_11240C_A	CHO1
C7_02040C_A	CUP9
C1_08310W_A	OPY2
C6_03990C_A
CR_02280W_A	PGA23
CR_10650W_A	LTV1
C1_00150C_A	RIM8
C2_09200W_A	tP(UGG)2
C2_07400C_A	APR1
CR_06340C_A	PGI1
C3_00010C_A
C2_00030W_A	RRN3
C7_04250W_A	TPO2
C3_04270C_A	CTP1
C6_00170C_A
C2_00240C_A	SOD6
C5_05440C_A
C2_08420W_A
C6_04310W_A	PEX11
C1_14380C_A
C2_02930C_A
CR_08040W_A
C3_04180W_A	KRE9
CR_10780C_A	IAH1
C2_00010W_A	TLO5
C7_00080C_A	SAC7
C2_00140W_A	NDT80
C7_02600C_A
C3_06350W_A
C1_14520W_A
C7_00090C_A	CSA1
