# Supplementary material for: Echinocandin Adaptation in Candida albicans Is Accompanied by Altered Chromatin Accessibility at Gene Promoters and by Cell Wall Remodeling
Source: J Fungi (Basel). 2025 Feb 1;11(2):110. doi: 10.3390/jof11020110 (PMC11856910; doi:10.3390/jof11020110)
Supplement: Supplementary file 1 [file jof-11-00110-s001.zip › Table S14.xlsx]

## Sheet: Sheet1
Table S14. 303 shared downregulated broad peaks between JMC200-2-5 and JMC160-2-5
Systematic Name	Standard Name
C1_10880W_A
C6_02240C_A	RPL10A
CR_06950C_A	ATX1
C1_07430W_A	PHO100
C3_05520C_A	DNM1
C5_04100W_A	CDS1
C3_05270C_A	HGT5
C1_04190C_A	BST1
C7_00630C_A
C2_08670C_A	UTP15
C4_00710W_A
C1_11870W_A	MUP1
C3_06990W_A
C5_04620C_A
CR_05160C_A
C4_00530C_A
C3_04530C_A	TEC1
C4_01210C_A	tS(UGA)3
C5_04750C_A	HAS1
C3_01850W_A
C1_04220C_A
C6_01550C_A
C2_05280C_A	GPI19
C3_04570C_A	DUR35
C5_00370W_A	COF1
C1_07380C_A	KSP1
C1_02050C_A	PHO91
C3_01460C_A	FOX3
C6_04240W_A
C4_06470W_A
C5_03130W_A	SUT1
C2_01270W_A	CHA1
C1_03780C_A	HMG1
C3_06770W_A	SLU7
C2_03730W_A	tR(UCU)2
C1_04690C_A	REC8
C1_02840W_A	PDE2
C1_07040C_A
C7_03250C_A	PDI1
C1_10840C_A
C3_06790W_A	TRY6
C4_04600C_A
C2_10260C_A	CMK2
C2_09080C_A	FGR18
CR_00910W_A
CR_02240C_A	OPT2
C1_08960W_A
CR_07790C_A	YHB1
C1_12590W_A	ATP20
C1_04680W_A	PIL1
C1_06690W_A	CYK3
C1_05300C_A	PRD1
C1_12500C_A	tW(CCA)1
C7_01160C_A
C3_02660W_A
CR_02640W_A	RFG1
C3_01080W_A	MRPL33
C5_05200C_A
C5_00680W_A	RMT2
C1_02070W_A	HSP31
C3_02180C_A
C6_01110W_A	FAD2
C6_03750C_A	SBA1
CR_09780C_A	IFA14
C6_00510C_A	RAD52
CR_06250W_A
C3_07030C_A
C2_04060C_A	SSY1
C2_10430C_A	FGR29
C1_09120W_A	IPT1
C4_06620C_A
C5_01080C_A	GDS1
C1_04840C_A
C1_07530W_A
C5_03170C_A
C1_07970C_A	IRE1
C1_12010C_A	KIP4
C5_01800C_A	HIP1
C5_01000C_A
C1_02040C_A
C6_01590W_A
C1_03730C_A	MNS1
C1_04950C_A	RPM2
C3_06960C_A	tY(GUA)3
C2_05220C_A
C6_03250W_A	BMT4
C1_05570W_A	tN(GUU)2
C6_02210W_A
C4_02470C_A	PRE7
C3_06950W_A
C5_02080C_A	HSP12
CR_06990W_A
CR_04760C_A
C1_13100W_A
C1_12920C_A
CR_10450C_A	SPT3
C5_03850W_A
C2_05240C_A	tQ(UUG)3
C3_05330C_A
C3_05240C_A	RPL8B
C1_02570C_A	PUT4
C2_03840C_A	INO4
C6_03810W_A	PHO80
C1_00780C_A	HGC1
C2_10210C_A	RAS1
CR_06860C_A	ARO10
C7_01710W_A
C2_10350C_A	ACS1
C4_01020C_A
C5_02940C_A	MIG1
C3_02470C_A	RPL9B
C1_00720W_A	tP(UGG)3
C2_07970W_A	tI(AAU)2
C4_04850C_A	CSR1
C1_09140C_A	SSU81
C4_01650C_A
C5_04590C_A	RPL43A
C1_00660C_A
C1_09090C_A	ARG81
CR_09770C_A	PMT5
C4_00910C_A
C3_05040C_A	ATG9
C6_03820C_A
C2_01760C_A
C2_04550C_A	NDH51
C1_11470C_A	DPP1
C1_02690C_A
C3_02500W_A	PAM17
C5_04190W_A	MRV2
CR_08990C_A	SLP3
C3_04930C_A	HGT4
C3_03330C_A
C2_03990W_A	GCD7
C3_06890W_A	PMT2
C1_07310C_A	tL(AAG)2
C6_02340W_A	HRR25
C6_02480W_A
C3_03690W_A
C1_06650W_A	NAA20
C1_13580W_A	SEC18
C3_01860C_A	DBP5
C6_01360W_A
C1_05520W_A
C1_06610C_A	HAK1
CR_10430C_A
C2_05410W_A
C6_02490C_A
C5_00500W_A	NAM7
C6_02520W_A	ISA1
CR_10360C_A	CTM1
C4_03630C_A	tG(GCC)2
C3_05910W_A	ZCF35
C5_01840C_A	TAC1
CR_01350C_A
C1_11670W_A
C3_04610W_A	MEA1
CR_00460C_A
C1_04700C_A
C4_06530C_A	XUT1
C5_02860C_A	GRP2
C5_00830C_A	ERV46
C3_05210C_A	DYN1
C5_05190W_A	PCL5
C7_00880C_A
C1_13250W_A
CR_10160W_A	FAA4
C1_07350C_A	GPX3
C2_01970C_A	ROD1
C2_01110C_A	BCY1
C3_04910C_A	NCE102
C1_10650W_A	APN2
C1_02450C_A
C5_04140W_A
CR_00820C_A
C1_08940C_A	MSN4
C2_02050C_A
C1_10610W_A	FCY23
C2_08140C_A	PHM7
C1_12570C_A
C2_01160W_A
C2_03790C_A	ASR3
C1_01730W_A	tA(AGC)3
C1_12730W_A	RVS162
C1_11400C_A	GIN4
C5_00420C_A	MRP17
C3_04010C_A	tE(UUC)6
C3_05370C_A	YST1
C4_05240C_A	VPH1
C1_12360C_A	RIB3
C3_01390C_A	GEA2
C1_01990W_A	HSP30
C4_03890W_A	PTP2
C1_10860C_A	ADA2
C6_01060C_A	CAN2
C7_03040W_A
C1_10640C_A	PEA2
C7_02890C_A	PMT1
C6_01190C_A	VPS15
C1_00880W_A
C5_03020W_A	CCC2
C7_03300C_A	LIP8
C4_02310W_A	BEM3
C1_05940W_A	PHO87
C4_01560C_A
C1_07330W_A	RME1
C4_05180C_A
C2_06590C_A	GIT1
C4_03600C_A
C5_00860W_A	IMP2
C4_00540C_A	NMD5
C3_05480C_A	tV(AAC)5
C3_02370C_A	ALR1
C4_02620C_A
C5_03930C_A
C3_01410C_A	ALI1
CR_05740C_A	PTC4
C1_13770C_A
C1_02170C_A	GAL102
C1_02530C_A	DIP5
C6_03620C_A
C5_04690C_A
C3_05030W_A	PHB2
C5_02920W_A
CR_01290C_A	CWH43
C4_04800W_A
C1_07640C_A
C7_02260W_A
C2_06860W_A	LTE1
CR_05070W_A	tH(GUG)1
C5_04830W_A	SFL2
C5_04450C_A
C1_13110C_A	CHS3
C5_00650C_A	THR1
C2_10110W_A	CYC1
C2_06600W_A	SKY2
C6_01140C_A	ARC18
C7_00710W_A	RPS28B
C1_07420C_A	PEX3
CR_07050C_A	URA2
C4_04100C_A	ECM1
C3_03060W_A
C7_00690W_A	NOP15
C7_01560C_A	NUP
C2_08370C_A	TEF1
C1_11310C_A	PSP1
CR_10200W_A
CR_09160C_A	ERG13
C6_00830C_A	CAN3
C3_06320W_A	ALS7
C2_10310C_A	KIP2
CR_06030C_A
C3_01720C_A
C1_04750W_A	IFE1
C1_13610C_A	KIS2
C1_11490C_A	BTA1
C3_02320W_A	ILV2
CR_05120W_A	SAP155
C6_02420W_A
C5_04470C_A
C1_12830C_A
C1_11820W_A	tY(GUA)1
C3_07210W_A	MET8
C3_04900W_A	NOP14
C1_07870C_A	SMI1
C4_03690C_A
CR_00400C_A	SWC4
C1_06130C_A	HAC1
C1_04670W_A	HAT1
CR_03610C_A	VTC3
C7_01520W_A	FLU1
C5_00490C_A	BUD2
CR_05090C_A	HGT9
C4_05170C_A	NBP35
C6_03400C_A	QCR7
C1_07100C_A
C7_00450C_A
C5_01070C_A
C4_01360W_A	PGA53
C4_04400C_A
C1_04170C_A	HTA2
C6_03790C_A	HGT10
CR_00560W_A	NTH1
C4_03720C_A
C7_03710C_A	PLC1
C1_13880C_A	ZMS1
C2_01210C_A	HNM1
CR_10130W_A
CR_09920W_A	GNP2
C5_03300C_A
C2_06410W_A
C3_01770C_A	SCM3
C5_00400C_A
C1_02060W_A
C4_01160W_A	CRD2
C1_07390W_A
C7_00530C_A	PSF3
C3_05230W_A	SAP3
C1_10800C_A	ALP1
C1_13010W_A
CR_06230W_A
C2_05920C_A	COX8
C4_01310W_A
C3_07180C_A	BMT1
