# Supplementary material for: Echinocandin Adaptation in Candida albicans Is Accompanied by Altered Chromatin Accessibility at Gene Promoters and by Cell Wall Remodeling
Source: J Fungi (Basel). 2025 Feb 1;11(2):110. doi: 10.3390/jof11020110 (PMC11856910; doi:10.3390/jof11020110)
Supplement: Supplementary file 1 [file jof-11-00110-s001.zip › Table S15.xlsx]

## Sheet: Sheet1
Table S15. Correspondence of 40 shared upregulated narrow peaks and DEGs between JMC200-2-5 and JMC160-2-5
Systematic Name	Standard Name
C5_00750C_A
C7_02050C_A	EXO70
C4_07220C_A
C4_00070C_A
C4_00050W_A
CR_02070C_A	ADH5
C5_04870W_A
C5_03150W_A
CR_09610C_A
CR_00210W_A	ALK2
C2_07320W_A	ARP3
C7_01510W_A
C2_01890W_A	CTF1
C6_00100C_A	HET1
C2_02550C_A
C4_05110C_A	HAP41
C2_06730W_A	LSP1
C6_00070C_A	PGA25
C4_03430W_A	MOH1
C3_06110C_A
CR_00110W_A
C6_04430W_A	CST5
C6_03340C_A	GLC3
CR_07770C_A	PTC6
C3_03450C_A	BMT7
C7_02170C_A
C1_14440C_A	GDI1
C7_00010C_A
C3_04970C_A
C3_07070C_A
C1_10180C_A	ECM21
C6_04650W_A
C1_08780W_A
C5_05070W_A
C3_07840C_A
C2_03520C_A	ADAEC
C6_04310W_A	PEX11
C3_01600W_A	PPH21
C3_06620W_A	FUN31
C3_04820C_A	SEC7
