# Supplementary material for: Echinocandin Adaptation in Candida albicans Is Accompanied by Altered Chromatin Accessibility at Gene Promoters and by Cell Wall Remodeling
Source: J Fungi (Basel). 2025 Feb 1;11(2):110. doi: 10.3390/jof11020110 (PMC11856910; doi:10.3390/jof11020110)
Supplement: Supplementary file 1 [file jof-11-00110-s001.zip › Table S16.xlsx]

## Sheet: Sheet1
Table S16. Correspondence of 1 shared downregulated narrow peak and DEG between JMC200-2-5 and JMC160-2-5
Systematic Name	Standard Name
C1_10390C_A	RPL42
