# Supplementary material for: Echinocandin Adaptation in Candida albicans Is Accompanied by Altered Chromatin Accessibility at Gene Promoters and by Cell Wall Remodeling
Source: J Fungi (Basel). 2025 Feb 1;11(2):110. doi: 10.3390/jof11020110 (PMC11856910; doi:10.3390/jof11020110)
Supplement: Supplementary file 1 [file jof-11-00110-s001.zip › Table S17.xlsx]

## Sheet: Sheet1
Table S17. Correspondence of 24 shared upregulated broad peaks and DEGs between JMC200-2-5 and JMC160-2-5
Systematic Name	Standard Name
CR_03220C_A
C7_04240C_A
C4_07220C_A
CR_10800C_A
CR_00040C_A
C3_07810C_A	SEC61
C2_09130C_A	IFF6
CR_00120C_A	MKC1
C4_00280W_A	STE24
C2_02550C_A
C1_06940C_A	ATC1
C6_00070C_A	PGA25
C2_01350C_A	SNX4
C5_00080C_A
C3_03450C_A	BMT7
C1_11200W_A
CR_10600C_A
C7_00050C_A	RAD3
C6_03960W_A
C1_06930W_A	PGA63
C7_00010C_A
C7_02040C_A	CUP9
C5_05440C_A
C6_04310W_A	PEX11
