# Supplementary material for: Echinocandin Adaptation in Candida albicans Is Accompanied by Altered Chromatin Accessibility at Gene Promoters and by Cell Wall Remodeling
Source: J Fungi (Basel). 2025 Feb 1;11(2):110. doi: 10.3390/jof11020110 (PMC11856910; doi:10.3390/jof11020110)
Supplement: Supplementary file 1 [file jof-11-00110-s001.zip › Table S18.xlsx]

## Sheet: Broad_overlap_down_Slide18
Table S18. Correspondence of 57 downregulated broad peaks and DEGs between JMC200-2-5 and JMC160-2-5
Systematic Name	Standard Name
C1_10880W_A
C6_02240C_A	RPL10A
C2_08670C_A	UTP15
C1_11870W_A	MUP1
C5_04620C_A
C5_04750C_A	HAS1
C3_01850W_A
C6_04240W_A
C1_03780C_A	HMG1
C1_02840W_A	PDE2
C3_06790W_A	TRY6
CR_02240C_A	OPT2
C5_00680W_A	RMT2
C3_02180C_A
CR_09780C_A	IFA14
C1_12010C_A	KIP4
C5_03850W_A
C3_05240C_A	RPL8B
C3_02470C_A	RPL9B
C5_04590C_A	RPL43A
C2_03990W_A	GCD7
C6_02340W_A	HRR25
C2_05410W_A
C5_00500W_A	NAM7
CR_00460C_A
C5_02860C_A	GRP2
C3_05210C_A	DYN1
C1_07350C_A	GPX3
C2_01970C_A	ROD1
C1_10650W_A	APN2
C1_02450C_A
CR_00820C_A
C1_12570C_A
C5_00420C_A	MRP17
C3_05370C_A	YST1
C1_01990W_A	HSP30
C6_01060C_A	CAN2
C1_10640C_A	PEA2
C1_05940W_A	PHO87
C1_07330W_A	RME1
C4_00540C_A	NMD5
C3_02370C_A	ALR1
C5_00650C_A	THR1
C7_00710W_A	RPS28B
C4_04100C_A	ECM1
C7_00690W_A	NOP15
CR_10200W_A
CR_09160C_A	ERG13
C6_02420W_A
C3_04900W_A	NOP14
C7_01520W_A	FLU1
C4_05170C_A	NBP35
C4_01360W_A	PGA53
CR_09920W_A	GNP2
C2_06410W_A
C1_10800C_A	ALP1
C3_07180C_A	BMT1
