# Supplementary material for: Echinocandin Adaptation in Candida albicans Is Accompanied by Altered Chromatin Accessibility at Gene Promoters and by Cell Wall Remodeling
Source: J Fungi (Basel). 2025 Feb 1;11(2):110. doi: 10.3390/jof11020110 (PMC11856910; doi:10.3390/jof11020110)
Supplement: Supplementary file 1 [file jof-11-00110-s001.zip › Table S19.xlsx]

## Sheet: Sheet1
Table S19. Distribution of 71 DEGs over Clusters 1-4 in caspofungin-adapted mutants JMC200-2-5 and JMC160-2-5*
		Cluster in	Change of
Systematic	Standard	JMC200-2-5,	RNA-seq,
Name	Name	JMC160-2-5	ATAC-seq**	CGD description
C4_00070C_A		1	Up	Ortholog(s) have role in protein transport to vacuole involved in ubiquitin-dependent protein catabolic process via the multivesicular body sorting pathway
C4_00050W_A		1	Up	Orthologous genes are found in other Candida species
C5_03150W_A		1	Up	Putative serine/threonine protein kinase; Hog1p-induced
CR_00210W_A	ALK2	1	Up	N-Alkane inducible cytochrome P450
C2_07320W_A	ARP3	1	Up	Protein with Myo5p-dependent localization to cortical actin patches at hyphal tip; mutation confers hypersensitivity to cytochalasin D; Spider biofilm repressed
C6_00100C_A	HET1	1	Up	Putative sphingolipid transfer protein; involved in localization of glucosylceramide which is important for virulence; Spider biofilm repressed
C6_00070C_A	PGA25	1	Up	Putative GPI-anchored adhesin-like protein; fluconazole-downregulated; induced in oralpharyngeal candidasis; Spider biofilm induced
CR_00110W_A		1	Up	Orthologous genes are found in other Candida species
C6_04430W_A	CST5	1	Up	Scaffold protein for the mitogen-activated protein (MAP) kinase cascade that regulates mating; required for opaque mating or white biofilm formation in response to mating pheromone; induced in response to pheromone; Hap43p-repressed
C3_03450C_A	BMT7	1	Up	Beta-mannosyltransferase, member of a 9-gene family that includes characterized genes BMT1, BMT2, BMT3, and BMT4 with roles in beta-1,2-mannosylation of cell wall phosphopeptidomannan; downregulated in azole-resistant strain; Hap43p-induced
C7_02170C_A		1	Up	Ortholog(s) have role in nucleocytoplasmic transport, protein import into nucleus and cytoplasm, nucleus localization
C1_14440C_A	GDI1	1	Up	Putative Rab GDP-dissociation inhibitor; GlcNAc-induced protein; Spider biofilm repressed
C7_00010C_A		1	Up	Protein of unknown function
C3_07840C_A		1	Up	Ortholog of Candida albicans WO-1 : CAWG_03090
CR_03220C_A		1	Up	Ortholog(s) have protein-phosphatidylethanolamide deconjugating activity
C4_07220C_A		1	Up	Ortholog(s) have ATPase activator activity, cohesin loader activity, double-stranded DNA binding, kinetochore binding, single-stranded DNA binding activity
CR_10800C_A		1	Up	Putative Ca2+/H+ antiporter; oral infection upregulated gene; mutants have reduced capacity to damage oral epithelial cells
CR_00040C_A		1	Up	Putative adhesin-like protein; transcription detected in high-resolution tiling array experiments
C3_07810C_A	SEC61	1	Up	ER protein-translocation complex subunit; essential; 10 predicted transmembrane regions; chimeric mutant partially functionally complements S. cerevisiae sec61 defects; Spider biofilm repressed
CR_00120C_A	MKC1	1	Up	MAP kinase; role in biofilm formation, contact-induced invasive filamentation, systemic virulence in mouse, cell wall structure/maintenance, caspofungin response; phosphorylated on surface contact, membrane perturbation, or cell wall stress
C1_06940C_A	ATC1	1	Up	Cell wall acid trehalase; catalyzes hydrolysis of the disaccharide trehalose; similar to S. cerevisiae vacuolar acid trehalase (Ath1p); Hap43p-repressed gene
C5_00080C_A		1	Up	Epsilon-COP subunit of the coatomer; regulates retrograde Golgi-to-ER protein traffic; Spider biofilm repressed
CR_10600C_A		1	Up	Ortholog(s) have 4-hydroxybenzoate octaprenyltransferase activity, role in ubiquinone biosynthetic process and mitochondrial inner membrane, mitochondrial membrane, mitochondrion localization
C7_00050C_A	RAD3	1	Up	Ortholog of S. cerevisiae Rad3; 5' to 3' DNA helicase, nucleotide excision repair and transcription, subunit of RNA polII initiation factor TFIIH and Nucleotide Excision Repair Factor 3 (NEF3)
C5_05440C_A		1	Up	Protein with a predicted pleckstrin homology domain; induced by alpha pheromone in SpiderM medium
C5_00750C_A		2	Up	Predicted protein tyrosine phosphatase; rat catheter biofilm induced
C5_04870W_A		2	Up	Ortholog of S. cerevisiae HUA1, which is a cytoplasmic zinc finger domain protein with similarity to Type I J-proteins; flow model biofilm induced
C4_03430W_A	MOH1	2	Up	Ortholog of S. cerevisiae Moh1, essential for staionary phase growth; induced by alpha pheromone in SpiderM medium and by Mnl1 under weak acid stress; possibly essential (UAU1 method); flow model biofilm induced; Spider biofilm induced
CR_07770C_A	PTC6	2	Up	Mitochondrial protein phosphatase of the Type 2C-related family (serine/threonine-specific), functional homolog of S. cerevisiae Ptc6p; mutant shows virulence defect
C1_08780W_A		2	Up	Ortholog(s) have alkaline phosphatase activity, zinc ion sensor activity, role in nicotinamide nucleotide metabolic process and fungal-type vacuole, fungal-type vacuole membrane localization
C3_01600W_A	PPH21	2	Up	Catalytic subunit of protein phosphatase of the Type 2A-related family (serine/threonine-specific), involved in dephosphorylation of septin Sep7p; caspofungin repressed; possibly an essential gene, disruptants not obtained by UAU1 method
C3_04820C_A	SEC7	2	Up	Putative guanine nucleotide exchange factor (GEF); mutation confers hypersensitivity to Brefeldin A; caspofungin repressed
C7_04240C_A		2	Up	Putative GTPase inhibitor; predicted role in endocytosis, protein targeting to vacuole; rat catheter biofilm repressed
C5_04590C_A	RPL43A	2	Down	Putative ribosomal protein, large subunit; repressed by human whole blood or PMNs; colony morphology-related gene regulation by Ssn6; Spider biofilm repressed
C3_05210C_A	DYN1	2	Down	Dynein heavy chain; motor protein that moves to microtubule minus end; required for yeast cell separation, spindle positioning, nuclear migration, hyphal growth; regulated by Mig1, Hap43; flow model and rat catheter biofilm repressed
C5_00420C_A	MRP17	2	Down	Predicted mitochondrial ribosomal protein
C4_00540C_A	NMD5	2	Down	Karyopherin; carrier protein involved in nuclear import of proteins; repressed in core stress response; Hap43-induced; Spider biofilm induced
C7_01520W_A	FLU1	2	Down	Multidrug efflux pump of the plasma membrane; MDR family member of the MFS (major facilitator superfamily) of transporters; involved in histatin 5 efflux; fungal-specific (no human/murine homolog)
C7_01510W_A		3	Up	Predicted membrane transporter; vesicular neurotransmitter (VNT) family, major facilitator superfamily (MFS); repressed in core caspofungin response; induced in oralpharyngeal candidasis; Spider biofilm induced
C2_02550C_A		3	Up	Protein of unknown function; Spider biofilm induced
C1_10180C_A	ECM21	3	Up	Predicted regulator of endcytosis of plasma membrane proteins; fluconazole induced, alkaline induced by Rim101; repressed by caspofungin and in azole-resistant strain overexpressing MDR1; flow model, rat catheter and Spider biofilm induced
C1_11200W_A		3	Up	Predicted mucin-like protein; ketoconazole-induced; fluconazole-repressed; induced in cyr1 mutant; colony morphology-related gene regulation by Ssn6; flow model biofilm induced; Spider biofilm induced
C1_11870W_A	MUP1	3	Down	High affinity methionine permease; required for morphogenesis; alkaline upregulated by Rim101; Spider biofilm induced
C5_04620C_A		3	Down	Ortholog(s) have membrane insertase activity and role in mitochondrial cytochrome c oxidase assembly, protein insertion into mitochondrial inner membrane from matrix, protein insertion into mitochondrial membrane
C2_03990W_A	GCD7	3	Down	Putative translation initiator; downregulated in the presence of human whole blood or polymorphonuclear (PMN) cells
C1_07350C_A	GPX3	3	Down	Putative glutathione peroxidase involved in Cap1p-dependent oxidative stress response, required for Cap1p oxidation in response to H2O2; planktonic growth-induced
C3_05370C_A	YST1	3	Down	Ribosome-associated protein; antigenic in mice; complements S. cerevisiae yst1 yst2 mutant; similar to laminin receptor; predicted S/T phosphorylation, N-glycosylation, myristoylation, Hap43-, Gcn4-regulated; Spider biofilm repressed
C6_01060C_A	CAN2	3	Down	Basic amino acid permease; arginine metabolism; regulated by Nrg1/Tup1; caspofungin, flucytosine induced; colony morphology-related regulation by Ssn6; Hap43-repressed; rat catheter and Spider biofilm induced; promoter bound by Efg1
C4_04100C_A	ECM1	3	Down	Putative pre-ribosomal factor; decreased mRNA abundance observed in cyr1 homozygous mutant hyphae; induced by heavy metal (cadmium) stress; Hog1p regulated
CR_09160C_A	ERG13	3	Down	3-hydroxy-3-methylglutaryl coenzyme A synthase; ergosterol biosynthesis; sumoylation target; Tn mutation affects filamentation; amphotericin B, caspofungin repressed; exponential, stationary growth phase expressed; Spider biofilm repressed
CR_09920W_A	GNP2	3	Down	High-specificity proline permease; transcript upregulated in clinical strains from HIV+ patients with oral candidiasis; alkaline upregulated by Rim101; rat catheter, Spider and flow model biofilm induced
C1_10800C_A	ALP1	3	Down	Cystine transporter; present in pathogenic yeasts (no human or murine homolog); Spider biofilm induced
C1_10880W_A		4	Down	Putative U3 snoRNA-associated protein; Hap43-induced; transposon mutation affects filamentous growth; repressed by prostaglandins
C6_02240C_A	RPL10A	4	Down	Predicted ribosomal protein; downregulated upon phagocytosis by murine macrophages; Hap43-induced; Spider biofilm repressed
C2_08670C_A	UTP15	4	Down	Small subunit (SSU) processome component; mutation confers resistance to 5-fluorocytosine (5-FC); physically interacts with TAP-tagged Nop1p
C3_01850W_A		4	Down	Ortholog(s) have structural constituent of ribosome activity and mitochondrial small ribosomal subunit localization
C6_04240W_A		4	Down	Protein with an Alba DNA/RNA-binding protein domain; Spider biofilm induced
C5_00680W_A	RMT2	4	Down	Minor protein arginine methyltransferases (PRMT) involved in methylation of arginine residues
CR_09780C_A	IFA14	4	Down	Putative LPF family protein; Plc1-regulated; induced by alpha pheromone in SpiderM medium
C1_12010C_A	KIP4	4	Down	S. cerevisiae Smy1 ortholog; Tn mutation affects filamentous growth; filament induced; has Mob2-dependent hyphal regulation; regulated by Nrg1, Tup1; oralpharyngeal candidasis induced; Spider biofilm induced; flow model biofilm repressed
C6_02340W_A	HRR25	4	Down	Predicted protein serine/threonine kinase, involved in regulation of response to cell wall and membrane stress; Spider biofilm induced
C2_05410W_A		4	Down	Ribosomal 60S subunit protein L31B; Spider biofilm repressed
C5_02860C_A	GRP2	4	Down	NAD(H)-linked methylglyoxal oxidoreductase involved in regulation of methylglyoxal and pyruvate levels; regulation associated with azole resistance; induced in core stress response or by oxidative stress via Cap1, fluphenazine, benomyl
C1_10650W_A	APN2	4	Down	Putative class II abasic (AP) endonuclease; flucytosine induced
C1_12570C_A		4	Down	Putative elongator complex subunit; for modification of wobble nucleosides in tRNA; Spider biofilm induced
C5_00650C_A	THR1	4	Down	Putative homoserine kinase; regulated by Tup1; amphotericin B repressed; regulated by Gcn2 and Gcn4; Spider biofilm repressed
C7_00710W_A	RPS28B	4	Down	Putative ribosomal protein S28B
CR_10200W_A		4	Down	Protein with a phosphoglycerate mutase family domain; Hap43-repressed gene
C4_05170C_A	NBP35	4	Down	Similar to nucleotide-binding proteins; increased transcription is observed upon benomyl treatment; transcription is induced upon filamentous growth
C4_01360W_A	PGA53	4	Down	GPI-anchored cell surface protein of unknown function; greater mRNA abundance observed in a cyr1 homozygous null mutant than in wild type
C3_07180C_A	BMT1	4	Down	Beta-mannosyltransferase, required for addition of the 1st beta-mannose residue to acid-stable fraction of cell wall phosphopeptidomannan; 9-gene family member; mutants induce higher levels of inflammatory cytokines in mouse dendritic cells
* Note that 71 DEGs are associated with ATAC-seq peaks and are shared between two caspofungin-adapted mutants.
** For more detail see Tables S5-S6 (RNA-seq) and Tables S1-S4 (for ATAC-seq).
