# Supplementary material for: Echinocandin Adaptation in Candida albicans Is Accompanied by Altered Chromatin Accessibility at Gene Promoters and by Cell Wall Remodeling
Source: J Fungi (Basel). 2025 Feb 1;11(2):110. doi: 10.3390/jof11020110 (PMC11856910; doi:10.3390/jof11020110)
Supplement: Supplementary file 1 [file jof-11-00110-s001.zip › Table S2.xlsx]

## Sheet: JMC200-2-5 vs JRCT1 Broad peak
Table S2. Analysis of broad peaks of JMC200-2-5
Standard Name	Identifier	Systematic Name	Chromosome	Ratio	log 2 Fold Change	FDR(adjusted p-value)	p-value	Annotation (peak position)	distance to TSS
DBP5	orf19.9230	C3_01860C_A	3	0.830772	-0.267476	3.40075e-10	9.30182e-14	Promoter (<=1kb)	0
TLO16	IPF1892.1	C7_04360C_A	7	1.28367	0.360272	2.18385e-08	1.19467e-11	Promoter (<=1kb)	-358
TLO5	orf19.9481	C2_00010W_A	2	1.41814	0.504	3.98916e-08	3.27338e-11	Promoter (<=1kb)	-318
	orf19.9908	C7_02600C_A	7	1.27316	0.348409	7.39843e-08	9.35617e-11	Promoter (<=1kb)	0
	orf19.3954.1	C5_04690C_A	5	0.87721	-0.189005	7.39843e-08	1.01182e-10	Promoter (<=1kb)	0
TLO8	IPF3460.1	C3_07970C_A	3	1.7545	0.811058	7.57092e-08	1.24249e-10	Promoter (<=1kb)	0
BMT7	orf19.7975	C3_03450C_A	3	1.18136	0.240454	1.41344e-07	2.70625e-10	Promoter (<=1kb)	-97
	orf19.12929	C3_00010C_A	3	1.59319	0.671921	2.43517e-07	5.75766e-10	Promoter (<=1kb)	0
tG(GCC)6	tG(GCC)6.2	CR_08750C_A	R	1.5506	0.632827	2.43517e-07	5.99466e-10	Promoter (1-2kb)	-1955
HGT10	orf19.13176	C6_03790C_A	6	0.861165	-0.215639	5.27738e-07	1.44348e-09	Promoter (<=1kb)	0
HGT4	orf19.13383	C3_04930C_A	3	0.889	-0.169744	8.06044e-06	2.42519e-08	Promoter (<=1kb)	0
SPT3	IPF624.1	CR_10450C_A	R	0.906153	-0.142173	9.3161e-06	3.0578e-08	Promoter (<=1kb)	0
	orf19.11647	C4_00710W_A	4	0.891256	-0.166088	1.34062e-05	4.76697e-08	Promoter (<=1kb)	0
	orf19.11428	C5_04620C_A	5	0.878978	-0.186101	1.41812e-05	5.43043e-08	Promoter (<=1kb)	0
PIL1	orf19.8400	C1_04680W_A	1	0.876225	-0.190626	1.49982e-05	6.21882e-08	Promoter (<=1kb)	0
	orf19.13533	C1_00020C_A	1	1.21708	0.283424	1.49982e-05	6.56375e-08	Promoter (1-2kb)	-1266
ECM331	orf19.11730	C5_02460C_A	5	1.18287	0.242288	1.70556e-05	7.93067e-08	Promoter (<=1kb)	-633
CTP1	orf19.13291	C3_04270C_A	3	1.16594	0.22149	2.48463e-05	1.22329e-07	Promoter (<=1kb)	-103
RMT2	orf19.8535	C5_00680W_A	5	0.857013	-0.222612	2.54385e-05	1.3468e-07	Promoter (<=1kb)	0
RDN5	CR_08760C_B	CR_08760C_A	R	1.59492	0.673483	2.54385e-05	1.3916e-07	Promoter (<=1kb)	0
	IPF14519.1	C4_00910C_A	4	0.882565	-0.180225	3.85978e-05	2.21705e-07	Promoter (<=1kb)	0
	orf19.14097	C3_06950W_A	3	0.847589	-0.238564	4.09055e-05	2.53726e-07	Promoter (1-2kb)	-1062
CDC54	orf19.11245	C1_12550C_A	1	0.891256	-0.166089	4.09055e-05	2.6343e-07	Promoter (<=1kb)	0
KIP2	orf19.9315	C2_10310C_A	2	0.870211	-0.200563	4.09055e-05	2.68526e-07	Promoter (<=1kb)	0
TEC1	orf19.13329	C3_04530C_A	3	0.882802	-0.179839	4.75021e-05	3.24823e-07	Promoter (<=1kb)	-598
IFH1	orf19.11757	C5_02650C_A	5	1.12371	0.168267	4.8423e-05	3.44365e-07	Promoter (<=1kb)	-840
PMT1	orf19.12638	C7_02890C_A	7	0.873158	-0.195685	7.12193e-05	5.25963e-07	Promoter (<=1kb)	0
GIN4	orf19.8280	C1_11400C_A	1	0.894495	-0.160854	7.13e-05	5.46061e-07	Promoter (<=1kb)	0
	orf19.9065	C2_01760C_A	2	0.884614	-0.17688	8.87122e-05	7.0368e-07	Promoter (1-2kb)	1134
	orf19.11827	C5_03170C_A	5	0.86662	-0.206528	9.75835e-05	8.0074e-07	Promoter (<=1kb)	0
	orf19.7890	C3_02660W_A	3	0.901916	-0.148935	0.000101619	8.61646e-07	Promoter (<=1kb)	-191
DPP1	orf19.8271	C1_11470C_A	1	0.880543	-0.183535	0.000118803	1.03985e-06	Promoter (<=1kb)	0
SLP3	IPF2839.1	CR_08990C_A	R	0.906237	-0.142039	0.000122269	1.10822e-06	Promoter (<=1kb)	0
	IPF18110.1	C1_14630C_A	1	1.50012	0.585083	0.000122269	1.13707e-06	Promoter (<=1kb)	29
	CaO19.7542	CR_00040C_A	R	1.14533	0.195757	0.000135523	1.2974e-06	Promoter (<=1kb)	0
SPE1	orf19.13453	C1_00740C_A	1	0.86052	-0.21672	0.000145689	1.43458e-06	Promoter (<=1kb)	-540
	orf19.11525	C5_05440C_A	5	1.16089	0.215235	0.000165645	1.67638e-06	Promoter (<=1kb)	0
CYC1	orf19.9339	C2_10110W_A	2	0.880181	-0.184128	0.000174654	1.81533e-06	Promoter (<=1kb)	0
RDN18	CR_08770W_B	CR_08770W_A	R	1.56411	0.645343	0.000179511	1.91491e-06	Promoter (<=1kb)	0
	IPF13996.1	C1_14550C_A	1	1.11163	0.15268	0.000181604	1.98691e-06	Promoter (<=1kb)	0
HGT9	orf19.8258	CR_05090C_A	R	0.913777	-0.130086	0.000209352	2.34777e-06	Promoter (<=1kb)	0
WSC2	orf19.12983	C6_02670C_A	6	1.10874	0.14892	0.000280367	3.22555e-06	Promoter (1-2kb)	1726
RAX2	orf19.11249	C1_12510W_A	1	0.875876	-0.191201	0.000280367	3.29754e-06	Promoter (<=1kb)	604
	orf19.12518	C1_07810C_A	1	0.906788	-0.141163	0.000284871	3.4641e-06	Promoter (<=1kb)	0
MRPL33	IPF15872.2	C3_01080W_A	3	0.880761	-0.183178	0.000284871	3.50634e-06	Promoter (<=1kb)	0
GIT1	orf19.7705	C2_06590C_A	2	0.866094	-0.207404	0.000291973	3.67362e-06	Promoter (<=1kb)	-293
tW(CCA)1	tW(CCA)1.2	C1_12500C_A	1	0.898081	-0.155082	0.000294066	3.85889e-06	Promoter (<=1kb)	0
NUO1	IPF7942.1	CR_09550C_A	R	1.10174	0.139783	0.000294066	3.93122e-06	Promoter (<=1kb)	0
	IPF324.2	CR_00010C_A	R	1.34122	0.42355	0.000294066	3.94239e-06	Distal Intergenic	5542
TLO11	IPF5443.2	C5_00010W_A	5	1.15379	0.206383	0.000294066	4.02168e-06	Promoter (<=1kb)	-396
TLO13	IPF5711.1	C6_00030W_A	6	1.23959	0.309859	0.000299526	4.17829e-06	Promoter (<=1kb)	0
	IPF1919.2	C7_04260W_A	7	1.12564	0.170745	0.000302917	4.30845e-06	Promoter (<=1kb)	0
PHM7	orf19.9716	C2_08140C_A	2	0.895205	-0.159709	0.000303927	4.40594e-06	Promoter (<=1kb)	0
PGA25	orf19.7542	C6_00070C_A	6	1.1548	0.207647	0.000328933	4.85842e-06	Promoter (<=1kb)	0
tY(GUA)1	tY(GUA)1.2	C1_11820W_A	1	0.8941	-0.161491	0.000354745	5.3367e-06	Promoter (<=1kb)	0
tP(UGG)3	tP(UGG)3.2	C1_00720W_A	1	0.8796	-0.185081	0.0003618	5.5418e-06	Promoter (<=1kb)	0
PEX3	orf19.11904	C1_07420C_A	1	0.873019	-0.195915	0.00039251	6.11955e-06	Promoter (<=1kb)	0
ILV2	orf19.9180	C3_02320W_A	3	0.906188	-0.142118	0.000406929	6.53648e-06	Promoter (<=1kb)	0
PEX11	orf19.8690	C6_04310W_A	6	1.20018	0.263251	0.000406929	6.56696e-06	Promoter (<=1kb)	-248
tL(AAG)2	tL(AAG)2.2	C1_07310C_A	1	0.890622	-0.167115	0.000441248	7.24149e-06	Distal Intergenic	3359
	IPF5446.1	C5_00030W_A	5	1.14191	0.191454	0.000482851	8.05633e-06	Promoter (<=1kb)	0
SEC61	orf6.5397	C3_07810C_A	3	1.13751	0.185879	0.00049597	8.50479e-06	Promoter (<=1kb)	0
	orf19.11908	C1_07390W_A	1	0.916971	-0.125053	0.00049597	8.54652e-06	Promoter (<=1kb)	0
FLU1	orf19.13930	C7_01520W_A	7	0.914352	-0.129179	0.000516714	9.2378e-06	Promoter (<=1kb)	0
TRY6	orf19.14116	C3_06790W_A	3	0.90699	-0.140842	0.000516714	9.27513e-06	Promoter (<=1kb)	0
	orf19.9054	C2_01680C_A	2	0.922438	-0.116476	0.000516714	9.32798e-06	Promoter (<=1kb)	0
	orf19.3264.1	CR_00910W_A	R	0.920445	-0.119596	0.000541009	1.00114e-05	Promoter (<=1kb)	0
MNN11	orf19.10444	C1_02400C_A	1	1.14752	0.198515	0.000541009	1.00625e-05	Promoter (<=1kb)	-160
	orf19.12828	C2_10850C_A	2	1.13292	0.180041	0.000541773	1.03098e-05	Promoter (<=1kb)	0
PRE7	orf19.10269	C4_02470C_A	4	0.873675	-0.194832	0.000541773	1.04511e-05	Promoter (<=1kb)	0
VTC3	orf19.11859	CR_03610C_A	R	0.870816	-0.199559	0.000541773	1.05213e-05	Promoter (<=1kb)	-729
SSY1	orf19.8434	C2_04060C_A	2	0.918413	-0.122785	0.000542402	1.06819e-05	Promoter (<=1kb)	0
THR1	orf19.8539	C5_00650C_A	5	0.874236	-0.193905	0.000573632	1.16305e-05	Promoter (<=1kb)	0
FGR18	orf19.11550	C2_09080C_A	2	0.899932	-0.152112	0.000573632	1.16321e-05	Promoter (<=1kb)	0
	orf19.13693	CR_04760C_A	R	0.866156	-0.207301	0.000573632	1.17676e-05	Promoter (<=1kb)	0
	orf19.13274	CR_05500C_A	R	0.916607	-0.125625	0.000591798	1.23021e-05	Promoter (<=1kb)	0
ALP1	orf19.9873	C1_10800C_A	1	0.913449	-0.130603	0.000597973	1.25941e-05	Promoter (<=1kb)	0
SAP3	orf19.13422	C3_05230W_A	3	0.89673	-0.157255	0.000600775	1.31194e-05	Promoter (<=1kb)	0
PGA18	orf19.7933	C3_03050C_A	3	1.09267	0.127861	0.000600775	1.31635e-05	Promoter (<=1kb)	0
tG(GCC)2	tG(GCC)2.2	C4_03630C_A	4	0.915531	-0.12732	0.000600775	1.32929e-05	Promoter (<=1kb)	0
GRP2	orf19.11785	C5_02860C_A	5	0.908363	-0.13866	0.000600775	1.33104e-05	Promoter (<=1kb)	0
RPS28B	IPF440.1	C7_00710W_A	7	0.887071	-0.172879	0.000609877	1.36789e-05	Promoter (<=1kb)	0
PMT5	IPF12934.1	CR_09770C_A	R	0.901659	-0.149347	0.000652504	1.48134e-05	Promoter (<=1kb)	-81
YHB1	orf19.11192	CR_07790C_A	R	0.911198	-0.134163	0.000688662	1.58226e-05	Promoter (<=1kb)	-402
	orf19.13460	C1_00660C_A	1	0.917762	-0.123808	0.000693403	1.61212e-05	Promoter (<=1kb)	0
UCF1	orf19.8934	C2_08290C_A	2	0.882269	-0.180709	0.000843694	1.98462e-05	Promoter (<=1kb)	934
DOA10	orf19.12642	C7_02860C_A	7	0.932684	-0.10054	0.00102262	2.43349e-05	Promoter (<=1kb)	0
RIM8	orf19.13510	C1_00150C_A	1	1.10807	0.148049	0.0010263	2.49081e-05	Promoter (<=1kb)	0
	orf19.13078	C4_00100C_A	4	1.11072	0.151498	0.0010263	2.49838e-05	Promoter (<=1kb)	0
	orf19.10730	C5_03930C_A	5	0.862285	-0.213763	0.00104414	2.57037e-05	Promoter (1-2kb)	-1349
ECM29	orf19.14064	C3_07260C_A	3	0.923076	-0.115479	0.00113252	2.81891e-05	Promoter (<=1kb)	216
NDH51	orf19.11971	C2_04550C_A	2	0.910105	-0.135895	0.00119733	3.01299e-05	Promoter (<=1kb)	0
KIP4	orf19.12730	C1_12010C_A	1	0.91436	-0.129166	0.00120023	3.0531e-05	Promoter (<=1kb)	0
PHO4	orf19.8838	C4_05680W_A	4	0.921411	-0.118084	0.00122885	3.21754e-05	Promoter (<=1kb)	0
	orf19.8973	C2_09590C_A	2	1.09952	0.136873	0.00122885	3.27619e-05	Promoter (<=1kb)	0
RAD52	orf19.11684	C6_00510C_A	6	0.933043	-0.0999838	0.00122885	3.30637e-05	Promoter (<=1kb)	0
	orf19.10952	C6_01360W_A	6	0.875553	-0.191733	0.00122885	3.30912e-05	Promoter (<=1kb)	-503
CHO1	orf19.8294	C1_11240C_A	1	1.08967	0.123887	0.00122885	3.36902e-05	Promoter (<=1kb)	0
	orf19.12398	C1_13060C_A	1	0.931247	-0.102764	0.00122885	3.38773e-05	Promoter (<=1kb)	0
	orf19.10009	C1_05800C_A	1	0.925601	-0.111538	0.00122885	3.42473e-05	Promoter (<=1kb)	0
	orf19.11121	C2_08420W_A	2	1.09681	0.13331	0.00122885	3.44189e-05	Promoter (<=1kb)	-235
	orf19.9153	C2_02550C_A	2	1.12313	0.167528	0.00122885	3.44793e-05	Promoter (1-2kb)	1310
RPN1	orf19.12421	C1_13300C_A	1	0.90373	-0.146035	0.00122885	3.4826e-05	Promoter (1-2kb)	1332
COF1	IPF26361.1	C5_00370W_A	5	0.928412	-0.107163	0.00122885	3.51192e-05	Promoter (<=1kb)	0
	orf19.9334	C2_10160W_A	2	1.14547	0.195941	0.00122885	3.52924e-05	Promoter (<=1kb)	-375
GSG1	orf19.11248	C1_12520W_A	1	0.87713	-0.189138	0.00126702	3.67351e-05	Promoter (1-2kb)	-1491
	orf19.7877	C3_02570W_A	3	0.887088	-0.17285	0.00129651	3.79448e-05	Promoter (<=1kb)	50
tS(UGA)3	tS(UGA)3.2	C4_01210C_A	4	0.925209	-0.112149	0.00129699	3.83137e-05	Promoter (<=1kb)	0
	orf19.11355	CR_06230W_A	R	0.885644	-0.175201	0.00132229	3.94228e-05	Promoter (<=1kb)	823
RMT2	orf19.8535	C5_00680W_A	5	0.860476	-0.216793	0.00134374	4.04299e-05	Promoter (<=1kb)	555
PHO91	orf19.11147	C1_02050C_A	1	0.890541	-0.167246	0.00136933	4.18804e-05	Promoter (<=1kb)	0
APN2	orf19.9394	C1_10650W_A	1	0.866315	-0.207036	0.00136933	4.19488e-05	Promoter (<=1kb)	-103
HAS1	orf19.11444	C5_04750C_A	5	0.899686	-0.152506	0.00137699	4.25603e-05	Promoter (<=1kb)	0
	IPF25704.1	C3_01780C_A	3	0.900508	-0.151189	0.00153517	4.78691e-05	Promoter (<=1kb)	-997
	orf19.10935	C6_01550C_A	6	0.903738	-0.146024	0.00154934	4.87348e-05	Promoter (<=1kb)	0
RIM15	IPF3086.1	C7_00740W_A	7	0.896443	-0.157716	0.00155579	4.96408e-05	Promoter (2-3kb)	2174
INO4	orf19.837.1	C2_03840C_A	2	0.902311	-0.148303	0.00155579	4.97887e-05	Promoter (<=1kb)	0
	orf19.13574	C1_07100C_A	1	0.915676	-0.127091	0.00167786	5.41542e-05	Promoter (<=1kb)	0
RPL8B	orf19.13423	C3_05240C_A	3	0.88753	-0.172132	0.00167935	5.51035e-05	Promoter (<=1kb)	0
VPH1	orf19.14153	C4_05240C_A	4	0.89297	-0.163317	0.00167935	5.51209e-05	Promoter (<=1kb)	0
EPL1	IPF355.1	CR_00100C_A	R	1.11266	0.15401	0.00170238	5.66134e-05	Promoter (<=1kb)	0
	LSU-G364	C1_08960W_A	1	0.881264	-0.182354	0.00170238	5.68079e-05	Promoter (<=1kb)	-341
	IPF1928.2	C7_04240C_A	7	1.08202	0.113727	0.00172814	5.81403e-05	Promoter (<=1kb)	0
	orf19.13438	C1_00880W_A	1	0.916166	-0.126319	0.0017699	6.04649e-05	Promoter (<=1kb)	-553
GCD7	orf19.8445	C2_03990W_A	2	0.92117	-0.118461	0.0017699	6.05137e-05	Promoter (<=1kb)	0
IFA14	IPF12930.2	CR_09780C_A	R	0.918521	-0.122615	0.00181034	6.27278e-05	Distal Intergenic	-3346
	IPF627.1	CR_10430C_A	R	0.897855	-0.155445	0.00181034	6.29231e-05	Promoter (<=1kb)	0
	orf19.12886	C3_00360W_A	3	1.09151	0.126331	0.00181034	6.33818e-05	Promoter (<=1kb)	0
	orf19.9869	C1_10840C_A	1	0.930719	-0.103583	0.00185445	6.54331e-05	Promoter (<=1kb)	0
PHO87	orf19.9990	C1_05940W_A	1	0.892411	-0.16422	0.00190729	6.78194e-05	Promoter (<=1kb)	-528
ISA1	orf19.12967	C6_02520W_A	6	0.901619	-0.14941	0.00202654	7.26141e-05	Promoter (<=1kb)	0
ATP20	orf19.11241	C1_12590W_A	1	0.894443	-0.160939	0.00204287	7.4295e-05	Promoter (<=1kb)	0
	orf19.12388	C1_12920C_A	1	0.893758	-0.162045	0.00204287	7.43167e-05	Promoter (<=1kb)	0
RPL9B	orf19.7866	C3_02470C_A	3	0.903411	-0.146545	0.00206804	7.61187e-05	Promoter (<=1kb)	0
NDT80	orf19.9667	C2_00140W_A	2	1.11386	0.155572	0.00206804	7.71755e-05	Promoter (<=1kb)	0
	orf19.7964	C3_03330C_A	3	0.922284	-0.116718	0.00206804	7.72688e-05	Promoter (<=1kb)	0
	orf19.8253	CR_05160C_A	R	0.923102	-0.115438	0.00206804	7.74949e-05	Promoter (<=1kb)	0
	orf19.12624	C7_03040W_A	7	0.91326	-0.130903	0.00208083	7.91082e-05	Promoter (<=1kb)	0
	IPF2239.1	C7_01130C_A	7	1.13094	0.177525	0.00208083	7.91124e-05	Promoter (<=1kb)	294
PCL5	orf19.11495	C5_05190W_A	5	0.912745	-0.131717	0.00216373	8.28561e-05	Promoter (<=1kb)	0
HHT1	orf19.14083	C3_07090W_A	3	1.11236	0.153621	0.00216615	8.35414e-05	Promoter (<=1kb)	-91
TLO8	IPF3460.1	C3_07970C_A	3	1.11703	0.159672	0.00219554	8.70068e-05	Promoter (1-2kb)	-1994
ZCF35	IPF1264.2	C3_05910W_A	3	0.899212	-0.153266	0.00219554	8.62302e-05	Promoter (<=1kb)	0
GPI19	orf19.11041	C2_05280C_A	2	0.893497	-0.162465	0.00219554	8.78395e-05	Promoter (<=1kb)	142
	orf19.8894	C4_03600C_A	4	0.931448	-0.102453	0.00219554	8.78988e-05	Promoter (<=1kb)	0
BTA1	orf19.8764	C1_11490C_A	1	0.911821	-0.133178	0.00219554	8.83249e-05	Promoter (<=1kb)	662
	IPF3446.1	C3_07900C_A	3	1.14221	0.191825	0.00219554	8.8529e-05	Promoter (<=1kb)	0
	orf19.8571	C5_00330C_A	5	0.930829	-0.103411	0.00219554	8.88787e-05	Promoter (<=1kb)	0
FAV3	orf19.9470	C2_00080C_A	2	1.14	0.18903	0.00227439	9.26926e-05	Promoter (<=1kb)	0
	orf19.8368	C4_05180C_A	4	0.932506	-0.100815	0.00237469	9.74297e-05	Promoter (<=1kb)	0
	orf19.10783	CR_00820C_A	R	0.90516	-0.143755	0.00249172	0.000102913	Promoter (<=1kb)	0
PMT2	orf19.14104	C3_06890W_A	3	0.914564	-0.128844	0.00258424	0.000107441	Promoter (<=1kb)	0
	orf19.8924	C7_03310W_A	7	1.10526	0.14439	0.00265072	0.00011093	Promoter (<=1kb)	-148
PHO100	orf19.11902	C1_07430W_A	1	0.938036	-0.0922852	0.00270693	0.000114819	Promoter (<=1kb)	0
	IPF5217.1	C1_14520W_A	1	1.14579	0.196339	0.00270693	0.000115987	Promoter (<=1kb)	0
PAM17	orf19.7870	C3_02500W_A	3	0.891108	-0.166328	0.00270693	0.00011664	Promoter (<=1kb)	0
	IPF22717.1	C1_01930W_A	1	0.915247	-0.127766	0.00270693	0.000116654	Promoter (1-2kb)	-1043
ADA2	orf19.9867	C1_10860C_A	1	0.900731	-0.150832	0.00270693	0.000117065	Promoter (<=1kb)	0
	IPF7559	C3_05330C_A	3	0.881545	-0.181894	0.00270693	0.000117725	Promoter (<=1kb)	0
	IPF23702.1	C2_05410W_A	2	0.891793	-0.165218	0.00283172	0.000124412	Promoter (<=1kb)	-16
	orf19.12099	C4_01560C_A	4	0.90013	-0.151795	0.00283172	0.000124701	Promoter (<=1kb)	0
IMP2	orf19.9537	C5_00860W_A	5	0.915796	-0.126902	0.00308319	0.000138991	Promoter (<=1kb)	0
RPM2	orf19.7710	C1_04950C_A	1	0.884155	-0.177629	0.00308319	0.000140018	Promoter (<=1kb)	-279
	orf19.8397	C1_04700C_A	1	0.912931	-0.131422	0.00308319	0.00014041	Promoter (<=1kb)	0
ERG13	IPF5977.1	CR_09160C_A	R	0.942467	-0.085486	0.00308319	0.000140692	Promoter (<=1kb)	0
YST1	IPF7549.1	C3_05370C_A	3	0.925548	-0.11162	0.00308319	0.000140753	Promoter (<=1kb)	0
	orf19.8766	C6_00170C_A	6	1.10854	0.148663	0.00308319	0.000140835	Promoter (<=1kb)	0
DIP5	orf19.10459	C1_02530C_A	1	0.924744	-0.112874	0.00318833	0.000146975	Promoter (<=1kb)	0
	orf19.12481	C1_13770C_A	1	0.913484	-0.130548	0.00318833	0.000147382	Promoter (<=1kb)	0
SEC26	orf19.8161	CR_04380C_A	R	0.932045	-0.101528	0.00320753	0.000149146	Promoter (<=1kb)	0
GPI8	orf19.10317	C1_07460C_A	1	0.922648	-0.116148	0.00324344	0.000151954	Promoter (<=1kb)	0
POL2	orf19.9901	CR_07000C_A	R	0.940933	-0.0878362	0.00324344	0.000153324	Promoter (<=1kb)	0
	orf19.10297	C1_07640C_A	1	0.90473	-0.14444	0.00324344	0.000153478	Promoter (<=1kb)	-14
	orf19.11739	C5_02510C_A	5	1.07771	0.107974	0.00351504	0.000167596	Promoter (<=1kb)	0
MEA1	orf19.13340	C3_04610W_A	3	0.890811	-0.166809	0.00351504	0.000168253	Promoter (<=1kb)	-271
FOX3	orf19.9271	C3_01460C_A	3	0.914094	-0.129585	0.00354224	0.000170523	Promoter (<=1kb)	0
SPT6	IPF1910.1	C7_04300W_A	7	1.11713	0.159796	0.00368036	0.000179164	Promoter (<=1kb)	914
	orf19.14089	C3_07030C_A	3	0.91428	-0.129292	0.00368036	0.000179186	Promoter (<=1kb)	0
LIP8	orf19.8925	C7_03300C_A	7	0.896116	-0.158243	0.00386564	0.000190467	Promoter (1-2kb)	1627
RME1	orf19.11918	C1_07330W_A	1	0.922852	-0.115829	0.00386564	0.000190674	Promoter (2-3kb)	-2595
	IPF2001.1	CR_09410W_A	R	1.12456	0.169365	0.00386564	0.000191755	Distal Intergenic	-3574
	orf19.1409.3	C4_04400C_A	4	0.906748	-0.141226	0.00386564	0.000192436	Promoter (1-2kb)	1285
	IPF673.1	CR_10200W_A	R	0.936504	-0.0946428	0.00391266	0.000195847	Promoter (<=1kb)	0
	orf19.8378	C1_04840C_A	1	0.920891	-0.118898	0.00398252	0.000200433	Promoter (<=1kb)	0
	IPF468.1	C7_00630C_A	7	0.916136	-0.126366	0.00399739	0.000203414	Promoter (2-3kb)	-2649
PRE8	IPF1990.1	CR_09380W_A	R	0.909329	-0.137125	0.00399739	0.000205442	Promoter (<=1kb)	0
	orf19.11280	C4_04800W_A	4	1.10143	0.139382	0.00399739	0.000205649	Promoter (2-3kb)	-2218
PGA58	orf19.11809	C5_03050C_A	5	1.07303	0.101684	0.00399739	0.000206106	Promoter (<=1kb)	0
HXK1	orf19.9701	C6_04580W_A	6	1.10943	0.149825	0.00399739	0.000206648	Promoter (<=1kb)	0
MMS22	IPF423.1	CR_00390W_A	R	0.925128	-0.112274	0.00400354	0.000208061	Promoter (<=1kb)	0
TEF1	orf19.12585	C2_08370C_A	2	0.891459	-0.165759	0.00410589	0.000214504	Promoter (<=1kb)	-150
	orf19.3663.1	C1_02060W_A	1	0.900788	-0.15074	0.00450702	0.000236693	Promoter (<=1kb)	0
ROD1	orf19.9084	C2_01970C_A	2	0.905357	-0.143442	0.00459801	0.000242729	Promoter (1-2kb)	1643
KEX1	orf6.7946	C7_00940W_A	7	0.931958	-0.101663	0.00469875	0.000250277	Promoter (<=1kb)	0
tN(GUU)2	tN(GUU)2.2	C1_05570W_A	1	0.922794	-0.11592	0.00469875	0.000250617	Promoter (<=1kb)	0
	orf19.9236	C3_01790C_A	3	0.895141	-0.159813	0.0047059	0.000252286	Promoter (<=1kb)	0
CMK2	orf19.9323	C2_10260C_A	2	0.90642	-0.141748	0.00471308	0.00025396	Promoter (<=1kb)	0
tV(AAC)5	C3_05480C_B	C3_05480C_A	3	0.908422	-0.138565	0.00475256	0.000257387	Promoter (<=1kb)	0
	orf19.12964	C6_02490C_A	6	0.916568	-0.125687	0.00475431	0.000258782	Promoter (<=1kb)	0
	IPF5234.2	C1_14450C_A	1	1.13314	0.180329	0.00479663	0.000262398	Promoter (<=1kb)	0
ECM21	orf19.12352	C1_10180C_A	1	1.09583	0.13202	0.00491462	0.000270197	Promoter (<=1kb)	0
BUB3	orf19.10178	C5_03240W_A	5	1.11354	0.155159	0.00511991	0.000283624	Promoter (<=1kb)	-134
KIS2	orf19.12464	C1_13610C_A	1	0.93481	-0.0972553	0.00511991	0.000284284	Promoter (<=1kb)	0
	orf19.13152	C6_03620C_A	6	0.927147	-0.10913	0.00514305	0.000287466	Promoter (<=1kb)	0
PPZ1	orf19.8345	CR_06420W_A	R	1.0934	0.128824	0.00514305	0.000290757	Promoter (<=1kb)	0
ADE6	orf19.13694	CR_04740C_A	R	0.906329	-0.141893	0.00514305	0.00029104	Promoter (1-2kb)	1507
	orf19.3931.1	C5_04450C_A	5	0.903768	-0.145976	0.00514305	0.000291196	Promoter (<=1kb)	0
	orf19.11378	C5_04140W_A	5	0.910486	-0.135291	0.00524288	0.000298282	Promoter (<=1kb)	0
PRE2	orf19.9775	C2_06820C_A	2	0.932447	-0.100906	0.0052449	0.000299831	Promoter (<=1kb)	0
ATX1	IPF24942.1	CR_06950C_A	R	0.892477	-0.164113	0.00525881	0.000302519	Promoter (<=1kb)	0
MKC1	IPF363.1	CR_00120C_A	R	1.07509	0.104451	0.00525881	0.000303504	Promoter (<=1kb)	0
DNM1	IPF2980.1	C3_05520C_A	3	0.916153	-0.12634	0.0055017	0.000319026	Promoter (<=1kb)	0
MSN4	orf19.12215	C1_08940C_A	1	0.907839	-0.139492	0.00552237	0.000321736	Promoter (<=1kb)	0
tE(UUC)6	tE(UUC)6.2	C3_04010C_A	3	0.911478	-0.13372	0.0057517	0.00033667	Promoter (<=1kb)	0
	orf19.10731	C5_03920C_A	5	1.10768	0.147537	0.00584853	0.000343937	Promoter (<=1kb)	0
VID27	IPF5734.2	C6_00130C_A	6	1.1032	0.141701	0.00595615	0.000352329	Promoter (<=1kb)	0
ELF1	IPF1989.1	CR_09370W_A	R	0.918621	-0.122459	0.00595615	0.000354831	Promoter (<=1kb)	0
	snR50	C2_06410W_A	2	0.904238	-0.145225	0.00595615	0.000355782	Promoter (<=1kb)	271
	orf19.12825	C2_10820C_A	2	1.10407	0.14283	0.00595615	0.000358512	Promoter (<=1kb)	0
	orf19.8886	C4_03720C_A	4	0.897343	-0.156268	0.00595615	0.000359598	Promoter (<=1kb)	-64
	IPF1943.2	C7_04210C_A	7	1.08532	0.11812	0.00595615	0.000360142	Promoter (2-3kb)	-2982
	orf19.11333	CR_06030C_A	R	0.901388	-0.149779	0.00595615	0.00036167	Promoter (<=1kb)	-583
MET8	orf19.14072	C3_07210W_A	3	0.900374	-0.151403	0.0059734	0.000364351	Promoter (<=1kb)	-188
	orf19.4936.1	C1_13100W_A	1	0.904298	-0.145129	0.00673166	0.000413933	Promoter (<=1kb)	115
tH(GUG)1	tH(GUG)1.2	CR_05070W_A	R	0.91502	-0.128125	0.00673166	0.000414285	Promoter (<=1kb)	0
LIP2	orf19.12267	C1_09420W_A	1	0.931572	-0.102261	0.0069626	0.000430402	Promoter (<=1kb)	0
	IPF2233.1	C7_01160C_A	7	0.937227	-0.0935298	0.007018	0.000440186	Promoter (<=1kb)	0
	IPF2216.1	C7_01280C_A	7	0.904998	-0.144014	0.007018	0.000440767	Promoter (<=1kb)	0
	orf19.11537	C5_05510C_A	5	1.11247	0.153766	0.007018	0.000442409	Promoter (1-2kb)	1258
RPC19	orf19.7805	CR_02520W_A	R	0.905154	-0.143764	0.007018	0.000442758	Promoter (1-2kb)	-1275
CHC1	orf19.10990	C6_02120W_A	6	0.926876	-0.109552	0.007018	0.000445289	Promoter (<=1kb)	0
IPT1	orf19.12233	C1_09120W_A	1	0.915687	-0.127073	0.007018	0.000445344	Promoter (<=1kb)	0
CDH1	orf19.9631	C2_00450C_A	2	0.934104	-0.0983455	0.00712279	0.000453942	Promoter (<=1kb)	0
	orf19.13305	C3_04370C_A	3	0.932165	-0.101343	0.0071347	0.000456652	Promoter (<=1kb)	0
	orf19.13195	C6_03960W_A	6	1.08876	0.12269	0.00716012	0.000460238	Promoter (1-2kb)	1951
	orf19.11898	C4_06090C_A	4	0.918199	-0.12312	0.00718775	0.000465455	Promoter (<=1kb)	0
	orf19.8564	C5_00400C_A	5	0.902806	-0.147512	0.00718775	0.000466798	Promoter (<=1kb)	0
SMI1	orf19.12525	C1_07870C_A	1	0.910644	-0.135041	0.00718775	0.000467911	Promoter (<=1kb)	0
HNM1	orf19.9554	C2_01210C_A	2	0.924615	-0.113076	0.00727079	0.000475461	Promoter (<=1kb)	0
	orf19.11666	C4_00530C_A	4	0.896729	-0.157256	0.00727079	0.000477295	Promoter (<=1kb)	-281
BCY1	orf19.9565	C2_01110C_A	2	0.938786	-0.0911319	0.00730024	0.000481225	Promoter (<=1kb)	0
XUT1	orf19.10400	C4_06530C_A	4	0.911848	-0.133134	0.00746949	0.000494425	Promoter (<=1kb)	0
UTP15	orf19.11092	C2_08670C_A	2	0.912706	-0.131778	0.00751839	0.000499718	Promoter (<=1kb)	0
OPT2	orf19.11233	CR_02240C_A	R	0.925296	-0.112013	0.00765852	0.000511126	Promoter (<=1kb)	495
PGM2	orf19.10359	CR_02820W_A	R	1.09834	0.13532	0.00769866	0.000515911	Promoter (<=1kb)	-135
	orf19.10987	C6_02420W_A	6	0.920599	-0.119355	0.0077413	0.000520886	Promoter (<=1kb)	0
CAN3	orf19.11123	C6_00830C_A	6	0.910641	-0.135046	0.0077698	0.000524929	Promoter (<=1kb)	-373
SAC7	IPF5642.1	C7_00080C_A	7	1.09022	0.124616	0.00801317	0.000543563	Promoter (<=1kb)	0
	orf19.12636	C7_02920W_A	7	0.920686	-0.119218	0.00826344	0.0005628	Promoter (<=1kb)	-312
	IPF2373.2	C7_00880C_A	7	0.919101	-0.121704	0.00834406	0.000571582	Promoter (<=1kb)	147
RSC58	orf19.9617	C2_00570W_A	2	0.938778	-0.0911446	0.00834406	0.000572855	Promoter (<=1kb)	0
ARC18	orf19.7768	C6_01140C_A	6	0.90447	-0.144856	0.00836306	0.000576448	Promoter (<=1kb)	-149
	orf19.8683	C6_04240W_A	6	0.910428	-0.135384	0.00840332	0.000581521	Promoter (<=1kb)	0
	orf19.12417	C1_13250W_A	1	0.905786	-0.142758	0.0084213	0.000585069	Promoter (<=1kb)	-784
RBT4	orf19.13583	C1_07030C_A	1	1.07217	0.100535	0.00849826	0.00059274	Promoter (<=1kb)	0
PGI1	orf19.11369	CR_06340C_A	R	1.07106	0.0990384	0.00859665	0.000603009	Promoter (<=1kb)	0
FAD2	orf19.7765	C6_01110W_A	6	0.912354	-0.132335	0.00859665	0.000605336	Promoter (<=1kb)	0
PHO80	orf19.13178	C6_03810W_A	6	0.928282	-0.107366	0.00859665	0.000606656	Promoter (<=1kb)	0
	IPF5248.1	C1_14380C_A	1	1.11189	0.153009	0.00869266	0.000615809	Promoter (<=1kb)	0
HSP31	orf19.11148	C1_02070W_A	1	0.917357	-0.124445	0.00880065	0.000625867	Promoter (<=1kb)	0
	IPF404.1	CR_00280C_A	R	1.07471	0.103949	0.00884652	0.000631548	Promoter (<=1kb)	0
tY(GUA)3	tY(GUA)3.2	C3_06960C_A	3	0.898206	-0.154882	0.00887183	0.000637094	Promoter (<=1kb)	0
	orf19.9786	C2_06920C_A	2	0.923	-0.115597	0.00887183	0.000638364	Promoter (<=1kb)	0
	IPF2343.1	C7_01020C_A	7	0.908143	-0.139009	0.00887183	0.000640636	Promoter (<=1kb)	0
ERV46	orf19.8218	C5_00830C_A	5	0.92518	-0.112194	0.00889754	0.000648367	Promoter (<=1kb)	0
NAA20	orf19.13624	C1_06650W_A	1	0.926052	-0.110834	0.00889754	0.000650973	Promoter (<=1kb)	0
	orf19.7736	C6_00890W_A	6	0.922979	-0.11563	0.00889754	0.000651054	Promoter (<=1kb)	0
HAP3	orf19.12116	C4_01390W_A	4	1.10862	0.148769	0.00889754	0.00065441	Promoter (<=1kb)	-206
POL3	orf19.12649	C7_02790C_A	7	1.09481	0.130683	0.00889754	0.00065466	Promoter (<=1kb)	0
	orf19.10490	C1_02850W_A	1	1.08858	0.122454	0.0089694	0.000662401	Promoter (<=1kb)	0
GPX3	orf19.11915	C1_07350C_A	1	0.92718	-0.109079	0.00897763	0.000665464	Promoter (<=1kb)	0
RPA190	orf19.9397	C1_10670C_A	1	0.899269	-0.153176	0.00906988	0.000675251	Promoter (2-3kb)	2804
SNX4	orf19.9541	C2_01350C_A	2	1.06925	0.096603	0.00906988	0.000677264	Promoter (<=1kb)	0
CSA1	orf6.8439	C7_00090C_A	7	1.07508	0.104445	0.00920111	0.00069065	Promoter (<=1kb)	0
	orf19.9520	C5_01070C_A	5	0.90666	-0.141367	0.00920111	0.000692097	Promoter (<=1kb)	-344
CRD2	orf19.12144.1	C4_01160W_A	4	0.908935	-0.137751	0.00921857	0.00069751	Promoter (<=1kb)	704
	orf19.13197	C6_03990C_A	6	1.10631	0.145762	0.00921857	0.000698453	Promoter (<=1kb)	0
PGA23	orf19.11225	CR_02280W_A	R	1.09405	0.129674	0.00948208	0.000721011	Promoter (<=1kb)	0
	orf19.13906	C7_01710W_A	7	0.905771	-0.142781	0.00950114	0.000727872	Promoter (<=1kb)	0
RPL10A	orf19.10969	C6_02240C_A	6	0.903016	-0.147176	0.00950114	0.00073019	Promoter (<=1kb)	0
RIB3	orf19.12693	C1_12360C_A	1	0.914936	-0.128257	0.00950114	0.000730257	Promoter (<=1kb)	0
FAA4	IPF20033.1	CR_10160W_A	R	0.91894	-0.121957	0.00964868	0.000744237	Promoter (2-3kb)	-2528
KSP1	orf19.11910	C1_07380C_A	1	0.929357	-0.105695	0.00986896	0.000763927	Promoter (1-2kb)	1032
MEC1	orf19.8870	C5_04060C_A	5	0.913188	-0.131016	0.00996022	0.000773715	Exon (XM_705572.2/CAALFM_C504060CA, exon 1 of 1)	3900
ARG81	orf19.12230	C1_09090C_A	1	0.90854	-0.138378	0.00999831	0.000780997	Promoter (<=1kb)	0
POP3	IPF4924.1	CR_10690W_A	R	1.0935	0.128957	0.00999831	0.000782143	Promoter (<=1kb)	0
RNR1	orf19.13201	C2_03160C_A	2	0.944552	-0.0822983	0.0100885	0.000794159	Promoter (<=1kb)	0
ECM1	orf19.12758	C4_04100C_A	4	0.900123	-0.151806	0.0100885	0.000795466	Promoter (<=1kb)	-50
PGA53	orf19.12120	C4_01360W_A	4	0.90222	-0.148449	0.0100885	0.000797481	Promoter (1-2kb)	-1777
HTA2	orf19.8653	C1_04170C_A	1	0.918673	-0.122377	0.0101368	0.000804069	Promoter (<=1kb)	0
NMD5	orf19.11665	C4_00540C_A	4	0.932556	-0.100737	0.0101387	0.000806994	Promoter (<=1kb)	0
NCE102	orf19.13381	C3_04910C_A	3	0.935534	-0.0961377	0.0101585	0.000811343	Promoter (<=1kb)	0
	orf19.12346	C1_10140C_A	1	1.10618	0.145589	0.0102839	0.000824177	Distal Intergenic	-4656
PUT4	orf19.10462	C1_02570C_A	1	0.946031	-0.080041	0.0104002	0.000836337	Promoter (<=1kb)	0
NAG3	orf6.683	C6_04610C_A	6	1.10161	0.139614	0.0105807	0.000853747	Promoter (<=1kb)	0
REC8	orf19.8398	C1_04690C_A	1	0.914423	-0.129066	0.0107687	0.000874686	Promoter (<=1kb)	498
PGA11	IPF647.1	CR_10330W_A	R	1.06662	0.0930519	0.0107687	0.00087626	Promoter (<=1kb)	0
GLC3	orf19.13067	C6_03340C_A	6	1.09707	0.133656	0.0107687	0.000878039	Promoter (<=1kb)	-278
	orf19.11463	C5_04920C_A	5	0.917475	-0.124259	0.0107687	0.000881296	Promoter (<=1kb)	828
RPL43A	IPF23373.1	C5_04590C_A	5	0.940012	-0.0892491	0.0107687	0.000883649	Promoter (<=1kb)	0
	orf19.8706	C5_03850W_A	5	0.916841	-0.125256	0.0107953	0.000890583	Promoter (<=1kb)	0
ALD5	orf19.13228	C2_02970C_A	2	1.06124	0.0857536	0.0107953	0.000891738	Promoter (<=1kb)	0
	orf19.11145	C1_02040C_A	1	0.917333	-0.124482	0.0108947	0.000902925	Promoter (<=1kb)	-433
GPM1	orf19.8522	C2_03270W_A	2	1.06405	0.0895657	0.0109318	0.00090899	Promoter (<=1kb)	0
	orf19.12734	C1_11970C_A	1	0.928962	-0.106308	0.0111506	0.000930234	Promoter (<=1kb)	0
SMC4	orf19.8579	C5_00300C_A	5	0.943114	-0.084496	0.0112723	0.000943471	Promoter (<=1kb)	0
NAN1	orf19.10203	C4_03030C_A	4	0.939805	-0.0895671	0.0116674	0.000980611	Promoter (<=1kb)	0
MUP1	orf19.12745	C1_11870W_A	1	0.943947	-0.0832223	0.0116674	0.000982919	Promoter (<=1kb)	0
	orf19.9526	C5_01000C_A	5	0.944743	-0.0820061	0.0118168	0.000999325	Promoter (<=1kb)	0
SKY2	orf19.7708	C2_06600W_A	2	0.93319	-0.0997567	0.0118168	0.00100197	Promoter (<=1kb)	0
	IPF5239.2	C1_14430C_A	1	1.10654	0.146062	0.0118441	0.00100962	Promoter (<=1kb)	0
	orf19.8889	C4_03690C_A	4	0.94395	-0.0832179	0.0118441	0.00101077	Promoter (<=1kb)	0
NUP	orf19.13923	C7_01560C_A	7	0.906278	-0.141975	0.0119328	0.00102227	Promoter (<=1kb)	0
	orf19.11488	C5_05130C_A	5	0.929235	-0.105884	0.0119328	0.00102486	Promoter (<=1kb)	0
GUT1	orf19.8193	CR_05220C_A	R	0.935496	-0.096196	0.0120561	0.00104427	Promoter (<=1kb)	0
	orf19.12982	C6_02660C_A	6	1.09277	0.127984	0.0120561	0.00104525	Promoter (<=1kb)	-386
GDS1	orf19.9519	C5_01080C_A	5	0.921563	-0.117846	0.0120561	0.00104534	Promoter (<=1kb)	-752
SDC1	orf19.11380	C5_04160W_A	5	0.924161	-0.113783	0.0121978	0.00106097	Promoter (<=1kb)	0
	orf19.11461	C5_04910W_A	5	0.911146	-0.134246	0.012343	0.00107697	Promoter (1-2kb)	1576
	IPF502.1	C7_00450C_A	7	0.925183	-0.112189	0.0123998	0.00108532	Promoter (<=1kb)	0
	orf19.9241	C3_01720C_A	3	0.927747	-0.108196	0.0124545	0.00109838	Promoter (<=1kb)	0
	orf19.11302	C4_04600C_A	4	0.926657	-0.109893	0.0124545	0.00109869	Promoter (1-2kb)	-1105
HSP78	orf19.8501	C2_03390C_A	2	1.09569	0.13184	0.0124545	0.00110296	Promoter (2-3kb)	2700
	orf19.8903	C4_03560W_A	4	0.905718	-0.142866	0.0124545	0.00110374	Promoter (1-2kb)	1731
	orf19.8043	C1_05520W_A	1	0.933889	-0.0986773	0.0127849	0.00113651	Promoter (<=1kb)	0
	orf19.10385	C4_06650W_A	4	0.913352	-0.130758	0.013191	0.00117622	Promoter (<=1kb)	0
BMT4	orf19.13055	C6_03250W_A	6	0.921583	-0.117815	0.0133398	0.00119314	Promoter (<=1kb)	-1
	orf19.9231	C3_01850W_A	3	0.906893	-0.140996	0.0134239	0.00120433	Promoter (<=1kb)	0
NOP14	orf19.13380	C3_04900W_A	3	0.912095	-0.132744	0.0135694	0.00122246	Promoter (<=1kb)	-106
	IPF1899.2	C7_04310C_A	7	1.1034	0.14195	0.0135694	0.00122481	Promoter (<=1kb)	0
HMG1	orf19.8633	C1_03780C_A	1	0.925954	-0.110988	0.013628	0.00123383	Promoter (1-2kb)	1619
	orf19.14094	C3_06990W_A	3	0.91214	-0.132673	0.0138296	0.00125762	Promoter (<=1kb)	0
	IPF592.1	CR_10600C_A	R	1.09335	0.128756	0.0138296	0.00125964	Promoter (<=1kb)	0
DYN1	orf19.13420	C3_05210C_A	3	0.930792	-0.103469	0.0140718	0.00129042	Promoter (<=1kb)	0
	orf19.11210	CR_02410W_A	R	0.911516	-0.13366	0.0140718	0.00129284	Promoter (<=1kb)	230
VPS15	orf19.7773	C6_01190C_A	6	0.920341	-0.11976	0.0140718	0.00129325	Promoter (<=1kb)	0
PTC4	orf19.13959	CR_05740C_A	R	0.942892	-0.0848362	0.0142523	0.00131374	Promoter (<=1kb)	0
RIO2	orf19.13726	CR_08100C_A	R	1.07551	0.105023	0.0143313	0.00132494	Promoter (<=1kb)	0
	orf19.11280	C4_04800W_A	4	0.936413	-0.0947838	0.0145443	0.00136012	Promoter (<=1kb)	0
	orf19.909.1	C2_03210W_A	2	1.09434	0.130059	0.0145443	0.0013591	Promoter (<=1kb)	0
DCR1	orf19.11277	C4_04830W_A	4	0.944937	-0.08171	0.0145443	0.00136054	Promoter (<=1kb)	0
tQ(UUG)3	tQ(UUG)3.2	C2_05240C_A	2	0.90863	-0.138236	0.0145443	0.00136054	Promoter (<=1kb)	4
TPO2	IPF1922.2	C7_04250W_A	7	1.07983	0.110803	0.0145481	0.00136488	Promoter (<=1kb)	0
	orf19.13180	C6_03820C_A	6	0.932294	-0.101143	0.0145513	0.0013696	Promoter (<=1kb)	0
	orf19.8798	C6_04120C_A	6	1.10061	0.138299	0.0145513	0.00137314	Promoter (2-3kb)	-2514
	orf19.10441	C4_06130W_A	4	0.924384	-0.113437	0.0146822	0.00138951	Promoter (1-2kb)	1180
	orf19.11463	C5_04920C_A	5	0.947179	-0.0782916	0.0147311	0.00139816	Promoter (<=1kb)	0
ATC1	orf19.13595	C1_06940C_A	1	1.08523	0.118007	0.0147338	0.00140447	Promoter (<=1kb)	0
	orf19.10811	C1_01130W_A	1	0.923514	-0.114794	0.0147338	0.00140648	Promoter (<=1kb)	10
UTP22	orf19.9142	C2_02450C_A	2	0.934593	-0.0975904	0.014833	0.00142001	Promoter (<=1kb)	0
	IPF2517.1	CR_00650W_A	R	0.93147	-0.102419	0.0149582	0.00143608	Promoter (1-2kb)	-1350
TUP1	orf19.13528	C1_00060W_A	1	1.10093	0.138723	0.0151703	0.00146462	Promoter (<=1kb)	0
	orf19.8799	C6_04110W_A	6	0.915143	-0.12793	0.0151703	0.00146475	Promoter (<=1kb)	540
CDS1	orf19.8866	C5_04100W_A	5	0.920259	-0.119889	0.0151786	0.00147088	Promoter (<=1kb)	0
	orf19.12969	C6_02540C_A	6	0.937738	-0.0927434	0.0151786	0.00147608	Promoter (<=1kb)	0
CIS312	orf19.8740	C1_11710C_A	1	1.05496	0.0771861	0.0151786	0.00148094	Promoter (<=1kb)	0
FGR37	orf19.10916	C6_01730W_A	6	1.06178	0.0864849	0.0151786	0.00148215	Promoter (<=1kb)	0
	IPF25147.1	C2_08030W_A	2	0.924124	-0.113841	0.0153967	0.00150767	Promoter (2-3kb)	-2604
URA3	orf19.9284	C3_01350C_A	3	0.930422	-0.104044	0.0159951	0.00157063	Promoter (<=1kb)	0
RAS1	orf19.9329	C2_10210C_A	2	0.929593	-0.105329	0.0161098	0.00158732	Promoter (<=1kb)	0
	orf19.11126	C6_00810C_A	6	1.08499	0.117681	0.0161098	0.00159071	Promoter (<=1kb)	19
SAP155	orf19.8256	CR_05120W_A	R	0.928164	-0.107548	0.0161662	0.00160071	Promoter (<=1kb)	0
SOD6	orf19.9656	C2_00240C_A	2	1.08072	0.111988	0.0162443	0.00161287	Promoter (<=1kb)	0
CHA1	orf19.9548	C2_01270W_A	2	0.943272	-0.0842545	0.0162827	0.00162114	Promoter (<=1kb)	0
	orf19.13642	C1_06510C_A	1	0.930548	-0.103847	0.0162937	0.0016267	Promoter (<=1kb)	0
MIS12	IPF349.1	CR_00080W_A	R	1.08979	0.12405	0.0163465	0.00163644	Promoter (<=1kb)	0
	orf19.8300	C1_11200W_A	1	1.07763	0.107863	0.0164226	0.00164855	Promoter (<=1kb)	0
	orf19.12126	C4_01310W_A	4	0.91003	-0.136013	0.0167613	0.00168713	Promoter (<=1kb)	-46
KEL1	orf19.13511	C1_00140W_A	1	1.08857	0.122437	0.0168153	0.00169716	Promoter (<=1kb)	135
IFF5	orf19.10397	C4_06550C_A	4	0.940553	-0.0884191	0.0169369	0.00171407	Promoter (<=1kb)	0
BUB1	orf19.10193	C4_03120C_A	4	0.931406	-0.102518	0.0170596	0.00173116	Promoter (<=1kb)	0
URA2	orf19.9896	CR_07050C_A	R	0.916066	-0.126476	0.0171034	0.00174028	Promoter (<=1kb)	-694
	orf19.9557	C2_01190C_A	2	0.943911	-0.0832772	0.017356	0.00177486	Promoter (<=1kb)	0
	orf19.13503	C1_00190C_A	1	1.08042	0.111594	0.017356	0.00177547	Promoter (<=1kb)	0
MEC1	orf19.8870	C5_04060C_A	5	0.916648	-0.12556	0.0179481	0.00184095	Promoter (<=1kb)	0
LTV1	IPF579.1	CR_10650W_A	R	1.08169	0.113282	0.0180391	0.00185637	Promoter (<=1kb)	0
STT3	orf19.9053	C2_01670C_A	2	0.927194	-0.109057	0.0180391	0.00186171	Promoter (<=1kb)	260
tP(UGG)2	tP(UGG)2.2	C2_09200W_A	2	1.05926	0.0830549	0.0180391	0.0018651	Promoter (<=1kb)	0
ALO1	IPF967.1	CR_09790W_A	R	0.918961	-0.121924	0.0180999	0.00187633	Promoter (<=1kb)	287
CUP9	orf19.13867	C7_02040C_A	7	1.08918	0.123247	0.018472	0.00191996	Promoter (<=1kb)	0
PSP1	orf19.8288	C1_11310C_A	1	0.946892	-0.0787286	0.0186637	0.00194499	Promoter (<=1kb)	0
HGT5	orf19.13426	C3_05270C_A	3	0.913482	-0.130551	0.0187737	0.00196158	Promoter (<=1kb)	0
	orf19.12395	C1_13010W_A	1	0.913655	-0.130279	0.0189373	0.00198744	Promoter (<=1kb)	0
	orf19.12963	C6_02480W_A	6	0.92931	-0.105767	0.0189373	0.0019923	Promoter (<=1kb)	0
SMF11	orf19.12159	C4_00990W_A	4	0.933225	-0.0997035	0.0189373	0.00199614	Promoter (<=1kb)	0
FGR6-1	orf19.12658	C7_02750W_A	7	1.0963	0.132642	0.0189373	0.0019994	Promoter (<=1kb)	-170
NBP35	orf19.8367	C4_05170C_A	4	0.921372	-0.118145	0.0192084	0.00203327	Promoter (<=1kb)	25
NEO1	orf19.8405	C1_04630C_A	1	0.944545	-0.0823089	0.0192294	0.00204076	Promoter (<=1kb)	0
	orf19.10173	C5_03300C_A	5	0.913599	-0.130367	0.019289	0.00205236	Promoter (<=1kb)	-240
CSR1	orf19.11274	C4_04850C_A	4	0.939512	-0.0900169	0.0196168	0.00209356	Promoter (<=1kb)	0
NUO3	orf6.819	C6_00200C_A	6	1.08381	0.116109	0.0196168	0.00209797	Promoter (<=1kb)	0
	orf19.11035	C2_05220C_A	2	0.918572	-0.122535	0.0198452	0.00212782	Promoter (<=1kb)	0
CHS1	orf19.12655	C7_02770W_A	7	1.09251	0.127645	0.0198967	0.00213879	Promoter (2-3kb)	-2947
RVS162	orf19.13706	C1_12730W_A	1	0.917321	-0.124501	0.0199715	0.00215229	Promoter (<=1kb)	-203
PDE2	orf19.10489	C1_02840W_A	1	0.921826	-0.117433	0.0201129	0.00217303	Promoter (<=1kb)	0
ACS1	orf19.9310	C2_10350C_A	2	0.935818	-0.0956997	0.0203608	0.00220658	Promoter (<=1kb)	0
CCC2	orf19.11803	C5_03020W_A	5	0.915074	-0.12804	0.0203608	0.00221095	Promoter (<=1kb)	0
BST1	orf19.8655	C1_04190C_A	1	0.920489	-0.119527	0.020398	0.00222498	Promoter (<=1kb)	0
ECM38	orf19.8905	C4_03540C_A	4	0.943092	-0.0845293	0.020398	0.00222615	Promoter (<=1kb)	0
MRV2	orf19.11383	C5_04190W_A	5	0.932179	-0.101322	0.0204862	0.00224138	Promoter (<=1kb)	0
BMT1	orf19.14074	C3_07180C_A	3	0.920775	-0.11908	0.0209612	0.00229928	Promoter (<=1kb)	-219
	orf19.10476	C1_02690C_A	1	0.923533	-0.114764	0.0209612	0.00230482	Promoter (<=1kb)	0
	orf19.12831	C3_00790W_A	3	0.925999	-0.110917	0.0210845	0.00232414	Promoter (1-2kb)	1225
HAC1	orf19.9968	C1_06130C_A	1	0.921451	-0.11802	0.0212376	0.00234682	Promoter (<=1kb)	0
FGR27	IPF2319.1	C5_03680W_A	5	0.927441	-0.108673	0.0212703	0.00235625	Promoter (<=1kb)	314
	orf19.9871	C1_10820C_A	1	0.917049	-0.124929	0.0215643	0.00239472	Promoter (<=1kb)	0
	orf19.8224	CR_08040W_A	R	1.0819	0.11357	0.0216048	0.00240529	Promoter (<=1kb)	0
FGR6-3	IPF12868.1	C1_07770W_A	1	1.09415	0.129807	0.0216048	0.00241104	Distal Intergenic	-3469
	IPF692.1	CR_10130W_A	R	0.930618	-0.10374	0.0216945	0.00243046	Promoter (<=1kb)	0
ARO10	orf19.9405	CR_06860C_A	R	0.935908	-0.0955614	0.0216945	0.00243291	Promoter (<=1kb)	0
FGR6-1	orf19.12658	C7_02750W_A	7	0.933296	-0.0995935	0.0217158	0.00245734	Distal Intergenic	-4275
RRN3	orf19.9479	C2_00030W_A	2	1.09312	0.128446	0.0217158	0.00244199	Promoter (<=1kb)	0
QCR7	orf19.13074	C6_03400C_A	6	0.914116	-0.129551	0.0217158	0.00245647	Promoter (<=1kb)	0
	IPF659.1	CR_10290C_A	R	0.945916	-0.0802157	0.0217158	0.00245907	Promoter (<=1kb)	0
STE24	orf19.13099	C4_00280W_A	4	1.08317	0.115263	0.0217411	0.00246788	Promoter (<=1kb)	-541
	orf19.12270	C1_09440W_A	1	0.925692	-0.111396	0.02176	0.00247597	Promoter (<=1kb)	0
FOX2	IPF19113.1	C3_00810C_A	3	0.939939	-0.0893606	0.0217633	0.0024823	Promoter (<=1kb)	0
	orf19.12395	C1_13010W_A	1	0.921277	-0.118293	0.0218086	0.00249837	Promoter (<=1kb)	881
ZCF18	orf19.10908	C6_01790C_A	6	0.948996	-0.0755261	0.0218086	0.0024994	Promoter (<=1kb)	0
DOM34	orf19.9957	CR_03070W_A	R	1.05295	0.0744386	0.0218466	0.00250973	Promoter (<=1kb)	0
	orf19.14212	C3_03690W_A	3	0.935509	-0.0961769	0.0221864	0.00255484	Promoter (<=1kb)	0
	orf19.11749	C5_02590C_A	5	1.09309	0.128417	0.0222598	0.00257306	Promoter (<=1kb)	-207
FLO8	orf19.8695	C6_04350C_A	6	0.945963	-0.080145	0.0222598	0.00257611	Promoter (<=1kb)	0
SUT1	orf19.11817	C5_03130W_A	5	0.940079	-0.0891464	0.0222598	0.00258928	Promoter (<=1kb)	0
MNS1	orf19.8638	C1_03730C_A	1	0.945469	-0.080898	0.0222598	0.00258944	Promoter (<=1kb)	0
tA(AGC)3	tA(AGC)3.2	C1_01730W_A	1	0.915399	-0.127528	0.0222598	0.00259373	Promoter (<=1kb)	0
	IPF1717.2	C4_07220C_A	4	1.09294	0.12822	0.0223794	0.00261379	Promoter (<=1kb)	0
HAK1	orf19.13627	C1_06610C_A	1	0.940481	-0.0885286	0.0226791	0.00265643	Promoter (<=1kb)	0
KRE9	orf19.13283	C3_04180W_A	3	1.05782	0.0811004	0.0226791	0.0026612	Promoter (<=1kb)	0
SSU81	orf19.12235	C1_09140C_A	1	0.915236	-0.127784	0.0229158	0.00269524	Promoter (<=1kb)	-231
PEP3	orf19.13030	C6_03020W_A	6	0.91963	-0.120874	0.0230685	0.00273145	Promoter (2-3kb)	-2766
ASR3	orf19.8462	C2_03790C_A	2	0.919174	-0.12159	0.0230685	0.00273406	Promoter (<=1kb)	0
CAN2	orf19.7758	C6_01060C_A	6	0.941336	-0.0872181	0.0230685	0.00273946	Promoter (<=1kb)	0
	orf19.10932	C6_01590W_A	6	0.919592	-0.120933	0.0230685	0.00274043	Promoter (<=1kb)	-672
tR(UCU)2	tR(UCU)2.2	C2_03730W_A	2	0.919741	-0.120701	0.0230685	0.00274475	Promoter (<=1kb)	0
	IPF5661.2	C7_00010C_A	7	1.09204	0.127031	0.0231662	0.00276271	Promoter (<=1kb)	0
ARO1	orf19.12175	C4_00890W_A	4	0.949014	-0.0754986	0.0234545	0.00280612	Promoter (<=1kb)	0
	orf19.11791	C5_02920W_A	5	0.920233	-0.119928	0.0234545	0.00280992	Promoter (<=1kb)	-81
	IPF2373.2	C7_00880C_A	7	0.928994	-0.106258	0.0235379	0.00283279	Promoter (2-3kb)	-2851
HOC1	orf19.10949	C6_01390W_A	6	1.09158	0.126418	0.0235379	0.00282869	Promoter (<=1kb)	-61
	orf19.12155	C4_01020C_A	4	0.944325	-0.0826449	0.0236261	0.00284987	Promoter (<=1kb)	0
	orf19.9856	C1_10950C_A	1	0.945779	-0.0804246	0.0238473	0.00288307	Promoter (<=1kb)	0
IFF4	IPF2507.1	CR_00610W_A	R	0.946457	-0.0793909	0.023987	0.00290652	Promoter (<=1kb)	180
tI(AAU)2	tI(AAU)2.2	C2_07970W_A	2	0.946626	-0.0791334	0.0240834	0.0029298	Promoter (<=1kb)	0
CAS4	orf19.9261	C3_01530C_A	3	0.936466	-0.0947013	0.0240834	0.00293138	Promoter (<=1kb)	0
	orf19.8659	C1_04220C_A	1	0.94517	-0.0813548	0.0240855	0.00293823	Promoter (<=1kb)	0
BUD2	orf19.8555	C5_00490C_A	5	0.923152	-0.11536	0.0246346	0.00301924	Promoter (<=1kb)	0
	orf19.9866	C1_10880W_A	1	0.930938	-0.103244	0.0246346	0.00301995	Promoter (<=1kb)	0
	IPF19350.2	CR_01510C_A	R	1.0672	0.0938311	0.0246346	0.00302542	Promoter (<=1kb)	8
RAD3	IPF5649.1	C7_00050C_A	7	1.09071	0.125273	0.025305	0.00311468	Promoter (<=1kb)	0
	IPF436.1	CR_00460C_A	R	0.925988	-0.110935	0.02536	0.00312838	Promoter (<=1kb)	773
	orf19.11243	C1_12570C_A	1	0.92058	-0.119385	0.0256408	0.00317004	Promoter (<=1kb)	0
	orf19.10965	C6_02210W_A	6	0.936286	-0.0949783	0.0259419	0.00321436	Promoter (<=1kb)	0
SCM3	orf19.9237	C3_01770C_A	3	0.918682	-0.122363	0.0260044	0.00322921	Promoter (<=1kb)	0
COX8	IPF22018.1	C2_05920C_A	2	0.927335	-0.108837	0.0260847	0.00324861	Promoter (<=1kb)	0
HSP12	orf19.10669	C5_02080C_A	5	0.928972	-0.106294	0.0260847	0.00326027	Promoter (1-2kb)	-1272
TCB1	orf19.9889	C1_10680C_A	1	0.932301	-0.101133	0.0260847	0.00326058	Promoter (<=1kb)	0
ENA21	orf19.12637	C7_02910W_A	7	0.922731	-0.116018	0.0262003	0.00328221	Promoter (<=1kb)	191
PDX1	orf19.12488	C1_13830C_A	1	0.946018	-0.0800602	0.0263664	0.00331023	Promoter (<=1kb)	0
HIP1	orf19.10706	C5_01800C_A	5	0.943753	-0.0835192	0.0264843	0.00333655	Promoter (<=1kb)	0
	orf19.11496	C5_05200C_A	5	0.917497	-0.124225	0.0264843	0.00333951	Promoter (1-2kb)	1021
	orf19.7934	C3_03060W_A	3	0.919817	-0.120581	0.0267821	0.00339071	Promoter (1-2kb)	-1573
	orf19.12846	C3_00660W_A	3	0.928066	-0.1077	0.0267821	0.00339172	Promoter (<=1kb)	0
SPT10	orf19.9897	CR_07040W_A	R	0.922082	-0.117033	0.0268176	0.00340355	Promoter (2-3kb)	2242
	orf19.10747	CR_01170W_A	R	1.08944	0.123584	0.0272846	0.00347027	Distal Intergenic	-3105
LRG1	IPF434.1	CR_00440C_A	R	0.940235	-0.088906	0.0275301	0.00351494	Promoter (<=1kb)	0
	orf19.13234	C2_02930C_A	2	1.08842	0.122236	0.0275301	0.00351656	Promoter (<=1kb)	0
BEM3	orf19.10287	C4_02310W_A	4	0.927186	-0.10907	0.0277861	0.00355687	Promoter (<=1kb)	280
HAT1	orf19.8401	C1_04670W_A	1	0.9256	-0.11154	0.0278739	0.00357573	Promoter (<=1kb)	0
	orf19.10388	C4_06620C_A	4	0.923311	-0.115112	0.0280018	0.00359979	Promoter (<=1kb)	0
GNP2	GNP1	CR_09920W_A	R	0.95143	-0.0718302	0.0282189	0.00363543	Promoter (<=1kb)	0
CDC10	orf19.8183	CR_04570C_A	R	0.949057	-0.0754332	0.0283241	0.00365672	Promoter (<=1kb)	0
PHO89	orf19.12068	C4_01940W_A	4	0.953104	-0.0692941	0.028667	0.00370883	Promoter (<=1kb)	0
CHS3	orf19.12403	C1_13110C_A	1	0.937079	-0.0937571	0.0287659	0.00372949	Promoter (<=1kb)	243
FCY23	orf19.9390	C1_10610W_A	1	0.931368	-0.102577	0.0288976	0.00375448	Promoter (<=1kb)	0
MIG1	orf19.11793	C5_02940C_A	5	0.950446	-0.073323	0.0295357	0.0038469	Promoter (<=1kb)	0
IAH1	IPF4940.1	CR_10780C_A	R	1.07764	0.107873	0.0295357	0.00385359	Promoter (<=1kb)	0
PTP2	orf19.12512	C4_03890W_A	4	0.943982	-0.0831687	0.0295357	0.00386161	Promoter (<=1kb)	0
ERG1	orf19.8036	C1_08590C_A	1	0.95364	-0.0684835	0.0295737	0.00387807	Promoter (<=1kb)	0
SLU7	orf19.14119	C3_06770W_A	3	0.921769	-0.117522	0.0295737	0.00388944	Promoter (<=1kb)	0
HRR25	orf19.10980	C6_02340W_A	6	0.922271	-0.116738	0.0295737	0.00389085	Promoter (<=1kb)	-718
PSF3	IPF486.2	C7_00530C_A	7	0.919448	-0.12116	0.0296522	0.00390929	Promoter (<=1kb)	0
	orf19.13918	C7_01600W_A	7	0.942705	-0.085121	0.0296795	0.00392101	Promoter (<=1kb)	0
FGR29	orf19.12776	C2_10430C_A	2	0.929901	-0.104851	0.0298769	0.00395525	Promoter (<=1kb)	0
SBA1	orf19.13172	C6_03750C_A	6	0.940909	-0.0878726	0.0302388	0.00401144	Promoter (<=1kb)	0
	IPF18511.2	CR_06580W_A	R	1.08717	0.120579	0.0307695	0.0040938	Promoter (<=1kb)	939
	orf19.9097	C2_02050C_A	2	0.925532	-0.111646	0.0307695	0.00409868	Promoter (<=1kb)	370
PHO112	orf19.11211	CR_02400W_A	R	0.932595	-0.100678	0.0314865	0.00420488	Promoter (<=1kb)	-671
IRE1	orf19.12534	C1_07970C_A	1	0.930105	-0.104534	0.0314865	0.0042114	Promoter (<=1kb)	0
	orf19.10451	C1_02450C_A	1	0.93774	-0.0927396	0.0317505	0.00425541	Promoter (<=1kb)	0
	orf19.11685	C6_00500C_A	6	0.920512	-0.119492	0.0321267	0.00431835	Promoter (<=1kb)	455
PHHB	orf19.9626	C2_00480C_A	2	0.934368	-0.0979372	0.0321267	0.0043234	Promoter (<=1kb)	895
CHS2	IPF2836.1	CR_09020C_A	R	0.931396	-0.102533	0.032164	0.00433722	Promoter (<=1kb)	48
	orf19.8744	C1_11670W_A	1	0.92739	-0.108751	0.0323998	0.00437787	Promoter (<=1kb)	0
NTH1	orf6.8731	CR_00560W_A	R	0.920889	-0.118901	0.0325113	0.00440183	Promoter (1-2kb)	1298
	orf19.11300	C4_04630C_A	4	0.941572	-0.0868569	0.032648	0.00442927	Promoter (<=1kb)	0
PGA63	orf19.13598	C1_06930W_A	1	1.08159	0.113154	0.0327314	0.00444953	Promoter (2-3kb)	2209
	IPF473.1	C7_00600C_A	7	0.945577	-0.0807325	0.0329045	0.00448207	Promoter (<=1kb)	0
IFF6	orf19.11553	C2_09130C_A	2	1.06294	0.08806	0.0329974	0.00450375	Promoter (<=1kb)	125
CWH43	orf19.10735	CR_01290C_A	R	0.923276	-0.115165	0.0334124	0.00456953	Promoter (<=1kb)	0
	IPF436.1	CR_00460C_A	R	0.921302	-0.118254	0.0334239	0.00458938	Promoter (<=1kb)	0
	orf19.13580	C1_07040C_A	1	0.934629	-0.0975343	0.0334239	0.00458362	Promoter (<=1kb)	-691
RIM101	orf6.8147	C1_14340C_A	1	1.07633	0.106121	0.0337433	0.00464247	Promoter (<=1kb)	0
CDC34	orf19.13882	C7_01920W_A	7	1.06339	0.0886764	0.0341638	0.00470967	Promoter (<=1kb)	0
	orf19.12848	C3_00640W_A	3	0.928664	-0.106771	0.0341755	0.00472064	Promoter (1-2kb)	-1496
	orf19.8618	C1_10560C_A	1	0.922074	-0.117046	0.0345106	0.00477636	Promoter (<=1kb)	0
VPS4	orf19.11814	C5_03090W_A	5	0.939737	-0.0896713	0.0346927	0.00481105	Promoter (<=1kb)	0
	IPF5457.1	C5_00080C_A	5	1.07297	0.101611	0.035003	0.00486365	Promoter (<=1kb)	0
MRR2	IPF3443.1	C3_07860C_A	3	1.08292	0.114931	0.0351713	0.00489666	Promoter (<=1kb)	0
SWC4	IPF424.1	CR_00400C_A	R	0.923451	-0.114893	0.0351783	0.00490725	Promoter (<=1kb)	0
	orf19.8564	C5_00400C_A	5	0.922781	-0.11594	0.0352861	0.00493195	Promoter (<=1kb)	992
	orf19.10190	C4_03150W_A	4	0.932218	-0.10126	0.0354504	0.00496862	Promoter (<=1kb)	0
	orf19.10054	CR_01350C_A	R	0.950748	-0.0728649	0.0354504	0.0049743	Promoter (<=1kb)	0
	orf19.9690	C6_04530C_A	6	1.06997	0.0975661	0.0356316	0.00501347	Promoter (<=1kb)	47
PHB2	orf19.13394	C3_05030W_A	3	0.93009	-0.104558	0.0356316	0.00501923	Promoter (<=1kb)	0
OSH3	orf19.8897	C4_03590C_A	4	0.929414	-0.105606	0.0359523	0.00507866	Promoter (1-2kb)	1189
MRP17	orf19.8562	C5_00420C_A	5	0.94317	-0.084411	0.0359523	0.00508407	Promoter (<=1kb)	0
	orf19.2800	C1_07530W_A	1	0.922426	-0.116495	0.0360995	0.00511475	Promoter (<=1kb)	-51
	orf19.12281	C1_09540W_A	1	1.06842	0.0954774	0.0361698	0.00513461	Promoter (<=1kb)	-763
PRD1	orf19.8064	C1_05300C_A	1	0.940847	-0.0879676	0.0361783	0.00514571	Promoter (<=1kb)	0
	orf19.9902	CR_06990W_A	R	0.923498	-0.114819	0.036587	0.00521385	Promoter (<=1kb)	-770
SFL2	orf19.11452	C5_04830W_A	5	0.937314	-0.0933953	0.0366318	0.00523026	Promoter (1-2kb)	-1495
ZMS1	orf19.12493	C1_13880C_A	1	0.934081	-0.09838	0.036795	0.00526362	Promoter (1-2kb)	-1124
	IPF19057.2	C7_02260W_A	7	0.944437	-0.0824731	0.0370538	0.00531077	Promoter (<=1kb)	0
PGA26	orf19.10012	C1_05760C_A	1	0.927945	-0.107889	0.0374618	0.0053795	Promoter (<=1kb)	72
PLC1	IPF2586.2	C7_03710C_A	7	0.923333	-0.115078	0.037563	0.00540431	Promoter (<=1kb)	0
	orf19.12950	C2_06320W_A	2	0.955323	-0.0659399	0.0384988	0.00554947	Promoter (<=1kb)	0
HRT1	IPF19089.2	C3_02450W_A	3	0.923225	-0.115246	0.0386279	0.00557865	Promoter (<=1kb)	0
	orf19.10405	C4_06470W_A	4	0.936012	-0.0954017	0.038764	0.0056089	Promoter (<=1kb)	0
	IPF4949.1	CR_10800C_A	R	1.08238	0.114209	0.0388778	0.005636	Promoter (<=1kb)	0
ALS7	ALS94	C3_06320W_A	3	0.942556	-0.0853499	0.0389636	0.00565909	Promoter (<=1kb)	0
	orf19.9194	C3_02180C_A	3	0.930314	-0.10421	0.0397515	0.00578441	Promoter (<=1kb)	0
GRF10	orf19.11483	C5_05080W_A	5	0.950383	-0.0734185	0.0398134	0.00581049	Promoter (<=1kb)	0
TAC1	orf19.10700	C5_01840C_A	5	0.926469	-0.110185	0.0398134	0.00581519	Promoter (<=1kb)	0
BNA31	orf19.13231	C2_02950W_A	2	1.08088	0.112208	0.0400277	0.00585745	Promoter (<=1kb)	0
SWC4	IPF424.1	CR_00400C_A	R	0.924536	-0.113198	0.0403692	0.00592951	Promoter (1-2kb)	1426
NOP15	IPF447.1	C7_00690W_A	7	0.923689	-0.114521	0.0403692	0.00592057	Promoter (<=1kb)	0
INO1	IPF904.1	CR_10100C_A	R	0.924022	-0.114	0.0404535	0.00595743	Promoter (<=1kb)	208
	orf19.9337	C2_10130W_A	2	0.926384	-0.110318	0.0404535	0.00597318	Promoter (<=1kb)	27
ALR1	orf19.9175	C3_02370C_A	3	0.925207	-0.112153	0.0404535	0.00597507	Promoter (<=1kb)	-543
OCH1	IPF3324.1	C3_06090C_A	3	0.935306	-0.0964902	0.0407214	0.00602579	Promoter (<=1kb)	480
	orf19.10015	C1_05740C_A	1	0.929316	-0.105759	0.0407624	0.00604388	Promoter (<=1kb)	-238
	orf19.10315	C1_07480C_A	1	0.934571	-0.0976232	0.0407624	0.00605415	Promoter (<=1kb)	0
DIP2	orf19.12572	C1_08290C_A	1	0.93789	-0.0925091	0.0409328	0.00609273	Promoter (<=1kb)	0
	orf19.11358	CR_06250W_A	R	0.93351	-0.0992622	0.0409328	0.00610523	Promoter (<=1kb)	0
CTM1	IPF639.1	CR_10360C_A	R	0.939186	-0.0905165	0.0409328	0.00611311	Promoter (<=1kb)	0
	orf19.13704	C1_12740W_A	1	1.08221	0.113984	0.0409328	0.00612424	Promoter (<=1kb)	-290
GEA2	orf19.9279	C3_01390C_A	3	0.929087	-0.106114	0.0409742	0.00614164	Promoter (<=1kb)	0
	orf19.14069	C3_07240W_A	3	0.944759	-0.0819817	0.0414528	0.00622472	Promoter (<=1kb)	0
	IPF2436.1	C3_06350W_A	3	1.08151	0.113049	0.0417062	0.00627418	Promoter (<=1kb)	0
BPH1	orf19.13640	C1_06520C_A	1	0.931561	-0.102277	0.0423696	0.00638558	Promoter (1-2kb)	-1518
	IPF2140.1	C7_03840W_A	7	1.08024	0.111354	0.042828	0.00646638	Promoter (<=1kb)	0
WSC2	orf19.12983	C6_02670C_A	6	1.05986	0.0838702	0.0428435	0.00648043	Promoter (<=1kb)	0
	IPF7932.1	CR_09510C_A	R	0.932889	-0.100223	0.042961	0.00650996	Promoter (<=1kb)	-390
2024-04-01	orf19.9447	C2_07400C_A	2	1.05077	0.0714516	0.0431967	0.00657531	Promoter (<=1kb)	0
TGL99	orf19.12449	C1_13510C_A	1	1.07944	0.110286	0.0431967	0.0065784	Promoter (<=1kb)	-30
DUR35	orf19.13336	C3_04570C_A	3	0.952957	-0.0695168	0.0431967	0.00658112	Promoter (<=1kb)	0
BUL1	orf19.12560	C1_08170C_A	1	1.05185	0.0729328	0.0432873	0.00660676	Promoter (<=1kb)	0
SHA3	orf19.11153	C1_02120C_A	1	1.05411	0.0760286	0.0435413	0.00665743	Promoter (<=1kb)	0
RFG1	orf19.10341	CR_02640W_A	R	0.937682	-0.0928301	0.0436	0.00668672	Promoter (<=1kb)	78
LPI9	orf19.13897	C7_01780W_A	7	1.06693	0.0934623	0.0436	0.00670444	Promoter (<=1kb)	340
ALA1	orf19.13169	C6_03720W_A	6	0.936428	-0.0947607	0.0436	0.00672216	Promoter (<=1kb)	-761
ADE5,7	orf19.12528	C1_07890C_A	1	0.943894	-0.083304	0.0436	0.00672299	Promoter (<=1kb)	0
	IPF409.1	CR_00310C_A	R	1.07079	0.0986814	0.0436	0.00672744	Promoter (2-3kb)	-2612
	orf19.13555	CR_07320C_A	R	0.942927	-0.0847817	0.0436	0.00673797	Promoter (<=1kb)	0
	orf19.10081	CR_01600C_A	R	0.932831	-0.100313	0.0438467	0.00678808	Promoter (<=1kb)	-122
	IPF2147	C7_03880C_A	7	0.937339	-0.0933568	0.0438678	0.00681231	Promoter (<=1kb)	0
HSP30	orf19.12001	C1_01990W_A	1	0.949099	-0.0753702	0.0438678	0.00681534	Promoter (<=1kb)	0
CPP1	orf19.12330	C1_10000C_A	1	1.06182	0.0865422	0.0438997	0.00684886	Promoter (<=1kb)	-912
SEC18	orf19.12460	C1_13580W_A	1	0.925246	-0.112091	0.0438997	0.00684909	Promoter (1-2kb)	-1492
TRM1	orf19.10775	CR_00900W_A	R	0.925553	-0.111613	0.0438997	0.00685632	Promoter (<=1kb)	475
	orf19.10251	C4_02620C_A	4	0.951855	-0.0711862	0.0444687	0.00695736	Promoter (<=1kb)	0
IFE1	orf19.8391	C1_04750W_A	1	0.926079	-0.110793	0.0447149	0.00700869	Promoter (<=1kb)	-223
AYR2	orf19.13060	C6_03270C_A	6	0.947085	-0.0784348	0.0447149	0.00702033	Promoter (<=1kb)	0
SPB4	orf19.13677	C5_01600C_A	5	0.927309	-0.108878	0.0447874	0.00705548	Promoter (<=1kb)	0
GAL102	orf19.11158	C1_02170C_A	1	0.929755	-0.105077	0.0447874	0.00706607	Promoter (<=1kb)	0
	orf19.9559	C2_01160W_A	2	0.929655	-0.105232	0.0447874	0.00706847	Promoter (1-2kb)	1613
	orf19.11355	CR_06230W_A	R	0.932567	-0.100721	0.0450943	0.00712923	Promoter (<=1kb)	0
VMA6	orf19.7996	C4_00020W_A	4	1.08015	0.111235	0.0453719	0.00718553	Promoter (<=1kb)	0
PEA2	orf19.9393	C1_10640C_A	1	0.926662	-0.109886	0.0454269	0.00721108	Promoter (<=1kb)	0
CYK3	IPF15741.2	C1_06690W_A	1	0.931773	-0.10195	0.0454269	0.00721909	Promoter (<=1kb)	-635
OPY2	orf19.12576	C1_08310W_A	1	1.07303	0.101687	0.0455713	0.00725451	Promoter (<=1kb)	201
MNN22	orf19.11284	C4_04770C_A	4	0.956047	-0.0648472	0.0456108	0.00728196	Promoter (<=1kb)	0
PSF2	orf19.7718	C1_05030C_A	1	1.0739	0.10286	0.0456108	0.00728574	Promoter (<=1kb)	-118
EHD3	orf19.10547	C1_03320C_A	1	1.06837	0.095414	0.0461877	0.00739324	Promoter (<=1kb)	0
	orf19.12379	C1_12830C_A	1	0.930026	-0.104658	0.0461877	0.00740317	Promoter (<=1kb)	0
LTE1	orf19.9780	C2_06860W_A	2	0.929361	-0.10569	0.0465074	0.00747307	Promoter (<=1kb)	-302
	orf19.11624	C5_01530C_A	5	0.94311	-0.084502	0.0465074	0.00747985	Promoter (<=1kb)	0
NAM7	orf19.8554	C5_00500W_A	5	0.926746	-0.109755	0.046527	0.00750274	Downstream (<=300bp)	3160
	orf19.11414	C5_04470C_A	5	0.953015	-0.0694286	0.046527	0.00750847	Promoter (<=1kb)	0
	orf19.12818	C2_10760C_A	2	1.06449	0.0901639	0.0466147	0.00753536	Promoter (<=1kb)	0
	orf19.12912	C3_00160C_A	3	1.07952	0.110396	0.0467578	0.00757128	Promoter (<=1kb)	0
	orf19.9938	CR_03220C_A	R	1.07629	0.106064	0.0477812	0.00775007	Promoter (<=1kb)	0
	orf19.8686	C6_04280W_A	6	0.940885	-0.0879102	0.0477864	0.00776399	Promoter (2-3kb)	-2146
	orf19.12514	C1_07780W_A	1	1.07425	0.103336	0.0478024	0.00777966	Promoter (<=1kb)	-291
	orf19.12098	C4_01650C_A	4	0.936301	-0.0949551	0.0480523	0.00783348	Promoter (<=1kb)	0
ALI1	orf19.9277	C3_01410C_A	3	0.928856	-0.106473	0.0480997	0.00785782	Promoter (<=1kb)	-146
ZNC1	orf19.10697	C5_01850C_A	5	0.93761	-0.0929408	0.0480997	0.00786752	Promoter (<=1kb)	629
	orf19.1026.1	C1_03840W_A	1	1.06994	0.0975233	0.0482115	0.00789898	Promoter (<=1kb)	642
ATG9	orf19.13395	C3_05040C_A	3	0.929372	-0.105672	0.0485045	0.00796026	Promoter (<=1kb)	0
	orf19.12628	C7_03000C_A	7	0.944446	-0.0824601	0.0494957	0.00813646	Promoter (<=1kb)	0
	orf19.10021	C1_05660C_A	1	0.957711	-0.062338	0.0497893	0.00819835	Promoter (<=1kb)	0
PDI1	orf19.12595	C7_03250C_A	7	0.948151	-0.0768109	0.049825	0.00822745	Promoter (<=1kb)	0
HGC1	orf19.13449	C1_00780C_A	1	0.929295	-0.105792	0.049825	0.00823149	Promoter (1-2kb)	1258
URK1	orf19.13286	C3_04220C_A	3	1.06547	0.0914903	0.0498948	0.00825665	Promoter (<=1kb)	0
TLO10	orf19.10586	C4_07250C_A	4	1.07792	0.108255	0.0500343	0.00829343	Promoter (1-2kb)	-1478
ADE13	orf19.11351	CR_06150C_A	R	0.933659	-0.0990326	0.0502195	0.00833786	Promoter (<=1kb)	0
	IPF878.1	C1_14090W_A	1	0.958534	-0.0610983	0.0503716	0.0083769	Promoter (<=1kb)	0
	orf19.13133	C6_03460W_A	6	0.928178	-0.107527	0.0504395	0.00840199	Promoter (<=1kb)	218
	orf19.11162	C1_02210W_A	1	0.930855	-0.103372	0.0511969	0.00854215	Promoter (<=1kb)	463
SUR2	orf19.13240	C2_02860W_A	2	1.04797	0.0675929	0.0517263	0.00864462	Promoter (<=1kb)	0
FCR3	orf19.10704	C5_01810W_A	5	0.928048	-0.107729	0.0519096	0.00868947	Promoter (<=1kb)	99
BLM3	orf19.9728	C2_08010W_A	2	0.932309	-0.10112	0.0519268	0.00870655	Promoter (1-2kb)	1832
CAS4	orf19.9261	C3_01530C_A	3	0.93053	-0.103875	0.0520334	0.0087608	Exon (XM_716674.2/CAALFM_C301530CA, exon 1 of 1)	3752
PDC11	orf19.10395	C4_06570C_A	4	0.945288	-0.0811737	0.0520334	0.00875222	Promoter (<=1kb)	0
BRG1	orf19.11538	C1_05140W_A	1	1.06612	0.0923725	0.0520334	0.00876712	Promoter (<=1kb)	29
RBR2	orf19.8165	CR_04420C_A	R	1.07505	0.104402	0.0522934	0.00882523	Promoter (<=1kb)	-777
	orf19.14004	C3_07740W_A	3	1.06505	0.0909213	0.0526145	0.00889381	Promoter (<=1kb)	0
	orf19.7966	C3_03370C_A	3	1.06493	0.0907529	0.053043	0.00898075	Promoter (<=1kb)	993
	snR39b	C1_05730W_A	1	0.936851	-0.0941081	0.0530685	0.00899959	Promoter (<=1kb)	237
SDS22	orf19.8440	C2_04020C_A	2	0.940776	-0.0880773	0.0536298	0.00910943	Promoter (<=1kb)	0
	orf19.9097	C2_02050C_A	2	0.955047	-0.0663566	0.0538395	0.00920397	Promoter (<=1kb)	0
	orf19.9392	C1_10630C_A	1	0.930964	-0.103203	0.0538395	0.0091671	Promoter (<=1kb)	35
DAO2	orf19.10873	C4_03380C_A	4	0.946422	-0.0794449	0.0538395	0.0091755	Promoter (<=1kb)	0
tV(AAC)4	tV(AAC)4.2	CR_05850W_A	R	0.944731	-0.0820249	0.0538395	0.00919962	Promoter (<=1kb)	0
	orf19.8780	C6_00290W_A	6	0.944867	-0.0818174	0.0539975	0.00924574	Promoter (1-2kb)	-1707
SUN41	orf19.11124	C6_00820W_A	6	0.948609	-0.0761142	0.0542115	0.00929782	Promoter (<=1kb)	0
AGP2	orf19.12148	C4_01100C_A	4	0.956756	-0.0637765	0.0542115	0.00931204	Promoter (<=1kb)	0
	orf19.12103	C4_01510W_A	4	0.937606	-0.092947	0.0544693	0.00937122	Promoter (<=1kb)	0
tL(AAG)2	tL(AAG)2.2	C1_07310C_A	1	0.94882	-0.0757933	0.0545694	0.00940338	Promoter (<=1kb)	0
	orf19.10974	C6_02290C_A	6	0.94343	-0.0840124	0.0556369	0.00960254	Promoter (<=1kb)	0
	IPF3003.1	C3_05410W_A	3	0.929058	-0.10616	0.0559627	0.00968935	Promoter (<=1kb)	342
	IPF4510.1	C3_05640W_A	3	0.929526	-0.105433	0.0559627	0.00968938	Promoter (<=1kb)	743
	orf19.7820	C2_04770W_A	2	0.937089	-0.0937415	0.0560726	0.00972375	Promoter (<=1kb)	-493
	orf19.11537	C5_05510C_A	5	1.07355	0.102383	0.0568755	0.00987855	Promoter (<=1kb)	-287
RBR3	orf19.12589	C7_03290C_A	7	0.929982	-0.104726	0.0568927	0.00991887	Promoter (1-2kb)	-1751
STE11	orf19.8464	C2_03770C_A	2	0.942664	-0.0851848	0.0568927	0.00992797	Promoter (<=1kb)	-240
SOD5	orf19.9607	C2_00680C_A	2	1.05797	0.0813046	0.0568927	0.00992822	Promoter (<=1kb)	49
NAG6	orf19.9698	C6_04570W_A	6	1.0754	0.104868	0.0569832	0.00995959	Promoter (<=1kb)	289
	orf19.9498	C5_01260W_A	5	1.06277	0.0878328	0.0574051	0.010049	Promoter (<=1kb)	0
	orf19.9359	C4_05350W_A	4	0.941442	-0.0870564	0.0574746	0.0100933	Promoter (<=1kb)	0
	orf19.8245	CR_07870W_A	R	1.05349	0.0751828	0.0574746	0.0100996	Promoter (<=1kb)	0
	orf19.8639	C1_03720C_A	1	0.932248	-0.101215	0.0574746	0.0101084	Promoter (<=1kb)	0
	orf19.9275	C3_01430W_A	3	0.935579	-0.0960686	0.0582436	0.0102595	Promoter (<=1kb)	-155
	orf19.9105	C2_02130C_A	2	0.931794	-0.101917	0.0583432	0.010293	Promoter (<=1kb)	630
MNN47	orf19.12234	C1_09130W_A	1	0.937491	-0.0931236	0.0584326	0.0103392	Promoter (<=1kb)	0
MED19	IPF23856.1	C6_01640W_A	6	0.935453	-0.0962631	0.0584326	0.0103408	Promoter (1-2kb)	1541
RPA190	orf19.9397	C1_10670C_A	1	0.929977	-0.104733	0.0585642	0.0103961	Promoter (1-2kb)	1471
VRG4	orf19.8817	C1_07700C_A	1	0.934065	-0.0984051	0.0585642	0.0103958	Promoter (<=1kb)	0
	orf19.13908	C7_01690W_A	7	1.06193	0.0866844	0.0587279	0.0104412	Promoter (<=1kb)	0
CAN3	orf19.11123	C6_00830C_A	6	0.937359	-0.0933262	0.0593183	0.0105624	Promoter (<=1kb)	358
	orf19.13364	C3_04800C_A	3	0.936389	-0.09482	0.0598901	0.0106806	Promoter (<=1kb)	820
EAF3	IPF11644	C2_08280W_A	2	1.07127	0.0993233	0.0602507	0.0107614	Promoter (<=1kb)	0
TYE7	orf19.12407	C1_13140C_A	1	0.948799	-0.0758261	0.0605024	0.0108238	Promoter (<=1kb)	-212
ADH1	orf19.11480	C5_05050W_A	5	1.05799	0.0813212	0.0605024	0.0108395	Promoter (<=1kb)	0
	orf19.10376	CR_02970C_A	R	0.943655	-0.0836681	0.0607096	0.0109079	Promoter (<=1kb)	0
	orf19.10162	C5_03410C_A	5	0.938652	-0.0913382	0.0607096	0.0109098	Promoter (<=1kb)	0
PKH2	orf19.12690	C1_12410C_A	1	0.945184	-0.0813327	0.0608328	0.0109486	Promoter (<=1kb)	0
SCH9	orf19.8449	C2_03940C_A	2	0.953625	-0.0685065	0.0609978	0.0109962	Promoter (<=1kb)	0
SPS20	orf19.11633	C4_00830W_A	4	1.06421	0.0897837	0.0609978	0.0110116	Promoter (<=1kb)	408
	orf19.8944	C2_09870W_A	2	0.932546	-0.100753	0.0611919	0.0110634	Promoter (<=1kb)	0
IPK2	orf19.8957	C2_09730C_A	2	1.05456	0.076648	0.0620728	0.0112412	Promoter (<=1kb)	0
PPS1	orf19.11883	C4_05940W_A	4	0.934793	-0.0972815	0.0620728	0.0112566	Promoter (<=1kb)	0
PUF3	orf19.9361	C4_05370W_A	4	0.934095	-0.098359	0.0621509	0.0112878	Promoter (<=1kb)	0
MED20	IPF24628.1	C4_02840C_A	4	0.955581	-0.0655492	0.0624895	0.0113664	Promoter (<=1kb)	0
	orf19.11196	CR_07820W_A	R	0.933611	-0.0991065	0.0630218	0.0114804	Promoter (<=1kb)	-464
	orf6.8902	CR_09830W_A	R	0.943613	-0.0837334	0.0639017	0.0116702	Promoter (<=1kb)	0
	orf19.14080	C3_07120W_A	3	0.931873	-0.101795	0.0639017	0.0116757	Promoter (<=1kb)	0
ZMS1	orf19.12493	C1_13880C_A	1	0.941566	-0.0868658	0.0641485	0.0117559	Promoter (<=1kb)	0
RPT1	orf19.8071	C1_05240C_A	1	1.04867	0.068563	0.0641485	0.0117473	Promoter (<=1kb)	0
tI(AAU)3	tI(AAU)3.2	C2_05430C_A	2	0.937263	-0.093474	0.0643448	0.0118095	Promoter (<=1kb)	0
KNS1	orf19.12446	C1_13470W_A	1	1.07096	0.098901	0.0648565	0.0119211	Promoter (<=1kb)	-179
	orf19.9746	C2_07810W_A	2	0.935033	-0.0969108	0.0656575	0.0120863	Promoter (<=1kb)	0
	orf19.10410	C4_06420W_A	4	0.941667	-0.0867108	0.0666067	0.0122792	Promoter (<=1kb)	0
ASR1	orf19.9880	C1_10740C_A	1	1.05618	0.0788512	0.0668047	0.0123513	Promoter (<=1kb)	0
MSM1	orf19.11432	C5_04650C_A	5	0.957018	-0.0633814	0.0668047	0.0123523	Promoter (<=1kb)	0
	orf19.12644	C7_02850W_A	7	0.942165	-0.0859477	0.0668849	0.0123854	Promoter (<=1kb)	0
BET2	IPF941.1	CR_09890C_A	R	0.942231	-0.0858472	0.066935	0.0124279	Promoter (<=1kb)	59
RPB8	orf19.13691	CR_04780W_A	R	0.934429	-0.0978429	0.066935	0.0124313	Promoter (<=1kb)	0
	orf19.9343	C2_10060C_A	2	0.93768	-0.0928325	0.0672572	0.0125133	Promoter (<=1kb)	-43
SAP99	orf19.8473	C2_03670W_A	2	0.943794	-0.0834557	0.0672572	0.0125447	Promoter (<=1kb)	0
AMS1	orf19.10284	C4_02360W_A	4	0.936296	-0.0949637	0.0672572	0.0125463	Promoter (<=1kb)	907
	IPF2493.1	CR_00570W_A	R	0.932951	-0.100126	0.0679531	0.0126947	Promoter (<=1kb)	-244
ZDS1	orf19.11304	C4_04580W_A	4	1.06286	0.0879482	0.068395	0.0128252	Promoter (<=1kb)	0
	orf19.10073	CR_01530C_A	R	1.06377	0.089192	0.068395	0.0128269	Promoter (<=1kb)	0
HAL21	orf19.7746	C6_00970C_A	6	0.950539	-0.0731815	0.068395	0.0128404	Promoter (<=1kb)	0
	orf19.8691	C6_04320C_A	6	0.932568	-0.100718	0.068395	0.0128711	Promoter (<=1kb)	0
	orf19.10846	C1_01490W_A	1	0.945393	-0.0810135	0.068395	0.0128748	Promoter (<=1kb)	339
	orf19.12373	C1_10360C_A	1	0.951949	-0.0710436	0.068395	0.0129038	Promoter (<=1kb)	0
	orf19.10181	C4_03290W_A	4	0.938548	-0.0914972	0.068395	0.0129083	Promoter (<=1kb)	-89
	IPF4949.1	CR_10800C_A	R	1.06784	0.0946956	0.0685057	0.0129479	Promoter (1-2kb)	1309
HMS1	orf19.8536	C5_00670C_A	5	0.932228	-0.101246	0.0685134	0.0129681	Promoter (1-2kb)	1137
	orf19.10857	C1_01590C_A	1	0.950865	-0.0726875	0.0685654	0.0129967	Promoter (<=1kb)	862
MIF2	orf19.12997	C6_02780C_A	6	0.949698	-0.0744594	0.0686896	0.013039	Promoter (<=1kb)	0
	IPF2649.1	C3_06260C_A	3	0.937508	-0.0930965	0.0687962	0.0130781	Promoter (<=1kb)	0
	snR68	C2_09550C_A	2	0.937636	-0.0928996	0.0688138	0.0131002	Promoter (<=1kb)	-364
COR1	orf19.11499	C5_05230C_A	5	0.945436	-0.0809476	0.0691149	0.0131765	Promoter (<=1kb)	0
	orf19.10992	C6_02110W_A	6	0.932624	-0.100633	0.069273	0.0132374	Promoter (<=1kb)	-155
PEX22	orf19.8811	C2_06690C_A	2	0.932468	-0.100874	0.069273	0.0132522	Promoter (<=1kb)	-681
TIF4631	orf19.11082	C2_08760C_A	2	1.07201	0.100321	0.069273	0.0132634	Promoter (1-2kb)	1694
CDC39	orf19.8685	C6_04270W_A	6	0.943513	-0.0838857	0.0692807	0.0132839	Promoter (<=1kb)	141
	orf19.9413	CR_06790C_A	R	0.936787	-0.0942063	0.0693835	0.0133368	Promoter (<=1kb)	620
	orf19.9254	C3_01570W_A	3	0.942691	-0.0851431	0.0693835	0.0133415	Promoter (<=1kb)	0
NCR1	IPF829.1	C1_14300C_A	1	1.0625	0.0874592	0.0693915	0.013362	Promoter (<=1kb)	0
RBR3	orf19.12589	C7_03290C_A	7	1.0549	0.077107	0.0701046	0.0135918	Promoter (<=1kb)	94
GLE1	orf19.9760	C2_07670C_A	2	0.933834	-0.0987624	0.0701046	0.0135604	Promoter (1-2kb)	1876
PHO88	IPF1978.1	CR_09320C_A	R	0.939766	-0.0896264	0.0701046	0.0135688	Promoter (<=1kb)	0
IFF11	orf19.12854	C3_00600W_A	3	0.939754	-0.0896447	0.0701046	0.0135801	Promoter (<=1kb)	297
	IPF11120.1	C3_05300C_A	3	0.934996	-0.0969676	0.0701046	0.0136009	Promoter (<=1kb)	0
SPT23	orf19.9320	C2_10280C_A	2	0.932769	-0.100408	0.0701046	0.0136144	Promoter (1-2kb)	1237
	orf19.1409.3	C4_04400C_A	4	0.939015	-0.0907804	0.0703989	0.0136908	Promoter (<=1kb)	-1
CDC60	orf19.10092	CR_01690C_A	R	0.950322	-0.0735115	0.0707612	0.0137806	Promoter (<=1kb)	0
BEM2	orf19.13926	C7_01550W_A	7	0.939798	-0.089577	0.0708977	0.0138266	Promoter (<=1kb)	0
MDN1	orf19.12167	C4_00970C_A	4	0.936141	-0.0952028	0.071653	0.0139935	Exon (XM_717669.2/CAALFM_C400970CA, exon 1 of 1)	4963
BTA1	orf19.8764	C1_11490C_A	1	0.933831	-0.0987673	0.0716596	0.0140144	Promoter (<=1kb)	-481
	orf19.9514	C5_01110W_A	5	0.942715	-0.0851071	0.0717146	0.0140448	Promoter (<=1kb)	208
TOP1	orf19.7742	C6_00950C_A	6	0.938686	-0.0912852	0.0718674	0.0141062	Promoter (<=1kb)	0
SCL1	orf19.12833	C3_00770C_A	3	0.944355	-0.0825994	0.0718674	0.014114	Promoter (<=1kb)	0
LSP1	orf19.10659	C2_06730W_A	2	1.05751	0.0806751	0.0720086	0.0141803	Promoter (<=1kb)	0
	IPF615.1	CR_10500C_A	R	0.957793	-0.0622149	0.0720086	0.0141811	Promoter (<=1kb)	0
	CA0668	C1_05180C_A	1	0.93338	-0.099463	0.0729516	0.0143868	Promoter (<=1kb)	-105
	IPF20303.1	C3_07580W_A	3	0.956014	-0.064897	0.0733684	0.014489	Promoter (<=1kb)	0
DNF3	orf19.10195	C4_03110W_A	4	0.934394	-0.0978963	0.0734895	0.0145331	Promoter (2-3kb)	2108
	orf19.10135	CR_02030C_A	R	0.952461	-0.0702678	0.0735457	0.0145681	Promoter (<=1kb)	0
	orf19.8491	C2_03490C_A	2	0.956095	-0.0647746	0.0735457	0.0145844	Promoter (<=1kb)	0
	orf19.13428	C3_05280C_A	3	0.943888	-0.0833119	0.0738581	0.0146666	Promoter (<=1kb)	0
	orf19.11597	C2_06040C_A	2	0.93377	-0.0988603	0.0743283	0.0148047	Promoter (<=1kb)	0
CFL5	orf19.9486	C5_01380W_A	5	0.946603	-0.0791688	0.0743283	0.0148089	Promoter (<=1kb)	197
	IPF823.1	C1_14330W_A	1	1.06704	0.0936099	0.0743283	0.014822	Promoter (<=1kb)	0
ASN1	orf19.7828	C2_09060C_A	2	0.934508	-0.0977212	0.0743283	0.0148586	Promoter (<=1kb)	0
	orf19.9853	C1_10980W_A	1	1.07021	0.0978957	0.0743283	0.0148616	Promoter (<=1kb)	-480
ARG11	orf19.13347	C3_04660C_A	3	0.95573	-0.0653249	0.0753375	0.015084	Promoter (<=1kb)	0
RAP1	orf19.9342	C2_10080W_A	2	0.942347	-0.0856701	0.0755457	0.0151463	Promoter (<=1kb)	-151
	orf19.9934	CR_03250C_A	R	1.05108	0.0718697	0.0761934	0.015297	Promoter (<=1kb)	0
ATO6	IPF4516.1	C3_05600W_A	3	0.944924	-0.0817305	0.0762051	0.0153272	Promoter (<=1kb)	0
RPS24	orf19.12921	C3_00090W_A	3	1.06951	0.0969562	0.0762051	0.0153435	Promoter (<=1kb)	0
MNT2	orf19.9232	C3_01830C_A	3	0.945486	-0.0808723	0.0762051	0.0153776	Promoter (<=1kb)	0
	orf19.11139	C6_00730W_A	6	0.939559	-0.0899446	0.0762051	0.0153828	Promoter (<=1kb)	0
	orf19.13429	C3_05290C_A	3	0.934363	-0.0979456	0.0767939	0.0155226	Promoter (<=1kb)	-418
	orf19.9671	C6_04400W_A	6	0.939124	-0.0906124	0.0768144	0.0155478	Promoter (2-3kb)	-2207
IFA14	IPF12930.2	CR_09780C_A	R	0.93555	-0.0961126	0.076999	0.0156062	Promoter (1-2kb)	-1706
NHX1	orf19.11677	C6_00570C_A	6	0.959611	-0.0594782	0.0774348	0.0157355	Promoter (<=1kb)	0
GAP1	orf19.11780	C5_02790C_A	5	0.956406	-0.0643051	0.0774348	0.0157369	Promoter (<=1kb)	0
	IPF4934.1	CR_10750C_A	R	1.05798	0.0813181	0.0779172	0.0158562	Promoter (<=1kb)	0
PGA53	orf19.12120	C4_01360W_A	4	0.947284	-0.078131	0.0782053	0.0159994	Promoter (<=1kb)	0
POP2	orf19.13156	C6_03650C_A	6	0.948518	-0.0762529	0.0782053	0.0159854	Promoter (<=1kb)	0
	orf19.8684	C6_04260C_A	6	0.942577	-0.0853183	0.0782053	0.0159998	Promoter (<=1kb)	0
	orf19.12766	C4_04040W_A	4	0.95395	-0.0680147	0.0782053	0.0160115	Promoter (<=1kb)	0
	orf19.9944	CR_03180W_A	R	0.941007	-0.0877233	0.0782053	0.0160218	Promoter (<=1kb)	0
NUP159	IPF3423.1	C3_07780C_A	3	1.06322	0.08844	0.0784063	0.0161042	Promoter (<=1kb)	0
SGA1	orf19.9287	C3_01320C_A	3	0.937314	-0.0933953	0.0784063	0.0161518	Promoter (<=1kb)	-324
CTF5	orf19.10988	C6_02130C_A	6	0.936553	-0.0945676	0.0784063	0.0161563	Promoter (2-3kb)	2306
LIP7	IPF1964.2	CR_09220C_A	R	0.940844	-0.0879723	0.0784063	0.0161983	Promoter (<=1kb)	314
	orf19.11253	C4_05080C_A	4	0.948201	-0.0767349	0.0784063	0.0161988	Promoter (<=1kb)	0
SSB1	orf19.13724	CR_08090W_A	R	1.06785	0.0947086	0.0784063	0.01621	Promoter (<=1kb)	645
	orf19.13645	C1_06440C_A	1	0.952906	-0.0695944	0.0784063	0.0162308	Promoter (<=1kb)	0
	orf19.8546	C5_00580W_A	5	0.947088	-0.0784303	0.0784063	0.0162346	Promoter (<=1kb)	0
	orf19.13125	C6_03430C_A	6	0.940129	-0.0890697	0.078588	0.0162937	Promoter (<=1kb)	0
NAP1	IPF412.1	CR_00320C_A	R	0.946337	-0.079574	0.0788574	0.0163819	Promoter (<=1kb)	0
	orf19.10322	C3_04040W_A	3	0.934957	-0.0970284	0.0788574	0.0163927	Promoter (<=1kb)	415
EVP1	orf19.14033	C3_07470W_A	3	0.935015	-0.0969391	0.0795204	0.0165712	Promoter (<=1kb)	-561
MYO1	orf19.13673	C5_01650C_A	5	1.0635	0.0888251	0.0795204	0.016574	Promoter (2-3kb)	-2265
	orf19.10450	C1_02440C_A	1	1.06867	0.0958122	0.0795619	0.0166044	Promoter (<=1kb)	-232
	orf19.8004	C4_00060W_A	4	1.06885	0.0960595	0.0799655	0.0167105	Promoter (<=1kb)	0
	orf19.13871	C7_02010C_A	7	1.05794	0.0812529	0.080114	0.0167635	Promoter (<=1kb)	207
HSX11	orf19.12061	C4_02010C_A	4	1.06311	0.0882902	0.0802068	0.0168048	Promoter (<=1kb)	0
	IPF2180.1	C7_04070C_A	7	1.06619	0.0924672	0.0811674	0.0170283	Promoter (<=1kb)	0
MRV4	orf19.11385	C5_04210C_A	5	0.936281	-0.0949865	0.0815882	0.0171507	Promoter (<=1kb)	142
ACP12	orf19.8439	C2_04030C_A	2	0.935542	-0.0961253	0.0815882	0.0171612	Promoter (2-3kb)	-2085
AVT1	orf19.12951	C2_06330C_A	2	0.944667	-0.0821221	0.0821112	0.0172937	Promoter (<=1kb)	0
ATP14	IPF21688.1	C2_06290C_A	2	0.944443	-0.082464	0.082116	0.0173242	Promoter (<=1kb)	0
MODF	orf19.12496	C1_13910C_A	1	0.939911	-0.0894039	0.082116	0.0173396	Promoter (<=1kb)	0
	orf19.12243	C1_09210C_A	1	0.960028	-0.0588517	0.082232	0.0173866	Promoter (<=1kb)	0
	orf19.8490	C2_03500W_A	2	0.936938	-0.0939744	0.0825431	0.0174969	Downstream (<=300bp)	3215
	orf19.8868	C5_04080C_A	5	0.940434	-0.0886017	0.0825431	0.0174975	Promoter (<=1kb)	0
	orf19.9684	C6_04510C_A	6	1.05574	0.0782546	0.0828504	0.017591	Promoter (<=1kb)	0
TIM17	orf19.7790	C2_04680W_A	2	0.936947	-0.0939609	0.0828504	0.0176307	Promoter (<=1kb)	12
GSL2	orf19.10779	CR_00850C_A	R	0.957394	-0.0628153	0.0828504	0.0176528	Promoter (<=1kb)	0
YHB5	orf19.11195	CR_07810W_A	R	0.94175	-0.0865845	0.0828504	0.0176564	Promoter (<=1kb)	-511
	IPF25833.1	C2_01500W_A	2	1.06193	0.0866888	0.0828504	0.0176794	Promoter (<=1kb)	-663
	orf19.11980	C2_04480W_A	2	0.938508	-0.0915596	0.0828504	0.0176986	Promoter (<=1kb)	0
	IPF23425.1	C4_04970C_A	4	0.936035	-0.0953662	0.0830246	0.0177746	Promoter (<=1kb)	35
STP4	orf19.8527	C2_03220C_A	2	0.950617	-0.0730636	0.0830246	0.0177841	Promoter (<=1kb)	0
CTA4	IPF1269.1	C3_05930W_A	3	0.938544	-0.0915039	0.0830246	0.017804	Promoter (<=1kb)	35
FCR1	orf19.14109	C3_06850W_A	3	0.945322	-0.0811216	0.0834046	0.0179083	Promoter (<=1kb)	-336
	orf19.14182	C2_05800C_A	2	1.04875	0.0686735	0.0834372	0.0179381	Promoter (<=1kb)	0
ERG25	orf19.11216	CR_02370W_A	R	0.935953	-0.095492	0.0836218	0.0180211	Promoter (<=1kb)	-304
APM1	orf19.11519	C5_05400W_A	5	1.06576	0.0918858	0.0836218	0.0180377	Promoter (<=1kb)	975
PDR16	orf19.8629	C1_03820W_A	1	0.941276	-0.0873103	0.0836218	0.0180607	Promoter (<=1kb)	0
	orf19.8267	CR_05010W_A	R	0.937786	-0.092669	0.0836218	0.0180693	Promoter (<=1kb)	0
tA(AGC)7	tA(AGC)7.2	C1_13890C_A	1	0.940988	-0.0877515	0.0837485	0.0181195	Promoter (<=1kb)	-413
TRR1	orf19.11766	C5_02710W_A	5	0.960268	-0.0584915	0.0838085	0.0181555	Promoter (<=1kb)	0
IFA14	IPF12930.2	CR_09780C_A	R	0.937255	-0.0934872	0.0841086	0.0182435	Promoter (<=1kb)	0
SMC1	orf19.11845	CR_03680C_A	R	0.961948	-0.0559696	0.0843966	0.0183431	Promoter (<=1kb)	0
	orf19.9606	C2_00690W_A	2	0.954855	-0.0666464	0.0843966	0.0183868	Promoter (<=1kb)	0
	orf19.11173	C1_02320C_A	1	1.05847	0.0819825	0.0843966	0.0184044	Promoter (<=1kb)	0
	orf19.9235	C3_01800C_A	3	0.939619	-0.0898517	0.0843966	0.0184176	Promoter (<=1kb)	-744
PRN4	orf19.9998	C1_05880W_A	1	0.939648	-0.089807	0.0843966	0.0184214	Promoter (<=1kb)	0
TEC1	orf19.13329	C3_04530C_A	3	0.950625	-0.0730517	0.0844891	0.0184647	Promoter (<=1kb)	18
	orf19.9220	C3_01970C_A	3	0.945198	-0.0813117	0.0856635	0.0187447	Promoter (<=1kb)	0
ECM33	orf19.10528.1	C1_03190C_A	1	1.05876	0.0823698	0.0856684	0.0187693	Promoter (<=1kb)	585
CGT1	orf19.8846	C4_05760W_A	4	0.943674	-0.0836398	0.0862037	0.0189101	Promoter (<=1kb)	600
	orf19.7709	C2_06620W_A	2	0.937572	-0.0929986	0.0862931	0.0189745	Promoter (<=1kb)	0
CMP1	orf19.13454	C1_00730C_A	1	0.937397	-0.0932684	0.0862931	0.0189769	Promoter (<=1kb)	0
ATG11	orf19.12084	C4_01790W_A	4	0.939599	-0.0898827	0.0865685	0.0190612	Promoter (<=1kb)	0
	orf19.11350	CR_06140W_A	R	0.952551	-0.0701319	0.0867623	0.0191368	Promoter (<=1kb)	-298
CCT2	orf19.8980	C2_09520C_A	2	1.04265	0.0602494	0.0867623	0.0191513	Promoter (<=1kb)	0
	orf19.8147	CR_04280C_A	R	0.945121	-0.0814292	0.0870304	0.0192558	Promoter (<=1kb)	0
ALS2	orf19.8699	C6_04380W_A	6	1.06665	0.0930865	0.0870304	0.0192581	Promoter (2-3kb)	2987
CAK1	orf19.8412	C2_04270W_A	2	0.93669	-0.0943562	0.087177	0.0193144	Promoter (<=1kb)	-18
RPP1	orf19.8631	C1_03800W_A	1	1.06723	0.0938767	0.087266	0.019358	Promoter (<=1kb)	-9
NGS1	IPF380.1	CR_00190W_A	R	1.06087	0.0852447	0.0873115	0.0193919	Promoter (<=1kb)	0
	orf19.10769	CR_00990W_A	R	0.946055	-0.0800046	0.0877424	0.0195232	Promoter (1-2kb)	1085
CYR1	orf19.12615	C7_03070C_A	7	0.95266	-0.0699664	0.0877424	0.0195356	Promoter (<=1kb)	0
	orf19.10979	C6_02330W_A	6	0.943577	-0.0837884	0.0878349	0.0195803	Promoter (<=1kb)	-571
	orf19.11422	C5_04540C_A	5	0.945525	-0.080812	0.0879289	0.0196253	Promoter (<=1kb)	0
tM(CAU)2	tM(CAU)2.2	C2_07850C_A	2	0.947683	-0.0775243	0.0883137	0.0197353	Promoter (<=1kb)	0
	orf19.14124	C3_06710W_A	3	0.942488	-0.0854532	0.0885348	0.0198089	Promoter (<=1kb)	0
SMF12	orf19.9810	C2_07160W_A	2	0.947942	-0.0771298	0.0885672	0.0198404	Promoter (<=1kb)	0
	orf19.10176	C5_03260C_A	5	0.954595	-0.0670398	0.0889153	0.0199427	Promoter (<=1kb)	0
	orf19.5114.1	C1_08350C_A	1	0.944693	-0.0820826	0.0889613	0.0200363	Promoter (<=1kb)	0
FLC2	orf19.9376	CR_07100W_A	R	0.954153	-0.0677081	0.0889613	0.0200454	Promoter (<=1kb)	0
TRY5	orf19.10938	C6_01500C_A	6	0.955196	-0.066132	0.0889613	0.0200479	Promoter (<=1kb)	0
CEF3	orf19.11629	C5_01580C_A	5	0.954635	-0.0669792	0.0889613	0.0200504	Promoter (<=1kb)	0
	orf19.11978	C2_04500W_A	2	0.948083	-0.0769147	0.0891835	0.0201352	Promoter (<=1kb)	630
tS(AGA)2	tS(AGA)2.2	CR_06880C_A	R	0.944261	-0.0827427	0.0891835	0.0201612	Promoter (<=1kb)	0
ATS1	orf19.13757	CR_08320W_A	R	1.05249	0.0738061	0.0891835	0.020183	Promoter (<=1kb)	0
FUR1	orf19.10163	C5_03390C_A	5	0.938282	-0.0919064	0.0891835	0.020198	Promoter (<=1kb)	0
	orf19.14185	C3_03930W_A	3	0.937482	-0.0931368	0.0903741	0.0205512	Distal Intergenic	3777
ACS2	orf19.8666	C1_04290C_A	1	0.95644	-0.0642539	0.0903741	0.0205752	Promoter (<=1kb)	0
	orf19.13638	C1_06540C_A	1	0.941252	-0.0873474	0.0903741	0.020577	Promoter (<=1kb)	-548
	IPF22527.1	C1_09350W_A	1	0.937437	-0.0932064	0.0903741	0.0205888	Promoter (<=1kb)	0
	orf19.10796	CR_00690C_A	R	0.949128	-0.0753248	0.0903741	0.0205967	Promoter (<=1kb)	0
SNM1	orf19.9483	C5_01390C_A	5	0.940377	-0.0886882	0.0903741	0.020616	Promoter (<=1kb)	0
CDC4	orf19.10091	CR_01680C_A	R	0.948973	-0.0755611	0.0910126	0.0208789	Promoter (<=1kb)	61
SEC23	orf19.8839	C4_05690W_A	4	0.955428	-0.0657815	0.0910126	0.0208902	Promoter (<=1kb)	106
RRP42	orf19.12506	C4_03840C_A	4	0.937852	-0.0925673	0.0910126	0.020909	Promoter (<=1kb)	0
ENP2	orf19.13978	C7_03540C_A	7	0.937869	-0.0925415	0.0910126	0.0209229	Promoter (<=1kb)	-276
TUB4	orf19.8823	C4_05570C_A	4	0.942047	-0.0861287	0.0910126	0.0209497	Promoter (<=1kb)	0
HHT2	orf19.9411	CR_06810W_A	R	1.05101	0.0717708	0.0910126	0.0209513	Promoter (<=1kb)	0
	orf19.12274	C1_09470C_A	1	0.960032	-0.0588463	0.0910126	0.0209569	Promoter (<=1kb)	0
TIF33	orf19.11992	C2_04370W_A	2	0.951581	-0.0716014	0.0910126	0.0209764	Promoter (<=1kb)	-127
	IPF451.1	C7_00670C_A	7	0.940499	-0.0885013	0.0910126	0.0209857	Promoter (2-3kb)	2091
RPS19A	IPF21287.1	C3_05200W_A	3	0.955609	-0.0655074	0.091061	0.0210217	Exon (XM_718115.2/CAALFM_C305210CA, exon 1 of 1)	3672
LYS22	orf19.11982	C2_04460W_A	2	0.937676	-0.0928386	0.0911395	0.0210648	Promoter (<=1kb)	323
	orf19.13266	CR_05580C_A	R	0.939767	-0.0896249	0.091745	0.0212298	Promoter (<=1kb)	0
TOM40	orf19.13877	C7_01970C_A	7	0.944908	-0.0817538	0.091804	0.0212686	Promoter (2-3kb)	-2037
	orf19.13353	C3_04720C_A	3	0.939202	-0.0904931	0.0923656	0.021424	Promoter (<=1kb)	756
	orf19.8157	CR_04350C_A	R	0.955529	-0.0656287	0.092506	0.0214818	Promoter (<=1kb)	0
	orf19.13813	C7_02550C_A	7	0.940364	-0.0887082	0.0925339	0.0215136	Promoter (<=1kb)	0
	orf19.13592	C1_06970C_A	1	1.04811	0.0677909	0.0925967	0.0215791	Promoter (<=1kb)	0
QCR8	IPF22763.1	C2_04590C_A	2	0.938283	-0.0919055	0.0925967	0.0215817	Promoter (<=1kb)	0
RGD3	orf19.8349	CR_07560W_A	R	0.944557	-0.0822899	0.0925967	0.0216042	Promoter (<=1kb)	-344
	orf19.10973	C6_02280W_A	6	0.940293	-0.0888176	0.0935208	0.0218618	Promoter (<=1kb)	0
SLC1	orf19.7881	C3_02600C_A	3	0.938099	-0.0921885	0.0935208	0.021871	Promoter (1-2kb)	1931
CRH11	orf19.10221	C4_02900C_A	4	1.03731	0.0528447	0.0936399	0.0219244	Promoter (<=1kb)	0
MAS2	orf19.13674	C5_01640W_A	5	0.940461	-0.0885593	0.0937709	0.0219808	Promoter (<=1kb)	0
SLR1	orf19.9319	C2_10290W_A	2	1.06564	0.0917139	0.0944433	0.0221642	Promoter (<=1kb)	987
RPL27A	IPF19343.2	C1_12390C_A	1	0.941687	-0.0866811	0.0947426	0.0222604	Promoter (<=1kb)	0
	IPF2359.1	C7_00920C_A	7	0.956873	-0.0636012	0.0949252	0.0223292	Promoter (<=1kb)	0
	orf19.8872	C5_04050W_A	5	0.947858	-0.0772568	0.0953265	0.0224497	Promoter (<=1kb)	-883
SEC18	orf19.12460	C1_13580W_A	1	0.940969	-0.0877816	0.0956195	0.022571	Promoter (<=1kb)	0
ILV3	orf19.11523	C5_05410C_A	5	1.06549	0.0915114	0.0956195	0.02256	Promoter (<=1kb)	0
	orf19.12746	C1_11860W_A	1	0.940828	-0.0879964	0.0956957	0.022661	Promoter (1-2kb)	1762
GCD1	orf19.8111	CR_03990C_A	R	0.950688	-0.0729562	0.0956957	0.0226645	Promoter (<=1kb)	0
	orf19.13710	C1_12700W_A	1	0.938549	-0.0914961	0.0956957	0.0226675	Promoter (1-2kb)	1840
	orf19.8750	C1_11620W_A	1	0.964125	-0.0527074	0.0960062	0.0227673	Promoter (<=1kb)	0
RTS1	orf19.7691	C2_06420C_A	2	0.961228	-0.0570487	0.0963869	0.022884	Promoter (<=1kb)	0
PEP8	orf19.14189	C3_03880C_A	3	1.0477	0.0672301	0.0964766	0.0229317	Promoter (<=1kb)	0
ASR3	orf19.8462	C2_03790C_A	2	0.938965	-0.0908566	0.098247	0.0234573	Promoter (1-2kb)	-1103
	orf19.8229	CR_08000C_A	R	1.05175	0.0727959	0.098247	0.0234153	Promoter (<=1kb)	0
PRP42	orf19.11852	CR_03750C_A	R	0.947949	-0.0771194	0.098247	0.0234332	Promoter (<=1kb)	0
SNP3	orf19.8145	CR_04260W_A	R	0.953416	-0.0688228	0.098247	0.02346	Promoter (<=1kb)	0
	orf19.10340	CR_02630C_A	R	0.945204	-0.0813017	0.0992651	0.0237546	Promoter (<=1kb)	-463
	orf19.10426	C4_06280C_A	4	0.941051	-0.0876551	0.0992651	0.0237574	Promoter (<=1kb)	0
SPE2	orf19.8199	C5_00700C_A	5	0.943184	-0.0843888	0.0993717	0.0238196	Promoter (<=1kb)	-309
LAP41	orf19.9196	C3_02170C_A	3	0.953069	-0.0693473	0.0993717	0.0238372	Promoter (<=1kb)	0
	orf19.10561	C1_03430W_A	1	0.962577	-0.0550268	0.100001	0.0240155	Promoter (<=1kb)	0
	orf19.9146	C2_02490C_A	2	0.943549	-0.0838301	0.100229	0.0240978	Promoter (1-2kb)	1730
MNN42	orf19.8471	C2_03690C_A	2	0.939541	-0.0899718	0.101126	0.0243921	Promoter (1-2kb)	1311
FGR6-10	orf19.8819	C4_05530W_A	4	1.06319	0.0883972	0.101126	0.0244016	Promoter (<=1kb)	0
	IPF2443.1	C3_06410C_A	3	0.950108	-0.0738362	0.101126	0.0244061	Promoter (<=1kb)	0
	orf19.13270	CR_05540C_A	R	0.963221	-0.054061	0.101126	0.024424	Promoter (<=1kb)	0
	orf19.11262	C4_04990C_A	4	0.943302	-0.0842085	0.101583	0.0245623	Promoter (<=1kb)	305
	orf19.13638	C1_06540C_A	1	0.939443	-0.0901232	0.101603	0.0245949	Promoter (<=1kb)	156
	orf19.8850	C4_05790W_A	4	0.939794	-0.0895828	0.102162	0.024758	Promoter (<=1kb)	78
	orf19.9840	C1_11120C_A	1	0.957865	-0.0621062	0.102451	0.0248562	Promoter (<=1kb)	0
MIH1	IPF19027.1	C3_00800W_A	3	0.956229	-0.0645724	0.104106	0.0252861	Promoter (<=1kb)	0
	orf19.11603	C2_05990C_A	2	0.959658	-0.0594074	0.104417	0.0253902	Promoter (<=1kb)	0
PGA62	orf19.10281	C4_02390W_A	4	1.04767	0.0671814	0.104897	0.0255417	Promoter (<=1kb)	0
OPI1	orf19.9117	C2_02250C_A	2	0.944596	-0.0822304	0.104897	0.0255643	Promoter (<=1kb)	0
HRD1	orf19.8338	CR_06470W_A	R	0.940756	-0.0881068	0.104932	0.0256015	Promoter (<=1kb)	-180
MRS4	orf19.9724	C2_08070C_A	2	0.960757	-0.0577561	0.105149	0.0256832	Promoter (<=1kb)	0
SAP7	orf19.8376	C1_04870W_A	1	0.954726	-0.066842	0.106557	0.0260563	Promoter (<=1kb)	0
YPS7	orf19.13835	C7_02300W_A	7	0.942106	-0.0860385	0.106598	0.0260955	Promoter (<=1kb)	0
HQD2	orf19.12036	C4_02230C_A	4	0.962645	-0.0549237	0.106652	0.0261378	Promoter (<=1kb)	0
	orf19.14108	C3_06860C_A	3	0.958991	-0.0604101	0.106937	0.0262369	Promoter (<=1kb)	0
	orf19.13698	C1_12800W_A	1	0.946272	-0.0796724	0.107741	0.0264638	Promoter (<=1kb)	0
ABP1	orf19.10214	C4_02940W_A	4	1.05401	0.0758947	0.107823	0.0265134	Promoter (<=1kb)	0
MSB1	orf19.8726	C1_03710C_A	1	1.06186	0.0865983	0.108015	0.0265902	Promoter (<=1kb)	-604
	orf19.12923	C3_00050C_A	3	1.06323	0.0884513	0.108148	0.0266768	Promoter (<=1kb)	0
CIP1	orf19.7761	C6_01070C_A	6	0.944432	-0.0824816	0.108148	0.0267103	Promoter (<=1kb)	-148
	orf19.10672	C5_02060W_A	5	0.95807	-0.061797	0.108148	0.0267115	Promoter (<=1kb)	0
	IPF21126.1	C1_00450C_A	1	0.950333	-0.0734949	0.108161	0.0267445	Promoter (<=1kb)	0
RNR3	orf19.13267	CR_05570C_A	R	0.950691	-0.0729521	0.108166	0.0267893	Promoter (<=1kb)	54
	orf19.13448	C1_00790W_A	1	0.941765	-0.0865604	0.108166	0.0268535	Promoter (1-2kb)	1371
FET33	orf19.8558	C5_00460C_A	5	0.952439	-0.0703009	0.108166	0.0268933	Promoter (<=1kb)	0
tT(AGU)3	tT(AGU)3.2	CR_00730C_A	R	0.940474	-0.0885395	0.108166	0.0268976	Promoter (<=1kb)	-691
NAT2	orf19.9664	C2_00160C_A	2	1.06326	0.0885003	0.108166	0.026911	Promoter (<=1kb)	364
	orf19.9755	C2_07720C_A	2	1.04847	0.0682844	0.108166	0.0269387	Promoter (<=1kb)	8
MET3	orf19.12492	C1_13870W_A	1	0.940989	-0.0877506	0.108166	0.0269527	Promoter (<=1kb)	624
FGR13	orf19.8197	CR_05250C_A	R	0.959854	-0.0591137	0.108355	0.0270295	Promoter (<=1kb)	0
	IPF2239.1	C7_01130C_A	7	0.940758	-0.0881043	0.108565	0.0272006	Promoter (1-2kb)	-1633
	orf19.8447	C2_03970W_A	2	0.952383	-0.0703869	0.108565	0.0271509	Promoter (<=1kb)	0
MNN4	orf19.10399	C4_06540W_A	4	0.950092	-0.0738603	0.108565	0.0271834	Promoter (<=1kb)	-976
	orf19.9822	C2_07250C_A	2	1.06032	0.0844968	0.108565	0.0271898	Promoter (<=1kb)	206
	orf19.10488	C1_02830W_A	1	0.951293	-0.0720381	0.108721	0.0272694	Promoter (<=1kb)	0
	orf19.8340	CR_06450W_A	R	1.05845	0.0819505	0.11004	0.0276305	Promoter (2-3kb)	-2086
	orf19.9902	CR_06990W_A	R	0.943133	-0.0844674	0.110075	0.0276692	Promoter (<=1kb)	124
HFL1	orf19.10581	C1_03640C_A	1	0.940839	-0.0879799	0.110322	0.0277617	Promoter (1-2kb)	1646
RPS5	orf19.11812	C5_03070W_A	5	0.951606	-0.0715644	0.110401	0.0278116	Promoter (<=1kb)	0
	orf19.10030	C1_05610W_A	1	0.955996	-0.0649231	0.111893	0.028218	Promoter (<=1kb)	0
HGT19	orf19.12902	C3_00220W_A	3	1.05847	0.0819795	0.11364	0.0286898	Promoter (<=1kb)	0
	IPF2480.2	CR_00490W_A	R	0.956892	-0.0635713	0.114283	0.0288833	Promoter (<=1kb)	0
	orf19.10595	C4_07200C_A	4	1.06214	0.0869805	0.11435	0.0289317	Promoter (<=1kb)	0
HAT2	orf19.9693	C6_04540C_A	6	1.06193	0.0866873	0.114358	0.0289648	Promoter (<=1kb)	0
RME1	orf19.11918	C1_07330W_A	1	0.958765	-0.0607506	0.114624	0.0290636	Promoter (<=1kb)	0
OSH3	orf19.8897	C4_03590C_A	4	0.941441	-0.0870582	0.115207	0.0292428	Promoter (<=1kb)	-840
RFC3	orf19.10723	C5_04000W_A	5	0.941538	-0.0869084	0.115235	0.0292816	Promoter (<=1kb)	0
MYO5	orf19.8357	C4_05100C_A	4	1.04996	0.0703399	0.115985	0.0295566	Promoter (<=1kb)	0
	orf19.12516	C1_07790C_A	1	0.950371	-0.0734368	0.115985	0.0295578	Promoter (<=1kb)	0
IML2	IPF855.1	C1_14210C_A	1	1.05218	0.073385	0.115985	0.0295672	Promoter (<=1kb)	0
MSN4	orf19.12215	C1_08940C_A	1	0.945256	-0.0812228	0.116024	0.0296313	Promoter (<=1kb)	832
	orf19.9288	C3_01310W_A	3	0.941773	-0.0865489	0.116024	0.0296544	Promoter (<=1kb)	0
	orf19.9363	C4_05400C_A	4	0.942569	-0.0853296	0.116024	0.0296746	Promoter (<=1kb)	-345
BIO5	orf19.10118	CR_01900C_A	R	1.03703	0.0524511	0.116024	0.0297042	Promoter (<=1kb)	0
RPC40	orf19.11048	C2_05340C_A	2	0.941686	-0.0866823	0.116286	0.0298078	Promoter (<=1kb)	0
RVB1	orf19.10641	C4_06800W_A	4	0.946149	-0.0798607	0.116286	0.0298347	Promoter (<=1kb)	605
	IPF2334.1	C7_01060W_A	7	0.942272	-0.0857853	0.116417	0.0299003	Promoter (<=1kb)	-300
MTR2	IPF21880.1	C2_10640C_A	2	1.05012	0.0705595	0.117353	0.0301728	Promoter (<=1kb)	0
RRP8	orf19.11113	C2_08480W_A	2	0.943875	-0.0833318	0.117388	0.0302207	Promoter (<=1kb)	-64
	orf19.13939	C7_01430C_A	7	0.946726	-0.0789817	0.117388	0.030246	Promoter (<=1kb)	0
	orf19.11801	C5_03010W_A	5	0.941869	-0.0864022	0.11763	0.0303406	Promoter (<=1kb)	0
	orf19.9118	C2_02260W_A	2	1.05518	0.077491	0.117952	0.030456	Promoter (<=1kb)	0
SPF1	orf19.7701	C2_06540C_A	2	0.943249	-0.0842897	0.117999	0.0305002	Promoter (<=1kb)	0
RPL20B	orf19.12102	C4_01520C_A	4	1.05593	0.0785172	0.119273	0.0308622	Promoter (<=1kb)	-252
	orf19.9582	C2_00900W_A	2	0.942272	-0.085784	0.119654	0.0309936	Promoter (<=1kb)	234
	orf19.11098	C2_08620W_A	2	1.0607	0.0850133	0.119676	0.0310609	Promoter (<=1kb)	0
	orf19.9130	C2_02360C_A	2	0.969419	-0.0448071	0.119676	0.0310647	Promoter (<=1kb)	0
	orf19.8825	C4_05590W_A	4	0.942274	-0.0857813	0.119724	0.0311098	Promoter (<=1kb)	-374
	IPF5468.1	C5_00150C_A	5	1.05597	0.0785713	0.120167	0.0312698	Promoter (<=1kb)	0
SEC4	orf19.10103	CR_01750C_A	R	0.951533	-0.071674	0.120167	0.0312906	Promoter (<=1kb)	0
GLN4	IPF485.2	C7_00550C_A	7	0.947686	-0.0775192	0.12018	0.0313271	Promoter (<=1kb)	631
	orf19.12372	C1_10350C_A	1	1.04066	0.0574996	0.120248	0.0313775	Promoter (<=1kb)	0
CFL2	orf19.8849	C4_05780C_A	4	0.956317	-0.0644391	0.121084	0.0316289	Promoter (<=1kb)	0
	orf19.9163	C4_03920W_A	4	0.948227	-0.0766955	0.121409	0.031747	Promoter (<=1kb)	0
ERG24	orf19.9166	C2_09400C_A	2	0.959375	-0.0598326	0.121927	0.0319158	Promoter (<=1kb)	0
GRX3	orf19.10241	C4_02710C_A	4	0.957333	-0.0629077	0.122528	0.0321183	Promoter (<=1kb)	0
	orf19.10048	C3_01100W_A	3	0.942601	-0.0852812	0.122528	0.0321501	Promoter (<=1kb)	-44
SSK1	orf19.12498	C1_13930W_A	1	1.05704	0.0800297	0.122528	0.0321736	Promoter (2-3kb)	2440
	orf19.7801	CR_02550C_A	R	0.942632	-0.0852334	0.123199	0.0323836	Promoter (<=1kb)	82
	orf19.11652	C4_00660W_A	4	0.959747	-0.0592741	0.124591	0.0327836	Promoter (<=1kb)	0
	orf19.5288.1	CR_05330W_A	R	0.958399	-0.061302	0.125197	0.0329771	Promoter (<=1kb)	0
INT1	orf19.11733	C5_02470W_A	5	0.942956	-0.0847378	0.125199	0.033012	Promoter (<=1kb)	-408
	orf19.10432	C4_06230C_A	4	0.945922	-0.0802073	0.125849	0.0332178	Promoter (<=1kb)	0
SPC3	orf19.12396	C1_13020C_A	1	0.955021	-0.0663955	0.125895	0.0332644	Promoter (<=1kb)	0
MIS12	IPF349.1	CR_00080W_A	R	1.05813	0.0815134	0.126501	0.033459	Promoter (1-2kb)	-1727
	orf19.9598	C2_00740C_A	2	0.945895	-0.0802481	0.126662	0.0335474	Promoter (<=1kb)	0
MYO2	orf19.12482	C1_13780W_A	1	0.947215	-0.0782358	0.126662	0.033571	Promoter (<=1kb)	30
	orf19.13346	C3_04650W_A	3	1.06025	0.0844056	0.126715	0.0336196	Promoter (<=1kb)	-213
DUN1	orf19.11485	C5_05100C_A	5	0.94675	-0.0789448	0.126909	0.0337058	Promoter (<=1kb)	0
	orf19.13532	C1_00030C_A	1	1.05858	0.0821258	0.127621	0.0339299	Promoter (<=1kb)	-519
NTH1	orf6.8731	CR_00560W_A	R	0.95145	-0.0718	0.127732	0.0340293	Promoter (<=1kb)	0
ISW2	IPF2633.1	C3_06310C_A	3	0.946914	-0.078694	0.127732	0.0339958	Promoter (<=1kb)	450
	IPF911.1	CR_10060W_A	R	0.946159	-0.079846	0.127968	0.0341399	Promoter (<=1kb)	445
IRA2	orf19.12686	C1_12450C_A	1	0.946892	-0.0787278	0.127968	0.034162	Promoter (<=1kb)	0
CCS1	orf19.11929	C1_07180W_A	1	1.04393	0.0620201	0.128089	0.0342295	Promoter (<=1kb)	0
HGT16	orf19.13560	CR_07270C_A	R	0.963766	-0.0532452	0.128889	0.0344957	Promoter (<=1kb)	0
PYC2	orf19.8408	C4_03940C_A	4	0.945041	-0.0815519	0.128889	0.0345137	Promoter (1-2kb)	1475
	orf19.13579	C1_07050C_A	1	0.943813	-0.0834277	0.129122	0.0346208	Promoter (<=1kb)	67
ARX1	orf19.10533	C1_03230C_A	1	1.0476	0.0670913	0.129122	0.0346692	Promoter (<=1kb)	0
OCA1	orf19.9331	C2_10190C_A	2	0.943648	-0.0836794	0.129122	0.0346821	Promoter (<=1kb)	0
ARG2	orf19.7717	C1_05020C_A	1	0.943542	-0.0838408	0.129826	0.0349067	Promoter (<=1kb)	-40
	orf19.9993	C1_05920W_A	1	0.947796	-0.0773512	0.12997	0.0349811	Promoter (<=1kb)	-400
MEP1	orf19.9181	C3_02310W_A	3	0.952452	-0.0702822	0.130037	0.0350346	Promoter (<=1kb)	-603
	orf19.11379	C5_04150C_A	5	0.949892	-0.0741648	0.13033	0.0351979	Promoter (<=1kb)	370
	orf19.10025	C1_05630C_A	1	0.953502	-0.0686918	0.13033	0.0352197	Promoter (<=1kb)	51
RAD1	orf19.12778	C2_10440C_A	2	0.96088	-0.0575715	0.13033	0.0352205	Promoter (<=1kb)	0
	orf19.11477	C5_05020C_A	5	0.950742	-0.0728744	0.130392	0.0352913	Promoter (<=1kb)	0
	orf19.8456	C2_03890W_A	2	0.944583	-0.082251	0.130392	0.0353087	Promoter (1-2kb)	1405
THI20	orf19.8508	C2_03370W_A	2	1.04232	0.059793	0.130476	0.0353931	Promoter (<=1kb)	0
tV(AAC)1	tV(AAC)1.2	C2_02480W_A	2	0.947074	-0.0784516	0.130476	0.0354028	Promoter (<=1kb)	8
KEX1	orf6.7946	C7_00940W_A	7	0.943797	-0.0834516	0.131408	0.0356914	Promoter (<=1kb)	-979
	orf19.8498	C2_03420C_A	2	1.04384	0.0618972	0.131548	0.0357656	Promoter (<=1kb)	0
	orf19.10248	C4_02660W_A	4	0.951877	-0.0711536	0.132296	0.0360051	Promoter (<=1kb)	0
	IPF1943.2	C7_04210C_A	7	1.05153	0.0724912	0.134089	0.0365296	Promoter (<=1kb)	0
ECS3	orf19.13255	C2_02730W_A	2	0.964592	-0.0520098	0.134089	0.0366049	Promoter (<=1kb)	0
	orf19.9611	C2_00640W_A	2	0.959703	-0.0593406	0.134089	0.0366304	Promoter (<=1kb)	0
	orf19.4380.1	CR_03620C_A	R	1.05545	0.0778624	0.134089	0.0366399	Promoter (<=1kb)	0
	orf19.13931	C7_01510W_A	7	1.05422	0.0761823	0.134578	0.0368103	Promoter (<=1kb)	-493
OPT6	orf19.12125	C4_01320C_A	4	0.944336	-0.0826279	0.135093	0.0369881	Promoter (1-2kb)	1726
RVS167	orf19.8807	C6_04040C_A	6	0.956685	-0.0638834	0.135193	0.0370524	Promoter (<=1kb)	0
	orf19.8248	CR_04980C_A	R	0.944761	-0.0819792	0.135333	0.0371353	Promoter (<=1kb)	278
SKP1	orf19.11905	C1_07410C_A	1	0.951004	-0.0724766	0.135333	0.0371933	Promoter (<=1kb)	0
DLD1	orf19.13227	C2_02980C_A	2	1.04977	0.0700671	0.135333	0.0372304	Promoter (<=1kb)	-259
NUP60	orf19.10419	C4_06350C_A	4	0.944612	-0.0822067	0.135333	0.0372389	Promoter (<=1kb)	-105
	orf19.13120	C4_00460C_A	4	0.964868	-0.051597	0.136534	0.0376065	Promoter (<=1kb)	0
MNN44	orf19.10475	C1_02680C_A	1	0.94514	-0.0814	0.13656	0.0376511	Promoter (<=1kb)	0
HOL4	orf19.12021	C1_01780C_A	1	0.958083	-0.0617773	0.136893	0.0377805	Promoter (<=1kb)	0
	orf19.8332	CR_06530W_A	R	0.946384	-0.0795027	0.137212	0.0379061	Promoter (<=1kb)	0
PCL7	orf19.13605	C1_06850W_A	1	1.05485	0.0770445	0.137488	0.0380298	Promoter (<=1kb)	2
ATO5	IPF4513.1	C3_05620W_A	3	0.956199	-0.0646171	0.137488	0.0380795	Promoter (<=1kb)	0
	orf19.12483	C1_13790C_A	1	0.945818	-0.0803658	0.137488	0.0380951	Promoter (1-2kb)	1301
	orf19.12524	C1_07860W_A	1	0.947283	-0.0781322	0.138181	0.0383249	Promoter (1-2kb)	1164
HIS3	orf19.7813	C2_04810W_A	2	0.946436	-0.0794236	0.138321	0.0384016	Promoter (<=1kb)	0
	IPF2007.1	CR_09440C_A	R	0.955155	-0.0661938	0.138333	0.0384427	Promoter (<=1kb)	0
	IPF10133.2	C2_04870C_A	2	0.945552	-0.0807706	0.138453	0.0385137	Promoter (2-3kb)	2004
	orf19.12714	C1_12150C_A	1	0.957025	-0.0633719	0.138519	0.0385701	Promoter (<=1kb)	0
	orf19.14082	C3_07100C_A	3	0.963755	-0.0532622	0.13858	0.0386249	Promoter (<=1kb)	0
	orf19.11709	C5_02280C_A	5	0.968571	-0.0460699	0.138878	0.0387462	Promoter (<=1kb)	0
YMX6	orf19.13136	C6_03480W_A	6	0.949278	-0.0750977	0.139442	0.0389414	Promoter (<=1kb)	0
	orf19.13814	C7_02540W_A	7	0.948735	-0.0759224	0.139903	0.0391086	Promoter (<=1kb)	0
	orf19.10165	C5_03370C_A	5	0.950252	-0.0736182	0.14048	0.0393082	Promoter (<=1kb)	0
TOM1	orf19.13198	C2_03180C_A	2	0.947883	-0.077219	0.140485	0.0393481	Promoter (2-3kb)	2014
	orf19.13712	C1_12680W_A	1	0.945196	-0.0813142	0.140677	0.0394717	Promoter (<=1kb)	572
SEN1	orf19.13359	C3_04760C_A	3	0.945909	-0.0802272	0.140677	0.039479	Promoter (1-2kb)	1389
	orf19.13647	C1_06420C_A	1	0.954336	-0.0674311	0.140718	0.0395289	Promoter (<=1kb)	0
HEM1	orf19.10132	CR_02000C_A	R	0.963181	-0.0541212	0.140983	0.0396418	Promoter (<=1kb)	0
CDC5	orf19.13431	C1_00950C_A	1	0.96004	-0.0588341	0.141221	0.0397474	Promoter (<=1kb)	0
HSL1	orf19.11784	C5_02840C_A	5	0.957141	-0.0631969	0.141675	0.0399331	Promoter (<=1kb)	0
	orf19.13373	C3_04840C_A	3	0.956624	-0.0639762	0.141675	0.0399533	Promoter (<=1kb)	0
tG(UCC)1	tG(UCC)1.2	C3_00970W_A	3	0.957305	-0.0629489	0.141675	0.0399913	Promoter (<=1kb)	0
	IPF19812.1	CR_09070C_A	R	0.959684	-0.0593684	0.143905	0.0406602	Promoter (<=1kb)	0
	orf19.10437	C4_06170C_A	4	0.960688	-0.0578608	0.145889	0.0412701	Promoter (<=1kb)	0
	orf19.8045	C1_05490C_A	1	0.948288	-0.0766031	0.145889	0.0413253	Promoter (<=1kb)	0
GRE2	orf19.10660	C2_06720W_A	2	0.945528	-0.0808085	0.145889	0.0413406	Promoter (<=1kb)	0
WOR2	orf19.13413	C3_05170W_A	3	0.961697	-0.0563455	0.146159	0.0414631	Promoter (<=1kb)	0
	orf19.14122	C3_06730W_A	3	0.959418	-0.0597686	0.146159	0.041497	Promoter (<=1kb)	0
UGA33	IPF5969.2	CR_09200C_A	R	0.951888	-0.0711362	0.147071	0.0417961	Promoter (<=1kb)	0
CDC27	orf19.10741	CR_01230C_A	R	0.96157	-0.0565358	0.14745	0.0419443	Promoter (<=1kb)	-156
RPS3	orf19.13689	CR_04810W_A	R	0.956145	-0.0646983	0.147468	0.0419895	Promoter (<=1kb)	49
FRP6	orf19.10945	C6_01430C_A	6	1.0474	0.0668084	0.147923	0.0421658	Promoter (<=1kb)	0
GRX1	orf19.13863	C7_02070W_A	7	0.949067	-0.0754176	0.147923	0.0422001	Promoter (<=1kb)	0
AFG3	orf19.9238	C3_01760W_A	3	0.94959	-0.0746235	0.147978	0.0422649	Promoter (<=1kb)	659
FHL1	orf19.9778	C2_06830C_A	2	1.05572	0.0782245	0.147978	0.0422969	Promoter (<=1kb)	-44
FCR1	orf19.14109	C3_06850W_A	3	0.952404	-0.0703547	0.149186	0.0426829	Promoter (<=1kb)	382
	IPF2988.1	C3_05460W_A	3	0.950123	-0.0738137	0.149647	0.0428557	Promoter (<=1kb)	-898
PRN3	orf19.9999	C1_05870W_A	1	0.948596	-0.0761343	0.149655	0.0428989	Promoter (<=1kb)	0
CTA3	orf19.8759	C1_11540C_A	1	1.0481	0.0677765	0.150576	0.0432376	Promoter (<=1kb)	0
	IPF403.1	CR_00270C_A	R	1.05363	0.0753624	0.150576	0.0432454	Promoter (<=1kb)	651
MNN21	orf19.8625	CR_05300C_A	R	1.04898	0.0689865	0.151998	0.0437209	Promoter (<=1kb)	0
	orf19.8852	C4_05800C_A	4	0.952257	-0.0705767	0.151998	0.0437369	Promoter (<=1kb)	0
TUB2	orf19.13455	C1_00710C_A	1	0.946756	-0.0789352	0.152528	0.0439311	Promoter (<=1kb)	676
FAA4	IPF20033.1	CR_10160W_A	R	0.946874	-0.0787556	0.152631	0.0440859	Promoter (<=1kb)	-602
	orf19.9671	C6_04400W_A	6	0.95504	-0.0663675	0.152631	0.0440579	Promoter (<=1kb)	0
EBP1	orf19.7772	C6_01180C_A	6	0.95005	-0.0739254	0.152631	0.0440105	Promoter (<=1kb)	0
PYC2	orf19.8408	C4_03940C_A	4	0.948799	-0.0758251	0.15284	0.0442719	Promoter (<=1kb)	0
	IPF2652.2	C3_06240C_A	3	0.947754	-0.0774158	0.15284	0.044213	Promoter (<=1kb)	418
GRS1	orf19.8067	C1_05290W_A	1	0.960937	-0.0574861	0.15284	0.0442403	Promoter (<=1kb)	0
FAA21	orf19.7904	C3_02810C_A	3	0.946525	-0.0792874	0.153197	0.044417	Promoter (<=1kb)	0
	orf19.9025	C2_01460C_A	2	0.960365	-0.0583458	0.15386	0.0446515	Promoter (<=1kb)	0
	orf19.11611	C5_01440C_A	5	0.961443	-0.0567272	0.154253	0.0448363	Promoter (<=1kb)	0
OXR1	orf19.7873	C3_02540C_A	3	0.94734	-0.0780455	0.154253	0.0449068	Promoter (<=1kb)	0
PLB4.5	orf19.9017	C2_01380W_A	2	0.951462	-0.0717826	0.154253	0.0449427	Promoter (<=1kb)	0
PGA4	orf19.11518	C5_05390C_A	5	1.05626	0.0789609	0.154253	0.0449469	Promoter (<=1kb)	0
SPT7	IPF925.1	CR_09980W_A	R	0.946638	-0.0791155	0.154253	0.0449765	Promoter (1-2kb)	1699
TIP41	orf19.11419	C5_04520W_A	5	0.955344	-0.0659082	0.154319	0.0450378	Promoter (<=1kb)	0
FKH2	orf19.12844	C3_00670C_A	3	0.96168	-0.0563711	0.154501	0.0451436	Promoter (<=1kb)	0
	orf19.7884	C3_02620C_A	3	0.954101	-0.0677854	0.154501	0.0451756	Promoter (<=1kb)	0
	orf19.12077	C4_01860C_A	4	1.04641	0.0654533	0.154941	0.0453617	Promoter (<=1kb)	0
MON2	orf19.12405	C1_13120C_A	1	0.949767	-0.0743541	0.154941	0.0454287	Promoter (1-2kb)	1190
GYP1	orf19.11292	C4_04710W_A	4	1.05146	0.0724001	0.154941	0.0454312	Promoter (<=1kb)	0
TIF3	orf19.10927	C6_01630W_A	6	0.948244	-0.0766692	0.155104	0.0455347	Promoter (<=1kb)	70
GLN1	orf19.8260	CR_05050W_A	R	0.961904	-0.056035	0.155104	0.045564	Promoter (<=1kb)	0
	orf19.7711	C1_04960C_A	1	1.05271	0.0741129	0.155616	0.0457603	Promoter (<=1kb)	0
OGG1	IPF2154.1	C7_03910W_A	7	0.947207	-0.0782486	0.155616	0.0457995	Promoter (<=1kb)	-31
PHO84	orf19.8269	C1_11480W_A	1	0.952254	-0.0705823	0.155634	0.0458812	Promoter (<=1kb)	7
	orf19.11228	CR_02260C_A	R	0.954711	-0.0668636	0.155634	0.04589	Promoter (<=1kb)	0
	orf19.7806	CR_02510W_A	R	0.951946	-0.0710485	0.155859	0.0459988	Promoter (<=1kb)	0
FGR29	orf19.12776	C2_10430C_A	2	1.04549	0.0641814	0.156877	0.0463421	Promoter (1-2kb)	1723
	orf19.11763	C5_02690W_A	5	1.03939	0.0557376	0.156992	0.046419	Promoter (<=1kb)	0
NDU1	orf19.10036	C3_00960W_A	3	0.948002	-0.0770378	0.157041	0.0464897	Promoter (<=1kb)	56
ERG4	orf19.12834	C3_00760W_A	3	0.95286	-0.0696635	0.157041	0.0465195	Promoter (<=1kb)	0
LIG1	orf19.13864	C7_02060W_A	7	0.955766	-0.065271	0.157524	0.0467057	Promoter (<=1kb)	0
SPO22	orf19.13603	C1_06880C_A	1	0.965394	-0.0508099	0.157644	0.0467845	Promoter (<=1kb)	0
TRK1	orf19.8233	CR_07960C_A	R	1.05096	0.071713	0.158482	0.0470764	Promoter (<=1kb)	0
	IPF3418.1	C3_07770C_A	3	1.05288	0.0743476	0.158568	0.0471454	Promoter (<=1kb)	0
YTH1	orf19.14170	C2_05690C_A	2	0.961796	-0.0561964	0.159291	0.0474061	Promoter (<=1kb)	0
	IPF679.1	CR_10170C_A	R	0.947337	-0.0780505	0.159291	0.0474475	Promoter (<=1kb)	0
SET2	orf19.9324	C2_10250C_A	2	0.94724	-0.0781978	0.159466	0.0475433	Promoter (1-2kb)	1451
	orf19.12724	C1_12060C_A	1	0.954839	-0.0666708	0.159876	0.0477092	Promoter (<=1kb)	854
TIM54	orf19.12608	C7_03120W_A	7	0.95712	-0.0632281	0.160041	0.0478028	Promoter (<=1kb)	0
	orf19.9996	C1_05900W_A	1	0.965167	-0.0511498	0.160041	0.0478752	Promoter (<=1kb)	0
	IPF2998.1	C3_05440C_A	3	0.947911	-0.0771769	0.160041	0.0479304	Promoter (<=1kb)	0
NOP4	orf19.12665	C1_04390C_A	1	0.947891	-0.0772067	0.160041	0.0479335	Promoter (<=1kb)	950
DAK2	orf19.12241	C1_09190C_A	1	0.950077	-0.0738835	0.160117	0.048	Promoter (1-2kb)	1450
	IPF2313.1	C5_03650C_A	5	0.958076	-0.0617885	0.160187	0.0480649	Promoter (<=1kb)	0
	IPF3331.1	C3_06050C_A	3	0.963707	-0.0533335	0.160296	0.0481413	Promoter (<=1kb)	0
BPL1	IPF589.1	CR_10620C_A	R	1.05263	0.0740041	0.160676	0.0482994	Promoter (<=1kb)	0
IPL1	orf19.10978	C6_02320C_A	6	0.94908	-0.0753979	0.160893	0.0484089	Promoter (<=1kb)	0
	orf19.9206	C3_02080W_A	3	1.05501	0.0772513	0.16126	0.0485634	Promoter (1-2kb)	1050
	orf19.12093	C4_01710C_A	4	0.964006	-0.052886	0.161776	0.0487629	Promoter (<=1kb)	0
	orf19.12812	C2_10720C_A	2	1.04135	0.0584589	0.161902	0.0488451	Promoter (<=1kb)	0
	orf19.11885	C4_05970W_A	4	0.960172	-0.0586355	0.162377	0.0490329	Promoter (<=1kb)	0
	IPF7556.1	C3_05360C_A	3	0.951233	-0.0721288	0.162875	0.0492721	Promoter (<=1kb)	-161
	orf19.9429	C2_07540W_A	2	0.958396	-0.0613065	0.162875	0.0492723	Promoter (<=1kb)	0
ARC40	orf19.11354	CR_06180W_A	R	0.953628	-0.0685021	0.164405	0.0498041	Promoter (<=1kb)	0
	orf19.8915	C7_03400C_A	7	0.950864	-0.0726885	0.164405	0.0498253	Promoter (<=1kb)	33
POS5	orf19.14092	C3_07010W_A	3	0.950344	-0.0734778	0.165353	0.0501577	Promoter (<=1kb)	0
	orf19.13536	CR_07480W_A	R	1.05487	0.077065	0.166084	0.0504248	Promoter (<=1kb)	282
ANB1	orf19.10930	C6_01610W_A	6	0.956134	-0.0647149	0.166188	0.0505596	Promoter (<=1kb)	-196
BUD21	orf19.12885	C3_00370C_A	3	1.05484	0.0770203	0.166188	0.0505761	Promoter (<=1kb)	0
	orf19.11471	C5_04980W_A	5	0.958539	-0.061091	0.166188	0.0505928	Promoter (<=1kb)	0
SPC98	orf19.10131	CR_01990C_A	R	0.948418	-0.0764058	0.166211	0.0506739	Promoter (<=1kb)	422
ZCF4	orf19.8813	C1_07670W_A	1	0.948485	-0.0763034	0.166211	0.0506908	Promoter (<=1kb)	361
	IPF2522.1	CR_00670C_A	R	0.95859	-0.0610142	0.166749	0.0509394	Promoter (<=1kb)	0
	IPF428.1	CR_00420W_A	R	0.958699	-0.0608496	0.166749	0.0509858	Promoter (<=1kb)	0
	orf19.11474	C5_05000C_A	5	0.95425	-0.0675603	0.166749	0.0510027	Promoter (<=1kb)	0
	orf19.9155	C2_02570W_A	2	1.03138	0.0445819	0.166749	0.0510372	Promoter (<=1kb)	0
	orf19.9591	C2_00810C_A	2	0.958651	-0.0609221	0.167624	0.0513508	Promoter (<=1kb)	0
	orf19.12259	C1_09340C_A	1	0.949042	-0.0754555	0.167855	0.0514676	Promoter (<=1kb)	-185
	orf19.8969	C2_09630C_A	2	0.964581	-0.0520261	0.167863	0.0515158	Promoter (<=1kb)	0
ALD6	orf19.8361	C4_05130C_A	4	1.05441	0.0764338	0.168075	0.051627	Promoter (<=1kb)	-519
RIA1	orf19.11931	C1_07140C_A	1	0.966811	-0.0486939	0.168561	0.0518225	Promoter (<=1kb)	0
BUB1	orf19.10193	C4_03120C_A	4	0.95554	-0.0656115	0.16914	0.0521478	Promoter (<=1kb)	615
	orf19.13938	C7_01440W_A	7	0.958856	-0.060614	0.16914	0.052161	Promoter (<=1kb)	-256
	orf19.9983	C1_05980W_A	1	0.95984	-0.0591349	0.16914	0.0521724	Promoter (<=1kb)	0
PHR2	orf19.13500	C1_00220W_A	1	1.0486	0.0684603	0.16914	0.0521855	Promoter (<=1kb)	0
tT(UGU)2	tT(UGU)2.2	C4_05950C_A	4	0.949242	-0.0751516	0.169518	0.0523511	Promoter (<=1kb)	14
KAR4	orf19.11221	CR_02330C_A	R	0.957589	-0.0625214	0.169518	0.0523949	Promoter (<=1kb)	0
SCW11	orf19.11374	C5_04110W_A	5	0.964845	-0.0516313	0.170422	0.0527207	Promoter (<=1kb)	0
	orf19.11329	CR_06010W_A	R	0.963899	-0.0530466	0.170638	0.0528342	Promoter (<=1kb)	0
	orf19.11264	C4_04950W_A	4	0.949357	-0.0749779	0.171343	0.0530994	Promoter (<=1kb)	585
IFR1	orf19.9332	C2_10180W_A	2	0.955735	-0.0653175	0.171613	0.0532515	Promoter (<=1kb)	0
	orf19.9366	C4_05440C_A	4	0.951032	-0.0724349	0.171613	0.0532769	Promoter (<=1kb)	-121
	orf19.12306	C1_09780C_A	1	1.03271	0.0464412	0.171629	0.0533288	Promoter (<=1kb)	0
	orf19.8384	C1_04780C_A	1	0.960408	-0.0582801	0.171952	0.0534974	Promoter (<=1kb)	0
DIM1	orf19.12477	C1_13730C_A	1	0.948989	-0.0755373	0.171952	0.0535881	Promoter (<=1kb)	0
	orf19.12025	C1_01750W_A	1	0.958214	-0.0615796	0.171952	0.0536124	Promoter (<=1kb)	0
	orf19.11649	C4_00690C_A	4	0.949967	-0.0740507	0.171952	0.0536967	Promoter (<=1kb)	-17
	orf19.12699	C1_12280C_A	1	0.948709	-0.0759632	0.171952	0.0537146	Promoter (<=1kb)	-95
RPR2	orf19.8179	CR_04540C_A	R	0.965256	-0.051016	0.171952	0.0537506	Promoter (<=1kb)	0
	orf19.10967	C6_02230W_A	6	0.948762	-0.0758812	0.171952	0.0538138	Promoter (1-2kb)	1223
VRP1	orf19.9736	C2_07930C_A	2	1.05403	0.0759142	0.171952	0.053844	Promoter (<=1kb)	0
	orf19.13486	C1_00420W_A	1	1.04945	0.0696301	0.171952	0.0539313	Promoter (<=1kb)	-62
	orf19.11643	C4_00750C_A	4	0.959846	-0.0591245	0.171952	0.0539613	Promoter (<=1kb)	0
GAP5	orf19.9365	C4_05430C_A	4	0.963086	-0.054264	0.171952	0.0539919	Promoter (<=1kb)	0
CAS1	orf19.8728	C1_11810W_A	1	0.948836	-0.0757698	0.171952	0.0539935	Promoter (1-2kb)	1360
CLA4	orf19.12355	C1_10210C_A	1	0.949517	-0.0747346	0.172016	0.0540608	Promoter (1-2kb)	1342
	orf19.10861	C1_01630W_A	1	0.958136	-0.0616975	0.172496	0.0542588	Promoter (<=1kb)	0
OPT8	orf19.13192	C6_03930W_A	6	0.964239	-0.0525373	0.172768	0.0544	Promoter (<=1kb)	0
HIR2	orf19.11771	C5_02750C_A	5	0.949923	-0.0741174	0.172768	0.054439	Promoter (<=1kb)	0
CDA2	IPF408.1	CR_00300W_A	R	0.958131	-0.0617046	0.173055	0.0545766	Promoter (<=1kb)	33
HMA1	orf19.9663	C2_00170C_A	2	1.04824	0.0679642	0.174072	0.0549451	Promoter (<=1kb)	0
	orf19.10816	C1_01180C_A	1	0.950005	-0.0739933	0.174445	0.0551105	Promoter (<=1kb)	0
CDR2	orf19.13379	C3_04890W_A	3	0.953879	-0.0681211	0.174808	0.0552985	Promoter (<=1kb)	899
	orf19.11067	C2_05530C_A	2	0.964914	-0.0515272	0.174808	0.0553287	Promoter (<=1kb)	0
HGT17	orf19.12151	C4_01070W_A	4	0.949695	-0.0744641	0.174808	0.0553878	Promoter (<=1kb)	-266
	IPF1992.1	CR_09390C_A	R	0.95204	-0.0709053	0.174808	0.0554467	Promoter (1-2kb)	-1466
	orf19.9844	C1_11080W_A	1	0.958316	-0.0614265	0.174808	0.0555093	Promoter (<=1kb)	0
	orf19.13071	C6_03370W_A	6	0.957919	-0.0620243	0.174808	0.0555121	Promoter (<=1kb)	0
CAP1	orf19.9191	C3_02220W_A	3	0.953425	-0.0688089	0.174833	0.0555679	Promoter (<=1kb)	0
GAL10	orf19.11156	C1_02150W_A	1	0.951985	-0.0709894	0.174843	0.0556406	Promoter (<=1kb)	-138
ZCF29	orf19.12598	C7_03220C_A	7	1.03513	0.0498122	0.174843	0.0556665	Promoter (<=1kb)	0
	IPF2212.2	C7_01320W_A	7	0.955681	-0.0653985	0.175227	0.0558369	Promoter (<=1kb)	0
	orf19.8160	CR_04370W_A	R	0.950514	-0.0732205	0.175415	0.0559805	Promoter (<=1kb)	704
RPS7A	orf19.9267	C3_01490W_A	3	1.05082	0.0715105	0.175415	0.0559927	Promoter (<=1kb)	893
	orf19.12596	C7_03240W_A	7	0.951629	-0.0715287	0.175891	0.0561928	Promoter (<=1kb)	977
RAD50	orf19.9217	C3_02000W_A	3	0.949597	-0.0746125	0.175891	0.0562408	Promoter (<=1kb)	44
PFK1	orf19.11449	C5_04810W_A	5	0.959227	-0.0600557	0.17602	0.0563626	Promoter (<=1kb)	-217
EFG1	IPF3577.2	CR_07890W_A	R	1.05275	0.0741666	0.17602	0.0563783	Promoter (<=1kb)	104
	IPF324.2	CR_00010C_A	R	1.0396	0.0560353	0.177401	0.0568693	Promoter (<=1kb)	0
	orf19.13100	C4_00290C_A	4	1.04652	0.0655989	0.177525	0.0569597	Promoter (<=1kb)	0
	orf19.7778	C6_01220C_A	6	0.970076	-0.0438296	0.177525	0.0570141	Promoter (<=1kb)	0
HEM3	orf19.9309	C2_10360C_A	2	0.949475	-0.0747976	0.177525	0.0570548	Promoter (<=1kb)	419
HIR2	orf19.11771	C5_02750C_A	5	0.951087	-0.0723514	0.1788	0.0575134	Promoter (<=1kb)	904
tR(CCU)1	tR(CCU)1.2	C3_01240C_A	3	1.04198	0.0593259	0.17894	0.0576074	Promoter (<=1kb)	0
	orf19.9762	C2_07650C_A	2	0.952387	-0.0703799	0.179222	0.0577871	Promoter (<=1kb)	0
	orf19.1671.1	C3_01740C_A	3	0.949613	-0.0745882	0.179222	0.0577961	Promoter (<=1kb)	52
MOH1	orf19.10876	C4_03430W_A	4	1.05088	0.0715951	0.179679	0.0579926	Promoter (<=1kb)	-724
RTG1	orf19.12185	C1_08640W_A	1	0.963899	-0.0530461	0.179913	0.0581173	Promoter (<=1kb)	0
	orf19.12004	C1_01940C_A	1	0.968685	-0.0459004	0.181184	0.0585777	Promoter (<=1kb)	0
KAR9	orf19.12478	C1_13740W_A	1	0.950093	-0.0738595	0.181895	0.0588571	Promoter (1-2kb)	1269
tR(UCU)5	tR(UCU)5.2	C3_07520W_A	3	0.949903	-0.0741475	0.181935	0.0589556	Promoter (<=1kb)	0
	orf19.13933	C7_01490W_A	7	0.959662	-0.0594018	0.181935	0.0589697	Promoter (<=1kb)	0
GIN1	orf19.8274	C1_11440C_A	1	0.96607	-0.0498005	0.181935	0.0590196	Promoter (<=1kb)	0
BAS1	orf19.11290	C4_04730W_A	4	1.04129	0.0583653	0.18212	0.0591292	Promoter (<=1kb)	0
HSL1	orf19.11784	C5_02840C_A	5	0.958312	-0.0614327	0.182124	0.0591802	Promoter (1-2kb)	1306
	orf19.8370	C1_04940C_A	1	0.956828	-0.0636683	0.182842	0.0594636	Promoter (<=1kb)	0
	orf19.12462	C1_13590W_A	1	0.952453	-0.0702803	0.18418	0.0600109	Promoter (<=1kb)	0
	orf19.11178	C1_02370C_A	1	1.05049	0.0710596	0.18418	0.0600267	Promoter (<=1kb)	-272
	orf19.12702	C1_12250C_A	1	0.958369	-0.0613475	0.18418	0.0600499	Promoter (<=1kb)	0
	IPF889.2	C1_14050C_A	1	0.96938	-0.0448665	0.185452	0.0605153	Promoter (<=1kb)	0
	IPF26052.1	C4_05820W_A	4	0.964292	-0.0524583	0.185614	0.0606191	Promoter (<=1kb)	0
MRV1	orf19.12160	C4_00980C_A	4	0.950381	-0.0734217	0.185873	0.0607545	Promoter (<=1kb)	7
	orf19.8643	C1_04090C_A	1	0.952809	-0.0697412	0.186052	0.0608881	Promoter (<=1kb)	0
GCS1	orf19.12526	C1_07880C_A	1	0.951195	-0.0721873	0.186052	0.0609386	Promoter (<=1kb)	-208
FAT1	orf19.11137	C6_00740W_A	6	0.954389	-0.0673508	0.186052	0.0609656	Promoter (<=1kb)	-656
AGE1	orf19.10568	C1_03480C_A	1	0.9634	-0.0537924	0.18626	0.0611095	Promoter (<=1kb)	0
	orf19.11272	C4_04870C_A	4	1.04003	0.0566286	0.18626	0.0611356	Promoter (<=1kb)	0
	orf19.11197	CR_07830C_A	R	0.96518	-0.0511299	0.1866	0.0612982	Promoter (<=1kb)	0
HGC1	orf19.13449	C1_00780C_A	1	0.950897	-0.0726392	0.186831	0.0614252	Promoter (<=1kb)	-166
	IPF609.1	CR_10530W_A	R	0.954254	-0.067555	0.187258	0.0616213	Promoter (<=1kb)	0
	orf19.13145	C6_03550C_A	6	0.964571	-0.05204	0.187258	0.0616683	Promoter (<=1kb)	0
YTM1	orf19.12278	C1_09510W_A	1	0.957211	-0.0630913	0.187476	0.0617912	Promoter (<=1kb)	0
	orf19.8063	C1_05320C_A	1	0.970569	-0.0430976	0.187666	0.0619052	Promoter (<=1kb)	0
TRP5	IPF8232.2	C4_06110C_A	4	0.962875	-0.0545795	0.187838	0.0620132	Promoter (<=1kb)	0
FGR32	orf19.8225	CR_08030C_A	R	1.05159	0.0725684	0.189692	0.0626772	Promoter (<=1kb)	974
NRG1	IPF1932.1	C7_04230W_A	7	1.04688	0.0661014	0.189876	0.0627901	Promoter (<=1kb)	77
	orf19.11023	C2_05080C_A	2	1.05022	0.0706944	0.189973	0.062874	Promoter (<=1kb)	0
THG1	IPF480.2	C7_00560C_A	7	0.957104	-0.0632525	0.19	0.0629349	Promoter (<=1kb)	0
PLB5	orf19.12568	C1_08230C_A	1	1.03882	0.0549511	0.190056	0.0630053	Promoter (<=1kb)	0
	orf19.10747	CR_01170W_A	R	0.957106	-0.0632497	0.190348	0.0632354	Promoter (<=1kb)	0
SEC65	orf19.10089	CR_01660C_A	R	0.950845	-0.0727176	0.190348	0.0632343	Promoter (<=1kb)	55
UBR1	orf19.10210	C4_02970C_A	4	0.959939	-0.0589849	0.190348	0.0632586	Exon (XM_715357.2/CAALFM_C402960WA, exon 1 of 1)	3365
	orf19.11333	CR_06030C_A	R	0.951293	-0.0720383	0.191505	0.0636953	Promoter (1-2kb)	1183
	orf19.11104	C2_08580W_A	2	0.955503	-0.0656676	0.192163	0.0640146	Promoter (<=1kb)	462
BUD6	orf19.12553	C1_08120W_A	1	1.04498	0.0634779	0.192163	0.0640287	Promoter (<=1kb)	0
	orf19.6222.1	C1_06870C_A	1	0.951029	-0.0724394	0.192163	0.064072	Promoter (1-2kb)	-1238
HSP60	orf19.8336	CR_06490C_A	R	1.0494	0.0695676	0.193154	0.064455	Promoter (<=1kb)	0
RPP1B	RP1B	C7_03920C_A	7	0.954418	-0.0673067	0.193318	0.0645628	Promoter (<=1kb)	0
EMC9	orf19.9463	C2_00120C_A	2	1.04964	0.0698909	0.193774	0.0648158	Promoter (<=1kb)	0
	orf19.7897	C3_02750W_A	3	0.951625	-0.0715345	0.193774	0.0648209	Promoter (<=1kb)	0
SPT8	orf19.11787	C5_02900W_A	5	0.951209	-0.0721653	0.194431	0.065094	Promoter (<=1kb)	123
	orf19.10929	C6_01620W_A	6	0.954395	-0.0673414	0.194704	0.0652388	Promoter (<=1kb)	0
	orf19.12961	C6_02460C_A	6	1.05021	0.0706759	0.195766	0.0656479	Promoter (<=1kb)	0
RPS12	orf19.14077	C3_07150C_A	3	0.961013	-0.0573717	0.196359	0.0659451	Promoter (<=1kb)	0
RIM2	orf19.11975	C2_04510W_A	2	0.955513	-0.065652	0.196359	0.0659541	Promoter (<=1kb)	0
	orf19.13424	C3_05250C_A	3	0.95633	-0.0644194	0.198186	0.0666223	Promoter (<=1kb)	-130
	orf19.10030	C1_05610W_A	1	0.958054	-0.0618207	0.198728	0.0669973	Promoter (<=1kb)	-799
MON2	orf19.12405	C1_13120C_A	1	0.962798	-0.0546945	0.198728	0.0669272	Promoter (<=1kb)	0
	orf19.12505	C4_03830W_A	4	0.954736	-0.0668255	0.198728	0.0668928	Promoter (<=1kb)	-127
	orf19.7836	C2_08990C_A	2	0.951899	-0.0711198	0.198728	0.0670451	Promoter (<=1kb)	-667
	orf19.10212	C4_02960W_A	4	0.958575	-0.0610373	0.198728	0.0670763	Promoter (<=1kb)	287
	IPF2988.1	C3_05460W_A	3	0.952004	-0.0709611	0.1993	0.0673416	Promoter (<=1kb)	0
	IPF25467.1	CR_06850C_A	R	0.955018	-0.0664002	0.1993	0.0673781	Promoter (<=1kb)	0
	IPF2442.1	C3_06400C_A	3	0.958921	-0.0605155	0.199324	0.0674799	Promoter (<=1kb)	0
	orf19.10814	C1_01160C_A	1	0.956111	-0.0647505	0.199324	0.0674954	Promoter (<=1kb)	0
NRG1	IPF1932.1	C7_04230W_A	7	1.05006	0.0704751	0.199633	0.0676569	Promoter (2-3kb)	2502
PRX1	orf19.12647	C7_02810W_A	7	1.03698	0.0523945	0.199633	0.0677093	Promoter (<=1kb)	0
	orf19.11514	C5_05360C_A	5	1.0451	0.0636403	0.199825	0.0678289	Promoter (<=1kb)	0
GPI7	orf19.7721	C1_05070C_A	1	0.970827	-0.0427142	0.199889	0.067909	Promoter (<=1kb)	0
	orf19.13739	CR_08200C_A	R	1.03935	0.0556838	0.199889	0.0679601	Promoter (<=1kb)	0
BBC1	orf19.10309	C1_07540C_A	1	1.03495	0.0495645	0.199912	0.0680582	Promoter (<=1kb)	0
GDB1	orf19.8363	C4_05140C_A	4	0.957989	-0.0619188	0.199912	0.0680772	Promoter (1-2kb)	1784
	orf19.9216	C3_02010C_A	3	0.96605	-0.0498297	0.200378	0.0682908	Promoter (<=1kb)	0
RIB3	orf19.12693	C1_12360C_A	1	0.952006	-0.0709572	0.200552	0.0684763	Promoter (1-2kb)	1158
SLK19	orf19.14055	C3_07310C_A	3	0.969359	-0.0448977	0.200552	0.0684737	Promoter (<=1kb)	0
ARO4	orf19.11542	C1_05110C_A	1	0.960164	-0.0586473	0.200552	0.0685311	Promoter (<=1kb)	0
CAS5	orf19.12140	C4_01190W_A	4	0.9549	-0.0665779	0.200552	0.0685695	Promoter (<=1kb)	124
	IPF351.1	CR_00090C_A	R	1.05062	0.0712353	0.200799	0.0687912	Promoter (<=1kb)	870
	orf19.13714	C1_12660W_A	1	0.951828	-0.0712277	0.200799	0.0687932	Promoter (<=1kb)	-42
USO5	orf19.7938	C3_03090W_A	3	0.951863	-0.071174	0.200799	0.0688187	Promoter (<=1kb)	-358
RAD59	IPF16191.2	C4_05270C_A	4	0.95297	-0.0694977	0.202098	0.0693191	Promoter (<=1kb)	0
AKR1	orf19.12414	C1_13220C_A	1	0.958035	-0.0618499	0.20217	0.0693993	Promoter (<=1kb)	0
	orf19.13285	C3_04210W_A	3	0.952071	-0.0708586	0.202851	0.0696884	Promoter (<=1kb)	106
	orf19.14176	C2_05760C_A	2	0.963823	-0.0531603	0.203162	0.0698509	Promoter (<=1kb)	0
CHT4	orf19.9090	C2_02010C_A	2	1.04893	0.0689118	0.203588	0.0700729	Promoter (<=1kb)	0
	IPF966.1	CR_09800C_A	R	0.952664	-0.0699599	0.203588	0.0701085	Promoter (<=1kb)	0
	orf19.13019	C6_02950C_A	6	0.955192	-0.0661381	0.203797	0.0702364	Promoter (<=1kb)	0
	orf19.8466	C2_03760C_A	2	0.969336	-0.0449305	0.204428	0.0705171	Promoter (<=1kb)	0
SER1	orf19.12939	C2_06210C_A	2	0.967112	-0.0482459	0.204428	0.070589	Promoter (<=1kb)	0
KIN28	orf19.13619	C1_06710W_A	1	0.968487	-0.0461947	0.204428	0.0706217	Promoter (<=1kb)	0
IFF8	orf19.8201	C5_00710W_A	5	0.952215	-0.0706415	0.204853	0.0708245	Promoter (2-3kb)	2771
NAM2	orf19.13128	C6_03450C_A	6	0.958674	-0.0608875	0.206644	0.0715003	Promoter (<=1kb)	0
SFP1	orf19.13374	C3_04860W_A	3	1.04378	0.0618204	0.207303	0.0717847	Promoter (<=1kb)	0
RPS23A	orf19.13632	C1_06580W_A	1	0.962166	-0.0556418	0.207376	0.071867	Promoter (<=1kb)	0
	orf19.14001	C3_07760C_A	3	1.04803	0.0676843	0.207843	0.0720854	Promoter (<=1kb)	92
	orf19.10683	C5_01980C_A	5	0.955743	-0.0653054	0.208138	0.0722901	Promoter (<=1kb)	0
VMA2	orf19.13955	CR_05780W_A	R	0.952926	-0.0695633	0.208138	0.0723523	Promoter (<=1kb)	767
OP4	orf19.12400	C1_13080W_A	1	0.961392	-0.0568038	0.208138	0.0723587	Promoter (<=1kb)	0
CGA1	orf19.12424	C1_13320C_A	1	1.04599	0.0648701	0.208152	0.0724204	Promoter (<=1kb)	0
	IPF477.1	C7_00580C_A	7	0.961777	-0.0562252	0.20818	0.0725416	Promoter (<=1kb)	0
	orf19.10959	C6_02150C_A	6	0.954425	-0.0672963	0.20818	0.0725442	Promoter (<=1kb)	0
	orf19.9902	CR_06990W_A	R	0.952575	-0.0700953	0.209607	0.0730987	Exon (XM_707562.2/CAALFM_CR07000CA, exon 1 of 1)	3992
VPS54	orf19.9558	C2_01170C_A	2	0.955717	-0.0653439	0.210154	0.0733534	Promoter (<=1kb)	0
YKT6	orf19.10491	C1_02860C_A	1	0.957472	-0.0626984	0.210154	0.0734046	Promoter (<=1kb)	0
	orf19.7341.1	CR_09460C_A	R	0.96833	-0.0464295	0.210297	0.0735118	Promoter (<=1kb)	0
RER2	orf19.11511	C5_05330C_A	5	1.04179	0.059064	0.211652	0.0741165	Promoter (<=1kb)	0
	IPF27197.1	C1_12480W_A	1	0.952837	-0.0696988	0.211652	0.074154	Promoter (<=1kb)	680
MAM33	IPF2157.1	C7_03930C_A	7	0.969115	-0.0452603	0.211652	0.0741593	Promoter (<=1kb)	0
	orf19.10111	CR_01790C_A	R	0.958461	-0.0612091	0.211895	0.0743022	Promoter (<=1kb)	413
	orf19.10181	C4_03290W_A	4	1.04893	0.068912	0.212289	0.0745088	Promoter (<=1kb)	704
CEF1	orf19.12262	C1_09370W_A	1	0.956187	-0.0646346	0.212289	0.0745565	Promoter (<=1kb)	0
	IPF1286.1	C3_05990C_A	3	1.03281	0.0465763	0.212466	0.0746768	Promoter (<=1kb)	0
	IPF3733.2	CR_05360C_A	R	1.04509	0.063632	0.21266	0.0748031	Promoter (<=1kb)	0
tG(GCC)3	tG(GCC)3.2	C2_04920W_A	2	0.967918	-0.0470432	0.213381	0.0751152	Promoter (<=1kb)	0
NRM1	orf19.13443	C1_00840C_A	1	0.953078	-0.0693333	0.215275	0.0758788	Promoter (<=1kb)	650
	orf19.8551	C5_00530W_A	5	0.965852	-0.0501255	0.215275	0.0758999	Promoter (<=1kb)	0
CDR1	orf19.13421	C3_05220W_A	3	0.956696	-0.0638672	0.21555	0.0760555	Promoter (1-2kb)	1050
	orf19.11501	C5_05250C_A	5	1.0395	0.055896	0.215801	0.0762442	Promoter (<=1kb)	0
	orf19.10849	C1_01530C_A	1	0.963107	-0.0542327	0.215801	0.0762623	Promoter (<=1kb)	0
BDF1	orf19.8593	C5_00200C_A	5	0.964575	-0.0520341	0.217492	0.0769194	Promoter (<=1kb)	47
LYS21	orf19.8394	C1_04730C_A	1	0.958176	-0.0616369	0.217835	0.0771001	Promoter (<=1kb)	0
AVT7	orf19.8524	C2_03250W_A	2	0.955628	-0.0654787	0.218086	0.077276	Promoter (<=1kb)	0
	orf19.263.1	C3_02710W_A	3	0.965857	-0.0501185	0.218086	0.0773083	Promoter (<=1kb)	0
GPX2	orf19.7730	C6_00840W_A	6	0.954721	-0.0668495	0.220127	0.0780922	Promoter (<=1kb)	-9
SMC3	orf19.7895	C3_02700W_A	3	0.954554	-0.0671018	0.220552	0.0783033	Promoter (<=1kb)	0
	orf19.12251	C1_09280W_A	1	0.963635	-0.0534418	0.220584	0.0783748	Promoter (<=1kb)	0
	orf19.14062	C3_07280C_A	3	0.969377	-0.0448707	0.221088	0.0786146	Promoter (<=1kb)	0
FGR28	orf19.9164	C4_03910W_A	4	0.955713	-0.0653511	0.221821	0.0789883	Promoter (<=1kb)	-51
	orf19.13754	CR_08300C_A	R	1.04442	0.0627026	0.221821	0.0790416	Promoter (<=1kb)	-85
VPS11	orf19.11881	C4_05910C_A	4	0.958526	-0.061111	0.221821	0.079057	Promoter (<=1kb)	0
DOT4	orf19.10878	C4_03440C_A	4	0.953643	-0.0684789	0.222523	0.0793683	Promoter (<=1kb)	0
	orf19.12486	C1_13810W_A	1	0.954311	-0.0674683	0.224343	0.0800786	Promoter (1-2kb)	1285
PGA27	orf19.9592	C2_00800C_A	2	0.953779	-0.0682734	0.224677	0.0802593	Promoter (<=1kb)	391
ILV1	orf19.12935	C2_06190W_A	2	0.960894	-0.0575514	0.225312	0.0805478	Promoter (<=1kb)	0
SAP5	orf19.13032	C6_03030W_A	6	0.955748	-0.0652982	0.225409	0.0806441	Promoter (<=1kb)	48
	orf19.13944	CR_05910W_A	R	0.954009	-0.0679253	0.225806	0.0809322	Promoter (<=1kb)	-167
	orf19.9792	C2_06980W_A	2	0.957554	-0.062575	0.225806	0.0809889	Promoter (<=1kb)	478
PRO3	orf19.13095	C4_00240C_A	4	1.03843	0.0543997	0.225806	0.0809969	Promoter (<=1kb)	0
VAM6	orf19.9140	C2_02440W_A	2	0.954802	-0.0667264	0.225806	0.0810333	Promoter (2-3kb)	2808
FAA21	orf19.7904	C3_02810C_A	3	0.956249	-0.0645418	0.227945	0.0820103	Promoter (<=1kb)	961
ZCF25	orf19.12037	C4_02220C_A	4	0.957336	-0.0629029	0.227945	0.0819732	Promoter (<=1kb)	307
	orf19.8410	C2_04280W_A	2	0.960089	-0.0587603	0.227945	0.0820099	Promoter (<=1kb)	0
ZCF31	orf19.13345	C3_04640W_A	3	1.03637	0.051539	0.227945	0.0820925	Promoter (<=1kb)	0
	orf19.11650	C4_00680W_A	4	0.960699	-0.0578429	0.227945	0.0821127	Promoter (<=1kb)	0
ALA1	orf19.13169	C6_03720W_A	6	0.95571	-0.0653545	0.228782	0.0825018	Promoter (<=1kb)	0
RBT7	orf19.10196	C4_03100W_A	4	0.967624	-0.0474817	0.228782	0.0825392	Promoter (<=1kb)	0
	orf19.8686	C6_04280W_A	6	0.967701	-0.0473666	0.228815	0.0827329	Promoter (<=1kb)	0
	orf19.13448	C1_00790W_A	1	0.954276	-0.0675218	0.228815	0.0830798	Distal Intergenic	-3108
PCL1	orf19.10172	C5_03310C_A	5	0.95951	-0.0596297	0.228815	0.0826711	Promoter (<=1kb)	-476
IDH2	orf19.13213	C2_03080W_A	2	1.03118	0.0442893	0.228815	0.0828251	Promoter (<=1kb)	0
LSM6	IPF395.1	CR_00240W_A	R	1.03802	0.0538278	0.228815	0.0830444	Promoter (<=1kb)	0
	orf19.13655	C1_06350W_A	1	0.954241	-0.067574	0.228815	0.0830547	Promoter (<=1kb)	-512
	orf19.12384	C1_12880C_A	1	1.04779	0.0673476	0.228815	0.0830673	Promoter (<=1kb)	31
RIM20	orf19.12263	C1_09380W_A	1	0.95494	-0.0665175	0.228815	0.0831028	Promoter (<=1kb)	0
	orf19.11617	C5_01470C_A	5	0.958522	-0.0611172	0.228815	0.0831143	Promoter (<=1kb)	1
ERG26	orf19.10427	C4_06270C_A	4	0.958817	-0.0606727	0.229204	0.0833186	Promoter (<=1kb)	0
	orf19.8049	C1_05440C_A	1	0.967446	-0.0477466	0.229395	0.0835057	Promoter (<=1kb)	0
	orf19.7798	CR_02570C_A	R	1.04534	0.0639781	0.229395	0.0835134	Promoter (<=1kb)	0
IFF8	orf19.8201	C5_00710W_A	5	0.957124	-0.0632218	0.229797	0.0837225	Promoter (<=1kb)	946
CDC45	IPF14671.2	CR_07720C_A	R	1.03172	0.0450476	0.230714	0.0841198	Promoter (<=1kb)	0
	orf19.12476	C1_13720W_A	1	0.954418	-0.0673071	0.230958	0.0842718	Promoter (<=1kb)	512
	orf19.8825	C4_05590W_A	4	0.955569	-0.0655676	0.231589	0.084812	Exon (XM_711455.2/CAALFM_C405590WA, exon 1 of 1)	3975
URA4	orf19.9533	C5_00900C_A	5	0.968095	-0.0467795	0.231589	0.0845781	Promoter (<=1kb)	0
IME2	orf19.9931	CR_03290C_A	R	0.961769	-0.0562384	0.231589	0.0846883	Promoter (<=1kb)	0
	orf19.12256	C1_09320C_A	1	0.964772	-0.0517401	0.231589	0.0848297	Promoter (<=1kb)	0
	orf19.8327	CR_06740W_A	R	0.960998	-0.0573945	0.231589	0.0848349	Promoter (<=1kb)	0
	orf19.9382	C1_06270W_A	1	1.044	0.0621279	0.231589	0.0848821	Promoter (<=1kb)	-135
	orf19.12672	C2_05820W_A	2	1.04759	0.0670775	0.231979	0.0851174	Promoter (<=1kb)	0
	orf19.8088	CR_05980W_A	R	0.954734	-0.0668299	0.231979	0.0851791	Promoter (2-3kb)	2607
	orf19.10539	C1_03270W_A	1	1.03449	0.0489157	0.231979	0.0852154	Promoter (<=1kb)	0
RPL21A	orf19.8460	C2_03810C_A	2	0.970424	-0.0433132	0.232004	0.085288	Promoter (<=1kb)	0
RSP5	orf19.11111	C2_08500W_A	2	1.03865	0.0547054	0.232434	0.0855096	Promoter (<=1kb)	0
OPT3	IPF4737.2	CR_02220C_A	R	0.956373	-0.0643545	0.232684	0.0856653	Promoter (<=1kb)	0
IFF9	orf19.8096	CR_03880W_A	R	1.04741	0.0668316	0.233306	0.085958	Promoter (<=1kb)	-295
MET6	orf19.10083	CR_01620C_A	R	0.968673	-0.045919	0.233424	0.0860656	Promoter (<=1kb)	0
	orf19.13356	C3_04750W_A	3	0.956172	-0.0646586	0.233661	0.086272	Promoter (1-2kb)	1611
	orf19.8861	C4_05870C_A	4	1.04635	0.0653593	0.233661	0.0862808	Promoter (<=1kb)	-241
PPG1	orf19.11256	C4_05050C_A	4	1.03581	0.0507631	0.233994	0.0864679	Promoter (<=1kb)	0
	orf19.9997	C1_05890W_A	1	0.955696	-0.0653761	0.234451	0.0867007	Promoter (<=1kb)	0
	orf19.11599	C2_06030W_A	2	0.959224	-0.0600611	0.234767	0.0868817	Promoter (<=1kb)	0
	orf19.7741	C6_00940C_A	6	0.963352	-0.0538654	0.2356	0.0872546	Promoter (<=1kb)	0
CCZ1	orf19.13148	C6_03580W_A	6	0.955738	-0.0653133	0.235942	0.0875048	Promoter (1-2kb)	1121
FMT1	orf19.11896	C4_06070C_A	4	0.967472	-0.0477084	0.235942	0.0875101	Promoter (1-2kb)	1551
WOR1	orf19.12348	C1_10150W_A	1	0.954979	-0.0664585	0.236316	0.0877136	Promoter (2-3kb)	-2087
	orf19.12503	C4_03810W_A	4	1.04275	0.060395	0.237336	0.0881571	Promoter (<=1kb)	-75
TOR1	orf19.9459	C2_07330W_A	2	0.956234	-0.0645647	0.237668	0.0883455	Promoter (1-2kb)	1107
UGA2	orf19.12018	C1_01810C_A	1	0.961481	-0.0566693	0.237682	0.0884648	Promoter (<=1kb)	0
LCB2	orf19.12494	C1_13900C_A	1	0.955485	-0.0656949	0.237682	0.0884808	Promoter (<=1kb)	-367
ALO1	IPF967.1	CR_09790W_A	R	0.955078	-0.0663089	0.237756	0.0885733	Promoter (<=1kb)	-455
HOL1	orf19.10508	C1_03000W_A	1	0.964839	-0.0516399	0.239118	0.0891462	Promoter (<=1kb)	0
ADAEC	orf19.8487	C2_03520C_A	2	0.964979	-0.0514301	0.239373	0.0893065	Promoter (<=1kb)	-303
SAP4	orf19.13139	C6_03500C_A	6	1.04364	0.06163	0.23974	0.0895092	Promoter (<=1kb)	-615
VHR1	IPF2511.1	CR_00630W_A	R	0.965194	-0.0511097	0.240466	0.0898459	Promoter (<=1kb)	0
	orf19.12354	C1_10200C_A	1	0.956767	-0.063761	0.240608	0.0899646	Promoter (<=1kb)	-600
MNN21	orf19.8625	CR_05300C_A	R	0.955896	-0.0650738	0.241369	0.0905134	Promoter (1-2kb)	1049
ALG2	orf19.8808	C6_04030W_A	6	0.955437	-0.0657673	0.241369	0.0903921	Promoter (1-2kb)	-1001
	orf19.12418	C1_13270W_A	1	1.04636	0.065381	0.241369	0.0903968	Promoter (<=1kb)	0
CCH1	orf19.10808	C1_01100W_A	1	0.955747	-0.0652997	0.241369	0.0904823	Promoter (1-2kb)	1967
	orf19.12345	C1_10120C_A	1	0.957995	-0.0619099	0.242738	0.091093	Promoter (<=1kb)	0
	orf19.13175	C6_03780C_A	6	0.957647	-0.0624344	0.243112	0.0912999	Promoter (<=1kb)	0
AKL1	orf19.12817	C2_10750C_A	2	1.04322	0.0610449	0.243232	0.0914115	Promoter (<=1kb)	0
RSM22	orf19.8044	C1_05500W_A	1	0.956574	-0.0640519	0.243342	0.0915196	Promoter (1-2kb)	1029
GIT2	orf19.9534	C5_00890C_A	5	0.958568	-0.0610481	0.243933	0.0918085	Promoter (<=1kb)	367
IFF9	orf19.8096	CR_03880W_A	R	1.04535	0.0639875	0.244415	0.0921237	Distal Intergenic	4509
SAP2	orf19.11193	CR_07800W_A	R	0.956989	-0.0634262	0.244415	0.0921052	Promoter (<=1kb)	48
NAB3	orf19.12976	C6_02600W_A	6	1.04644	0.0654838	0.244508	0.0922254	Promoter (1-2kb)	1566
TFP1	orf19.9249	C3_01630W_A	3	0.95973	-0.0592998	0.244613	0.092393	Promoter (<=1kb)	286
	orf19.11208	CR_02420W_A	R	0.955632	-0.0654724	0.244613	0.0923989	Promoter (<=1kb)	0
	orf19.9200	C3_02140C_A	3	0.956172	-0.0646583	0.244911	0.0926181	Promoter (<=1kb)	0
	orf19.13695	CR_04730W_A	R	0.956401	-0.064313	0.244911	0.0926455	Promoter (<=1kb)	0
	orf19.8884	C4_03740W_A	4	0.955701	-0.0653688	0.244999	0.0927458	Promoter (<=1kb)	78
CHS3	orf19.12403	C1_13110C_A	1	0.957562	-0.0625615	0.245631	0.0930524	Promoter (<=1kb)	-487
	orf19.11496	C5_05200C_A	5	0.964444	-0.0522303	0.24598	0.0933881	Promoter (<=1kb)	0
UBR1	orf19.10210	C4_02970C_A	4	0.960233	-0.058544	0.24598	0.0933489	Promoter (<=1kb)	0
PAL1	orf19.9226	C3_01890C_A	3	0.969226	-0.0450952	0.24598	0.0933387	Promoter (<=1kb)	0
PGA16	orf19.8468	C2_03720W_A	2	0.955783	-0.0652451	0.24598	0.0935193	Promoter (<=1kb)	-654
PHO86	orf19.9745	C2_07820C_A	2	0.967658	-0.0474313	0.24598	0.093537	Promoter (<=1kb)	0
RPL7	orf19.11348	CR_06120W_A	R	0.962809	-0.0546783	0.24598	0.0935934	Promoter (1-2kb)	1211
	orf19.11015	C2_04990W_A	2	0.955879	-0.0650996	0.24598	0.0936555	Promoter (<=1kb)	0
TPS1	orf19.13961	CR_05720W_A	R	0.966553	-0.0490797	0.24619	0.0938028	Promoter (<=1kb)	0
	orf19.8318	CR_06650C_A	R	0.956014	-0.0648966	0.246309	0.0939155	Promoter (<=1kb)	-365
RXT3	orf19.11052	C2_05370C_A	2	0.967932	-0.0470219	0.246418	0.0940514	Promoter (<=1kb)	0
	orf19.13834	C7_02310C_A	7	0.957008	-0.0633979	0.246418	0.0940919	Promoter (<=1kb)	0
TOP2	orf19.10391	C4_06600W_A	4	0.960428	-0.0582512	0.246729	0.094278	Promoter (1-2kb)	1807
SET3	IPF867.2	C1_14140C_A	1	0.970771	-0.0427971	0.247342	0.0945797	Promoter (<=1kb)	0
	orf19.10416	C4_06370C_A	4	0.956065	-0.0648187	0.248645	0.0951463	Promoter (<=1kb)	0
	orf19.11939	C1_03870C_A	1	0.962052	-0.0558137	0.24878	0.0952658	Promoter (<=1kb)	0
ECM33	orf19.10528.1	C1_03190C_A	1	1.03052	0.0433717	0.249712	0.095691	Promoter (<=1kb)	-380
	orf19.13207	C2_03110W_A	2	0.960271	-0.058486	0.251237	0.0963441	Promoter (<=1kb)	0
LYS22	orf19.11982	C2_04460W_A	2	0.956281	-0.0644935	0.251375	0.096466	Promoter (<=1kb)	-289
AGO1	orf19.10421	C4_06340W_A	4	1.04287	0.0605574	0.251669	0.09667	Promoter (<=1kb)	-30
GCV3	orf19.12473	C1_13680C_A	1	0.966915	-0.0485392	0.251669	0.0967163	Promoter (<=1kb)	0
	orf19.8422	C2_04180C_A	2	1.02562	0.0365005	0.25179	0.0968317	Promoter (<=1kb)	0
SOD2	orf19.10848	C1_01520C_A	1	0.962573	-0.0550328	0.252128	0.0970308	Promoter (<=1kb)	0
	orf19.9623	C2_00510W_A	2	1.04115	0.0581836	0.252338	0.0971805	Promoter (<=1kb)	-159
	orf19.13355	C3_04740C_A	3	0.969265	-0.0450375	0.252915	0.0974718	Promoter (<=1kb)	0
HFL2	orf19.10250	C4_02630C_A	4	0.957476	-0.0626923	0.253484	0.0978676	Promoter (<=1kb)	0
	IPF20029.1	C3_06550C_A	3	0.966822	-0.0486783	0.253484	0.0978754	Promoter (<=1kb)	0
PST1	IPF17954.2	C2_06870C_A	2	0.966493	-0.0491686	0.253484	0.0979038	Promoter (<=1kb)	0
	orf19.9312	C2_10330C_A	2	0.961724	-0.0563058	0.253484	0.0979685	Promoter (<=1kb)	0
	orf19.13125	C6_03430C_A	6	0.961	-0.0573923	0.253712	0.0981414	Promoter (<=1kb)	944
RGS2	orf19.8314	CR_06590C_A	R	0.95915	-0.0601717	0.253712	0.0982331	Promoter (<=1kb)	0
SAP8	orf19.7872	C3_02510C_A	3	0.962914	-0.0545216	0.253712	0.0982648	Promoter (<=1kb)	0
	IPF22795.1	C1_07280C_A	1	0.962263	-0.0554964	0.253923	0.0984159	Promoter (<=1kb)	0
BNI1	orf19.12393	C1_12960C_A	1	0.961447	-0.0567204	0.25424	0.0986083	Promoter (1-2kb)	1730
SPT14	orf19.8117	CR_04040C_A	R	0.965476	-0.050687	0.254729	0.0989428	Promoter (<=1kb)	0
	orf19.8549	C5_00550C_A	5	0.965528	-0.0506103	0.254729	0.0990342	Promoter (<=1kb)	0
	orf19.8222	CR_08050C_A	R	1.03362	0.0477094	0.254729	0.0990507	Promoter (<=1kb)	0
BZZ1	orf19.9266	C3_01500C_A	3	0.966923	-0.0485277	0.254729	0.0991096	Promoter (<=1kb)	0
	orf19.9168	C2_09420W_A	2	1.0385	0.0545062	0.254729	0.0991464	Promoter (<=1kb)	28
ORC3	orf19.14204	C3_03750C_A	3	0.960683	-0.0578671	0.2565	0.0999058	Promoter (<=1kb)	0
	orf19.13708	C1_12710C_A	1	0.958596	-0.0610052	0.257284	0.100317	Promoter (<=1kb)	0
MDJ2	orf19.11058	C2_05450C_A	2	0.973005	-0.0394809	0.257284	0.100352	Promoter (<=1kb)	0
	orf19.11985	C2_04430W_A	2	0.957741	-0.0622929	0.257465	0.100493	Promoter (<=1kb)	-542
REV3	IPF3327.2	C3_06080W_A	3	0.95681	-0.0636958	0.257743	0.100682	Promoter (<=1kb)	829
RFC5	orf19.9577	C2_00950C_A	2	0.964741	-0.0517866	0.257743	0.100743	Promoter (<=1kb)	0
CAM1	IPF1299.1	C3_06010W_A	3	0.960132	-0.058696	0.258046	0.100931	Promoter (<=1kb)	-40
CCT3	orf19.11487	C5_05120W_A	5	0.957964	-0.0619561	0.258721	0.101305	Promoter (<=1kb)	0
	IPF2884.1	C3_06600C_A	3	0.958412	-0.0612814	0.258721	0.101337	Promoter (<=1kb)	0
	orf19.11115	C2_08460C_A	2	1.04474	0.0631499	0.259853	0.101852	Promoter (1-2kb)	1314
RIM101	orf6.8147	C1_14340C_A	1	1.04443	0.0627147	0.260036	0.102314	Promoter (1-2kb)	1115
POP2	orf19.13156	C6_03650C_A	6	0.957808	-0.0621913	0.260036	0.102088	Promoter (1-2kb)	1416
	orf19.9052	C2_01660C_A	2	0.958509	-0.0611365	0.260036	0.102089	Promoter (<=1kb)	684
RAD7	orf19.9070	C2_01840C_A	2	0.967055	-0.04833	0.260036	0.102224	Promoter (<=1kb)	0
AVT4	orf19.8735	C1_11750W_A	1	1.04062	0.0574404	0.260036	0.102225	Promoter (<=1kb)	0
	orf19.13186	C6_03880W_A	6	0.968778	-0.0457617	0.260036	0.10235	Promoter (<=1kb)	0
	orf19.12008	C1_01900C_A	1	1.04372	0.061728	0.260257	0.102508	Promoter (<=1kb)	73
	IPF2373.2	C7_00880C_A	7	0.959129	-0.0602035	0.261676	0.103139	Promoter (1-2kb)	-1598
IST1	orf19.12864	C3_00540C_A	3	0.965019	-0.05137	0.261812	0.103264	Promoter (<=1kb)	0
	IPF2998.1	C3_05440C_A	3	0.958497	-0.0611538	0.261982	0.103428	Promoter (<=1kb)	-942
	orf19.14161	C2_05590C_A	2	0.967405	-0.0478081	0.261982	0.103474	Promoter (<=1kb)	0
	orf19.12771	C4_04010W_A	4	1.03847	0.0544582	0.262073	0.103582	Promoter (<=1kb)	86
	orf19.11280	C4_04800W_A	4	0.958689	-0.0608656	0.262977	0.104083	Promoter (<=1kb)	-904
MET10	orf19.11557	C2_09140C_A	2	0.95764	-0.0624451	0.262977	0.104071	Promoter (2-3kb)	2696
IFU5	orf19.10100	CR_01730W_A	R	1.03566	0.0505479	0.263029	0.104188	Promoter (<=1kb)	0
	orf19.11626	C5_01560C_A	5	0.970836	-0.0426998	0.263029	0.104247	Promoter (<=1kb)	0
	orf19.10819	C1_01210W_A	1	1.02811	0.0399988	0.264661	0.105012	Promoter (<=1kb)	0
RSN1	orf19.7980	C3_03490W_A	3	1.03742	0.0529994	0.264661	0.105039	Promoter (<=1kb)	0
SAP1	orf19.13137	C6_03490C_A	6	0.958757	-0.0607633	0.265226	0.105336	Promoter (<=1kb)	296
	IPF559.1	C7_00230W_A	7	1.03563	0.0505121	0.266414	0.106027	Promoter (<=1kb)	0
RBT1	orf19.8907	C4_03520C_A	4	1.03462	0.0490988	0.266414	0.106054	Promoter (<=1kb)	0
	orf19.13142	C6_03530C_A	6	0.966915	-0.0485396	0.266414	0.106085	Promoter (<=1kb)	0
SEC5	orf19.7725	C6_04170C_A	6	0.959738	-0.0592871	0.266414	0.106106	Promoter (<=1kb)	0
RPR1	RPR1.2	C2_08055W_A	2	1.04278	0.0604343	0.266414	0.106172	Promoter (<=1kb)	0
	IPF2997.1	C3_05450C_A	3	0.957792	-0.0622152	0.26672	0.10644	Promoter (1-2kb)	1519
HWP2	orf19.10888	C4_03510C_A	4	1.03222	0.0457555	0.26672	0.10644	Promoter (<=1kb)	42
DSE1	orf19.11112	C2_08490W_A	2	0.957613	-0.0624855	0.267768	0.106955	Promoter (<=1kb)	0
HSM3	orf19.8911	C7_03450C_A	7	0.957598	-0.0625072	0.267768	0.107026	Promoter (<=1kb)	-107
GLT1	orf19.13636	C1_06550W_A	1	0.968769	-0.0457748	0.267768	0.107078	Promoter (<=1kb)	232
	orf19.13134	C6_03470W_A	6	0.961677	-0.056375	0.268066	0.107345	Promoter (<=1kb)	42
	IPF3008.1	C3_05400C_A	3	0.959396	-0.0598023	0.268066	0.107411	Promoter (<=1kb)	0
TSR2	orf19.10515	C1_03060C_A	1	0.969399	-0.0448375	0.268066	0.107417	Promoter (<=1kb)	0
	orf19.11964	C2_04620W_A	2	0.957769	-0.0622507	0.268691	0.107741	Distal Intergenic	3790
	IPF5988.1	CR_09090C_A	R	0.961377	-0.0568255	0.269364	0.108085	Promoter (<=1kb)	0
	orf19.13580	C1_07040C_A	1	1.03962	0.0560542	0.269647	0.108272	Promoter (<=1kb)	120
KRP1	orf19.10805	C1_01070C_A	1	0.963884	-0.0530679	0.269822	0.108417	Promoter (<=1kb)	0
NOT5	orf19.12573	C1_08300W_A	1	1.03981	0.0563269	0.269822	0.10849	Promoter (<=1kb)	690
	orf19.8843	C4_05730W_A	4	0.958009	-0.0618884	0.270318	0.108763	Promoter (1-2kb)	1834
TFC4	orf19.7906	C3_02830W_A	3	0.9617	-0.0563405	0.27037	0.108858	Promoter (<=1kb)	0
ROD1	orf19.9084	C2_01970C_A	2	0.959241	-0.0600351	0.271547	0.109896	Promoter (<=1kb)	-408
ATC1	orf19.13595	C1_06940C_A	1	1.03908	0.0553076	0.271547	0.109739	Promoter (<=1kb)	361
IFF9	orf19.8096	CR_03880W_A	R	1.04324	0.0610645	0.271547	0.109789	Promoter (2-3kb)	2429
	snR66	CR_06630W_A	R	0.95797	-0.0619472	0.271547	0.109593	Promoter (<=1kb)	596
CDC15	orf19.11029	C2_05140W_A	2	0.970697	-0.0429078	0.271547	0.109642	Promoter (<=1kb)	0
PGA59	orf19.10283	C4_02370C_A	4	0.966107	-0.0497457	0.271547	0.109732	Promoter (<=1kb)	0
MNT1	orf19.9234	C3_01810C_A	3	0.961369	-0.0568376	0.271547	0.10978	Promoter (<=1kb)	0
	orf19.14113	C3_06810W_A	3	0.96019	-0.0586075	0.271547	0.109926	Promoter (<=1kb)	0
	orf19.13986	C7_03620C_A	7	0.960757	-0.0577568	0.272757	0.110491	Promoter (<=1kb)	513
	orf19.13820	C7_02470C_A	7	0.966889	-0.0485771	0.273403	0.110827	Promoter (<=1kb)	0
	orf19.9378	CR_07080W_A	R	0.963927	-0.0530045	0.274939	0.111648	Promoter (<=1kb)	0
VAC8	orf19.8364	C4_05150W_A	4	0.959543	-0.0595801	0.274939	0.111657	Promoter (<=1kb)	312
	IPF20676.1	C7_02510W_A	7	0.961192	-0.0571031	0.274939	0.111675	Promoter (<=1kb)	0
	orf19.13859	C7_02110W_A	7	1.03731	0.0528489	0.274941	0.111794	Promoter (<=1kb)	3
	orf19.9024	C2_01450C_A	2	0.958674	-0.0608872	0.274941	0.111826	Promoter (<=1kb)	182
	orf19.9121	C2_02290C_A	2	0.958659	-0.0609097	0.275626	0.11218	Promoter (<=1kb)	164
GAC1	IPF461.2	C7_00660W_A	7	0.96885	-0.0456546	0.27614	0.112465	Promoter (<=1kb)	0
GYP2	orf19.8829	C4_05600W_A	4	0.967165	-0.0481665	0.276223	0.112659	Promoter (<=1kb)	0
	orf19.12435	C1_13430C_A	1	1.04268	0.060297	0.276223	0.11268	Promoter (<=1kb)	0
PCK1	IPF385.1	CR_00200W_A	R	1.03315	0.0470447	0.276223	0.112726	Promoter (<=1kb)	0
	orf19.8281	C1_11390W_A	1	0.961248	-0.0570194	0.276654	0.112977	Promoter (1-2kb)	1416
RFA1	orf19.9640	C2_00380C_A	2	0.969927	-0.0440524	0.276901	0.113154	Promoter (<=1kb)	0
	orf19.10555	C1_03370W_A	1	1.04309	0.0608569	0.27745	0.113454	Promoter (1-2kb)	1152
SAH1	orf19.11392	C5_04270C_A	5	0.971331	-0.041965	0.279249	0.114266	Promoter (<=1kb)	0
	orf19.12178	C4_00850C_A	4	0.970245	-0.0435796	0.279394	0.114402	Promoter (<=1kb)	302
TLO16	IPF1892.1	C7_04360C_A	7	1.04322	0.0610376	0.280355	0.114949	Distal Intergenic	-3726
	orf19.13909	C7_01680C_A	7	0.959198	-0.0600991	0.280355	0.114948	Promoter (<=1kb)	-603
	orf19.10270	C4_02460W_A	4	0.959259	-0.0600074	0.280357	0.115026	Promoter (<=1kb)	-103
	orf19.11844	CR_03670W_A	R	0.959497	-0.0596498	0.280857	0.11536	Promoter (<=1kb)	0
LYS9	IPF2883.1	C3_06590W_A	3	0.962197	-0.0555957	0.280857	0.115385	Promoter (<=1kb)	0
	IPF451.1	C7_00670C_A	7	0.959025	-0.0603591	0.281568	0.115983	Promoter (<=1kb)	0
CUP2	orf19.12468	C1_13640W_A	1	1.0377	0.0533912	0.281568	0.115791	Promoter (<=1kb)	0
	orf19.7697	C2_06490W_A	2	0.960407	-0.0582817	0.281568	0.115882	Promoter (<=1kb)	0
AOX2	orf19.12237	C1_09150W_A	1	0.969389	-0.0448523	0.281568	0.116044	Promoter (<=1kb)	0
RPL16A	orf19.13504	C1_00180W_A	1	1.04101	0.0579844	0.281568	0.116062	Promoter (<=1kb)	0
ASH2	orf19.11446	C5_04780W_A	5	0.968215	-0.0466	0.281918	0.116291	Promoter (<=1kb)	0
VMA4	orf19.10129	CR_01970C_A	R	0.967057	-0.0483271	0.281918	0.116361	Promoter (<=1kb)	0
	orf19.8910	C7_03460W_A	7	1.04078	0.0576715	0.282878	0.116834	Promoter (<=1kb)	0
TERT	orf19.12555	C1_08130C_A	1	0.958875	-0.0605855	0.28314	0.11702	Promoter (1-2kb)	1411
	orf19.13204	C2_03140C_A	2	0.969177	-0.0451674	0.283167	0.117108	Promoter (<=1kb)	0
	orf19.14163	C2_05640W_A	2	0.968415	-0.0463029	0.283453	0.117426	Promoter (<=1kb)	0
	orf19.8566	C5_00390C_A	5	0.967985	-0.0469429	0.283453	0.117432	Promoter (<=1kb)	0
ABD1	orf19.14008	C3_07710W_A	3	1.02858	0.0406562	0.283453	0.117504	Promoter (<=1kb)	0
PGA45	orf19.9987	C1_05960W_A	1	0.959182	-0.0601238	0.283453	0.117537	Promoter (<=1kb)	-459
	orf19.10478	C1_02720W_A	1	0.960215	-0.0585709	0.283533	0.117648	Promoter (2-3kb)	2539
UGA3	IPF928.1	CR_09960C_A	R	0.96892	-0.0455505	0.283702	0.117795	Promoter (<=1kb)	0
	orf19.11597	C2_06040C_A	2	0.95899	-0.0604117	0.284237	0.118095	Promoter (<=1kb)	736
PEL1	IPF499.1	C7_00470C_A	7	0.95899	-0.0604118	0.284444	0.118259	Promoter (<=1kb)	-430
COX19	orf19.12432	C1_13410W_A	1	0.962466	-0.0551921	0.284613	0.118407	Promoter (<=1kb)	-440
TAF60	IPF2900.1	C3_06650C_A	3	0.964878	-0.0515817	0.284769	0.118616	Promoter (<=1kb)	0
FET31	orf19.11687	C6_00480C_A	6	0.96585	-0.0501296	0.284769	0.118701	Promoter (<=1kb)	0
ILV5	orf19.7733	C6_00870C_A	6	0.972733	-0.0398836	0.284769	0.118706	Promoter (<=1kb)	0
	IPF1242.2	C3_05790C_A	3	1.04271	0.0603369	0.284815	0.118959	Promoter (<=1kb)	0
	IPF2905.1	C3_06680C_A	3	0.966236	-0.0495518	0.284815	0.118995	Promoter (<=1kb)	0
PET127	orf19.9845	C1_11070W_A	1	0.959144	-0.0601802	0.284815	0.119029	Promoter (<=1kb)	977
HAP43	orf19.8298	C1_11210C_A	1	1.04269	0.0603155	0.284815	0.119036	Promoter (<=1kb)	-632
EFH1	orf19.12953	C2_06340W_A	2	0.965328	-0.0509086	0.286164	0.119679	Promoter (<=1kb)	47
	orf19.8079	C1_05160C_A	1	0.970919	-0.0425775	0.286734	0.119996	Promoter (<=1kb)	0
NDE1	orf19.7972	C3_03420C_A	3	0.96713	-0.0482181	0.287779	0.120511	Promoter (<=1kb)	0
GAC1	IPF461.2	C7_00660W_A	7	0.96489	-0.0515632	0.288625	0.120944	Promoter (1-2kb)	1536
	orf19.10943	C6_01450C_A	6	1.03315	0.0470541	0.289209	0.121268	Promoter (<=1kb)	0
	IPF564.2	C7_00190W_A	7	1.03679	0.0521206	0.289221	0.121436	Promoter (<=1kb)	0
	orf19.11873	CR_03520C_A	R	1.03635	0.0515141	0.289221	0.121534	Promoter (<=1kb)	0
	orf19.9293	C3_01260C_A	3	1.03076	0.0437089	0.289221	0.121541	Promoter (<=1kb)	0
DUG3	orf19.12626	C7_03020C_A	7	0.960641	-0.0579305	0.289221	0.12159	Promoter (<=1kb)	806
	orf19.13331	C3_04540C_A	3	0.973117	-0.0393147	0.290009	0.122	Promoter (<=1kb)	0
	orf19.12369	C1_10330C_A	1	0.959543	-0.059581	0.290744	0.122389	Promoter (<=1kb)	0
RHB1	orf19.13415	C3_05180W_A	3	1.03629	0.0514238	0.290958	0.122559	Promoter (<=1kb)	0
GVP36	orf19.8821	C4_05550C_A	4	0.959634	-0.0594432	0.291355	0.122806	Promoter (<=1kb)	0
MET13	orf19.7920	C3_02950C_A	3	0.967035	-0.0483605	0.291646	0.123071	Promoter (<=1kb)	0
WHI3	orf19.13847	C7_02200W_A	7	0.968065	-0.0468242	0.291646	0.123088	Promoter (<=1kb)	0
MCM6	orf19.10142	CR_02110W_A	R	1.03808	0.0539178	0.292021	0.123358	Promoter (<=1kb)	675
ARL3	orf19.9833	C1_11190W_A	1	1.04213	0.0595405	0.292021	0.123426	Promoter (<=1kb)	0
CZF1	orf19.10639	C4_06820C_A	4	1.03725	0.0527661	0.292021	0.123486	Promoter (<=1kb)	47
	orf19.12825	C2_10820C_A	2	1.03937	0.0557103	0.292043	0.123575	Promoter (1-2kb)	1380
	orf19.8470	C2_03700W_A	2	0.961527	-0.0566005	0.292993	0.124057	Promoter (<=1kb)	0
	orf19.12382	C1_12860C_A	1	1.03904	0.055249	0.293019	0.124148	Promoter (<=1kb)	425
YPK1	orf19.8029	C1_08540C_A	1	1.03776	0.0534725	0.293288	0.124342	Promoter (<=1kb)	0
	IPF22661.1	C4_01130C_A	4	0.964875	-0.0515868	0.294101	0.124768	Promoter (<=1kb)	0
AIF1	orf19.10870	C4_03350C_A	4	0.962892	-0.0545548	0.294215	0.124897	Promoter (<=1kb)	-121
DAK2	orf19.12241	C1_09190C_A	1	1.0338	0.0479528	0.294835	0.12524	Promoter (<=1kb)	0
	orf19.13149	C6_03590C_A	6	0.969225	-0.0450958	0.294998	0.12539	Promoter (<=1kb)	0
	IPF2321.2	C5_03690W_A	5	1.03405	0.0483037	0.295236	0.125572	Promoter (<=1kb)	0
	orf19.9291	C3_01280W_A	3	0.961689	-0.0563571	0.295599	0.125808	Promoter (<=1kb)	59
	orf19.2018.2	C2_01050W_A	2	0.96597	-0.0499498	0.296132	0.126115	Promoter (<=1kb)	0
	orf19.9032	C2_01490C_A	2	1.03132	0.0444946	0.29623	0.126238	Promoter (<=1kb)	0
YCK2	IPF4506.1	C3_05650W_A	3	0.966221	-0.0495745	0.29685	0.126584	Promoter (<=1kb)	0
	orf19.8825	C4_05590W_A	4	0.963984	-0.052919	0.296861	0.126706	Promoter (1-2kb)	1744
	orf19.9748	C2_07790C_A	2	0.961926	-0.0560026	0.296861	0.126751	Promoter (<=1kb)	46
DHH1	orf19.13577	C1_07070C_A	1	0.971558	-0.0416284	0.296887	0.126843	Promoter (<=1kb)	0
ATM1	orf19.8678	C6_04210C_A	6	0.959964	-0.0589476	0.297719	0.12728	Promoter (<=1kb)	-69
	CDC9	C3_00830C_A	3	0.962593	-0.0550027	0.29796	0.127485	Promoter (<=1kb)	0
GOR1	orf19.10506	C1_02980W_A	1	1.02881	0.0409743	0.29796	0.127546	Promoter (<=1kb)	0
	orf19.7699	C2_06520C_A	2	0.96837	-0.0463704	0.298162	0.127714	Promoter (<=1kb)	0
TKL1	orf19.12578	C1_08320W_A	1	1.03235	0.0459306	0.299344	0.128302	Promoter (<=1kb)	0
MET15	orf19.13090	C4_00200C_A	4	1.03416	0.0484551	0.299686	0.12853	Promoter (<=1kb)	0
	orf19.10078	CR_01570W_A	R	0.974872	-0.0367154	0.300929	0.129146	Promoter (<=1kb)	0
RFG1	orf19.10341	CR_02640W_A	R	0.961352	-0.0568627	0.301179	0.129336	Promoter (<=1kb)	-921
	orf19.9637	C2_00410C_A	2	0.97025	-0.0435721	0.301501	0.129556	Promoter (<=1kb)	0
ADH2	orf19.12579	C1_08330C_A	1	1.03483	0.0493898	0.301585	0.129752	Promoter (<=1kb)	0
	orf19.14029	C3_07540C_A	3	0.969507	-0.0446763	0.301585	0.129757	Promoter (<=1kb)	0
ALS4	IPF13009.2	C6_04130C_A	6	0.974295	-0.0375696	0.302488	0.130238	Promoter (<=1kb)	0
AHR1	IPF1292	C3_06000W_A	3	0.970152	-0.0437179	0.302488	0.130358	Promoter (1-2kb)	-1268
	orf19.12298	C1_09710C_A	1	1.0333	0.0472591	0.302488	0.130394	Promoter (<=1kb)	0
	orf19.11727	C5_02440C_A	5	1.03963	0.0560705	0.302631	0.130538	Promoter (<=1kb)	0
	orf19.11165	C1_02240W_A	1	0.963364	-0.0538478	0.304161	0.131282	Promoter (<=1kb)	-658
	orf19.9211	C3_02030W_A	3	0.965295	-0.050958	0.304952	0.131707	Promoter (<=1kb)	0
	orf19.9551	C2_01240C_A	2	0.962865	-0.0545943	0.305452	0.132047	Promoter (<=1kb)	0
RSC4	orf19.9589	C2_00830C_A	2	0.972001	-0.0409706	0.305452	0.13209	Promoter (<=1kb)	0
ATG1	orf19.11322	C4_04450C_A	4	1.03126	0.0444053	0.305838	0.13234	Promoter (<=1kb)	0
	orf19.13713	C1_12670C_A	1	0.960633	-0.0579432	0.306611	0.132759	Promoter (<=1kb)	0
	IPF23870.1	C6_01340C_A	6	0.961732	-0.0562934	0.30681	0.132929	Promoter (<=1kb)	0
QCR6	IPF12970.3	C3_04080W_A	3	1.03704	0.0524704	0.307478	0.133302	Promoter (<=1kb)	-415
	orf19.8549	C5_00550C_A	5	0.962838	-0.0546356	0.307786	0.133603	Distal Intergenic	4245
	orf19.10370	CR_02940C_A	R	0.963095	-0.0542494	0.307786	0.133604	Promoter (<=1kb)	0
	orf19.11490	C5_05150C_A	5	0.963005	-0.0543854	0.309324	0.134356	Promoter (<=1kb)	129
	orf19.9661	C2_00190C_A	2	1.03621	0.0513119	0.310582	0.135056	Promoter (<=1kb)	0
	orf19.8304	C6_01950C_A	6	0.969684	-0.044414	0.310582	0.135203	Promoter (<=1kb)	0
MSH6	orf19.12411	C1_13170C_A	1	0.967342	-0.0479024	0.310582	0.135226	Promoter (<=1kb)	0
	orf19.7957	C3_03260W_A	3	0.969327	-0.0449446	0.310582	0.135242	Promoter (<=1kb)	-499
	orf19.11791	C5_02920W_A	5	0.961188	-0.0571101	0.310866	0.135451	Promoter (<=1kb)	547
SCO1	IPF1975.1	CR_09300C_A	R	0.9669	-0.0485608	0.310922	0.135561	Promoter (<=1kb)	0
HIS4	orf19.13084	C4_00140C_A	4	1.04072	0.0575845	0.311125	0.135734	Promoter (<=1kb)	561
	orf19.10440	C4_06140C_A	4	0.967883	-0.0470961	0.311338	0.135959	Promoter (1-2kb)	1591
	orf19.11259	C4_05010W_A	4	0.965282	-0.0509782	0.311338	0.135997	Promoter (<=1kb)	0
NGT1	orf19.12847	C3_00650W_A	3	0.966706	-0.048851	0.311746	0.136261	Promoter (<=1kb)	-563
PHA2	orf19.7864	C3_02460C_A	3	0.963494	-0.0536525	0.312273	0.136577	Promoter (<=1kb)	0
	orf19.11151	C1_02100W_A	1	0.961654	-0.0564102	0.312433	0.136732	Promoter (<=1kb)	28
	IPF407.1	CR_00290W_A	R	0.96142	-0.0567611	0.313198	0.137198	Promoter (<=1kb)	166
MRV3	orf19.11384	C5_04200W_A	5	0.96115	-0.057166	0.313198	0.137238	Promoter (<=1kb)	-689
	orf19.11734	C5_02480W_A	5	1.03863	0.0546839	0.313233	0.137409	Promoter (<=1kb)	321
MRV8	orf19.11389	C5_04250W_A	5	0.968804	-0.0457234	0.313233	0.137471	Promoter (<=1kb)	0
AXL2	orf19.12750	C4_04170C_A	4	0.96237	-0.0553368	0.313233	0.137558	Promoter (<=1kb)	0
	orf19.13922	C7_01570C_A	7	0.966033	-0.0498555	0.313233	0.137596	Promoter (<=1kb)	0
SAP5	orf19.13032	C6_03030W_A	6	1.03867	0.0547336	0.313835	0.138032	Promoter (<=1kb)	-492
	orf19.9898	CR_07030C_A	R	0.963889	-0.0530615	0.313835	0.13803	Promoter (<=1kb)	0
RPA190	orf19.9397	C1_10670C_A	1	0.962103	-0.0557363	0.314483	0.138832	Promoter (<=1kb)	-190
HAP2	orf19.8814	C1_07680W_A	1	0.961298	-0.0569438	0.314483	0.138483	Promoter (<=1kb)	58
CTN3	orf19.10327	C3_04000C_A	3	0.967664	-0.0474217	0.314483	0.138519	Promoter (<=1kb)	315
	orf19.35.1	C2_06610C_A	2	0.961819	-0.0561628	0.314483	0.138688	Promoter (<=1kb)	0
	orf19.10433	C4_06220C_A	4	0.963648	-0.0534221	0.314483	0.138743	Promoter (<=1kb)	0
AFT2	orf19.9812	C2_07170C_A	2	0.974065	-0.0379103	0.314483	0.138876	Promoter (<=1kb)	0
KRS1	orf19.14041	C3_07410C_A	3	0.962769	-0.054739	0.314483	0.139108	Promoter (<=1kb)	547
	orf19.11878	CR_03560W_A	R	1.02742	0.039029	0.314483	0.139121	Promoter (<=1kb)	0
CHL4	orf19.14141	C1_04570C_A	1	0.962439	-0.0552333	0.314483	0.139156	Promoter (<=1kb)	361
MEP2	orf19.13117	C4_00430W_A	4	1.03677	0.0520952	0.314483	0.139178	Promoter (<=1kb)	0
CYB5	CYTB5	C7_00700W_A	7	0.961902	-0.056038	0.315124	0.139548	Promoter (<=1kb)	0
REV3	IPF3327.2	C3_06080W_A	3	0.962061	-0.0558004	0.315164	0.139651	Promoter (2-3kb)	2142
	IPF24055.1	CR_00840C_A	R	0.96587	-0.0500992	0.31534	0.139831	Promoter (<=1kb)	-460
UBP8	orf19.9336	C2_10140W_A	2	1.03991	0.0564564	0.31534	0.139902	Promoter (<=1kb)	-366
	orf19.9113	C2_02220C_A	2	0.961327	-0.0569015	0.315525	0.14007	Promoter (<=1kb)	529
	orf19.13993	C7_03660C_A	7	0.969237	-0.0450794	0.315594	0.140187	Promoter (<=1kb)	0
	IPF489.1	C7_00520W_A	7	0.961475	-0.0566789	0.316061	0.140481	Promoter (1-2kb)	1178
	orf19.9773	C2_06800C_A	2	0.967786	-0.0472395	0.316782	0.140888	Promoter (<=1kb)	0
	orf19.11235	CR_02210W_A	R	0.969177	-0.0451678	0.317203	0.141162	Promoter (<=1kb)	0
	orf19.9843	C1_11090C_A	1	0.970035	-0.0438912	0.318415	0.141789	Promoter (<=1kb)	0
ERG6	orf19.9199	C3_02150C_A	3	1.03127	0.0444158	0.318478	0.141945	Promoter (<=1kb)	-217
	orf19.11042	C2_05290C_A	2	1.03991	0.0564548	0.318478	0.141991	Promoter (<=1kb)	-134
	IPF4530.1	C3_05550C_A	3	0.976871	-0.0337596	0.31885	0.142244	Promoter (<=1kb)	0
	orf19.12644	C7_02850W_A	7	0.96172	-0.0563116	0.319023	0.142708	Promoter (1-2kb)	1875
	orf19.9113	C2_02220C_A	2	1.03969	0.0561601	0.319023	0.142422	Promoter (<=1kb)	-342
PMA1	orf19.12838	C3_00720W_A	3	0.966338	-0.0494001	0.319023	0.142543	Promoter (<=1kb)	-480
	orf19.8068	C1_05280W_A	1	0.96275	-0.0547673	0.319023	0.142612	Promoter (<=1kb)	0
DAL7	orf19.12490	C1_13850C_A	1	0.965951	-0.0499783	0.319023	0.142757	Promoter (<=1kb)	-530
FGR41	orf19.12376	C1_10400C_A	1	0.974666	-0.0370204	0.319125	0.142891	Promoter (<=1kb)	0
MRPL3	orf19.12530	C1_07910C_A	1	0.961937	-0.0559858	0.319465	0.14313	Promoter (<=1kb)	0
SRR1	orf19.13265	CR_05610C_A	R	0.961684	-0.0563651	0.319709	0.143366	Promoter (<=1kb)	46
HIR1	orf19.9647	C2_00330C_A	2	1.03692	0.0522988	0.319709	0.143444	Promoter (<=1kb)	0
	orf19.8208	C5_00750C_A	5	1.03116	0.0442688	0.319709	0.143582	Promoter (<=1kb)	0
LYS14	orf19.12994	C6_02750C_A	6	0.964466	-0.0521975	0.319709	0.143589	Promoter (<=1kb)	0
VPS28	orf19.7844	C2_08940C_A	2	1.02878	0.0409412	0.320793	0.144194	Promoter (<=1kb)	0
	orf19.11949	C1_03940W_A	1	0.962254	-0.0555107	0.320793	0.144252	Promoter (<=1kb)	0
	orf19.11566	C2_09240C_A	2	1.03969	0.0561545	0.321119	0.144486	Promoter (<=1kb)	0
OYE22	orf19.10744	CR_01200W_A	R	0.962746	-0.0547729	0.321413	0.144706	Promoter (<=1kb)	0
KTR4	orf19.11955	C1_04000C_A	1	1.03691	0.0522917	0.321989	0.145054	Promoter (<=1kb)	-269
RPL19A	orf19.13325	C3_04500C_A	3	0.96221	-0.0555767	0.322565	0.145401	Promoter (<=1kb)	-105
	orf19.8773	C6_00240C_A	6	1.03355	0.0476061	0.323869	0.146078	Promoter (<=1kb)	0
	IPF8179.2	CR_09670C_A	R	0.972403	-0.040374	0.323872	0.146168	Promoter (<=1kb)	0
MET16	orf19.10618	C4_07030W_A	4	0.973708	-0.038439	0.324449	0.146561	Promoter (<=1kb)	0
	orf19.8743	C1_11690W_A	1	0.971411	-0.0418467	0.324449	0.146606	Promoter (<=1kb)	0
MED16	orf19.8923	C7_03320C_A	7	0.968305	-0.0464664	0.324772	0.146843	Promoter (<=1kb)	0
	IPF3075.1	C7_00790W_A	7	0.962267	-0.0554906	0.324772	0.14698	Promoter (<=1kb)	-49
MID1	orf19.10724	C5_03990W_A	5	0.963415	-0.0537714	0.324772	0.147018	Promoter (<=1kb)	0
IFI3	orf19.11962	C1_04060W_A	1	0.962561	-0.0550502	0.325795	0.14757	Promoter (<=1kb)	-442
CHS5	orf19.8426	C2_04140W_A	2	1.03684	0.0521972	0.326563	0.148007	Promoter (<=1kb)	444
TIF4631	orf19.11082	C2_08760C_A	2	1.0257	0.0366034	0.327369	0.148462	Promoter (<=1kb)	0
	IPF451.1	C7_00670C_A	7	0.962321	-0.0554093	0.327891	0.14903	Distal Intergenic	3905
	orf19.11608	C5_01410C_A	5	0.967308	-0.0479527	0.327891	0.148921	Promoter (<=1kb)	0
	orf19.13687	CR_04830C_A	R	0.962204	-0.0555857	0.327891	0.149008	Promoter (<=1kb)	-449
FAV2	orf19.8718	C5_03750W_A	5	0.963765	-0.0532472	0.327891	0.149057	Promoter (<=1kb)	0
MNL1	orf19.13540	CR_07450C_A	R	0.976339	-0.0345457	0.32799	0.149192	Promoter (<=1kb)	0
	orf19.10936	C6_01520W_A	6	0.96632	-0.049427	0.328409	0.149473	Promoter (<=1kb)	855
	orf19.13909	C7_01680C_A	7	1.03913	0.0553697	0.328567	0.149662	Promoter (1-2kb)	1758
	orf19.12712	C1_12170C_A	1	0.96242	-0.0552611	0.328567	0.149725	Promoter (<=1kb)	0
IML2	IPF855.1	C1_14210C_A	1	0.967676	-0.0474036	0.328707	0.149961	Promoter (<=1kb)	804
POT1	IPF372.1	CR_00150C_A	R	1.0355	0.0503247	0.328707	0.149968	Promoter (<=1kb)	0
	orf19.9642	C2_00360C_A	2	0.972036	-0.0409188	0.328945	0.150167	Promoter (<=1kb)	0
SLD1	orf19.7892	C3_02680C_A	3	0.962536	-0.0550874	0.328972	0.150301	Promoter (<=1kb)	-270
	orf19.12756	C4_04120C_A	4	0.965928	-0.050012	0.328972	0.150422	Promoter (<=1kb)	0
	orf6.6767	C5_03490C_A	5	0.970137	-0.0437394	0.328972	0.150449	Promoter (<=1kb)	0
BNI1	orf19.12393	C1_12960C_A	1	0.967161	-0.0481718	0.329556	0.150806	Promoter (<=1kb)	0
	orf19.8129	CR_04150W_A	R	0.971261	-0.0420685	0.329798	0.151007	Promoter (<=1kb)	0
IFA21	orf19.12603	C7_03170W_A	7	0.967878	-0.0471031	0.329927	0.151156	Promoter (<=1kb)	0
	orf19.12956	C6_02430W_A	6	0.962462	-0.0551985	0.330043	0.1513	Promoter (<=1kb)	637
SNQ2	orf19.13182	C6_03840C_A	6	0.962587	-0.0550107	0.331352	0.152073	Promoter (<=1kb)	507
FTH1	orf19.12265	C1_09400C_A	1	0.96251	-0.0551271	0.331352	0.152081	Promoter (<=1kb)	-41
	orf19.10189	C4_03160C_A	4	0.968818	-0.0457019	0.33164	0.152304	Promoter (<=1kb)	0
	IPF2001.1	CR_09410W_A	R	0.965943	-0.0499905	0.331705	0.152425	Promoter (<=1kb)	-39
CHT2	orf19.11376	C5_04130C_A	5	0.968928	-0.0455389	0.331718	0.15268	Promoter (<=1kb)	0
KIC1	orf19.7821	C2_04760W_A	2	0.964113	-0.0527262	0.331718	0.152714	Promoter (<=1kb)	-275
CYS4	orf19.12011	C1_01870C_A	1	1.03547	0.0502803	0.331718	0.152719	Promoter (<=1kb)	0
	orf19.10356	CR_02800C_A	R	0.965772	-0.050246	0.331718	0.15283	Promoter (<=1kb)	0
	orf19.8987	C4_04360W_A	4	0.962611	-0.0549757	0.331718	0.152969	Promoter (1-2kb)	1005
	orf19.12943	C2_06260W_A	2	0.962656	-0.0549083	0.331718	0.152975	Promoter (<=1kb)	0
GAD1	orf19.8745	C1_11660W_A	1	1.03883	0.0549603	0.332717	0.153527	Promoter (<=1kb)	774
TPO4	orf19.8104	CR_03920C_A	R	0.974387	-0.0374335	0.333103	0.153883	Promoter (<=1kb)	0
SNF2	orf19.9102	C2_02100W_A	2	0.962658	-0.0549054	0.333103	0.15391	Promoter (<=1kb)	-478
	orf19.11181	C7_02670W_A	7	1.03854	0.0545504	0.333103	0.154107	Promoter (<=1kb)	0
PRN2	orf19.10000	C1_05860W_A	1	0.963045	-0.0543247	0.333103	0.154135	Promoter (<=1kb)	0
	orf19.11453	C5_04840C_A	5	0.962777	-0.0547271	0.333103	0.15416	Promoter (<=1kb)	0
IFF6	orf19.11553	C2_09130C_A	2	0.963935	-0.0529929	0.334066	0.154789	Promoter (<=1kb)	-864
	orf19.14195	C3_03830W_A	3	0.964295	-0.0524534	0.334066	0.154704	Promoter (<=1kb)	476
	orf19.13562	CR_07250C_A	R	1.03708	0.0525324	0.33455	0.155105	Promoter (<=1kb)	340
	orf19.10665	C3_01180C_A	3	0.968017	-0.0468963	0.334799	0.155311	Promoter (1-2kb)	-1302
	orf19.11887	C4_05980C_A	4	0.975322	-0.0360492	0.334843	0.155424	Promoter (<=1kb)	0
	orf19.11848	CR_03710C_A	R	1.02423	0.0345434	0.334884	0.155534	Promoter (<=1kb)	0
	orf19.11206	CR_02430C_A	R	0.972206	-0.040666	0.335749	0.156055	Promoter (<=1kb)	0
	orf19.8762	C1_11510C_A	1	0.976082	-0.034926	0.335749	0.15612	Promoter (<=1kb)	0
SUT1	orf19.11817	C5_03130W_A	5	1.02848	0.0405203	0.338097	0.157304	Promoter (1-2kb)	1601
	orf19.13044	C6_03150C_A	6	0.974224	-0.0376746	0.338841	0.157743	Promoter (<=1kb)	0
INN1	orf19.10350	CR_02740W_A	R	1.03694	0.0523271	0.339196	0.158001	Promoter (<=1kb)	-207
	IPF351.1	CR_00090C_A	R	1.03834	0.0542753	0.3399	0.158422	Promoter (<=1kb)	-171
	orf19.8722	C5_03710C_A	5	0.965791	-0.0502169	0.341577	0.159297	Promoter (<=1kb)	0
	orf19.10567	C1_03470C_A	1	0.964186	-0.0526166	0.341835	0.15951	Promoter (1-2kb)	-1030
	orf19.8019	C1_08440C_A	1	0.963736	-0.0532896	0.342612	0.160103	Promoter (<=1kb)	-184
	IPF2223.1	C7_01230C_A	7	1.02483	0.0353796	0.342612	0.1602	Promoter (<=1kb)	0
BAT22	IPF4517.1	C3_05590C_A	3	0.972818	-0.0397581	0.342612	0.160294	Promoter (<=1kb)	0
ABG1	orf19.9165	C2_09390W_A	2	0.966593	-0.0490193	0.342612	0.160327	Promoter (<=1kb)	0
SUL2	orf19.10252	C4_02610C_A	4	0.969391	-0.0448487	0.342612	0.160435	Promoter (<=1kb)	299
SFI1	orf19.12630	C7_02980C_A	7	0.968878	-0.0456126	0.342612	0.160514	Promoter (<=1kb)	0
	IPF7116.1	C3_05680W_A	3	1.03585	0.0508207	0.342612	0.160529	Promoter (<=1kb)	-624
	orf19.12052	C4_02080W_A	4	0.965901	-0.0500529	0.343498	0.161038	Promoter (<=1kb)	0
GZF3	orf19.10361	CR_02850C_A	R	0.970903	-0.0426013	0.344684	0.161815	Promoter (<=1kb)	0
REX2	orf19.9041	C2_01580W_A	2	0.963494	-0.053652	0.344684	0.161817	Promoter (<=1kb)	-148
EMP24	orf19.13672	CR_07590W_A	R	0.976318	-0.0345764	0.344684	0.161877	Promoter (<=1kb)	0
	IPF19817.1	C3_06440W_A	3	1.03331	0.0472716	0.345796	0.162494	Promoter (<=1kb)	0
ARO2	IPF14673.2	CR_07710W_A	R	0.965189	-0.0511171	0.346434	0.162916	Promoter (<=1kb)	0
NAA25	orf19.13492	C1_00380C_A	1	1.03039	0.0431956	0.346434	0.162983	Promoter (<=1kb)	0
	orf19.8292	C1_11270W_A	1	1.02854	0.0406019	0.34715	0.163415	Promoter (<=1kb)	0
	IPF2199.2	C7_01380W_A	7	0.964033	-0.0528461	0.347171	0.16352	Promoter (<=1kb)	-989
	orf19.10471	C1_02650W_A	1	0.975799	-0.0353445	0.347636	0.163834	Promoter (<=1kb)	0
RFX2	orf19.12059	C4_02030W_A	4	0.963632	-0.0534458	0.348424	0.164301	Promoter (1-2kb)	1538
	orf19.8780	C6_00290W_A	6	0.963667	-0.053394	0.348444	0.16472	Promoter (<=1kb)	-494
SPC34	orf19.11268	C4_04910C_A	4	1.02867	0.0407772	0.348444	0.164488	Promoter (<=1kb)	0
	orf19.8972	C2_09600C_A	2	0.975058	-0.0364405	0.348444	0.164594	Promoter (<=1kb)	0
	orf19.9638	C2_00400C_A	2	0.96499	-0.0514146	0.348444	0.164725	Promoter (1-2kb)	-1056
HGT12	RGT2	C7_00280W_A	7	0.965851	-0.0501274	0.348444	0.164787	Promoter (<=1kb)	404
	orf19.7974	C3_03440C_A	3	0.964062	-0.0528029	0.348992	0.165141	Promoter (<=1kb)	-441
	orf19.12551	C1_08110W_A	1	1.03316	0.0470659	0.34933	0.165397	Promoter (<=1kb)	547
PHM7	orf19.9716	C2_08140C_A	2	0.963971	-0.0529383	0.349469	0.165558	Promoter (1-2kb)	1732
	orf19.9106	C2_02150C_A	2	0.963744	-0.0532786	0.349589	0.165711	Promoter (<=1kb)	-136
	orf19.11987	C2_04410W_A	2	0.964473	-0.0521877	0.350677	0.166362	Promoter (<=1kb)	0
	orf19.11868	CR_03470W_A	R	0.972025	-0.0409339	0.350677	0.166418	Promoter (<=1kb)	182
	orf19.10505	C1_02970W_A	1	0.965954	-0.0499734	0.351218	0.166848	Promoter (<=1kb)	0
THI13	IPF1974.1	CR_09290W_A	R	0.970932	-0.0425578	0.351218	0.166906	Promoter (<=1kb)	0
ALG7	orf19.9733	C2_07940C_A	2	1.03183	0.0452093	0.351218	0.167018	Promoter (<=1kb)	0
RPF1	orf19.10184	C4_03270W_A	4	1.03113	0.0442329	0.351218	0.167059	Promoter (<=1kb)	0
	orf19.7990	C3_03590W_A	3	1.03719	0.0526765	0.351666	0.167368	Promoter (<=1kb)	0
	IPF24216.1	C4_06690C_A	4	0.970805	-0.042746	0.352617	0.167917	Promoter (<=1kb)	0
GAC1	IPF461.2	C7_00660W_A	7	0.964614	-0.0519766	0.352643	0.168026	Distal Intergenic	4690
	orf19.9546	C2_01310W_A	2	0.968066	-0.0468228	0.354549	0.169127	Promoter (<=1kb)	0
	orf19.7939	C3_03100C_A	3	0.973963	-0.0380611	0.354549	0.169128	Promoter (<=1kb)	0
VPS16	orf19.14138	C1_04540C_A	1	0.968685	-0.0458999	0.354775	0.169333	Promoter (<=1kb)	0
SSD1	orf19.11441	C5_04730C_A	5	1.02509	0.0357557	0.355022	0.169548	Promoter (<=1kb)	0
SKY1	orf19.9972	C1_06090C_A	1	0.964187	-0.0526147	0.3551	0.169742	Promoter (<=1kb)	787
BUD20	orf19.7850	C2_08880W_A	2	1.03507	0.0497318	0.3551	0.16978	Promoter (<=1kb)	0
PTH2	orf19.11706	C5_02240W_A	5	0.969053	-0.0453525	0.355304	0.169975	Promoter (<=1kb)	123
OPT2	orf19.11233	CR_02240C_A	R	0.964421	-0.0522657	0.361588	0.173269	Promoter (<=1kb)	-603
	IPF5987	CR_09100C_A	R	0.964595	-0.0520042	0.361588	0.173153	Promoter (<=1kb)	0
	orf19.11161	C1_02200C_A	1	0.964446	-0.0522282	0.361588	0.173277	Promoter (<=1kb)	0
NAP1	IPF412.1	CR_00320C_A	R	0.964625	-0.05196	0.361913	0.173532	Promoter (1-2kb)	1200
SWR1	orf19.9427	C2_07560W_A	2	1.03401	0.0482492	0.362616	0.173968	Promoter (1-2kb)	1265
FZO1	orf19.8998	C4_04260C_A	4	0.971692	-0.0414294	0.362974	0.174239	Promoter (<=1kb)	0
SNQ2	orf19.13182	C6_03840C_A	6	0.967709	-0.0473551	0.3641	0.17488	Promoter (1-2kb)	1960
	orf19.12677	C2_05860C_A	2	0.971308	-0.0419994	0.364216	0.175035	Promoter (<=1kb)	0
ARC15	orf19.13570	CR_07210W_A	R	0.970128	-0.043753	0.364587	0.175313	Promoter (<=1kb)	0
MDL1	orf19.10146	CR_02150W_A	R	1.03661	0.0518743	0.365083	0.175651	Promoter (<=1kb)	-43
	orf19.12350	C1_10170W_A	1	0.964749	-0.0517738	0.367552	0.17694	Promoter (<=1kb)	-157
HFL1	orf19.10581	C1_03640C_A	1	0.976155	-0.0348181	0.368845	0.1778	Promoter (<=1kb)	0
	orf19.10886	C4_03500C_A	4	1.03145	0.0446721	0.368845	0.177724	Promoter (<=1kb)	0
RAD18	orf19.10910	C6_01770W_A	6	1.02858	0.0406504	0.368845	0.177865	Promoter (<=1kb)	0
GCN4	orf19.8938	C2_09940W_A	2	0.966019	-0.0498761	0.36916	0.178118	Promoter (<=1kb)	-751
CLG1	orf19.13565	CR_07240C_A	R	1.03235	0.0459333	0.369669	0.178464	Promoter (<=1kb)	0
	orf19.10265	C4_02510W_A	4	0.965516	-0.0506282	0.37143	0.179416	Promoter (1-2kb)	-1220
	orf19.12390	C1_12950W_A	1	0.968178	-0.0466552	0.372021	0.179803	Promoter (<=1kb)	0
	orf19.14031	C3_07490W_A	3	0.974773	-0.0368622	0.372132	0.179978	Promoter (<=1kb)	0
TEN1	orf19.10765	CR_01010W_A	R	0.965271	-0.0509941	0.372132	0.180061	Promoter (<=1kb)	-6
	orf19.13243	C2_02840C_A	2	0.96503	-0.051355	0.372411	0.180398	Promoter (<=1kb)	0
ESC4	orf19.9020	C2_01400C_A	2	0.965119	-0.0512218	0.372411	0.180399	Promoter (1-2kb)	1274
	orf19.8798	C6_04120C_A	6	1.03559	0.0504567	0.372692	0.181126	Promoter (1-2kb)	-1156
IRA2	orf19.12686	C1_12450C_A	1	0.965151	-0.0511737	0.372692	0.180963	Promoter (2-3kb)	2689
GDB1	orf19.8363	C4_05140C_A	4	1.03369	0.047806	0.372692	0.181115	Promoter (<=1kb)	-135
	orf19.7899	C3_02760C_A	3	0.976725	-0.0339756	0.372692	0.180827	Promoter (<=1kb)	0
	orf19.12739	C1_11930W_A	1	0.974527	-0.0372252	0.372692	0.181029	Promoter (<=1kb)	0
DFG16	orf19.8500	C2_03400C_A	2	1.02464	0.0351151	0.372692	0.181248	Promoter (<=1kb)	0
	orf19.9899	CR_07020W_A	R	0.965235	-0.0510478	0.372692	0.181249	Promoter (<=1kb)	0
RBT5	orf19.13081	C4_00130W_A	4	1.03413	0.0484212	0.37283	0.181583	Promoter (<=1kb)	0
	orf19.9259	C3_01540W_A	3	1.0342	0.0485134	0.37283	0.181616	Promoter (<=1kb)	-182
	orf19.8344	CR_06430W_A	R	0.965243	-0.0510359	0.37283	0.181622	Promoter (<=1kb)	-97
HXK2	orf19.8176	CR_04510W_A	R	1.02599	0.0370219	0.372906	0.181853	Promoter (<=1kb)	0
	orf19.11541	C1_05120W_A	1	0.966718	-0.0488334	0.372906	0.181863	Distal Intergenic	3036
	orf19.10440	C4_06140C_A	4	0.973866	-0.0382054	0.372997	0.182009	Promoter (<=1kb)	0
TIM23	orf19.8941	C2_09900C_A	2	0.96703	-0.0483672	0.373222	0.182221	Promoter (<=1kb)	0
GGA2	orf19.10524	C1_03130C_A	1	0.974352	-0.037485	0.37387	0.182719	Promoter (<=1kb)	0
	orf19.14032	C3_07480W_A	3	0.966263	-0.0495118	0.37387	0.182742	Promoter (<=1kb)	0
TOS1	orf19.9258	C3_01550C_A	3	0.968471	-0.0462187	0.373981	0.182899	Promoter (<=1kb)	0
	IPF12570.2	CR_05440W_A	R	0.979659	-0.0296484	0.374512	0.183261	Promoter (<=1kb)	0
PMP3	IPF18656.2	C3_01910C_A	3	0.975652	-0.0355616	0.374678	0.183545	Promoter (<=1kb)	0
CSH1	orf6.4310	C1_04020C_A	1	1.02956	0.042032	0.374678	0.183547	Promoter (<=1kb)	0
UME6	orf19.9381	C1_06280C_A	1	0.96654	-0.0490993	0.375341	0.183974	Distal Intergenic	-4518
ARO80	orf19.10530	C1_03200C_A	1	1.03141	0.0446216	0.375414	0.18417	Promoter (<=1kb)	0
	orf19.12129	C4_01280C_A	4	0.965306	-0.0509413	0.375414	0.184328	Promoter (<=1kb)	688
	orf19.12264	C1_09390W_A	1	0.965334	-0.0509002	0.375414	0.18439	Promoter (<=1kb)	0
MRPL10	orf19.11016	C2_05000C_A	2	0.9808	-0.0279698	0.375414	0.184421	Promoter (<=1kb)	0
	orf19.12711	C1_12180C_A	1	0.971397	-0.041867	0.375528	0.18458	Promoter (<=1kb)	0
	orf19.12368	C1_10320W_A	1	0.966582	-0.0490362	0.375556	0.184794	Promoter (<=1kb)	-202
RFC4	IPF4926.1	CR_10700W_A	R	1.03409	0.0483585	0.375556	0.184799	Promoter (<=1kb)	633
HOG1	orf19.8514	C2_03330C_A	2	0.966252	-0.0495281	0.375708	0.184977	Exon (XM_715924.2/CAALFM_C203320WA, exon 1 of 1)	3026
	orf19.11397	C5_04300C_A	5	0.971778	-0.0413006	0.375765	0.185132	Promoter (<=1kb)	0
GRE3	orf19.11792	C5_02930C_A	5	0.966525	-0.0491209	0.375765	0.18521	Promoter (<=1kb)	-6
HRD1	orf19.8338	CR_06470W_A	R	0.965633	-0.0504534	0.376265	0.185659	Promoter (<=1kb)	769
	orf19.10138	CR_02060W_A	R	1.02513	0.0358086	0.376265	0.185663	Promoter (<=1kb)	0
	orf19.10754	CR_01100C_A	R	0.965702	-0.0503506	0.376745	0.186003	Promoter (<=1kb)	69
RBR2	orf19.8165	CR_04420C_A	R	0.96618	-0.0496359	0.37682	0.186349	Promoter (<=1kb)	0
	orf19.8780	C6_00290W_A	6	1.03556	0.0504174	0.37682	0.186179	Promoter (<=1kb)	266
	orf19.13391	C3_05010C_A	3	0.965601	-0.0505003	0.37682	0.186269	Promoter (<=1kb)	0
	orf19.12599	C7_03210W_A	7	0.966546	-0.04909	0.377167	0.186623	Promoter (1-2kb)	1518
	orf19.8965	C2_09670C_A	2	0.974917	-0.0366493	0.378212	0.187244	Promoter (<=1kb)	0
GLG2	IPF2460.2	C3_06450W_A	3	1.03539	0.0501739	0.37882	0.187648	Promoter (<=1kb)	-437
TSM1	orf19.9682	C6_04500C_A	6	1.03193	0.0453389	0.379087	0.187884	Promoter (<=1kb)	0
	orf19.11843	CR_03660C_A	R	0.966222	-0.0495734	0.37957	0.188261	Promoter (<=1kb)	438
GIR2	orf19.13940	C7_01420W_A	7	0.968739	-0.0458197	0.37957	0.188331	Promoter (1-2kb)	1254
GSH2	orf19.13762	CR_08370W_A	R	1.0303	0.0430635	0.380391	0.188845	Promoter (<=1kb)	0
	orf19.13911	C7_01660C_A	7	0.972682	-0.0399599	0.380391	0.188947	Promoter (<=1kb)	0
GCD11	orf19.11699	C5_02170C_A	5	1.0293	0.0416645	0.380596	0.189179	Promoter (<=1kb)	0
PAP1	IPF9850.1	C5_01780W_A	5	1.03541	0.0502042	0.380596	0.189257	Promoter (<=1kb)	662
	orf19.9726	C2_08020C_A	2	1.02505	0.0356967	0.380901	0.189513	Promoter (<=1kb)	0
NUP85	orf19.13308	C3_04400C_A	3	0.965759	-0.0502648	0.381517	0.189923	Promoter (<=1kb)	-94
	orf19.12865	C3_00530C_A	3	0.965829	-0.0501604	0.381649	0.190094	Promoter (<=1kb)	750
SNL1	orf19.8612	C1_10530W_A	1	0.965878	-0.0500864	0.381887	0.190317	Promoter (<=1kb)	0
SHE3	orf19.13040	C6_03100W_A	6	0.969515	-0.0446644	0.382485	0.190719	Promoter (<=1kb)	-536
	orf19.1440.1	C4_03310C_A	4	0.96585	-0.0501296	0.383065	0.191113	Promoter (2-3kb)	-2161
IDH1	orf19.12289	C1_09630W_A	1	1.02559	0.0364588	0.384109	0.191739	Promoter (<=1kb)	0
PSF3	IPF486.2	C7_00530C_A	7	0.966147	-0.0496856	0.384471	0.192025	Promoter (1-2kb)	1226
ACC1	IPF2516.1	CR_00640W_A	R	0.973115	-0.0393179	0.385035	0.192412	Promoter (<=1kb)	38
	orf19.12287	C1_09610W_A	1	0.971288	-0.0420286	0.385118	0.192559	Promoter (<=1kb)	0
	IPF2997.1	C3_05450C_A	3	1.03029	0.0430474	0.385245	0.192728	Promoter (<=1kb)	-520
	orf19.8780	C6_00290W_A	6	1.02869	0.0408037	0.385703	0.193273	Promoter (1-2kb)	1388
	orf19.8143	CR_04240C_A	R	0.972853	-0.0397058	0.385703	0.193161	Promoter (<=1kb)	0
SKN7	orf19.8586	C5_00240W_A	5	1.03492	0.0495167	0.385703	0.193178	Promoter (<=1kb)	689
	IPF2988.1	C3_05460W_A	3	0.969843	-0.0441766	0.388826	0.195051	Promoter (2-3kb)	-2886
NPL4	orf19.9970	C1_06110C_A	1	0.966153	-0.0496762	0.388826	0.195006	Promoter (<=1kb)	291
SNF12	orf19.9805	C2_07100W_A	2	0.969327	-0.0449451	0.390668	0.196082	Promoter (1-2kb)	1231
	orf19.10739	CR_01250C_A	R	1.03119	0.0443078	0.391016	0.196364	Promoter (<=1kb)	0
	orf19.10084	CR_01630C_A	R	0.966381	-0.0493367	0.391422	0.196764	Promoter (<=1kb)	928
FTR2	orf6.8131	C1_14220C_A	1	0.971807	-0.0412587	0.391422	0.196782	Promoter (<=1kb)	-704
	orf19.11456	C5_04870W_A	5	1.02484	0.0353945	0.394482	0.198428	Promoter (<=1kb)	0
	orf19.11453	C5_04840C_A	5	0.966462	-0.0492155	0.395433	0.199015	Promoter (1-2kb)	1207
FMP27	orf19.10926	C6_01650C_A	6	0.96738	-0.0478452	0.396002	0.199409	Promoter (2-3kb)	2285
	orf19.13774	CR_08470W_A	R	1.0272	0.0387139	0.396328	0.199682	Promoter (<=1kb)	0
PKC1	orf19.13322	C3_04470W_A	3	1.03305	0.0469075	0.396588	0.199923	Promoter (<=1kb)	913
RPL18	orf19.13403	C3_05100C_A	3	0.974569	-0.0371631	0.396588	0.200029	Promoter (<=1kb)	0
ZCF7	IPF6510.2	C3_01580W_A	3	0.969724	-0.0443537	0.39697	0.200331	Promoter (<=1kb)	0
	orf19.10580	C1_03630W_A	1	0.967969	-0.0469667	0.397212	0.200562	Promoter (<=1kb)	0
	snR5b	C1_06300W_A	1	0.967627	-0.0474775	0.397439	0.200794	Promoter (<=1kb)	0
GCN20	orf19.13481	C1_00480C_A	1	0.977963	-0.0321487	0.397439	0.200894	Promoter (<=1kb)	0
PIKA	IPF9853.1	C5_01760C_A	5	1.03413	0.0484215	0.399563	0.202077	Promoter (<=1kb)	-23
	orf19.11403	C5_04350C_A	5	1.02385	0.0339981	0.39984	0.202326	Promoter (<=1kb)	0
CFL1	orf19.8848	C4_05770C_A	4	0.967046	-0.0483439	0.399994	0.202513	Promoter (<=1kb)	121
TEF2	orf19.8012	C1_08380W_A	1	1.02822	0.0401512	0.400409	0.202833	Promoter (<=1kb)	-467
	orf19.8076	C1_05200C_A	1	0.969628	-0.0444972	0.400968	0.203226	Promoter (<=1kb)	0
AMO1	orf19.13206	C2_03120W_A	2	1.02402	0.0342496	0.401699	0.203732	Promoter (<=1kb)	0
	orf19.9561	C2_01140C_A	2	0.968397	-0.046329	0.401699	0.203816	Promoter (<=1kb)	0
	IPF22717.1	C1_01930W_A	1	0.970159	-0.0437072	0.402819	0.204605	Promoter (<=1kb)	86
OFR1	orf19.12544	C1_08060W_A	1	1.02193	0.031299	0.402819	0.204579	Promoter (<=1kb)	0
	orf19.10480	C1_02740C_A	1	0.979616	-0.0297119	0.403086	0.204851	Promoter (<=1kb)	0
MEU1	orf19.14200	C3_03790W_A	3	1.03027	0.0430169	0.403418	0.20513	Promoter (<=1kb)	0
FMT1	orf19.11896	C4_06070C_A	4	0.967383	-0.0478405	0.40439	0.205923	Promoter (<=1kb)	0
RPO21	IPF572.2	CR_10680W_A	R	1.03176	0.045112	0.40439	0.205951	Promoter (<=1kb)	172
HMT1	orf19.10801	C1_01030W_A	1	0.978417	-0.0314785	0.40439	0.205956	Promoter (<=1kb)	0
	orf19.10656	C2_06760C_A	2	0.96721	-0.0480985	0.40492	0.206336	Promoter (<=1kb)	0
	orf19.11754	C5_02620C_A	5	0.972211	-0.0406583	0.405858	0.206926	Promoter (<=1kb)	0
CEM1	orf19.13398	C3_05070W_A	3	0.972303	-0.040522	0.405944	0.20708	Promoter (<=1kb)	13
ARP2	IPF2847.1	CR_08950W_A	R	0.97464	-0.037059	0.405948	0.207193	Promoter (<=1kb)	0
DPP1	orf19.8271	C1_11470C_A	1	0.967101	-0.0482616	0.405994	0.207401	Promoter (<=1kb)	982
SSK1	orf19.12498	C1_13930W_A	1	1.02712	0.0386074	0.405994	0.20755	Promoter (<=1kb)	0
	orf19.8276	C1_11430W_A	1	0.970111	-0.0437786	0.405994	0.207545	Promoter (<=1kb)	0
ECM17	orf19.11580	C2_06170C_A	2	0.970445	-0.043281	0.408377	0.20888	Promoter (<=1kb)	0
ASE1	IPF1274.2	C3_05960W_A	3	0.972217	-0.0406493	0.40867	0.209184	Promoter (<=1kb)	0
HHO1	IPF22037.1	C7_03180C_A	7	0.968663	-0.0459338	0.40867	0.209253	Promoter (1-2kb)	1457
HMG1	orf19.8633	C1_03780C_A	1	0.96787	-0.0471146	0.409009	0.209539	Promoter (<=1kb)	-891
MRPL6	IPF438.2	CR_00480W_A	R	0.967852	-0.0471412	0.409194	0.209853	Promoter (<=1kb)	0
DAD2	IPF13367.3	C2_05210W_A	2	0.967283	-0.0479894	0.409194	0.209957	Promoter (<=1kb)	23
MHP1	orf19.13942	CR_05920C_A	R	0.978414	-0.0314826	0.409194	0.20997	Promoter (<=1kb)	0
	orf19.9022	C2_01420C_A	2	0.968549	-0.0461026	0.409194	0.210081	Promoter (<=1kb)	918
	orf19.11840	CR_03640C_A	R	0.970061	-0.0438533	0.411537	0.211397	Promoter (<=1kb)	413
	orf19.14168	C2_05670C_A	2	1.03175	0.0450916	0.411668	0.211577	Promoter (<=1kb)	0
DRS1	IPF603.1	CR_10550W_A	R	1.02614	0.0372303	0.411714	0.211719	Promoter (<=1kb)	0
PRE10	orf19.13935	C7_01470C_A	7	0.967762	-0.0472754	0.411714	0.211826	Promoter (<=1kb)	79
	orf19.8215	C5_00800C_A	5	1.02273	0.0324189	0.411841	0.212004	Promoter (<=1kb)	0
TRS20	orf19.10824	C1_01260C_A	1	1.02848	0.0405076	0.412188	0.212295	Promoter (<=1kb)	0
RNY11	orf19.11408	C5_04400W_A	5	0.980273	-0.0287443	0.412233	0.212431	Promoter (<=1kb)	0
ZCF13	orf19.10169	C5_03330C_A	5	0.977932	-0.0321941	0.41262	0.212743	Promoter (<=1kb)	0
	IPF16640.2	CR_09610C_A	R	0.969882	-0.0441194	0.413629	0.213476	Promoter (<=1kb)	0
	orf19.9850	C1_11000C_A	1	0.974521	-0.0372347	0.413629	0.213571	Promoter (<=1kb)	0
	orf19.10658	C2_06740W_A	2	1.03198	0.0454094	0.413629	0.213603	Promoter (<=1kb)	0
GST2	orf19.10208	C4_02990C_A	4	0.979144	-0.0304067	0.414092	0.213955	Promoter (<=1kb)	0
HGH1	orf19.12056	C4_02050W_A	4	0.970633	-0.0430015	0.414429	0.214242	Promoter (<=1kb)	0
	IPF468.1	C7_00630C_A	7	0.971934	-0.0410699	0.414939	0.21462	Promoter (<=1kb)	182
RPL25	IPF26650.1	C6_01970C_A	6	0.978967	-0.0306686	0.415323	0.214932	Promoter (<=1kb)	0
	orf19.12169	C4_00950C_A	4	0.967682	-0.0473946	0.415342	0.215056	Promoter (1-2kb)	1165
LEU3	orf19.11700	C5_02180C_A	5	1.02471	0.0352143	0.415388	0.215313	Promoter (<=1kb)	0
RIX7	orf19.11695	C5_02120C_A	5	1.02747	0.0390969	0.415388	0.215336	Promoter (<=1kb)	0
PFY1	orf19.12542	C1_08030W_A	1	1.02711	0.0385867	0.415388	0.21542	Promoter (<=1kb)	0
CPA1	orf19.12100	C4_01550C_A	4	0.969518	-0.0446603	0.415557	0.215621	Promoter (<=1kb)	0
	orf19.10152	CR_07510W_A	R	0.975898	-0.0351981	0.415661	0.215789	Promoter (<=1kb)	0
MUB1	IPF2656.1	C3_06210C_A	3	0.977425	-0.0329421	0.416393	0.216283	Promoter (<=1kb)	0
	orf19.11117	C2_08450W_A	2	0.973214	-0.0391704	0.416554	0.216583	Promoter (<=1kb)	203
VAC7	orf19.8985	C4_04370C_A	4	0.97957	-0.0297793	0.416554	0.216594	Promoter (<=1kb)	0
CHS7	orf19.9980	C1_06010W_A	1	0.973154	-0.03926	0.41731	0.217102	Promoter (<=1kb)	0
	orf19.12425	C1_13330C_A	1	0.974684	-0.0369935	0.418273	0.217717	Promoter (<=1kb)	0
PGM2	orf19.10359	CR_02820W_A	R	0.968908	-0.0455677	0.419173	0.219332	Promoter (1-2kb)	1882
RPD31	orf19.14093	C3_07000W_A	3	0.971074	-0.0423474	0.419173	0.218619	Promoter (<=1kb)	0
	orf19.9245	C3_01680C_A	3	0.973132	-0.0392923	0.419173	0.218713	Promoter (<=1kb)	0
	orf19.8736	C1_11740W_A	1	0.969523	-0.0446526	0.419173	0.218913	Promoter (<=1kb)	0
	orf19.9923	CR_03350C_A	R	1.03142	0.044637	0.419173	0.219064	Promoter (<=1kb)	0
PSA2	orf19.12409	C1_13160W_A	1	0.971941	-0.0410587	0.419173	0.219299	Promoter (<=1kb)	965
	orf19.8475	C2_03630W_A	2	1.03033	0.0431079	0.419173	0.219402	Promoter (<=1kb)	86
	orf19.11335	CR_06040W_A	R	0.975347	-0.0360125	0.419173	0.219441	Promoter (<=1kb)	0
	IPF7940	CR_09530C_A	R	1.02701	0.0384472	0.419173	0.219458	Promoter (<=1kb)	0
CLN3	orf19.9515	C5_01100C_A	5	0.968158	-0.0466857	0.419173	0.219465	Promoter (<=1kb)	943
SLA2	IPF2136.1	C7_03810W_A	7	1.03266	0.046368	0.419173	0.219487	Promoter (<=1kb)	0
	orf19.13660	C1_06320W_A	1	0.967982	-0.0469472	0.419173	0.219644	Promoter (1-2kb)	1275
	IPF2582.2	C7_03730C_A	7	0.970381	-0.0433769	0.419173	0.219676	Promoter (<=1kb)	0
ZCF24	orf19.11999	C1_02010C_A	1	0.975476	-0.0358217	0.41937	0.219894	Promoter (<=1kb)	0
	orf19.12417	C1_13250W_A	1	0.968803	-0.0457251	0.419528	0.220252	Promoter (<=1kb)	0
RNH35	orf19.13915	C7_01630W_A	7	1.02123	0.03031	0.419528	0.220213	Promoter (<=1kb)	0
	orf19.12326	C1_09950C_A	1	1.02773	0.0394576	0.419528	0.220321	Promoter (<=1kb)	0
	orf19.8553	C5_00510W_A	5	0.968996	-0.0454367	0.419753	0.220701	Promoter (<=1kb)	399
HSP104	orf19.13747	CR_08250C_A	R	1.02905	0.0413124	0.419753	0.220751	Promoter (<=1kb)	0
	IPF11756.2	C7_01070C_A	7	1.02565	0.0365326	0.419753	0.220784	Promoter (<=1kb)	0
	orf19.9373	CR_04940W_A	R	0.969178	-0.0451665	0.422035	0.222126	Promoter (<=1kb)	226
OFD1	orf19.9368	C4_05460C_A	4	0.968827	-0.0456887	0.422035	0.222215	Distal Intergenic	-4988
IRR1	IPF850.1	C1_14230C_A	1	0.970829	-0.0427114	0.423634	0.223172	Promoter (<=1kb)	0
	orf19.10665	C3_01180C_A	3	0.974709	-0.036956	0.423788	0.223397	Promoter (<=1kb)	0
CLN3	orf19.9515	C5_01100C_A	5	0.968266	-0.046525	0.423788	0.223579	Distal Intergenic	3582
	orf19.13586	C1_07010W_A	1	1.02836	0.040341	0.423788	0.223606	Promoter (<=1kb)	245
PMT4	orf19.11590	C2_06100W_A	2	1.03049	0.0433274	0.423788	0.223717	Promoter (<=1kb)	0
CDC12	orf19.10531	C1_03210C_A	1	0.974327	-0.0375223	0.425225	0.224592	Promoter (<=1kb)	0
	orf19.12979	C6_02630C_A	6	0.969978	-0.0439762	0.425283	0.224739	Promoter (<=1kb)	0
SFL1	orf19.8085	CR_05990C_A	R	0.972109	-0.0408104	0.427085	0.225808	Promoter (1-2kb)	-1324
	orf19.8711	C5_03800W_A	5	0.968494	-0.0461846	0.427839	0.226324	Promoter (<=1kb)	0
	orf19.10565	C1_03450C_A	1	0.977685	-0.032558	0.428391	0.226733	Promoter (<=1kb)	0
	orf19.8943	C2_09880C_A	2	0.968548	-0.0461044	0.429123	0.227238	Promoter (<=1kb)	257
SKN1	orf6.8522	C3_05810C_A	3	0.972134	-0.0407734	0.429872	0.227752	Promoter (<=1kb)	113
MIR1	orf19.12349	C1_10160W_A	1	0.972373	-0.0404187	0.430306	0.2281	Promoter (<=1kb)	0
GPD1	orf19.9325	C2_10240W_A	2	1.02748	0.0391116	0.430661	0.228441	Promoter (<=1kb)	-810
	orf19.14028	C3_07550C_A	3	0.971326	-0.0419721	0.430661	0.228524	Promoter (<=1kb)	0
	orf19.11935	C1_07130C_A	1	0.97203	-0.0409276	0.431199	0.228927	Promoter (<=1kb)	0
	orf19.8656	C1_04200C_A	1	0.969067	-0.0453318	0.431273	0.229172	Promoter (<=1kb)	-401
	orf19.10330	C3_03980C_A	3	0.978435	-0.0314518	0.431273	0.229202	Promoter (<=1kb)	0
	IPF2843.1	CR_08980C_A	R	0.972135	-0.0407708	0.431379	0.229377	Promoter (<=1kb)	0
ECM38	orf19.8905	C4_03540C_A	4	0.97081	-0.0427391	0.431435	0.22959	Promoter (1-2kb)	1294
	orf19.11866	CR_03460W_A	R	0.973328	-0.0390023	0.431435	0.229644	Promoter (<=1kb)	172
	orf19.11756	C5_02640W_A	5	0.96913	-0.0452382	0.431435	0.229761	Promoter (1-2kb)	1368
	orf19.10021	C1_05660C_A	1	0.970702	-0.042899	0.432278	0.230583	Promoter (1-2kb)	1144
	orf19.13065	C6_03320W_A	6	0.969907	-0.0440824	0.432278	0.23057	Promoter (<=1kb)	-84
	orf19.12328	C1_09980C_A	1	0.968845	-0.045662	0.432278	0.230639	Promoter (<=1kb)	0
	orf19.7714	C1_04990C_A	1	0.974155	-0.0377764	0.432278	0.230682	Promoter (<=1kb)	0
	IPF2858.1	CR_08880C_A	R	0.976913	-0.033698	0.432909	0.231137	Promoter (<=1kb)	0
	orf19.12313	C1_09850C_A	1	0.980207	-0.0288411	0.433556	0.231652	Promoter (<=1kb)	0
MPH1	orf19.10436	C4_06190C_A	4	0.973087	-0.0393587	0.433556	0.23172	Promoter (<=1kb)	0
	orf19.7917	C3_02920W_A	3	1.0316	0.0448817	0.43397	0.23206	Promoter (<=1kb)	0
	snR5b	C1_06300W_A	1	0.96945	-0.0447618	0.434208	0.232306	Promoter (1-2kb)	-1994
TPK1	orf19.12357	C1_10220C_A	1	1.02539	0.0361678	0.434288	0.232468	Promoter (<=1kb)	-311
CGA1	orf19.12424	C1_13320C_A	1	1.03159	0.0448755	0.434382	0.233055	Promoter (1-2kb)	1154
LYS2	orf19.10487	C1_02820W_A	1	0.972449	-0.0403053	0.434382	0.232844	Promoter (<=1kb)	472
	orf19.8950	C2_09800C_A	2	0.969883	-0.0441172	0.434382	0.233046	Promoter (<=1kb)	0
	orf19.13625	C1_06630W_A	1	0.970906	-0.0425963	0.434382	0.233275	Promoter (<=1kb)	965
MCM1	IPF2363.1	C7_00890C_A	7	1.03055	0.0434165	0.434382	0.233416	Promoter (<=1kb)	-702
	orf19.12735	C1_11950W_A	1	0.969027	-0.0453917	0.434382	0.233702	Promoter (<=1kb)	0
	orf19.9614	C2_00600C_A	2	0.969396	-0.0448427	0.434382	0.233749	Promoter (<=1kb)	0
	IPF3050.2	C7_00870W_A	7	0.969241	-0.0450731	0.434382	0.233764	Promoter (<=1kb)	-308
PGA44	orf19.9282	C3_01370C_A	3	0.971787	-0.0412882	0.434382	0.233818	Promoter (<=1kb)	118
HBR2	orf19.8679	C6_04220C_A	6	0.977417	-0.0329534	0.434382	0.233848	Promoter (<=1kb)	0
LIP6	orf19.12286	C1_09600C_A	1	1.02954	0.0419992	0.434382	0.233889	Promoter (<=1kb)	167
PRY1	orf19.10303	C1_07580C_A	1	1.03163	0.0449247	0.434382	0.233958	Promoter (<=1kb)	90
PGA46	orf19.11120	C2_08430C_A	2	1.03147	0.0447008	0.434382	0.234063	Promoter (<=1kb)	-538
	orf19.9264	C3_01520C_A	3	0.974403	-0.0374096	0.435376	0.234818	Promoter (<=1kb)	0
	orf19.8756	C1_11560C_A	1	1.02275	0.0324546	0.435376	0.234836	Promoter (<=1kb)	0
UEC1	IPF22672.1	C4_01400W_A	4	0.970349	-0.0434241	0.435651	0.235147	Promoter (<=1kb)	0
	orf19.10456	C1_02500W_A	1	0.969329	-0.0449417	0.435651	0.235316	Promoter (<=1kb)	0
	orf19.7822	C2_04750W_A	2	0.970422	-0.0433161	0.435651	0.235436	Promoter (<=1kb)	0
	orf19.12255	C1_09310C_A	1	0.969323	-0.0449506	0.435651	0.235555	Promoter (<=1kb)	0
	orf19.10847	C1_01510W_A	1	0.969236	-0.0450804	0.435651	0.235654	Distal Intergenic	-3409
	orf19.12058	C4_02040W_A	4	1.03185	0.0452263	0.435651	0.2357	Promoter (<=1kb)	-932
	orf19.7878	C3_02580C_A	3	0.969343	-0.0449203	0.436164	0.236096	Promoter (<=1kb)	0
SRP40	orf19.10377	CR_02980C_A	R	1.01958	0.0279741	0.436404	0.236488	Promoter (<=1kb)	0
	orf19.12980	C6_02640C_A	6	0.975105	-0.0363701	0.436404	0.236531	Promoter (<=1kb)	0
	IPF26886.1	C1_05450W_A	1	0.969608	-0.0445261	0.436404	0.236584	Promoter (<=1kb)	-228
TFB3	orf19.8198	C5_00690C_A	5	0.970033	-0.0438945	0.436716	0.236873	Promoter (<=1kb)	0
MPT5	orf19.12458	C1_13570W_A	1	1.02768	0.0393937	0.437495	0.237415	Promoter (<=1kb)	0
UPC2	orf19.8021	C1_08460C_A	1	1.02152	0.0307215	0.437627	0.237677	Promoter (<=1kb)	0
RNH1	orf19.13009	C6_02870W_A	6	0.969332	-0.044937	0.437627	0.237726	Promoter (<=1kb)	65
GSY1	orf19.10788	CR_00780C_A	R	1.0193	0.0275856	0.438719	0.238621	Promoter (<=1kb)	0
	orf19.10295	C1_07650W_A	1	0.97507	-0.0364216	0.438719	0.238623	Promoter (<=1kb)	0
	orf19.8108	CR_03950W_A	R	0.969506	-0.0446781	0.438719	0.238679	Promoter (<=1kb)	0
	orf19.13300	C3_04350C_A	3	0.977072	-0.0334634	0.439402	0.239171	Promoter (<=1kb)	0
SIW14	orf19.9408	CR_06830C_A	R	0.972767	-0.0398333	0.440195	0.239723	Promoter (<=1kb)	0
TEA1	IPF20023.1	C3_05470W_A	3	1.03106	0.044135	0.440266	0.239965	Promoter (<=1kb)	0
CTF18	orf19.10749	CR_01150C_A	R	0.972382	-0.0404048	0.440266	0.240003	Promoter (<=1kb)	0
	orf19.10601	C4_07140W_A	4	1.02755	0.0392091	0.441212	0.240639	Promoter (<=1kb)	0
BCR1	orf19.8342	CR_06440C_A	R	0.970229	-0.0436022	0.441962	0.241169	Promoter (1-2kb)	-1042
	orf19.11235	CR_02210W_A	R	0.969541	-0.0446261	0.443395	0.242423	Promoter (1-2kb)	-1972
PSD1	orf19.13466	C1_00610W_A	1	0.978958	-0.0306813	0.443395	0.242201	Promoter (<=1kb)	0
TSA1	orf6.8577	C3_06180C_A	3	0.972004	-0.0409656	0.443395	0.242404	Promoter (<=1kb)	-534
[truncated: 1,658 more rows]
