# Supplementary material for: Echinocandin Adaptation in Candida albicans Is Accompanied by Altered Chromatin Accessibility at Gene Promoters and by Cell Wall Remodeling
Source: J Fungi (Basel). 2025 Feb 1;11(2):110. doi: 10.3390/jof11020110 (PMC11856910; doi:10.3390/jof11020110)
Supplement: Supplementary file 1 [file jof-11-00110-s001.zip › Table S20.xlsx]

## Sheet: Caspofungin and cell wall genes
Table S20. List of genes involved in caspofungin response and cell wall remodeling
List of genes involved in caspofungin response										List of genes involved in caspofungin response											List of genes involved in caspofungin response
			JMC200-2-5 RNA-seq									JMC200-2-5 Narrow Peaks											JMC200-2-5 Broad Peaks
Standard Name	Identifier	Systematic Name	Chromosome	Ratio	log 2 Fold Change	FDR(adjusted p-value)		Standard Name	Identifier	Systematic Name	Chromosome	Ratio	log 2 Fold Change	FDR(adjusted p-value)	Annotation (peak position)	distance to TSS			Standard Name	Identifier	Systematic Name	Chromosome	Ratio	log 2 Fold Change	FDR(adjusted p-value)	Annotation (peak position)	distance to TSS
LSP1	orf19.10659	C2_06730W_A	2	1.28343	0.36	0.0149105		LSP1	orf19.10659	C2_06730W_A	2	1.1757	0.233525	0.0157022	Promoter (1-2kb)	-1281
ECM21	orf19.12352	C1_10180C_A	1	2.03355	1.024	2.94478e-07		ECM21	orf19.12352	C1_10180C_A	1	1.20834	0.273031	0.00369271	Promoter (<=1kb)	-491			ECM21	orf19.12352	C1_10180C_A	1	1.09583	0.13202	0.00491462	Promoter (<=1kb)	0
PPH21	orf19.9252	C3_01600W_A	3	1.65634	0.728	0.00034045		PPH21	orf19.9252	C3_01600W_A	3	1.22057	0.287557	0.00332051	Promoter (<=1kb)	-285
MKC1	IPF363.1	CR_00120C_A	R	1.45801	0.544	0.00225011													MKC1	IPF363.1	CR_00120C_A	R	1.07509	0.104451	0.00525881	Promoter (<=1kb)	0
HAS1	orf19.11444	C5_04750C_A	5	0.562139	-0.831	1.20657e-05													HAS1	orf19.11444	C5_04750C_A	5	0.899686	-0.152506	0.00137699	Promoter (<=1kb)	0
CAN2	orf19.7758	C6_01060C_A	6	0.357744	-1.483	4.39022e-05													CAN2	orf19.7758	C6_01060C_A	6	0.941336	-0.0872181	0.0230685	Promoter (<=1kb)	0
PHO87	orf19.9990	C1_05940W_A	1	0.762601	-0.391	0.0257163													PHO87	orf19.9990	C1_05940W_A	1	0.892411	-0.16422	0.00190729	Promoter (<=1kb)	-528
ERG13	IPF5977.1	CR_09160C_A	R	0.3942	-1.343	2.23783e-09													ERG13	IPF5977.1	CR_09160C_A	R	0.942467	-0.085486	0.00308319	Promoter (<=1kb)	0
	orf19.13931	C7_01510W_A	7	2.51751	1.332	1.95361e-06			orf19.13931	C7_01510W_A	7	1.20658	0.270929	0.00939304	Promoter (<=1kb)	-488
			JMC160-2-5 RNA-seq									JMC160-2-5 Narrow Peak											JMC160-2-5 Broad Peak
Standard Name	Identifier	Systematic Name	Chromosome	Ratio	log 2 Fold Change	FDR(adjusted p-value)		Standard Name	Identifier	Systematic Name	Chromosome	Ratio	log 2 Fold Change	FDR(adjusted p-value)	Annotation (peak position)	distance to TSS			Standard Name	Identifier	Systematic Name	Chromosome	Ratio	log 2 Fold Change	FDR(adjusted p-value)	Annotation (peak position)	distance to TSS
LSP1	orf19.10659	C2_06730W_A	2	1.25353	0.326	0.024431		LSP1	orf19.10659	C2_06730W_A	2	1.16851	0.224674	0.0234896	Promoter (1-2kb)	-1281
ECM21	orf19.12352	C1_10180C_A	1	1.63241	0.707	0.000336635		ECM21	orf19.12352	C1_10180C_A	1	1.24735	0.318865	0.000888276	Promoter (<=1kb)	-491
PPH21	orf19.9252	C3_01600W_A	3	2.0648	1.046	4.0441e-08		PPH21	orf19.9252	C3_01600W_A	3	1.18999	0.250946	0.0199454	Promoter (<=1kb)	-285
MKC1	IPF363.1	CR_00120C_A	R	1.71594	0.779	3.49732e-06		MKC1	IPF363.1	CR_00120C_A	R	1.18471	0.244537	0.0401984	Promoter (<=1kb)	630			MKC1	IPF363.1	CR_00120C_A	R	1.10856	0.148693	2.45959e-05	Promoter (<=1kb)	0
HAS1	orf19.11444	C5_04750C_A	5	0.350868	-1.511	7.35397e-17													HAS1	orf19.11444	C5_04750C_A	5	0.870088	-0.200767	3.11783e-05	Promoter (<=1kb)	0
CAN2	orf19.7758	C6_01060C_A	6	0.361734	-1.467	2.82925e-05		CAN2	orf19.7758	C6_01060C_A	6	0.750377	-0.414313	0.00118766	Promoter (<=1kb)	-281			CAN2	orf19.7758	C6_01060C_A	6	0.881371	-0.182179	3.52413e-07	Promoter (<=1kb)	0
PHO87	orf19.9990	C1_05940W_A	1	0.489032	-1.032	1.62054e-10		CAN2	orf19.7758	C6_01060C_A	6	0.834371	-0.261238	0.0112979	Promoter (1-2kb)	-1029			PHO87	orf19.9990	C1_05940W_A	1	0.731655	-0.450765	4.45262e-14	Promoter (<=1kb)	-528
ERG13	IPF5977.1	CR_09160C_A	R	0.373971	-1.419	6.01411e-11													ERG13	IPF5977.1	CR_09160C_A	R	0.942387	-0.085609	0.0010359	Promoter (<=1kb)	0
	orf19.13931	C7_01510W_A	7	3.11882	1.641	1.1291e-09			orf19.13931	C7_01510W_A	7	1.26885	0.343517	0.00213644	Promoter (<=1kb)	-488
										List of genes involved in cell wall remodelling											List of genes involved in cell wall remodelling
List of genes involved in cell wall remodelling
				JMC200-2-5 RNA-seq								JMC200-2-5 Narrow Peaks											JMC200-2-5 Broad peaks
Standard Name	Identifier	Systematic Name	Chromosome	Ratio	log 2 Fold Change	FDR(adjusted p-value)		Standard Name	Identifier	Systematic Name	Chromosome	Ratio	log 2 Fold Change	FDR(adjusted p-value)	Annotation (peak position)	distance to TSS			Standard Name	Identifier	Systematic Name	Chromosome	Ratio	log 2 Fold Change	FDR(adjusted p-value)	Annotation (peak position)	distance to TSS
GLC3	orf19.13067	C6_03340C_A	6	1.93455	0.952	6.25186e-10		GLC3	orf19.13067	C6_03340C_A	6	1.18639	0.24658	0.0137018	Promoter (<=1kb)	-270			GLC3	orf19.13067	C6_03340C_A	6	1.09707	0.133656	0.0107687	Promoter (<=1kb)	-278
BMT7	orf19.7975	C3_03450C_A	3	2.17799	1.123	0.000569712		BMT7	orf19.7975	C3_03450C_A	3	1.20176	0.265148	0.000576144	Promoter (<=1kb)	-195			BMT7	orf19.7975	C3_03450C_A	3	1.18136	0.240454	1.41344e-07	Promoter (<=1kb)	-97
FUN31	IPF2894.1	C3_06620W_A	3	1.88949	0.918	0.000143421		FUN31	IPF2894.1	C3_06620W_A	3	1.29324	0.370993	1.94118e-05	Promoter (<=1kb)	-259
MKC1	IPF363.1	CR_00120C_A	R	1.45801	0.544	0.00225011													MKC1	IPF363.1	CR_00120C_A	R	1.07509	0.104451	0.00525881	Promoter (<=1kb)	0
ATC1	orf19.13595	C1_06940C_A	1	1.56917	0.65	0.00119029													ATC1	orf19.13595	C1_06940C_A	1	1.08523	0.118007	0.0147338	Promoter (<=1kb)	0
PDE2	orf19.10489	C1_02840W_A	1	0.644834	-0.633	0.000683156													PDE2	orf19.10489	C1_02840W_A	1	0.921826	-0.117433	0.0201129	Promoter (<=1kb)	0
HRR25	orf19.10980	C6_02340W_A	6	0.78187	-0.355	0.0187563													HRR25	orf19.10980	C6_02340W_A	6	0.922271	-0.116738	0.0295737	Promoter (<=1kb)	-718
BMT1	orf19.14074	C3_07180C_A	3	0.395021	-1.34	6.14377e-07													BMT1	orf19.14074	C3_07180C_A	3	0.920775	-0.11908	0.0209612	Promoter (<=1kb)	-219
				JMC160-2-5 RNA-seq								JMC160-2-5 Narrow Peaks											JMC160-2-5 Broad Peaks
Standard Name	Identifier	Systematic Name	Chromosome	Ratio	log 2 Fold Change	FDR(adjusted p-value)		Standard Name	Identifier	Systematic Name	Chromosome	Ratio	log 2 Fold Change	FDR(adjusted p-value)	Annotation (peak position)	distance to TSS			Standard Name	Identifier	Systematic Name	Chromosome	Ratio	log 2 Fold Change	FDR(adjusted p-value)	Annotation (peak position)	distance to TSS
GLC3	orf19.13067	C6_03340C_A	6	2.19619	1.135	2.1401e-14		GLC3	orf19.13067	C6_03340C_A	6	1.23782	0.307801	0.00233154	Promoter (<=1kb)	-270
BMT7	orf19.7975	C3_03450C_A	3	1.9066	0.931	0.00328835		BMT7	orf19.7975	C3_03450C_A	3	1.34808	0.430909	1.46125e-09	Promoter (<=1kb)	-195			BMT7	orf19.7975	C3_03450C_A	3	1.31502	0.395089	3.50521e-19	Promoter (<=1kb)	-97
FUN31	IPF2894.1	C3_06620W_A	3	1.53688	0.62	0.00998013		FUN31	IPF2894.1	C3_06620W_A	3	1.25225	0.324525	0.000395115	Promoter (<=1kb)	-259
MKC1	IPF363.1	CR_00120C_A	R	1.71594	0.779	3.49732e-06		MKC1	IPF363.1	CR_00120C_A	R	1.18471	0.244537	0.0401984	Promoter (<=1kb)	630			MKC1	IPF363.1	CR_00120C_A	R	1.10856	0.148693	2.45959e-05	Promoter (<=1kb)	0
ATC1	orf19.13595	C1_06940C_A	1	1.92252	0.943	6.36726e-07		ATC1	orf19.13595	C1_06940C_A	1	1.19374	0.255487	0.00297721	Promoter (1-2kb)	1372			ATC1	orf19.13595	C1_06940C_A	1	1.18827	0.248858	3.03914e-07	Promoter (<=1kb)	361
PDE2	orf19.10489	C1_02840W_A	1	0.722966	-0.468	0.0109149													PDE2	orf19.10489	C1_02840W_A	1	0.796145	-0.328896	4.8601e-09	Promoter (<=1kb)	0
HRR25	orf19.10980	C6_02340W_A	6	0.668037	-0.582	3.68194e-05		HRR25	orf19.10980	C6_02340W_A	6	0.807212	-0.30898	0.0187892	Promoter (<=1kb)	414			PDE2	orf19.10489	C1_02840W_A	1	1.16545	0.220889	0.00140954	Promoter (<=1kb)	794
BMT1	orf19.14074	C3_07180C_A	3	0.37501	-1.415	2.76841e-08		BMT1	orf19.14074	C3_07180C_A	3	0.765953	-0.384672	0.00186023	Promoter (<=1kb)	-219			HRR25	orf19.10980	C6_02340W_A	6	0.814781	-0.295516	3.97581e-06	Promoter (<=1kb)	-718
								BMT1	orf19.14074	C3_07180C_A	3	0.827938	-0.272405	0.0424847	Promoter (1-2kb)	-1050			BMT1	orf19.14074	C3_07180C_A	3	0.800417	-0.321176	4.17976e-08	Promoter (<=1kb)	-219
