# Supplementary material for: Echinocandin Adaptation in Candida albicans Is Accompanied by Altered Chromatin Accessibility at Gene Promoters and by Cell Wall Remodeling
Source: J Fungi (Basel). 2025 Feb 1;11(2):110. doi: 10.3390/jof11020110 (PMC11856910; doi:10.3390/jof11020110)
Supplement: Supplementary file 1 [file jof-11-00110-s001.zip › Table S21.xlsx]

## Sheet: Sheet2
Table S21. RNA-seq and ATAC-seq analysis of genes involved in stress responsive pathways in ECN-adapted mutants JMC200-2-5 and JMC160-2-5
Protein kinase C (PKC) pathway: Cell wall integrity, adaptation to cell wall stress.
HOG1 pathway: Adaptation to oxidative/osmotic stress, morphogenesis.
CEK1 pathway: Morphogenesis/growth, cell wall construction, adaptation to glycosylation stress.
Ca2+/Calcineurin pathway
Genes common in HOG1 and MKC1 pathway
Heat shock protein involved in cell integrity pathway
cAMP-PKA pathway
Transcription factors involved in cell integrity pathway
JMC200-2-5
	deSeq2_JMC200-2-5 (Mut1) versus JRCT1							ATAC-seq_JMC200-2-5 versus JRCT1 (Narrow peak)						ATAC-seq_JMC200-2-5 versus JRCT1 (Broad peak)
Pathway	Standard Name	Systematic Name	Ch	Ratio	FDR			Ratio	FDR	Annotation (peak position)	distance to TSS			Ratio	FDR	Annotation (peak position)	distance to TSS
PKC	RHO1	CR_02860W_A	R	1.60547	8.9466e-06	UP		0.998828	1	Promoter (<=1kb)	0			NF
	PKC1	C3_04470W_A	3	1.78757	1.30471e-05	UP		1.021	1	Promoter (<=1kb)	-189			1.03305	0.396588	Promoter (<=1kb)	913
	BCK1	C7_02990W_A	7	1.0324	0.883484			0.99612	0.961559	Promoter (<=1kb)	296			NF
	MKK2	C2_05780C_A	2	1.62563	0.00149435	UP		1.00346	1	Promoter (<=1kb)	-224			0.979371	0.458662	Promoter (<=1kb)	0
	MKC1	CR_00120C_A	R	1.45801	0.00225011	UP		1.0735	0.281068	Promoter (<=1kb)	-55			1.07509	0.00525881	Promoter (<=1kb)	0	GAIN
Hog1	YPD1	C1_07240W_A	1	0.898755	0.449805			1.06402	0.338388	Promoter (<=1kb)	-242			NF
	SSK1	C1_13930W_A	1	1.86736	2.30974e-05	UP		1.02516	0.664599	Promoter (2-3kb)	2557			1.02712	0.405994	Promoter (<=1kb)	0
	SSK2	C4_05030C_A	4	1.45902	5.92063e-05	UP		1.01503	0.816801	Promoter (2-3kb)	2012			1.00771	0.864476	Promoter (<=1kb)	232
	PBS2	C3_06070C_A	3	0.890693	0.289798			1.01238	0.869012	Promoter (1-2kb)	1093			NF
	HOG1	C2_03330C_A	2	1.18509	0.138739			0.98744	0.850329	Promoter (<=1kb)	642			0.987361	0.71584	Promoter (<=1kb)	0
Common in Hog1 and PKC	FUN31 (PSK1)	C3_06620W_A	3	1.88949	0.000143421	UP		1.29324	1.94118e-05	Promoter (<=1kb)	-259	GAIN		1.00561	0.868386	Promoter (<=1kb)	0
	SKO1	C1_03770W_A	1	1.00835	0.981931			0.849155	0.0162565	Promoter (2-3kb)	2129	LOSS		NF
	TEC1	C3_04530C_A	3	0.703197	0.0959648			0.866784	0.0460442	Promoter (2-3kb)	-2579	LOSS		0.882802	4.75021e-05	Promoter (<=1kb)	-598	LOSS
	BCR1	CR_06440C_A	R	1.44393	0.00513051	UP		1.0844	0.226255	Promoter (1-2kb)	-1035			0.970229	0.441962	Promoter (1-2kb)	-1042
	RLM1	C4_01260W_A	4	0.83047	0.271689			1.00063	0.994172	Promoter (<=1kb)	-192			1.01822	0.537666	Promoter (<=1kb)	0
CEK1	CDC42	C1_08450C_A	1	0.842063	0.156287			0.994547	1	Promoter (<=1kb)	-901			NF
	CST20	C5_02340C_A	5	2.37841	2.81564e-11	UP		1.04718	0.453749	Promoter (1-2kb)	1668			0.99101	0.767885	Promoter (<=1kb)	0
	STE11	C2_03770C_A	2	1.21251	0.321613			0.981837	0.781219	Promoter (<=1kb)	-474			0.942664	0.0568927	Promoter (<=1kb)	-240
	HST7	CR_03900W_A	R	1.21504	0.105267			1.03375	0.586142	Promoter (<=1kb)	-239			0.991469	0.835648	Promoter (<=1kb)	0
	CEK1	C4_06480C_A	4	1.47836	0.0217884	UP		1.01462	0.810003	Promoter (<=1kb)	-438			1.00961	0.80722	Promoter (<=1kb)	0
	CHK1	C2_03320W_A	2	1.38319	0.0104797	UP		1.00485	0.940938	Promoter (<=1kb)	807			0.976003	0.554396	Promoter (2-3kb)	2593
Ca2+/Calcineurin	CMD1	C4_06030W_A	4	1.457	0.0148115	UP		0.949661	1	Promoter (<=1kb)	36			NF
	CMP1 (CNA1)	C1_00730C_A	1	2.22222	4.16293e-11	UP		0.992871	0.928153	Promoter (<=1kb)	0			0.937397	0.0862931	Promoter (<=1kb)	0
	CNB1	C5_05160C_A	5	1.13524	0.523411			1.01073	0.879712	Promoter (<=1kb)	0			1.01487	0.67924	Promoter (<=1kb)	0
Heat shock protein	HSP90	C7_02030W_A	7	0.791686	0.204874			1.00008	0.997742	Promoter (<=1kb)	-253			0.988909	0.76551	Promoter (<=1kb)	883
	SGT1	C2_09270C_A	2	0.880259	0.299815			1.01241	0.858599	Promoter (<=1kb)	-652			NF
	TCP1 (CCT1)	C1_08560W_A	1	0.569197	7.12398e-07	DOWN		1.00472	0.949319	Promoter (<=1kb)	62			NF
cAMP-PKA	TPK1	C1_10220C_A	1	0.767905	0.121224			1.1582	0.0244901	Promoter (<=1kb)	-886	GAIN		1.02539	0.434288	Promoter (<=1kb)	-311
	TPK2	C2_07210C_A	2	1.78633	0.000334363	UP		0.995841	1	Promoter (<=1kb)	-107			1.01423	0.585091	Promoter (<=1kb)	0
	BCY1	C2_01110C_A	2	1.56917	0.0020674	UP		0.995293	0.954697	Promoter (<=1kb)	-24			0.938786	0.00730024	Promoter (<=1kb)	0	LOSS
	CYR1	C7_03070C_A	7	1.85832	1.23566e-06	UP		0.992465	0.92226	Promoter (<=1kb)	49			0.95266	0.0877424	Promoter (<=1kb)	0
	SRV2	CR_04190W_A	R	1.18181	0.335632			0.948545	1	Promoter (<=1kb)	81			NF
JMC160-2-5
	deSeq2_JMC160-2-5 versus JRCT1							ATAC-seq_JMC160-2-5 versus JRCT1 (Narrow peak)						ATAC-seq_JMC160-2-5 versus JRCT1 (Broad peak)
Pathway	Standard Name	Systematic Name	Ch	Ratio	FDR			Ratio	FDR	Annotation (peak position)	distance to TSS			Ratio	FDR	Annotation (peak position)	distance to TSS
PKC	RHO1	CR_02860W_A	R	1.55509	1.89018e-05	UP		0.900375	0.280894	Promoter (<=1kb)	-698			NF
	PKC1	C3_04470W_A	3	1.6783	6.1364e-05	UP		1.26686	0.000673927	Promoter (<=1kb)	908	GAIN		1.23643	6.07295e-08	Promoter (<=1kb)	913	GAIN
								1.2483	0.00386126	Promoter (1-2kb)	1779	GAIN
	BCK1	C7_02990W_A	7	1.11574	0.540387			1.1223	0.173799	Promoter (<=1kb)	838			NF
	MKK2	C2_05780C_A	2	1.73869	0.00015978	UP		1.19958	0.0292821	Promoter (<=1kb)	929	GAIN		1.02012	0.398729	Promoter (<=1kb)	0
	MKC1	CR_00120C_A	R	1.71594	3.49732e-06	UP		1.18471	0.0401984	Promoter (<=1kb)	630	GAIN		1.10856	2.45959e-05	Promoter (<=1kb)	0	GAIN
Hog1	YPD1	C1_07240W_A	1	1.1321	0.343426			0.851309	0.0744066	Promoter (<=1kb)	-600			NF
	SSK1	C1_13930W_A	1	1.04174	0.825198			0.82995	0.0279236	Promoter (<=1kb)	-95	LOSS		0.920474	0.036466	Promoter (2-3kb)	2440	LOSS
								1.19469	0.029324	Promoter (<=1kb)	829	GAIN
	SSK2	C4_05030C_A	4	1.19168	0.0692048			1.09609	0.231883	Promoter (<=1kb)	232			1.1042	0.00750614	Promoter (<=1kb)	232	GAIN
	PBS2	C3_06070C_A	3	0.992404	0.95476			1.11835	0.196991	Promoter (<=1kb)	54			NF
	HOG1	C2_03330C_A	2	1.36699	0.00255589	UP		1.09881	0.239853	Promoter (<=1kb)	642			1.00161	0.961585	Promoter (<=1kb)	0
Common in Hog1 and PKC	FUN31 (PSK1)	C3_06620W_A	3	1.53688	0.00998013	UP		1.25225	0.000395115	Promoter (<=1kb)	-259	GAIN		1.00432	0.86791	Promoter (<=1kb)	0
	SKO1	C1_03770W_A	1	1.8226	0.00603296	UP		1.11964	0.0427065	Promoter (<=1kb)	209	GAIN		NF
	TEC1	C3_04530C_A	3	1.16554	0.496208			0.752563	0.000330765	Promoter (2-3kb)	-2579	LOSS		0.799623	2.83109e-13	Promoter (<=1kb)	-598	LOSS
								0.789736	0.00375164	Distal Intergenic	-3579	LOSS		1.05514	0.0492308	Promoter (<=1kb)	18	GAIN
								0.828142	0.0405515	Promoter (<=1kb)	-595	LOSS
								1.15897	0.0456275	Promoter (<=1kb)	253	GAIN
	BCR1	CR_06440C_A	R	0.78187	0.0650281			1.29479	0.00136368	Promoter (1-2kb)	-1035	GAIN		0.860173	0.000337804	Promoter (1-2kb)	-1042	LOSS
								0.826196	0.0367927	Promoter (1-2kb)	-1465	LOSS		1.10974	0.00433666	Promoter (<=1kb)	83	GAIN
	RLM1	C4_01260W_A	4	0.690637	0.0144378	DOWN		1.21076	0.00789228	Promoter (<=1kb)	594	GAIN		0.999957	0.998824	Promoter (<=1kb)	0
CEK1	CDC42	C1_08450C_A	1	0.849096	0.157311			0.909669	0.350833	Promoter (<=1kb)	-372			NF
	CST20	C5_02340C_A	5	2.44189	1.31291e-12	UP		1.33551	1.35011e-05	Promoter (2-3kb)	2188	GAIN		1.10877	1.05161e-06	Promoter (<=1kb)	0	GAIN
								1.29394	3.52624e-05	Promoter (1-2kb)	1668	GAIN
								1.20673	0.00874738	Promoter (<=1kb)	3	GAIN
								1.21154	0.0259109	Promoter (2-3kb)	2622	GAIN
	STE11	C2_03770C_A	2	1.56808	0.00891617	UP		1.11248	0.258987	Promoter (1-2kb)	1201			0.990153	0.768228	Promoter (<=1kb)	-240
	HST7	CR_03900W_A	R	1.08073	0.540387			1.20547	0.0402134	Promoter (1-2kb)	-1201	GAIN		1.05334	0.12634	Promoter (<=1kb)	0
	CEK1	C4_06480C_A	4	1.39088	0.0465184	UP		1.20471	0.0242514	Promoter (2-3kb)	-2160	GAIN		0.963421	0.257376	Promoter (<=1kb)	0
								1.19122	0.0371516	Promoter (<=1kb)	22	GAIN
	CHK1	C2_03320W_A	2	0.714992	0.00654343	DOWN		1.14936	0.132565	Promoter (1-2kb)	1767			1.05334	0.261001	Promoter (2-3kb)	2593
Ca2+/Calcineurin	CMD1	C4_06030W_A	4	1.70291	0.000275294	UP		1.07291	0.505699	Promoter (<=1kb)	36			NF
	CMP1 (CNA1)	C1_00730C_A	1	2.37347	1.55431e-13	UP		1.02151	0.859102	Promoter (<=1kb)	0			0.859415	0.000870465	Promoter (<=1kb)	0	LOSS
	CNB1	C5_05160C_A	5	1.25701	0.194426			0.936901	0.480306	Promoter (<=1kb)	0			1.05441	0.0765929	Promoter (<=1kb)	0
Heat shock protein	HSP90	C7_02030W_A	7	1.01677	0.941122			1.13192	0.056301	Promoter (<=1kb)	-253			1.06542	0.0272314	Promoter (<=1kb)	883	GAIN
	SGT1	C2_09270C_A	2	0.976709	0.86171			1.08391	0.351605	Promoter (<=1kb)	-652			NF
	TCP1 (CCT1)	C1_08560W_A	1	0.559806	9.7135e-08	DOWN		1.23964	0.00240257	Promoter (<=1kb)	62	GAIN		NF
cAMP-PKA	TPK1	C1_10220C_A	1	0.620714	0.00217442	DOWN		1.13915	0.0548319	Promoter (<=1kb)	-886			0.975534	0.39275	Promoter (<=1kb)	-311
	TPK2	C2_07210C_A	2	1.71951	0.000567504	UP		0.942157	0.574538	Promoter (<=1kb)	-107			1.06029	0.00282797	Promoter (<=1kb)	0	GAIN
	BCY1	C2_01110C_A	2	2	5.5892e-07	UP		0.838357	0.0421897	Promoter (<=1kb)	-24	LOSS		0.956835	0.0453994	Promoter (<=1kb)	0	GAIN
	CYR1	C7_03070C_A	7	1.99032	2.01318e-08	UP		0.974047	0.81474	Promoter (<=1kb)	49			0.910248	0.000329586	Promoter (<=1kb)	0	LOSS
	SRV2	CR_04190W_A	R	1.71832	0.000294706	UP		1.02237	0.863067	Promoter (<=1kb)	81			NF
NF stands for Not Found
