# Supplementary material for: Echinocandin Adaptation in Candida albicans Is Accompanied by Altered Chromatin Accessibility at Gene Promoters and by Cell Wall Remodeling
Source: J Fungi (Basel). 2025 Feb 1;11(2):110. doi: 10.3390/jof11020110 (PMC11856910; doi:10.3390/jof11020110)
Supplement: Supplementary file 1 [file jof-11-00110-s001.zip › Table S3.xlsx]

## Sheet: JMC160-2-5 vs JRCT1 Narrow
Table S3. Analysis of ATAC-seq narrow peaks of JMC160-2-5
Standard Name	Identifier	Systematic Name	Chromosome	Ratio	log 2 Fold Change	FDR(adjusted p-value)	p-value	Annotation (peak position)	distance to TSS
BUL1	orf19.12560	C1_08170C_A	1	1.52663	0.610354	4.57034e-15	2.9942e-19	Promoter (1-2kb)	-1799
	IPF2001.1	CR_09410W_A	R	1.63673	0.710816	1.2498e-14	2.20384e-18	Distal Intergenic	-3586
	IPF5234.2	C1_14450C_A	1	1.58129	0.661102	1.2498e-14	2.45637e-18	Promoter (<=1kb)	24
PRX1	orf19.12647	C7_02810W_A	7	1.60215	0.680008	1.53395e-14	4.01977e-18	Promoter (<=1kb)	-547
	orf19.12929	C3_00010C_A	3	1.57545	0.655762	2.24328e-14	7.34826e-18	Promoter (1-2kb)	1626
ALS1	orf19.13163	C6_03700W_A	6	1.64487	0.717975	3.87662e-14	1.52383e-17	Promoter (1-2kb)	1924
CCT8	orf19.13518	C1_00110W_A	1	1.61508	0.691606	4.67405e-14	2.1435e-17	Promoter (<=1kb)	503
	orf19.12929	C3_00010C_A	3	1.52422	0.608076	6.04669e-14	3.16912e-17	Promoter (2-3kb)	2336
ASR1	orf19.9880	C1_10740C_A	1	1.46665	0.552521	7.6618e-14	4.51757e-17	Promoter (<=1kb)	42
RPN11	IPF5231.1	C1_14460W_A	1	1.50022	0.585178	7.16293e-13	4.6927e-16	Promoter (<=1kb)	270
ALS2	orf19.8699	C6_04380W_A	6	1.44786	0.53392	1.52292e-12	1.0975e-15	Exon (XM_707553.2/CAALFM_C604380WA, exon 1 of 1)	5509
	Contig4-1515_0003	C3_01150C_A	3	1.6114	0.688318	2.46814e-12	1.99738e-15	Promoter (1-2kb)	-1236
MPP10	orf19.9471	C2_00070C_A	2	1.50831	0.592931	2.46814e-12	2.10206e-15	Promoter (<=1kb)	-123
EST1	orf19.11527	C5_05470W_A	5	1.47218	0.557955	2.65795e-12	2.43785e-15	Promoter (<=1kb)	0
PNG2	orf19.14166	C2_05660W_A	2	1.55834	0.640014	4.71388e-12	4.63236e-15	Promoter (1-2kb)	1004
VID21	orf19.10590	C4_07230C_A	4	1.46213	0.548069	7.74618e-12	8.11968e-15	Promoter (<=1kb)	717
MRR2	IPF3443.1	C3_07860C_A	3	1.47056	0.55637	9.56482e-12	1.06526e-14	Promoter (<=1kb)	341
PGA62	orf19.10281	C4_02390W_A	4	1.43584	0.5219	1.49636e-11	1.76458e-14	Promoter (<=1kb)	0
	IPF21764.1	C3_00190W_A	3	1.47286	0.558622	2.91131e-11	3.79883e-14	Promoter (<=1kb)	-91
	orf19.8973	C2_09590C_A	2	1.50849	0.593101	2.91131e-11	3.8146e-14	Promoter (<=1kb)	-917
	orf6.5409	C3_07930C_A	3	1.49389	0.579072	3.65142e-11	5.13296e-14	Promoter (<=1kb)	0
RPC10	IPF5246.1	C1_14390W_A	1	1.47775	0.563407	3.65142e-11	5.26278e-14	Promoter (<=1kb)	355
	IPF3456.2	C3_07940W_A	3	1.48424	0.56972	7.02107e-11	1.05794e-13	Promoter (<=1kb)	-68
	orf19.9709	C6_04650W_A	6	1.46429	0.550201	7.08047e-11	1.11328e-13	Distal Intergenic	3664
	orf19.12923	C3_00050C_A	3	1.65529	0.727088	8.91371e-11	1.45992e-13	Promoter (<=1kb)	79
ALS1	orf19.13163	C6_03700W_A	6	1.53638	0.619534	1.03989e-10	1.77131e-13	Promoter (1-2kb)	1585
CIS301	orf19.9476	C2_00050C_A	2	1.47338	0.559133	2.09605e-10	3.70764e-13	Promoter (<=1kb)	-189
	orf19.11280	C4_04800W_A	4	1.42644	0.51242	2.79059e-10	5.11901e-13	Promoter (2-3kb)	-2249
	orf19.8003	C4_00050W_A	4	1.52314	0.607051	3.20356e-10	6.33869e-13	Promoter (1-2kb)	-1021
	IPF5217.1	C1_14520W_A	1	1.47637	0.562054	3.20356e-10	6.56551e-13	Promoter (<=1kb)	0
	IPF5453.1	C5_00060C_A	5	1.50873	0.593335	3.20356e-10	6.73909e-13	Promoter (<=1kb)	796
ALS5	orf19.13158	C6_03690W_A	6	1.3438	0.426321	3.20356e-10	6.78371e-13	Promoter (1-2kb)	1212
GDI1	IPF5237.2	C1_14440C_A	1	1.46916	0.554991	3.20356e-10	6.92595e-13	Promoter (<=1kb)	-166
CHS1	orf19.12655	C7_02770W_A	7	2.14719	1.10245	6.43464e-10	1.43329e-12	Distal Intergenic	-3426
	IPF5446.1	C5_00030W_A	5	1.45923	0.545207	7.94969e-10	1.82285e-12	Promoter (<=1kb)	732
IFF6	orf19.11553	C2_09130C_A	2	1.42474	0.510694	9.17482e-10	2.16387e-12	Promoter (2-3kb)	2712
	orf19.9709	C6_04650W_A	6	1.42147	0.507383	1.08381e-09	2.6778e-12	Promoter (<=1kb)	265
TLO5	orf19.9481	C2_00010W_A	2	1.50503	0.589795	1.08381e-09	2.69815e-12	Promoter (<=1kb)	-413
BMT7	orf19.7975	C3_03450C_A	3	1.34808	0.430909	1.46125e-09	3.73354e-12	Promoter (<=1kb)	-195
	orf19.1433.1	C2_08400C_A	2	1.38222	0.466988	1.642e-09	4.30294e-12	Promoter (<=1kb)	-588
	IPF3434.1	C3_07840C_A	3	1.46763	0.553484	1.80671e-09	4.85293e-12	Promoter (<=1kb)	197
	IPF592.1	CR_10600C_A	R	1.41767	0.503525	3.3734e-09	9.28216e-12	Promoter (<=1kb)	178
PGA18	orf19.7933	C3_03050C_A	3	1.35946	0.44303	3.81818e-09	1.07561e-11	Promoter (<=1kb)	35
	IPF1899.2	C7_04310C_A	7	1.47912	0.564738	3.89509e-09	1.1228e-11	Promoter (1-2kb)	1839
MRR2	IPF3443.1	C3_07860C_A	3	1.50337	0.588202	4.26334e-09	1.25688e-11	Promoter (1-2kb)	1481
WSC4	IPF5256.1	C1_14360C_A	1	1.45509	0.541108	4.82366e-09	1.48657e-11	Promoter (<=1kb)	353
SLR1	orf19.9319	C2_10290W_A	2	1.38114	0.465858	4.82366e-09	1.53259e-11	Promoter (<=1kb)	990
	orf19.9153	C2_02550C_A	2	1.40013	0.485561	4.82366e-09	1.53334e-11	Promoter (1-2kb)	1743
	IPF2180.1	C7_04070C_A	7	1.39951	0.484926	4.82366e-09	1.54848e-11	Promoter (<=1kb)	68
RCA1	orf19.13521	C1_00080C_A	1	1.38906	0.474106	5.61752e-09	1.84012e-11	Promoter (<=1kb)	-111
	IPF5239.2	C1_14430C_A	1	1.43272	0.518757	6.03231e-09	2.01551e-11	Promoter (<=1kb)	374
	orf19.13410	C3_05150W_A	3	1.37986	0.464525	6.90772e-09	2.35326e-11	Promoter (<=1kb)	941
	IPF2239.1	C7_01130C_A	7	1.5014	0.586312	8.04485e-09	2.79335e-11	Promoter (<=1kb)	783
	orf19.9466	C2_00110W_A	2	1.5125	0.596938	8.44247e-09	2.98672e-11	Promoter (<=1kb)	-133
	orf6.4572	C5_00050W_A	5	1.37441	0.458812	9.22668e-09	3.3246e-11	Promoter (<=1kb)	614
MET10	orf19.11557	C2_09140C_A	2	1.4	0.485427	1.03378e-08	3.79268e-11	Promoter (1-2kb)	-1381
CTP1	orf19.13291	C3_04270C_A	3	1.3448	0.427395	1.05403e-08	3.93605e-11	Promoter (<=1kb)	-103
WAL1	IPF12743.2	CR_09650W_A	R	1.32016	0.400716	1.15039e-08	4.37123e-11	Promoter (<=1kb)	749
IFF6	orf19.11553	C2_09130C_A	2	1.27548	0.351044	1.34314e-08	5.19165e-11	Promoter (<=1kb)	530
	orf19.8006	C4_00070C_A	4	1.43359	0.519634	1.37802e-08	5.41676e-11	Promoter (<=1kb)	958
MP65	orf19.9345	C2_10030C_A	2	0.633515	-0.65855	1.5752e-08	6.31616e-11	Promoter (<=1kb)	-514
PEX13	IPF2859.1	CR_08870W_A	R	1.3357	0.417592	1.5752e-08	6.39821e-11	Promoter (<=1kb)	19
	orf19.9469	C2_00090W_A	2	1.45276	0.538801	1.60631e-08	6.62981e-11	Promoter (<=1kb)	20
ERG6	orf19.9199	C3_02150C_A	3	1.40473	0.490292	1.62926e-08	6.83127e-11	Promoter (<=1kb)	-968
HOM3	orf19.8820	C4_05540W_A	4	1.62025	0.69622	2.06848e-08	9.00645e-11	Promoter (1-2kb)	-1229
	IPF1717.2	C4_07220C_A	4	1.49099	0.576274	2.06848e-08	9.05868e-11	Promoter (<=1kb)	-910
	orf19.12982	C6_02660C_A	6	1.39009	0.475174	2.06848e-08	9.10095e-11	Promoter (<=1kb)	-638
	IPF563.1	C7_00200W_A	7	1.38857	0.473597	2.06848e-08	9.2708e-11	Promoter (<=1kb)	-311
DES1	orf19.11530	C5_05480W_A	5	1.35898	0.442528	2.06848e-08	9.41748e-11	Promoter (<=1kb)	0
	orf19.13519	C1_00100C_A	1	1.42277	0.508698	2.06848e-08	9.48595e-11	Promoter (<=1kb)	523
	IPF19812.1	CR_09070C_A	R	1.41991	0.505802	2.25156e-08	1.04731e-10	Promoter (<=1kb)	-105
RDN5	CR_08760C_B	CR_08760C_A	R	1.59604	0.674494	2.35161e-08	1.10925e-10	Promoter (<=1kb)	0
	IPF5225.1	C1_14480W_A	1	1.50405	0.588851	2.49425e-08	1.19287e-10	Promoter (<=1kb)	27
	IPF5225.1	C1_14480W_A	1	1.4992	0.584196	2.58986e-08	1.25557e-10	Promoter (<=1kb)	-92
STE24	orf19.13099	C4_00280W_A	4	1.32979	0.411204	2.59781e-08	1.27644e-10	Promoter (<=1kb)	-612
	IPF5652.1	C7_00040C_A	7	1.3899	0.474977	2.89004e-08	1.43896e-10	Promoter (<=1kb)	31
PGI1	orf19.11369	CR_06340C_A	R	1.36651	0.450496	3.10322e-08	1.56544e-10	Promoter (<=1kb)	-954
	IPF5453.1	C5_00060C_A	5	1.40042	0.485861	3.77524e-08	1.92917e-10	Promoter (<=1kb)	266
CIS301	orf19.9476	C2_00050C_A	2	1.43369	0.519729	4.2061e-08	2.1769e-10	Promoter (<=1kb)	22
	IPF5450.1	C5_00040C_A	5	1.3585	0.442017	4.3487e-08	2.27919e-10	Promoter (<=1kb)	69
PGA37	orf19.11405	C5_04370C_A	5	1.37508	0.459512	5.04904e-08	2.67932e-10	Promoter (<=1kb)	68
TIM8	IPF3445.1	C3_07890W_A	3	1.42457	0.510528	5.18622e-08	2.7861e-10	Promoter (<=1kb)	369
	orf19.8300	C1_11200W_A	1	1.35604	0.439404	5.65866e-08	3.07697e-10	Promoter (<=1kb)	152
	orf19.12920	C3_00100W_A	3	1.41385	0.499627	5.8766e-08	3.23398e-10	Promoter (<=1kb)	38
	IPF5239.2	C1_14430C_A	1	1.36728	0.45131	6.35806e-08	3.57843e-10	Promoter (<=1kb)	0
NAG3	orf6.683	C6_04610C_A	6	1.39706	0.482392	6.35806e-08	3.58224e-10	Promoter (<=1kb)	520
FGR6-3	IPF12868.1	C1_07770W_A	1	1.54247	0.625239	7.00334e-08	3.99168e-10	Distal Intergenic	-3569
MNN46	orf19.10622	C4_06990W_A	4	1.39339	0.478594	7.68526e-08	4.4307e-10	Promoter (<=1kb)	-565
BRG1	orf19.11538	C1_05140W_A	1	1.35055	0.433548	8.54247e-08	4.98087e-10	Promoter (<=1kb)	362
	IPF25833.1	C2_01500W_A	2	1.33754	0.419587	8.75754e-08	5.16364e-10	Promoter (1-2kb)	-1408
NPR2	orf19.7960	C3_03290C_A	3	1.38687	0.471832	9.06285e-08	5.40303e-10	Promoter (<=1kb)	-449
	orf19.9469	C2_00090W_A	2	1.39485	0.480115	9.64339e-08	5.81232e-10	Promoter (<=1kb)	695
	orf19.8003	C4_00050W_A	4	1.42247	0.508403	1.03587e-07	6.31131e-10	Promoter (<=1kb)	-301
	orf19.13519	C1_00100C_A	1	1.37232	0.456614	1.16039e-07	7.14601e-10	Promoter (<=1kb)	94
CNH1	orf19.8001	C4_00040W_A	4	1.349	0.431888	1.24029e-07	7.71933e-10	Promoter (<=1kb)	1
	orf6.5409	C3_07930C_A	3	1.4334	0.519442	1.25113e-07	7.86872e-10	Promoter (<=1kb)	437
ALS3	orf19.9891	CR_07070C_A	R	1.38574	0.470659	1.34075e-07	8.5202e-10	Promoter (2-3kb)	2059
	IPF5725.1	C6_00090W_A	6	1.39169	0.476833	1.39574e-07	8.96114e-10	Promoter (<=1kb)	0
	IPF21744.1	C3_00120W_A	3	1.37749	0.46204	2.22494e-07	1.44306e-09	Promoter (<=1kb)	274
OFI1	orf19.12437	C1_13440C_A	1	1.28069	0.356927	2.28628e-07	1.49782e-09	Promoter (<=1kb)	527
TUP1	orf19.13528	C1_00060W_A	1	1.38201	0.466769	2.49284e-07	1.64948e-09	Promoter (<=1kb)	170
SPT6	IPF1910.1	C7_04300W_A	7	1.41169	0.49742	3.11159e-07	2.07929e-09	Promoter (1-2kb)	1973
	orf19.12836	C3_00730W_A	3	1.32552	0.40656	3.27795e-07	2.21495e-09	Promoter (<=1kb)	699
	orf19.9473	C2_00060C_A	2	1.37027	0.454463	3.27795e-07	2.2334e-09	Promoter (<=1kb)	50
RDN18	CR_08770W_B	CR_08770W_A	R	1.56638	0.647434	3.7078e-07	2.55057e-09	Promoter (<=1kb)	0
TLO16	IPF1892.1	C7_04360C_A	7	1.59946	0.677581	3.73119e-07	2.5911e-09	Promoter (1-2kb)	-1775
	IPF1286.1	C3_05990C_A	3	1.33308	0.414759	3.89944e-07	2.73349e-09	Promoter (1-2kb)	1462
	orf19.11482	C5_05070W_A	5	1.40041	0.48585	3.91899e-07	2.78875e-09	Distal Intergenic	4083
MIS12	IPF349.1	CR_00080W_A	R	1.32873	0.410043	3.91899e-07	2.79855e-09	Promoter (1-2kb)	-1689
RDN18	CR_08770W_B	CR_08770W_A	R	1.551	0.633203	4.27132e-07	3.09346e-09	Promoter (<=1kb)	263
	orf19.9696	C6_04550C_A	6	1.3554	0.438714	4.27132e-07	3.10611e-09	Promoter (<=1kb)	879
	orf19.12828	C2_10850C_A	2	1.31258	0.392408	4.50763e-07	3.33558e-09	Promoter (<=1kb)	0
ILV3	orf19.11523	C5_05410C_A	5	1.3257	0.406758	4.50763e-07	3.33701e-09	Promoter (<=1kb)	42
CGA1	orf19.12424	C1_13320C_A	1	1.41523	0.501039	4.83402e-07	3.61031e-09	Promoter (1-2kb)	1179
ISA1	orf19.12967	C6_02520W_A	6	0.686563	-0.542535	4.90603e-07	3.69623e-09	Promoter (<=1kb)	-202
	orf19.12929	C3_00010C_A	3	1.53774	0.620807	5.35996e-07	4.07335e-09	Promoter (<=1kb)	0
	IPF25147.1	C2_08030W_A	2	1.3275	0.408714	5.74303e-07	4.40209e-09	Promoter (<=1kb)	0
POL3	orf19.12649	C7_02790C_A	7	1.31391	0.393863	6.15993e-07	4.762e-09	Promoter (<=1kb)	0
tG(GCC)6	tG(GCC)6.2	CR_08750C_A	R	1.51407	0.598431	6.33396e-07	4.93803e-09	Promoter (2-3kb)	-2107
NAG3	orf6.683	C6_04610C_A	6	1.35875	0.442285	6.40921e-07	5.03868e-09	Promoter (<=1kb)	-292
	orf19.8004	C4_00060W_A	4	1.33998	0.422207	6.66496e-07	5.28342e-09	Promoter (<=1kb)	120
SNF5	orf19.13292	C3_04290C_A	3	1.30564	0.384755	6.96318e-07	5.56543e-09	Promoter (<=1kb)	37
	orf19.12382	C1_12860C_A	1	1.35288	0.43603	6.96469e-07	5.61227e-09	Promoter (<=1kb)	881
FGR29	orf19.12776	C2_10430C_A	2	1.4217	0.507619	7.62834e-07	6.19703e-09	Distal Intergenic	3253
NAB3	orf19.12976	C6_02600W_A	6	1.35463	0.437897	8.116e-07	6.64635e-09	Promoter (1-2kb)	1733
EFG1	IPF3577.2	CR_07890W_A	R	1.33821	0.420308	8.91209e-07	7.35668e-09	Promoter (<=1kb)	64
ALS1	orf19.13163	C6_03700W_A	6	1.45143	0.537472	8.93006e-07	7.43002e-09	Promoter (1-2kb)	1229
INO2	IPF333.1	CR_00050W_A	R	1.38782	0.472824	9.75397e-07	8.17943e-09	Promoter (1-2kb)	1269
	orf19.10596	C4_07210W_A	4	1.39263	0.477812	1.02147e-06	8.63527e-09	Promoter (1-2kb)	1689
	IPF5661.2	C7_00010C_A	7	1.30135	0.380007	1.02147e-06	8.69964e-09	Promoter (<=1kb)	0
SAM2	orf19.8272	C1_11450C_A	1	1.32474	0.405714	1.02634e-06	8.80832e-09	Promoter (<=1kb)	685
DBP2	orf19.7803	CR_02530W_A	R	1.3713	0.455541	1.07346e-06	9.28308e-09	Promoter (<=1kb)	15
PGA58	orf19.11809	C5_03050C_A	5	1.36195	0.44567	1.08768e-06	9.47733e-09	Promoter (<=1kb)	39
NDT80	orf19.9667	C2_00140W_A	2	1.32293	0.403735	1.11346e-06	9.77484e-09	Promoter (<=1kb)	468
NOP1	orf19.10650	C4_06720W_A	4	1.31265	0.392481	1.16692e-06	1.03207e-08	Promoter (<=1kb)	0
	orf19.14160	C2_05580W_A	2	1.27324	0.348502	1.24442e-06	1.10876e-08	Promoter (<=1kb)	435
EAP1	orf6.5354	C2_09530W_A	2	1.26444	0.338495	1.34848e-06	1.21031e-08	Promoter (<=1kb)	0
BUB3	orf19.10178	C5_03240W_A	5	1.2794	0.355467	1.66692e-06	1.50704e-08	Promoter (<=1kb)	-143
	IPF5730.1	C6_00120W_A	6	1.38791	0.472918	1.72345e-06	1.56944e-08	Promoter (<=1kb)	696
SKN7	orf19.8586	C5_00240W_A	5	1.30511	0.384174	1.72726e-06	1.58422e-08	Promoter (<=1kb)	675
	IPF5446.1	C5_00030W_A	5	1.32207	0.402794	1.88988e-06	1.76046e-08	Promoter (<=1kb)	169
DAC1	orf19.9704	C6_04600W_A	6	1.33386	0.415604	1.88988e-06	1.76821e-08	Promoter (<=1kb)	666
	orf19.8798	C6_04120C_A	6	1.35897	0.442514	1.88988e-06	1.77052e-08	Promoter (2-3kb)	-2982
	IPF1717.2	C4_07220C_A	4	1.38153	0.466272	1.91621e-06	1.80774e-08	Promoter (1-2kb)	1220
	orf19.9469	C2_00090W_A	2	1.39209	0.477248	1.9847e-06	1.88536e-08	Promoter (<=1kb)	346
	orf19.11823	C5_03140C_A	5	1.35876	0.44229	2.0928e-06	2.00176e-08	Exon (XM_715558.2/CAALFM_C503140CA, exon 1 of 1)	4009
VID21	orf19.10590	C4_07230C_A	4	1.33046	0.411922	2.17504e-06	2.10381e-08	Promoter (<=1kb)	0
AHR1	IPF1292	C3_06000W_A	3	0.667569	-0.583011	2.17504e-06	2.10892e-08	Promoter (1-2kb)	-1384
ROB1	orf19.12465	C1_13620W_A	1	0.689234	-0.536934	2.22958e-06	2.18072e-08	Promoter (<=1kb)	-483
	IPF403.1	CR_00270C_A	R	1.29854	0.376887	2.22958e-06	2.19102e-08	Promoter (1-2kb)	1473
ALS2	orf19.8699	C6_04380W_A	6	1.36186	0.445574	2.32213e-06	2.29974e-08	Promoter (1-2kb)	1638
ALS3	orf19.9891	CR_07070C_A	R	1.26626	0.340573	2.32213e-06	2.3124e-08	Promoter (<=1kb)	857
	orf19.12805	C2_10670W_A	2	1.32259	0.403368	2.45269e-06	2.45847e-08	Promoter (<=1kb)	117
	orf19.12169	C4_00950C_A	4	1.31117	0.390851	2.50475e-06	2.52707e-08	Promoter (<=1kb)	-47
WSC4	IPF5256.1	C1_14360C_A	1	1.35964	0.443225	2.54339e-06	2.58272e-08	Promoter (<=1kb)	881
PGA63	orf19.13598	C1_06930W_A	1	1.3159	0.396051	2.56215e-06	2.61855e-08	Promoter (2-3kb)	2296
PGA18	orf19.7933	C3_03050C_A	3	1.32096	0.40159	2.79466e-06	2.87635e-08	Promoter (1-2kb)	1644
SWI1	orf19.13102	C4_00300C_A	4	1.32925	0.410618	2.79466e-06	2.89279e-08	Promoter (<=1kb)	77
NHP6A	IPF22703.1	C4_01700C_A	4	0.711748	-0.490562	2.79616e-06	2.91267e-08	Promoter (1-2kb)	-1123
MIS12	IPF349.1	CR_00080W_A	R	1.40009	0.485515	2.82421e-06	2.96039e-08	Promoter (<=1kb)	970
ITS1	CR_08780W_B	CR_08780W_A	R	1.51513	0.599439	2.93609e-06	3.0969e-08	Promoter (<=1kb)	0
SYS1	IPF1895.1	C7_04330C_A	7	1.30834	0.387739	2.9861e-06	3.17702e-08	Promoter (<=1kb)	0
	IPF20175.1	C7_04080C_A	7	1.29319	0.370932	2.9861e-06	3.18878e-08	Promoter (<=1kb)	44
	IPF21765.1	C3_00590W_A	3	1.27053	0.345431	3.10145e-06	3.33227e-08	Promoter (<=1kb)	0
MVD	orf19.13524	C1_00070W_A	1	1.32435	0.405289	3.42791e-06	3.70548e-08	Promoter (<=1kb)	0
PUT1	orf19.11750	C5_02600W_A	5	1.34033	0.422591	3.46863e-06	3.79435e-08	Promoter (<=1kb)	-305
MCA1	orf19.13416	C3_05190C_A	3	1.31393	0.393888	3.46863e-06	3.79495e-08	Promoter (<=1kb)	14
	IPF4949.1	CR_10800C_A	R	1.38908	0.474134	3.47062e-06	3.81987e-08	Promoter (1-2kb)	1303
BRF1	orf19.13970	CR_05650W_A	R	1.31246	0.392277	3.581e-06	3.96482e-08	Promoter (<=1kb)	39
RBP1	orf19.11186	C7_02570C_A	7	1.23376	0.303059	4.48918e-06	4.99974e-08	Promoter (2-3kb)	-2222
tL(CAA)3	tL(CAA)3.2	C6_04460W_A	6	1.35594	0.439295	4.51428e-06	5.05727e-08	Promoter (<=1kb)	-410
HXK1	orf19.9701	C6_04580W_A	6	1.36099	0.444659	4.51686e-06	5.08976e-08	Promoter (<=1kb)	493
FLC1	orf19.10037	C3_00980W_A	3	0.689408	-0.53657	4.82017e-06	5.48192e-08	Promoter (<=1kb)	-594
MUM2	orf19.11526	C5_05450C_A	5	1.3837	0.468531	4.82017e-06	5.49469e-08	Promoter (<=1kb)	18
	orf19.10914	C6_01750C_A	6	1.33821	0.4203	4.84569e-06	5.55553e-08	Promoter (<=1kb)	-39
SDS24	orf19.12584	C1_08370W_A	1	1.3054	0.38449	5.04511e-06	5.81721e-08	Promoter (1-2kb)	1308
CHT1	IPF377.2	CR_00180C_A	R	1.28034	0.356529	5.1053e-06	5.92006e-08	Promoter (<=1kb)	701
	IPF21764.1	C3_00190W_A	3	1.41089	0.496609	5.11293e-06	5.96241e-08	Promoter (<=1kb)	-538
ZCF1	orf19.7887	C3_02640C_A	3	0.661344	-0.596526	5.11784e-06	6.00167e-08	Promoter (<=1kb)	-973
	orf19.9473	C2_00060C_A	2	1.39024	0.47533	5.79504e-06	6.83377e-08	Promoter (<=1kb)	-320
THS1	IPF5462.1	C5_00110C_A	5	1.34655	0.429271	6.05694e-06	7.20166e-08	Promoter (<=1kb)	229
	IPF5469.1	C5_00160W_A	5	1.34406	0.426597	6.05694e-06	7.22197e-08	Promoter (<=1kb)	132
HSP78	orf19.8501	C2_03390C_A	2	1.31276	0.392605	6.97037e-06	8.35678e-08	Promoter (2-3kb)	2646
	orf19.8008	C4_00080C_A	4	1.42422	0.51017	6.97989e-06	8.41392e-08	Promoter (<=1kb)	105
	orf19.13246	C2_02820C_A	2	1.30178	0.380483	7.09911e-06	8.64834e-08	Promoter (<=1kb)	47
YCP4	IPF27466.1	CR_05380C_A	R	1.28342	0.359997	7.09911e-06	8.65064e-08	Promoter (<=1kb)	5
MIS12	IPF349.1	CR_00080W_A	R	1.33671	0.418686	7.24549e-06	8.87648e-08	Promoter (1-2kb)	1247
IHD1	orf19.13183	C6_03850C_A	6	1.26526	0.339434	7.34144e-06	9.04213e-08	Promoter (<=1kb)	33
	IPF1899.2	C7_04310C_A	7	1.37471	0.459127	7.37809e-06	9.1356e-08	Promoter (<=1kb)	55
tL(CAA)5	C6_00060W_B	C6_00060W_A	6	1.36676	0.450758	7.51099e-06	9.34937e-08	Promoter (<=1kb)	702
PAN1	orf19.8505	C2_03380W_A	2	1.32001	0.400545	7.80194e-06	9.76265e-08	Promoter (<=1kb)	766
BMT4	orf19.13055	C6_03250W_A	6	0.774175	-0.369268	7.82169e-06	9.8386e-08	Promoter (<=1kb)	-242
	IPF4949.1	CR_10800C_A	R	1.42103	0.506941	7.95757e-06	1.00617e-07	Promoter (<=1kb)	10
ALS2	orf19.8699	C6_04380W_A	6	1.3631	0.446893	8.2306e-06	1.0485e-07	Exon (XM_707553.2/CAALFM_C604380WA, exon 1 of 1)	4777
CST5	orf19.9674	C6_04430W_A	6	1.36881	0.45292	8.2306e-06	1.05147e-07	Promoter (1-2kb)	1400
FAV3	orf19.9470	C2_00080C_A	2	1.36915	0.453282	8.31789e-06	1.06807e-07	Promoter (<=1kb)	0
	orf19.13522	C1_00090W_A	1	1.3804	0.465084	8.32497e-06	1.07444e-07	Promoter (<=1kb)	-761
EFG1	IPF3577.2	CR_07890W_A	R	1.30688	0.386129	9.31885e-06	1.21175e-07	Promoter (<=1kb)	928
YMC1	orf19.11927	C1_07200W_A	1	1.34226	0.424665	9.31885e-06	1.21492e-07	Promoter (<=1kb)	-837
NAG3	orf6.683	C6_04610C_A	6	1.32591	0.406982	9.66564e-06	1.27287e-07	Promoter (<=1kb)	53
RPL32	IPF23866.1	C6_01700W_A	6	0.702906	-0.508595	9.66564e-06	1.2744e-07	Promoter (<=1kb)	-111
SEC6	orf19.12918	C3_00110C_A	3	1.36406	0.447905	9.66564e-06	1.27913e-07	Promoter (<=1kb)	181
SEC24	orf19.12194	C1_08740C_A	1	1.26281	0.336632	9.69105e-06	1.28884e-07	Promoter (<=1kb)	0
	orf19.12359	C1_10240C_A	1	1.29765	0.3759	9.74291e-06	1.30212e-07	Promoter (<=1kb)	0
	IPF1717.2	C4_07220C_A	4	1.36359	0.447406	9.8548e-06	1.32353e-07	Promoter (<=1kb)	-176
WSC2	orf19.12983	C6_02670C_A	6	1.28165	0.358006	1.06056e-05	1.43132e-07	Promoter (<=1kb)	0
	orf19.13429	C3_05290C_A	3	0.724535	-0.464872	1.06643e-05	1.44622e-07	Promoter (<=1kb)	-413
	orf6.8156	C1_14410W_A	1	1.36958	0.453729	1.09978e-05	1.49866e-07	Promoter (<=1kb)	-960
tL(CAA)3	tL(CAA)3.2	C6_04460W_A	6	1.32366	0.404533	1.11292e-05	1.52385e-07	Promoter (<=1kb)	899
	orf19.11824	C5_03150W_A	5	1.36937	0.453511	1.11323e-05	1.53157e-07	Promoter (<=1kb)	-157
TUS1	orf19.14132	C1_04480C_A	1	1.29281	0.370514	1.13892e-05	1.57437e-07	Promoter (<=1kb)	157
MEP1	orf19.9181	C3_02310W_A	3	0.729199	-0.455616	1.15763e-05	1.60783e-07	Promoter (<=1kb)	-723
POP3	IPF4924.1	CR_10690W_A	R	1.27081	0.345748	1.16624e-05	1.62742e-07	Promoter (<=1kb)	-67
RBT1	orf19.8907	C4_03520C_A	4	1.25249	0.3248	1.18148e-05	1.65642e-07	Promoter (1-2kb)	1179
	orf19.12805	C2_10670W_A	2	1.32651	0.407633	1.18181e-05	1.67099e-07	Promoter (<=1kb)	-566
	orf19.13650	C1_06400C_A	1	1.27122	0.346209	1.18181e-05	1.67238e-07	Promoter (<=1kb)	26
MDM34	orf19.9385	C1_06230C_A	1	1.31523	0.395317	1.23712e-05	1.75875e-07	Promoter (1-2kb)	-1064
CST20	orf19.11717	C5_02340C_A	5	1.33551	0.417394	1.35011e-05	1.92822e-07	Promoter (2-3kb)	2188
DDI1	IPF5241.2	C1_14420W_A	1	1.36966	0.453823	1.4676e-05	2.10563e-07	Promoter (<=1kb)	606
	IPF1919.2	C7_04260W_A	7	1.298	0.376287	1.47451e-05	2.12545e-07	Promoter (<=1kb)	316
DRE2	orf19.10342	CR_02650C_A	R	1.35813	0.441626	1.47451e-05	2.13488e-07	Distal Intergenic	4259
ALS2	orf19.8699	C6_04380W_A	6	1.36179	0.445503	1.49463e-05	2.18359e-07	Promoter (2-3kb)	2003
RBT4	orf19.13583	C1_07030C_A	1	1.25205	0.324292	1.49463e-05	2.17802e-07	Promoter (<=1kb)	43
NAG6	orf19.9698	C6_04570W_A	6	1.3449	0.427499	1.51241e-05	2.21947e-07	Promoter (<=1kb)	796
	orf19.8383	C1_04790W_A	1	1.30665	0.385871	1.57527e-05	2.32203e-07	Promoter (<=1kb)	344
ZDS1	orf19.11304	C4_04580W_A	4	1.27846	0.354402	1.59029e-05	2.35459e-07	Promoter (1-2kb)	1563
SNX4	orf19.9541	C2_01350C_A	2	1.30734	0.386638	1.64191e-05	2.44178e-07	Promoter (<=1kb)	-606
PGA23	orf19.11225	CR_02280W_A	R	1.30477	0.383798	1.65124e-05	2.46648e-07	Promoter (<=1kb)	52
LYS143	orf19.12240	C1_09180W_A	1	1.27712	0.352895	1.66191e-05	2.49329e-07	Promoter (<=1kb)	310
ECM3	orf19.9136	C2_02400W_A	2	1.32168	0.402377	1.66829e-05	2.5138e-07	Promoter (<=1kb)	715
	orf19.12514	C1_07780W_A	1	1.29519	0.373158	1.70078e-05	2.5739e-07	Promoter (<=1kb)	-676
NDT80	orf19.9667	C2_00140W_A	2	1.37462	0.459033	1.72467e-05	2.62135e-07	Promoter (<=1kb)	280
SEC14	orf19.8556	C5_00480C_A	5	0.788982	-0.341935	1.73681e-05	2.65118e-07	Promoter (<=1kb)	-452
FGR37	orf19.10916	C6_01730W_A	6	1.24293	0.313742	1.8028e-05	2.76372e-07	Promoter (<=1kb)	485
	orf19.13501	C1_00210C_A	1	1.32038	0.400952	1.83469e-05	2.82463e-07	Promoter (<=1kb)	-788
DAC1	orf19.9704	C6_04600W_A	6	1.34956	0.432491	1.87732e-05	2.90257e-07	Promoter (<=1kb)	226
	orf19.11528	C5_05460C_A	5	1.34746	0.43024	1.89909e-05	2.94867e-07	Promoter (<=1kb)	-613
NUO1	IPF7942.1	CR_09550C_A	R	1.23387	0.303195	1.94225e-05	3.0284e-07	Promoter (<=1kb)	0
	orf19.9293	C3_01260C_A	3	1.25417	0.326734	1.96822e-05	3.08179e-07	Promoter (1-2kb)	1314
PGA25	orf19.7542	C6_00070C_A	6	1.26216	0.33589	1.99785e-05	3.15365e-07	Promoter (<=1kb)	461
	IPF5468.1	C5_00150C_A	5	1.2781	0.354004	1.99785e-05	3.15437e-07	Promoter (<=1kb)	377
SUI1	orf19.8867	C5_04090C_A	5	0.749207	-0.416563	2.05639e-05	3.26027e-07	Promoter (<=1kb)	-319
	orf19.10987	C6_02420W_A	6	0.726605	-0.460758	2.07218e-05	3.29887e-07	Promoter (<=1kb)	-84
ALK2	IPF387.1	CR_00210W_A	R	1.28938	0.366677	2.11023e-05	3.37327e-07	Promoter (<=1kb)	-265
NAG4	orf19.9706	C6_04620C_A	6	1.31618	0.396355	2.11318e-05	3.39184e-07	Promoter (<=1kb)	75
	IPF5652.1	C7_00040C_A	7	1.33387	0.41562	2.16808e-05	3.49415e-07	Promoter (<=1kb)	-423
	IPF21254.1	C3_04810C_A	3	0.71435	-0.485298	2.26775e-05	3.66964e-07	Promoter (<=1kb)	-128
SLA1	orf19.9049	C2_01640W_A	2	1.27386	0.349206	2.27994e-05	3.70431e-07	Promoter (<=1kb)	399
	orf19.12771	C4_04010W_A	4	1.31664	0.396861	2.3036e-05	3.76649e-07	Promoter (1-2kb)	1374
HGT8	orf19.9571	C2_01010W_A	2	0.731395	-0.451277	2.3036e-05	3.77293e-07	Promoter (<=1kb)	-119
LEU3	orf19.11700	C5_02180C_A	5	1.3067	0.385929	2.31464e-05	3.80617e-07	Promoter (<=1kb)	0
	IPF1717.2	C4_07220C_A	4	1.37309	0.457428	2.3168e-05	3.8249e-07	Promoter (1-2kb)	1667
	IPF590.1	CR_10610C_A	R	1.32531	0.40633	2.33673e-05	3.88547e-07	Promoter (<=1kb)	-652
TAF12L	orf19.8101	CR_03910C_A	R	1.31893	0.399367	2.33673e-05	3.88842e-07	Promoter (1-2kb)	1121
CTA24	orf19.11536	C5_05500C_A	5	1.31823	0.398597	2.41879e-05	4.04082e-07	Promoter (<=1kb)	309
tT(CGU)1	tT(CGT)1	C1_03700C_A	1	1.2537	0.326196	2.63537e-05	4.41991e-07	Promoter (<=1kb)	-427
	orf19.14024	C3_07570C_A	3	1.26126	0.33486	2.67553e-05	4.50479e-07	Promoter (1-2kb)	1017
CTA7	orf19.11764	C5_02700W_A	5	1.27825	0.354175	2.68117e-05	4.53185e-07	Promoter (<=1kb)	0
OPY2	orf19.12576	C1_08310W_A	1	1.31772	0.398047	2.75636e-05	4.677e-07	Promoter (<=1kb)	363
	IPF4952.1	CR_10810C_A	R	1.30098	0.379602	2.86494e-05	4.88001e-07	Promoter (<=1kb)	69
RPL42	IPF22520.1	C1_10390C_A	1	0.711981	-0.490089	2.8874e-05	4.93719e-07	Promoter (<=1kb)	-143
tL(CAA)5	C6_00060W_B	C6_00060W_A	6	1.39753	0.482879	2.94531e-05	5.05549e-07	Promoter (1-2kb)	1099
LEU5	orf19.9665	C2_00150W_A	2	1.29293	0.370645	2.94707e-05	5.07783e-07	Promoter (<=1kb)	22
	orf19.10675	C5_02050W_A	5	1.25078	0.322823	2.9542e-05	5.10946e-07	Promoter (<=1kb)	-447
ACO1	orf19.13742	CR_08210C_A	R	1.22098	0.288038	3.03407e-05	5.26749e-07	Promoter (<=1kb)	501
	IPF1717.2	C4_07220C_A	4	1.32057	0.401162	3.17144e-05	5.54753e-07	Promoter (<=1kb)	-589
	orf19.9206	C3_02080W_A	3	1.32324	0.404078	3.17144e-05	5.5448e-07	Promoter (1-2kb)	1050
IDP1	orf19.12678	C2_05890C_A	2	1.35182	0.4349	3.24901e-05	5.7045e-07	Promoter (<=1kb)	530
BNA31	orf19.13231	C2_02950W_A	2	1.30194	0.380665	3.354e-05	5.9108e-07	Promoter (<=1kb)	0
SRD1	orf19.9085	C2_01980C_A	2	1.29768	0.375937	3.36998e-05	5.96104e-07	Promoter (1-2kb)	1316
	orf19.11869	CR_03480W_A	R	0.691251	-0.532719	3.38048e-05	6.00178e-07	Promoter (<=1kb)	-433
	IPF5646.1	C7_00060C_A	7	1.29255	0.370219	3.44468e-05	6.13831e-07	Promoter (<=1kb)	0
CST20	orf19.11717	C5_02340C_A	5	1.29394	0.37177	3.52624e-05	6.30676e-07	Promoter (1-2kb)	1668
	orf19.10239	C4_02740W_A	4	0.748163	-0.418575	3.53594e-05	6.34727e-07	Promoter (<=1kb)	-740
MUC1	orf19.11659	C4_00600C_A	4	1.25024	0.3222	3.55095e-05	6.39747e-07	Promoter (<=1kb)	235
CYP5	CYP51	C3_06360C_A	3	1.26315	0.337031	3.59437e-05	6.50468e-07	Promoter (<=1kb)	0
	orf19.10995	C6_02090C_A	6	1.26395	0.337945	3.59437e-05	6.5228e-07	Promoter (1-2kb)	1010
	orf19.7834	C2_09000C_A	2	1.29815	0.376463	3.60157e-05	6.55946e-07	Promoter (<=1kb)	-668
	IPF18222.2	C4_00250W_A	4	1.31565	0.395773	3.61382e-05	6.60544e-07	Promoter (<=1kb)	20
BUB2	orf19.13249	C2_02780C_A	2	1.3422	0.424599	3.68294e-05	6.75591e-07	Promoter (<=1kb)	50
	orf19.9709	C6_04650W_A	6	1.34946	0.432384	3.71854e-05	6.84558e-07	Promoter (1-2kb)	1747
PGA22	orf19.11223	CR_02290W_A	R	1.28263	0.359103	3.81449e-05	7.04721e-07	Promoter (<=1kb)	37
	IPF1899.2	C7_04310C_A	7	1.29959	0.378057	3.82269e-05	7.08741e-07	Promoter (1-2kb)	1161
	IPF336.1	CR_00060C_A	R	1.34701	0.429761	3.8375e-05	7.14001e-07	Promoter (1-2kb)	1048
PTC6	orf19.11189	CR_07770C_A	R	1.32355	0.404415	3.89677e-05	7.27581e-07	Promoter (<=1kb)	-88
	orf19.11504	C5_05270C_A	5	1.33912	0.421284	4.26718e-05	7.99537e-07	Promoter (<=1kb)	236
	orf19.13522	C1_00090W_A	1	1.30513	0.384191	4.27162e-05	8.03167e-07	Promoter (<=1kb)	-177
GAP1	orf19.11780	C5_02790C_A	5	0.768813	-0.379296	4.3097e-05	8.13152e-07	Promoter (<=1kb)	-156
SRB8	orf19.11252	C4_05090C_A	4	1.28338	0.359944	4.48512e-05	8.49188e-07	Promoter (<=1kb)	-806
	IPF5723.1	C6_00080C_A	6	1.29328	0.371033	4.91029e-05	9.33541e-07	Promoter (<=1kb)	64
ITS2	CR_08800W_B	CR_08800W_A	R	1.45509	0.541107	4.91029e-05	9.36121e-07	Promoter (<=1kb)	0
	orf19.11513	C5_05350W_A	5	1.30017	0.378695	4.91224e-05	9.3971e-07	Promoter (1-2kb)	1660
	orf19.13317	C3_04450C_A	3	1.25874	0.33198	5.01486e-05	9.62627e-07	Promoter (<=1kb)	72
VRP1	orf19.9736	C2_07930C_A	2	1.25635	0.329241	5.14667e-05	9.91301e-07	Promoter (<=1kb)	0
	orf19.9908	C7_02600C_A	7	1.30666	0.385888	5.2812e-05	1.02067e-06	Promoter (<=1kb)	9
RBR3	orf19.12589	C7_03290C_A	7	1.20795	0.272563	5.28346e-05	1.02457e-06	Promoter (<=1kb)	892
	orf19.10596	C4_07210W_A	4	1.34444	0.427	5.59258e-05	1.09184e-06	Promoter (<=1kb)	812
AYR2	orf19.13060	C6_03270C_A	6	1.331	0.412514	5.59258e-05	1.09018e-06	Promoter (<=1kb)	408
	orf19.13533	C1_00020C_A	1	1.32767	0.4089	5.6045e-05	1.09784e-06	Promoter (1-2kb)	-1785
LTP1	orf19.12570	C1_08260C_A	1	1.3148	0.394845	5.65957e-05	1.11234e-06	Promoter (<=1kb)	-973
PHR3	orf19.13077	C4_00090W_A	4	1.29797	0.376255	5.70532e-05	1.12507e-06	Promoter (<=1kb)	534
RIM101	orf6.8147	C1_14340C_A	1	1.32164	0.402332	5.75676e-05	1.13898e-06	Promoter (1-2kb)	1171
CUP9	orf19.13867	C7_02040C_A	7	1.26329	0.337188	5.76112e-05	1.14362e-06	Promoter (<=1kb)	239
	IPF1717.2	C4_07220C_A	4	1.30753	0.386845	5.87241e-05	1.16956e-06	Promoter (<=1kb)	0
	orf19.12823	C2_10790C_A	2	1.28476	0.361497	6.13331e-05	1.22554e-06	Promoter (<=1kb)	163
	orf19.9168	C2_09420W_A	2	1.26636	0.340684	6.17083e-05	1.23708e-06	Promoter (<=1kb)	52
TRP1	IPF21091.1	C1_00120C_A	1	1.29042	0.367838	6.35389e-05	1.27929e-06	Promoter (<=1kb)	51
	orf19.11456	C5_04870W_A	5	1.29973	0.378209	6.35389e-05	1.2821e-06	Promoter (<=1kb)	-70
RRN3	orf19.9479	C2_00030W_A	2	1.28455	0.361267	6.36221e-05	1.28795e-06	Promoter (<=1kb)	0
	orf19.13195	C6_03960W_A	6	1.26248	0.336263	6.38657e-05	1.29706e-06	Promoter (2-3kb)	2522
tI(AAU)4	tI(AAU)4.2	C4_04740W_A	4	1.22574	0.293657	6.4405e-05	1.31224e-06	Promoter (<=1kb)	-215
	IPF4955.1	CR_10830C_A	R	1.30338	0.382263	6.55139e-05	1.34356e-06	Promoter (<=1kb)	11
REG1	orf19.9556	C2_01200C_A	2	0.726854	-0.460263	6.55139e-05	1.35485e-06	Promoter (1-2kb)	-1996
BBC1	orf19.10309	C1_07540C_A	1	1.26603	0.340311	6.55139e-05	1.35694e-06	Promoter (1-2kb)	1529
	orf19.9644	C2_00350W_A	2	1.30884	0.388285	6.55139e-05	1.35958e-06	Promoter (<=1kb)	-102
SKY2	orf19.7708	C2_06600W_A	2	0.686525	-0.542617	6.55139e-05	1.36009e-06	Promoter (<=1kb)	-377
	orf19.12813	C2_10730W_A	2	1.3432	0.42567	6.55139e-05	1.36058e-06	Promoter (<=1kb)	0
SCT1	IPF9596.1	C3_00820W_A	3	0.696015	-0.52281	6.56306e-05	1.36731e-06	Promoter (<=1kb)	-168
DLD1	orf19.13227	C2_02980C_A	2	1.24443	0.315486	6.6394e-05	1.38797e-06	Promoter (<=1kb)	-411
RCT1	IPF7109.2	C3_05710W_A	3	1.29215	0.369768	6.6394e-05	1.39191e-06	Promoter (<=1kb)	63
CIT1	orf19.11871	CR_03500W_A	R	1.26695	0.341358	6.65582e-05	1.39971e-06	Promoter (<=1kb)	797
	IPF13996.1	C1_14550C_A	1	1.27105	0.346021	6.73333e-05	1.42042e-06	Promoter (<=1kb)	714
	orf6.4572	C5_00050W_A	5	1.26878	0.343444	6.76221e-05	1.43094e-06	Promoter (<=1kb)	42
ATS1	orf19.13757	CR_08320W_A	R	1.2137	0.279414	6.76793e-05	1.43893e-06	Promoter (<=1kb)	0
RPL5	orf19.13894	C7_01790C_A	7	1.30714	0.386417	6.76793e-05	1.44102e-06	Promoter (1-2kb)	-1505
LIP8	orf19.8925	C7_03300C_A	7	0.710713	-0.492661	7.10037e-05	1.51993e-06	Promoter (1-2kb)	1697
PGA13	orf19.13778	CR_08510W_A	R	1.27206	0.347169	7.10037e-05	1.52111e-06	Promoter (<=1kb)	648
TLO16	IPF1892.1	C7_04360C_A	7	1.44118	0.527249	7.20286e-05	1.55035e-06	Promoter (<=1kb)	-400
	IPF4949.1	CR_10800C_A	R	1.34382	0.426343	7.20286e-05	1.55551e-06	Promoter (1-2kb)	1782
	orf19.12093	C4_01710C_A	4	1.28827	0.365436	7.20286e-05	1.55722e-06	Promoter (<=1kb)	815
	orf19.9293	C3_01260C_A	3	1.29007	0.367445	7.22778e-05	1.56734e-06	Promoter (<=1kb)	639
	orf19.13607	C1_06820W_A	1	1.28768	0.364776	7.33448e-05	1.59529e-06	Promoter (<=1kb)	0
RBP1	orf19.11186	C7_02570C_A	7	1.2249	0.292665	7.82279e-05	1.70662e-06	Promoter (1-2kb)	-1207
NDT80	orf19.9667	C2_00140W_A	2	1.311	0.390667	8.01647e-05	1.75413e-06	Promoter (<=1kb)	0
	orf19.8703	C5_03880C_A	5	0.692941	-0.529195	8.14784e-05	1.78821e-06	Promoter (1-2kb)	-1765
	IPF7116.1	C3_05680W_A	3	1.26974	0.344534	8.15433e-05	1.79682e-06	Promoter (<=1kb)	-718
SUT1	orf19.11817	C5_03130W_A	5	0.757408	-0.400858	8.15433e-05	1.80383e-06	Promoter (<=1kb)	-158
	orf19.11296	C4_04660C_A	4	1.29914	0.377562	8.15433e-05	1.80566e-06	Promoter (<=1kb)	3
EVP1	orf19.14033	C3_07470W_A	3	1.26387	0.337849	8.36042e-05	1.85678e-06	Promoter (<=1kb)	130
RBP1	orf19.11186	C7_02570C_A	7	1.33052	0.411989	8.39464e-05	1.86987e-06	Promoter (<=1kb)	-825
MNN4	orf19.10399	C4_06540W_A	4	0.781139	-0.356349	8.56933e-05	1.9144e-06	Promoter (<=1kb)	-953
ALS7	ALS94	C3_06320W_A	3	1.2477	0.319267	8.81472e-05	1.975e-06	Promoter (<=1kb)	740
IPT1	orf19.12233	C1_09120W_A	1	0.722369	-0.469192	9.22518e-05	2.07301e-06	Promoter (2-3kb)	-2074
ACH1	orf19.10681	C5_02000C_A	5	0.746978	-0.420863	9.35472e-05	2.10824e-06	Promoter (1-2kb)	-1693
	Contig4-2952_0001	C1_03690W_A	1	1.31784	0.398178	9.64201e-05	2.17931e-06	Promoter (1-2kb)	-1848
	IPF5239.2	C1_14430C_A	1	1.33519	0.417044	9.72508e-05	2.20989e-06	Promoter (<=1kb)	-588
PET9	orf19.8545	C5_00590W_A	5	1.218	0.284511	9.72508e-05	2.21589e-06	Promoter (1-2kb)	1313
	orf19.10588	C4_07240W_A	4	1.27295	0.34817	9.72508e-05	2.2172e-06	Promoter (<=1kb)	0
	orf19.8377	C1_04860W_A	1	0.710795	-0.492494	9.96764e-05	2.27903e-06	Promoter (<=1kb)	-133
ZCF31	orf19.13345	C3_04640W_A	3	1.33368	0.41541	0.000100559	2.30579e-06	Promoter (1-2kb)	1164
RTA2	orf19.7695	C2_06470W_A	2	1.227	0.295138	0.000103116	2.37117e-06	Promoter (<=1kb)	0
GLN1	orf19.8260	CR_05050W_A	R	0.71415	-0.4857	0.000112727	2.59958e-06	Promoter (<=1kb)	-289
	orf19.4921.1	C1_12910W_A	1	1.30535	0.384434	0.000115226	2.66474e-06	Promoter (1-2kb)	-1840
	orf19.7997	C4_00030C_A	4	1.2776	0.353438	0.000115318	2.67444e-06	Promoter (<=1kb)	241
CTA8	orf19.12238	C1_09170W_A	1	0.717466	-0.479017	0.000116487	2.70917e-06	Promoter (<=1kb)	-163
	orf19.12816	C2_10740C_A	2	1.29653	0.374654	0.000117304	2.73587e-06	Promoter (<=1kb)	-909
SAC7	IPF5642.1	C7_00080C_A	7	1.36482	0.448707	0.000122124	2.86269e-06	Promoter (1-2kb)	-1638
HET1	IPF5726.1	C6_00100C_A	6	1.30221	0.380957	0.000122124	2.86429e-06	Promoter (<=1kb)	-155
PGA56	IPF17002.3	C5_03900W_A	5	0.726307	-0.461348	0.00012421	2.92134e-06	Promoter (<=1kb)	-214
	orf19.9065	C2_01760C_A	2	0.7114	-0.491266	0.000124374	2.93335e-06	Promoter (2-3kb)	2696
	orf19.13532	C1_00030C_A	1	1.35847	0.441982	0.000127495	3.01531e-06	Promoter (<=1kb)	-493
	IPF3456.2	C3_07940W_A	3	1.28842	0.365599	0.000132951	3.15306e-06	Promoter (<=1kb)	413
TDH3	orf19.14106	C3_06870W_A	3	0.747634	-0.419595	0.000137463	3.26906e-06	Promoter (<=1kb)	-191
	IPF823.1	C1_14330W_A	1	1.28501	0.361785	0.000138453	3.30169e-06	Promoter (<=1kb)	0
PGA33	orf19.8495	C2_03440W_A	2	1.23082	0.299616	0.000141322	3.37937e-06	Promoter (<=1kb)	0
SPT5	orf19.9028	C2_01480W_A	2	1.32348	0.40434	0.000144431	3.46906e-06	Promoter (<=1kb)	503
	orf19.10106	CR_01770C_A	R	1.30675	0.385981	0.000144431	3.47263e-06	Promoter (1-2kb)	1347
PSP2	orf19.9198	C3_02160C_A	3	1.26812	0.342688	0.000144717	3.49735e-06	Promoter (<=1kb)	779
DPP1	orf19.8271	C1_11470C_A	1	0.769919	-0.377221	0.000144717	3.49846e-06	Promoter (1-2kb)	-1427
ATP2	orf19.13098	C4_00270W_A	4	1.32789	0.409134	0.000145886	3.53627e-06	Promoter (1-2kb)	-1190
TLO11	IPF5443.2	C5_00010W_A	5	1.27952	0.355605	0.000146396	3.55824e-06	Promoter (<=1kb)	-407
AHR1	IPF1292	C3_06000W_A	3	0.731609	-0.450856	0.00014653	3.57109e-06	Promoter (1-2kb)	-1807
INO2	IPF333.1	CR_00050W_A	R	1.28115	0.357436	0.000147969	3.63525e-06	Promoter (<=1kb)	9
PGA11	IPF647.1	CR_10330W_A	R	1.2777	0.353554	0.000147969	3.63003e-06	Promoter (1-2kb)	1579
SNF2	orf19.9102	C2_02100W_A	2	1.27879	0.354783	0.000147969	3.63098e-06	Promoter (1-2kb)	1090
MIG2	orf19.12786	C2_10540W_A	2	1.27727	0.353069	0.000147981	3.64522e-06	Promoter (<=1kb)	502
MSB2	orf19.9067	C2_01780W_A	2	1.24277	0.313554	0.000149378	3.68943e-06	Promoter (<=1kb)	795
	IPF5450.1	C5_00040C_A	5	1.3191	0.399556	0.000150003	3.7147e-06	Promoter (1-2kb)	1091
	orf19.8245	CR_07870W_A	R	1.28257	0.359034	0.000150463	3.73594e-06	Promoter (<=1kb)	0
	orf19.8240	CR_07910C_A	R	1.26856	0.343195	0.000151142	3.7627e-06	Promoter (<=1kb)	901
ILV3	orf19.11523	C5_05410C_A	5	1.31713	0.397398	0.000152437	3.80494e-06	Promoter (<=1kb)	636
PDA1	orf19.10608	C4_07110C_A	4	1.23187	0.300849	0.000153294	3.83637e-06	Promoter (<=1kb)	275
	IPF519.1	C7_00380W_A	7	1.28865	0.365863	0.000155743	3.90786e-06	Promoter (<=1kb)	157
SFL1	orf19.8085	CR_05990C_A	R	0.743609	-0.427383	0.000156877	3.9466e-06	Distal Intergenic	-3432
TAL1	orf19.11849	CR_03720W_A	R	1.27643	0.352111	0.000157383	3.96963e-06	Promoter (<=1kb)	412
UBA1	IPF2475.1	C3_06500W_A	3	1.23931	0.309535	0.000159058	4.0223e-06	Promoter (<=1kb)	-87
	IPF3003.1	C3_05410W_A	3	0.709065	-0.496011	0.00015923	4.03709e-06	Promoter (<=1kb)	-756
WOR3	orf19.8098	CR_03890W_A	R	1.24584	0.317116	0.000160237	4.0731e-06	Promoter (1-2kb)	1396
	orf19.3264.1	CR_00910W_A	R	0.791249	-0.337795	0.000160389	4.08747e-06	Promoter (1-2kb)	-1477
YPK1	orf19.8029	C1_08540C_A	1	1.32906	0.410409	0.000162414	4.14974e-06	Promoter (<=1kb)	40
ARP3	orf19.9829	C2_07320W_A	2	1.3181	0.398459	0.00016894	4.33722e-06	Promoter (<=1kb)	431
GSC1	orf19.10446	C1_02420C_A	1	1.2388	0.308939	0.00016894	4.3386e-06	Promoter (<=1kb)	23
	IPF21759.1	C3_00140W_A	3	1.26693	0.341332	0.000172657	4.44537e-06	Promoter (<=1kb)	15
	orf19.5201.1	C1_04360C_A	1	0.711277	-0.491517	0.000180356	4.65541e-06	Promoter (<=1kb)	-79
	orf19.13386	C3_04970C_A	3	1.22817	0.296505	0.000181821	4.70514e-06	Promoter (<=1kb)	0
IFF8	orf19.8201	C5_00710W_A	5	0.73049	-0.453063	0.000184684	4.79134e-06	Promoter (1-2kb)	-1685
MP65	orf19.9345	C2_10030C_A	2	0.730516	-0.453013	0.000185785	4.83206e-06	Promoter (<=1kb)	-202
BNR1	IPF345.1	CR_00070W_A	R	1.30191	0.38063	0.00018655	4.86419e-06	Promoter (<=1kb)	130
ALS2	orf19.8699	C6_04380W_A	6	1.36111	0.444782	0.000191097	4.99526e-06	Promoter (1-2kb)	1373
	orf19.11128	C6_00800C_A	6	1.21031	0.275379	0.00019491	5.10771e-06	Promoter (<=1kb)	0
SOD6	orf19.9656	C2_00240C_A	2	1.27151	0.346538	0.000202867	5.32952e-06	Promoter (<=1kb)	121
	orf19.7966	C3_03370C_A	3	1.26178	0.335459	0.000203649	5.3634e-06	Promoter (1-2kb)	1037
SOK1	orf19.8081	CR_06000W_A	R	1.24468	0.315771	0.000214724	5.66914e-06	Promoter (<=1kb)	0
	orf19.10935	C6_01550C_A	6	0.732844	-0.448422	0.000221725	5.8685e-06	Promoter (<=1kb)	-399
	orf19.12282	C1_09550W_A	1	1.26293	0.336775	0.00022385	5.93941e-06	Promoter (<=1kb)	-566
	orf19.11126	C6_00810C_A	6	1.2313	0.300184	0.00022712	6.04106e-06	Promoter (<=1kb)	21
PRP22	orf19.11516	C5_05370C_A	5	1.2691	0.343803	0.000234229	6.24548e-06	Promoter (1-2kb)	1115
TRI1	orf19.13434	C1_00910W_A	1	1.25575	0.328548	0.00023612	6.31137e-06	Promoter (<=1kb)	-157
HET1	IPF5726.1	C6_00100C_A	6	1.3019	0.380618	0.000237698	6.36912e-06	Promoter (<=1kb)	242
PTP1	orf19.13722	CR_08070W_A	R	1.27648	0.352174	0.000241072	6.47533e-06	Promoter (<=1kb)	67
SEC6	orf19.12918	C3_00110C_A	3	1.29377	0.371585	0.000241153	6.49332e-06	Promoter (<=1kb)	805
RET2	orf19.11711	C5_02300C_A	5	1.24021	0.310589	0.000241582	6.52068e-06	Promoter (<=1kb)	535
PGA48	orf6.5514	C6_00160W_A	6	1.29457	0.372468	0.000242528	6.56211e-06	Promoter (<=1kb)	47
ZDS1	orf19.11304	C4_04580W_A	4	1.32056	0.401151	0.000246483	6.68528e-06	Promoter (2-3kb)	2362
PEX4	orf19.11524	C5_05430W_A	5	1.26783	0.342362	0.000248279	6.75024e-06	Promoter (<=1kb)	884
SEC14	orf19.8556	C5_00480C_A	5	1.28614	0.363043	0.000251364	6.85059e-06	Promoter (<=1kb)	842
MIS12	IPF349.1	CR_00080W_A	R	1.30485	0.383883	0.000252393	6.89518e-06	Promoter (<=1kb)	598
	orf19.13072	C6_03380W_A	6	0.722168	-0.469595	0.000255872	7.00698e-06	Promoter (<=1kb)	-313
PHM7	orf19.9716	C2_08140C_A	2	0.710325	-0.493448	0.000258296	7.09028e-06	Promoter (<=1kb)	-356
	IPF28003.1	C6_03070C_A	6	1.22171	0.2889	0.00026863	7.39155e-06	Promoter (<=1kb)	926
PAL1	orf19.9226	C3_01890C_A	3	0.722037	-0.469856	0.000272439	7.51419e-06	Promoter (<=1kb)	-356
SEC13	orf19.7948	C3_03170W_A	3	1.23009	0.298765	0.000273946	7.57371e-06	Promoter (<=1kb)	145
HWP2	orf19.10888	C4_03510C_A	4	1.21185	0.277209	0.000293525	8.14499e-06	Promoter (<=1kb)	283
tH(GUG)1	tH(GUG)1.2	CR_05070W_A	R	0.716056	-0.481856	0.000293525	8.15347e-06	Promoter (1-2kb)	-1150
	orf19.10559	C1_03400W_A	1	0.740824	-0.432797	0.000296529	8.25635e-06	Promoter (<=1kb)	-454
	orf19.10802	C1_01040W_A	1	1.25733	0.330363	0.000297618	8.30616e-06	Promoter (<=1kb)	80
ARD	ARDH	C6_00150W_A	6	1.24172	0.312336	0.000297808	8.33097e-06	Promoter (<=1kb)	22
	orf19.14097	C3_06950W_A	3	0.751309	-0.412522	0.000301175	8.44982e-06	Promoter (2-3kb)	-2755
DEF1	IPF946.1	CR_09880W_A	R	1.22041	0.287363	0.000301175	8.46463e-06	Promoter (1-2kb)	1211
MOH1	orf19.10876	C4_03430W_A	4	1.27521	0.350731	0.00030498	8.59388e-06	Promoter (<=1kb)	-870
APN1	IPF2448.1	C3_06430W_A	3	0.733373	-0.447382	0.00030498	8.61609e-06	Promoter (<=1kb)	-66
GOR1	orf19.10506	C1_02980W_A	1	1.246	0.317303	0.00030498	8.63151e-06	Promoter (<=1kb)	188
MUP1	orf19.12745	C1_11870W_A	1	0.725975	-0.462009	0.000307914	8.73473e-06	Promoter (<=1kb)	-293
RCA1	orf19.13521	C1_00080C_A	1	1.31628	0.396462	0.000310386	8.82898e-06	Promoter (<=1kb)	0
	orf19.10186	C4_03190W_A	4	1.28402	0.360667	0.000310386	8.8455e-06	Promoter (<=1kb)	372
	IPF21764.1	C3_00190W_A	3	1.2671	0.341527	0.00031657	9.04248e-06	Promoter (<=1kb)	141
	orf19.11199	CR_07850W_A	R	1.29051	0.36794	0.00031975	9.1711e-06	Promoter (<=1kb)	0
YOX1	IPF2351.1	C7_00970C_A	7	1.29063	0.368071	0.00031975	9.19156e-06	Promoter (<=1kb)	-625
	orf19.11350	CR_06140W_A	R	0.719759	-0.474414	0.00031975	9.19616e-06	Distal Intergenic	-3611
	orf19.13456	C1_00700W_A	1	0.71612	-0.481726	0.000322689	9.30183e-06	Promoter (<=1kb)	-110
TEC1	orf19.13329	C3_04530C_A	3	0.752563	-0.410116	0.000330765	9.55631e-06	Promoter (2-3kb)	-2579
MYO1	orf19.13673	C5_01650C_A	5	1.36367	0.447499	0.000332043	9.61497e-06	Promoter (2-3kb)	-2429
SEF2	orf19.9482	C5_01400W_A	5	0.723433	-0.467069	0.000342684	9.94556e-06	Promoter (<=1kb)	-264
	IPF5621.1	C7_00120W_A	7	1.24139	0.311961	0.000344292	1.00148e-05	Promoter (<=1kb)	-94
SOG2	orf19.11928	C1_07190W_A	1	1.26707	0.341494	0.000345266	1.00657e-05	Promoter (<=1kb)	738
HSP78	orf19.8501	C2_03390C_A	2	1.32149	0.402166	0.000351125	1.02595e-05	Exon (XM_715916.2/CAALFM_C203380WA, exon 1 of 1)	3148
UFE1	orf6.8041	C7_04270C_A	7	1.2932	0.370944	0.000352395	1.03427e-05	Promoter (1-2kb)	1440
EPL1	IPF355.1	CR_00100C_A	R	1.29483	0.372761	0.000352395	1.03428e-05	Promoter (<=1kb)	340
PEX6	orf19.11057	C2_05440W_A	2	0.750048	-0.414946	0.000355892	1.04688e-05	Promoter (<=1kb)	-95
	orf19.10952	C6_01360W_A	6	0.72479	-0.464364	0.000356137	1.04993e-05	Promoter (<=1kb)	-492
	orf19.13692	CR_04770C_A	R	0.719447	-0.47504	0.000356522	1.0534e-05	Promoter (<=1kb)	-173
	orf19.12914	C3_00130C_A	3	1.32546	0.406494	0.000358006	1.06013e-05	Promoter (<=1kb)	-171
TIF35	IPF842.1	C1_14260C_A	1	1.24433	0.315371	0.00036627	1.087e-05	Promoter (<=1kb)	243
	orf19.8229	CR_08000C_A	R	1.25267	0.325012	0.00036952	1.09907e-05	Promoter (<=1kb)	76
	orf19.13761	CR_08350W_A	R	1.24507	0.316232	0.000372582	1.11062e-05	Promoter (<=1kb)	-448
STD1	IPF3426.1	C3_07790W_A	3	1.22038	0.287336	0.000377178	1.12679e-05	Promoter (<=1kb)	0
ZCF31	orf19.13345	C3_04640W_A	3	1.21712	0.283476	0.000389445	1.16599e-05	Promoter (<=1kb)	0
	orf19.3264.1	CR_00910W_A	R	0.737022	-0.440221	0.000395115	1.18756e-05	Promoter (<=1kb)	-289
FUN31	IPF2894.1	C3_06620W_A	3	1.25225	0.324525	0.000395115	1.18918e-05	Promoter (<=1kb)	-259
RHR2	orf19.12892	C3_00320W_A	3	1.30119	0.37983	0.000395115	1.19073e-05	Promoter (<=1kb)	426
	orf19.10242	C4_02700W_A	4	1.3233	0.404143	0.000402864	1.21672e-05	Promoter (<=1kb)	-512
	orf19.12372	C1_10350C_A	1	1.224	0.2916	0.000404251	1.22356e-05	Promoter (<=1kb)	111
HWP1	orf19.8901	C4_03570W_A	4	0.728566	-0.456869	0.000415512	1.26036e-05	Promoter (1-2kb)	-1241
RSC8	IPF848.1	C1_14240W_A	1	1.24274	0.313524	0.000416005	1.26522e-05	Promoter (1-2kb)	1975
SSN6	orf19.14090	C3_07020W_A	3	1.20242	0.265937	0.000416005	1.26731e-05	Promoter (1-2kb)	1441
COX6	IPF26503.1	C2_03470C_A	2	0.753081	-0.409124	0.000422803	1.29079e-05	Promoter (<=1kb)	-302
PGA4	orf19.11518	C5_05390C_A	5	1.27604	0.351669	0.000424453	1.29861e-05	Promoter (1-2kb)	1007
PGA48	orf6.5514	C6_00160W_A	6	1.27995	0.356092	0.000427428	1.31133e-05	Promoter (<=1kb)	396
RPL2	IPF11739.1	C1_11060C_A	1	1.23598	0.305657	0.000427428	1.3155e-05	Promoter (<=1kb)	455
ADAEC	orf19.8487	C2_03520C_A	2	0.731518	-0.451034	0.000427428	1.31659e-05	Promoter (<=1kb)	-629
	orf19.8924	C7_03310W_A	7	1.23254	0.301635	0.000427428	1.31891e-05	Promoter (<=1kb)	-164
TSA1B	IPF18075.2	C3_06330W_A	3	1.23244	0.301522	0.000438982	1.35744e-05	Promoter (1-2kb)	-1825
CFL5	orf19.9486	C5_01380W_A	5	0.740853	-0.432741	0.00044495	1.38151e-05	Promoter (1-2kb)	-1225
	orf19.9103	C2_02110C_A	2	1.28325	0.359804	0.00044495	1.38172e-05	Promoter (1-2kb)	1261
DOA10	orf19.12642	C7_02860C_A	7	0.727966	-0.458056	0.000449969	1.40026e-05	Promoter (<=1kb)	-104
GIT3	orf19.9535	C5_00880C_A	5	0.793083	-0.334456	0.000453586	1.41448e-05	Promoter (1-2kb)	-1160
	orf19.8780	C6_00290W_A	6	1.23447	0.303893	0.000459894	1.43717e-05	Promoter (1-2kb)	1371
SNF7	orf19.13461	C1_00650C_A	1	0.722325	-0.469279	0.000460177	1.44107e-05	Promoter (<=1kb)	-386
PGA54	orf19.10200	C4_03070W_A	4	1.20991	0.274905	0.000460714	1.44796e-05	Promoter (<=1kb)	0
	orf19.10731	C5_03920C_A	5	1.25521	0.327929	0.000460714	1.44879e-05	Promoter (<=1kb)	-112
PSD1	orf19.13466	C1_00610W_A	1	1.33606	0.417986	0.000463375	1.46019e-05	Promoter (1-2kb)	-1409
	orf19.12671	C2_05810W_A	2	1.21838	0.28496	0.000481106	1.51921e-05	Promoter (<=1kb)	759
	orf19.11514	C5_05360C_A	5	1.2284	0.296785	0.000485772	1.53713e-05	Promoter (1-2kb)	-1141
MEP2	orf19.13117	C4_00430W_A	4	1.24384	0.314797	0.000486832	1.54368e-05	Promoter (<=1kb)	0
	orf19.8736	C1_11740W_A	1	1.28466	0.36139	0.000488254	1.55138e-05	Promoter (1-2kb)	-1762
	orf19.7836	C2_08990C_A	2	1.26074	0.334271	0.000488746	1.55703e-05	Promoter (<=1kb)	232
MED15	orf19.12571	C1_08270C_A	1	1.24902	0.320798	0.000488746	1.55935e-05	Promoter (<=1kb)	419
	IPF468.1	C7_00630C_A	7	0.775554	-0.3667	0.000509541	1.62904e-05	Distal Intergenic	-4396
	IPF26884.1	C1_05250W_A	1	1.24561	0.316857	0.000513973	1.64657e-05	Promoter (<=1kb)	50
KEL1	orf19.13511	C1_00140W_A	1	1.24106	0.311573	0.000522187	1.67631e-05	Promoter (1-2kb)	1301
NPL3	IPF837.1	C1_14280C_A	1	1.23301	0.302189	0.000530079	1.70512e-05	Promoter (<=1kb)	412
TIM44	orf19.12899	C3_00250C_A	3	1.25429	0.326865	0.00053039	1.70959e-05	Promoter (<=1kb)	203
BAT21	orf19.8417	C2_04230W_A	2	1.23732	0.307221	0.000533412	1.72283e-05	Promoter (<=1kb)	490
	orf19.12736	C1_11940C_A	1	1.24287	0.31367	0.000536692	1.73881e-05	Promoter (2-3kb)	2008
	CA6201	C2_06850W_A	2	0.764673	-0.387084	0.000536692	1.74045e-05	Promoter (1-2kb)	1005
	orf19.9520	C5_01070C_A	5	0.770485	-0.376161	0.000552784	1.79626e-05	Promoter (<=1kb)	-530
TRK1	orf19.8233	CR_07960C_A	R	1.29203	0.36964	0.00056049	1.82671e-05	Promoter (1-2kb)	1308
PGA59	orf19.10283	C4_02370C_A	4	1.23036	0.299075	0.00056049	1.82864e-05	Promoter (<=1kb)	7
TYE7	orf19.12407	C1_13140C_A	1	0.776333	-0.365253	0.000561852	1.83791e-05	Promoter (<=1kb)	-409
SEC18	orf19.12460	C1_13580W_A	1	0.747854	-0.419172	0.000561852	1.84045e-05	Promoter (1-2kb)	-1492
	orf19.9466	C2_00110W_A	2	1.26411	0.338124	0.000562257	1.84546e-05	Promoter (<=1kb)	7
	orf19.12081	C4_01820C_A	4	1.28537	0.362182	0.000563461	1.85552e-05	Promoter (<=1kb)	988
	IPF19817.1	C3_06440W_A	3	1.21762	0.284068	0.000563461	1.85679e-05	Promoter (<=1kb)	822
	orf19.9818	C2_07220W_A	2	1.24387	0.314831	0.000564899	1.86523e-05	Promoter (1-2kb)	1167
MAL2	IPF4942.1	CR_10790W_A	R	1.27257	0.347741	0.000573342	1.89918e-05	Promoter (<=1kb)	987
CHO2	orf19.7802	CR_02540W_A	R	1.27722	0.353012	0.000573342	1.90062e-05	Promoter (1-2kb)	-1367
	snR44c	C2_09540W_A	2	1.35459	0.437861	0.000577429	1.91795e-05	Promoter (<=1kb)	-955
MDM34	orf19.9385	C1_06230C_A	1	0.788448	-0.342912	0.000594519	1.97861e-05	Promoter (<=1kb)	-433
ENA21	orf19.12637	C7_02910W_A	7	0.796677	-0.327934	0.000604451	2.01563e-05	Promoter (<=1kb)	-830
COX15	orf19.11140	C6_00720C_A	6	0.76196	-0.392213	0.000618276	2.06881e-05	Promoter (<=1kb)	-104
TKL1	orf19.12578	C1_08320W_A	1	1.24005	0.310394	0.000618276	2.06983e-05	Promoter (1-2kb)	1114
GAL10	orf19.11156	C1_02150W_A	1	0.761296	-0.393471	0.000624457	2.09462e-05	Promoter (<=1kb)	-321
KNS1	orf19.12446	C1_13470W_A	1	1.28024	0.356409	0.000626676	2.10616e-05	Promoter (<=1kb)	-983
	orf19.11734	C5_02480W_A	5	1.25676	0.329711	0.000634731	2.13739e-05	Promoter (<=1kb)	651
	orf19.10186	C4_03190W_A	4	1.27115	0.34613	0.000637954	2.15242e-05	Promoter (<=1kb)	723
RNR22	orf19.9424	C2_07570W_A	2	1.27787	0.353736	0.00064268	2.17258e-05	Promoter (1-2kb)	-1337
HSP70	orf19.12447	C1_13480W_A	1	1.28814	0.365292	0.000645831	2.18746e-05	Promoter (1-2kb)	1807
	orf6.8156	C1_14410W_A	1	1.30144	0.380108	0.000647925	2.1988e-05	Promoter (<=1kb)	-390
INO2	IPF333.1	CR_00050W_A	R	1.25494	0.327614	0.000649322	2.20905e-05	Promoter (<=1kb)	455
MMS21	IPF2657.1	C3_06200C_A	3	0.755236	-0.405	0.000649322	2.21205e-05	Promoter (2-3kb)	2322
	orf19.5365.1	C2_10830W_A	2	1.26967	0.344454	0.00065361	2.23094e-05	Promoter (<=1kb)	0
PEP8	orf19.14189	C3_03880C_A	3	0.766825	-0.383031	0.000653671	2.23543e-05	Promoter (<=1kb)	-160
	orf19.11206	CR_02430C_A	R	1.21312	0.278719	0.000654929	2.24402e-05	Promoter (<=1kb)	134
CTR1	orf19.11130	C6_00790C_A	6	0.749446	-0.416103	0.000666928	2.28951e-05	Promoter (<=1kb)	-315
MAL2	IPF4942.1	CR_10790W_A	R	1.25801	0.331141	0.000669919	2.30555e-05	Promoter (<=1kb)	56
GAR1	orf19.8757	C1_11550W_A	1	1.26671	0.341083	0.000669919	2.30855e-05	Promoter (<=1kb)	364
	orf19.12828	C2_10850C_A	2	1.28703	0.36405	0.000671841	2.34348e-05	Promoter (1-2kb)	1728
NAG6	orf19.9698	C6_04570W_A	6	1.26883	0.343502	0.000671841	2.33658e-05	Promoter (<=1kb)	260
YHB5	orf19.11195	CR_07810W_A	R	0.748067	-0.418761	0.000671841	2.32623e-05	Promoter (1-2kb)	-1543
HIP1	orf19.10706	C5_01800C_A	5	0.736188	-0.441853	0.000671841	2.33838e-05	Promoter (1-2kb)	-1463
	IPF2997.1	C3_05450C_A	3	0.731115	-0.451829	0.000671841	2.33847e-05	Promoter (<=1kb)	-389
	orf19.8564	C5_00400C_A	5	0.764334	-0.387726	0.000671841	2.3406e-05	Promoter (<=1kb)	-325
GPC1	orf19.8603	C1_10460W_A	1	1.3347	0.416514	0.000671841	2.34598e-05	Promoter (<=1kb)	0
PKC1	orf19.13322	C3_04470W_A	3	1.26686	0.341261	0.000673927	2.359e-05	Promoter (<=1kb)	908
SIM1	orf19.12499	C1_13940W_A	1	1.2042	0.268077	0.000673927	2.3621e-05	Promoter (<=1kb)	33
MNL1	orf19.13540	CR_07450C_A	R	1.25685	0.329812	0.00067443	2.36828e-05	Promoter (<=1kb)	897
	orf19.13428	C3_05280C_A	3	0.783577	-0.351853	0.000676378	2.37955e-05	Promoter (<=1kb)	-802
GNP3	IPF937.1	CR_09910W_A	R	1.27457	0.350008	0.000680177	2.39737e-05	Promoter (<=1kb)	201
SCS7	orf19.11303	C4_04590W_A	4	1.28237	0.358818	0.000680721	2.40375e-05	Promoter (2-3kb)	-2547
RBT5	orf19.13081	C4_00130W_A	4	1.2781	0.354003	0.000691985	2.44806e-05	Promoter (1-2kb)	1090
AAF1	CAD1	C3_06470W_A	3	1.24062	0.311059	0.000696475	2.46851e-05	Promoter (<=1kb)	537
ADH1	orf19.11480	C5_05050W_A	5	1.21394	0.279703	0.00069688	2.47451e-05	Promoter (<=1kb)	43
ZDS1	orf19.11304	C4_04580W_A	4	1.31129	0.39099	0.000701204	2.49446e-05	Promoter (1-2kb)	1290
	orf19.10453	C1_02470W_A	1	0.730833	-0.452385	0.00070793	2.52302e-05	Promoter (<=1kb)	-172
FGR47	orf19.10933	C6_01570C_A	6	1.32724	0.408424	0.000711019	2.53869e-05	Promoter (<=1kb)	-293
	orf19.13133	C6_03460W_A	6	1.20365	0.267412	0.00073004	2.61139e-05	Promoter (2-3kb)	2426
ACO2	orf19.13953	CR_05790C_A	R	1.23077	0.299565	0.00073113	2.62007e-05	Promoter (<=1kb)	528
	IPF4955.1	CR_10830C_A	R	1.27587	0.351481	0.000744526	2.67783e-05	Promoter (<=1kb)	-285
HAP41	orf19.8359	C4_05110C_A	4	1.24054	0.310966	0.000744526	2.67331e-05	Promoter (1-2kb)	-1177
CAP4	orf19.8480	C2_03590C_A	2	0.738734	-0.436872	0.000744712	2.68338e-05	Promoter (<=1kb)	-311
PRN1	orf19.10004	C1_05840W_A	1	0.762537	-0.391121	0.000752168	2.7169e-05	Promoter (<=1kb)	-241
	calb_CGOB_00017	C5_03440W_A	5	0.797198	-0.32699	0.000752168	2.7201e-05	Promoter (1-2kb)	-1366
	orf19.8681	C6_04230W_A	6	1.21776	0.284227	0.000765833	2.77454e-05	Promoter (<=1kb)	324
RIM101	orf6.8147	C1_14340C_A	1	1.25037	0.322351	0.000777429	2.82674e-05	Promoter (<=1kb)	41
MHP1	orf19.13942	CR_05920C_A	R	1.24258	0.313335	0.000777429	2.82258e-05	Promoter (1-2kb)	1125
APM1	orf19.11519	C5_05400W_A	5	1.25721	0.330231	0.000781329	2.84604e-05	Promoter (<=1kb)	916
	orf19.8410	C2_04280W_A	2	1.2909	0.368382	0.000783585	2.85939e-05	Promoter (1-2kb)	-1073
	orf19.5288.1	CR_05330W_A	R	0.778382	-0.36145	0.000790765	2.89077e-05	Promoter (<=1kb)	208
YVC1	orf19.9754	C2_07730W_A	2	1.28245	0.358906	0.000794049	2.90827e-05	Promoter (<=1kb)	480
FOX2	IPF19113.1	C3_00810C_A	3	0.797121	-0.32713	0.000794049	2.91318e-05	Promoter (<=1kb)	-294
RBF1	orf19.13004	C6_02840C_A	6	1.23583	0.305483	0.000816381	3.00046e-05	Promoter (<=1kb)	60
TRP1	IPF21091.1	C1_00120C_A	1	1.27635	0.352026	0.000817528	3.01804e-05	Promoter (<=1kb)	833
SPE1	orf19.13453	C1_00740C_A	1	0.738993	-0.436368	0.000817528	3.02061e-05	Promoter (<=1kb)	-456
SIZ1	orf19.10853	C1_01560W_A	1	1.25985	0.333254	0.000817528	3.02074e-05	Promoter (1-2kb)	1831
	orf19.11312	C4_04520W_A	4	1.23941	0.309652	0.000821692	3.04151e-05	Promoter (1-2kb)	1098
DES1	orf19.11530	C5_05480W_A	5	1.22098	0.288037	0.000822651	3.0585e-05	Promoter (<=1kb)	660
SEC10	orf19.10598	C4_07190W_A	4	1.26349	0.337409	0.000822651	3.05903e-05	Promoter (1-2kb)	1408
	orf19.14046	C3_07370W_A	3	0.748064	-0.418766	0.000822651	3.06123e-05	Promoter (<=1kb)	-543
RPM2	orf19.7710	C1_04950C_A	1	0.745307	-0.424094	0.000823649	3.07034e-05	Promoter (<=1kb)	-279
RMT2	orf19.8535	C5_00680W_A	5	0.738907	-0.436536	0.00083079	3.10744e-05	Promoter (1-2kb)	-1250
NCE102	orf19.13381	C3_04910C_A	3	0.77487	-0.367974	0.00083079	3.10784e-05	Promoter (<=1kb)	-318
	orf19.14085	C3_07070C_A	3	1.24101	0.311518	0.000867199	3.24972e-05	Promoter (<=1kb)	-290
CLG1	orf19.13565	CR_07240C_A	R	1.27152	0.346554	0.00087453	3.28293e-05	Promoter (1-2kb)	-1692
	orf19.13798	CR_08650C_A	R	1.1891	0.249873	0.000877761	3.3036e-05	Promoter (<=1kb)	0
	orf19.9684	C6_04510C_A	6	1.21385	0.279589	0.000877761	3.30655e-05	Promoter (<=1kb)	0
RPC11	orf19.12820	C2_10770W_A	2	1.2881	0.36525	0.000880143	3.32129e-05	Promoter (<=1kb)	116
ECM21	orf19.12352	C1_10180C_A	1	1.24735	0.318865	0.000888276	3.35781e-05	Promoter (<=1kb)	-491
	orf19.13851	C7_02170C_A	7	1.21817	0.284712	0.000890429	3.37177e-05	Promoter (<=1kb)	0
	snR78	C4_01640C_A	4	0.746403	-0.421973	0.000906407	3.44048e-05	Promoter (<=1kb)	-138
	orf19.12590	C7_03280C_A	7	1.19189	0.253247	0.000906407	3.44416e-05	Promoter (1-2kb)	-1671
FBP1	IPF3435.1	C3_07830W_A	3	1.22856	0.296964	0.000929244	3.53702e-05	Promoter (<=1kb)	-73
MUQ1	orf19.9655	C2_00260C_A	2	1.23496	0.304466	0.000929937	3.54575e-05	Promoter (<=1kb)	111
SRB8	orf19.11252	C4_05090C_A	4	1.26238	0.336145	0.000950068	3.64118e-05	Promoter (<=1kb)	-415
	orf19.9907	C7_02610C_A	7	1.19027	0.251289	0.000950068	3.63527e-05	Promoter (<=1kb)	0
SRB1	VIG9	C3_07950C_A	3	1.29865	0.377011	0.000950068	3.63698e-05	Promoter (<=1kb)	332
	orf19.9696	C6_04550C_A	6	1.2648	0.338908	0.000960924	3.68908e-05	Promoter (<=1kb)	498
SWI1	orf19.13102	C4_00300C_A	4	1.26185	0.335542	0.000973491	3.7437e-05	Promoter (<=1kb)	929
	orf19.8776	C6_00260W_A	6	1.27003	0.344861	0.000980104	3.78103e-05	Promoter (<=1kb)	0
FAD2	orf19.7765	C6_01110W_A	6	0.750713	-0.413667	0.000980104	3.78198e-05	Promoter (<=1kb)	-688
	CA6175	C1_05190C_A	1	0.742166	-0.430185	0.000987774	3.81805e-05	Promoter (<=1kb)	14
CSA1	orf6.8439	C7_00090C_A	7	1.2433	0.314178	0.000996994	3.86771e-05	Promoter (1-2kb)	1297
	IPF5653.1	C7_00030W_A	7	1.28898	0.366231	0.000996994	3.87253e-05	Promoter (<=1kb)	12
PEX5	orf19.13085	C4_00150C_A	4	1.23585	0.305501	0.000996994	3.87871e-05	Promoter (<=1kb)	274
SRR1	orf19.13265	CR_05610C_A	R	0.761175	-0.3937	0.000996994	3.88064e-05	Promoter (1-2kb)	-1209
	orf19.12829	C2_10860C_A	2	1.24141	0.311975	0.000996994	3.88635e-05	Promoter (<=1kb)	184
MDJ1	IPF2305.2	C5_03600W_A	5	1.24707	0.318545	0.0010007	3.90733e-05	Promoter (<=1kb)	632
RHA1	orf19.9172	C2_09460C_A	2	1.22915	0.297658	0.00103104	4.03256e-05	Promoter (<=1kb)	492
TMA19	orf19.10778	CR_00860C_A	R	1.22914	0.297647	0.00103308	4.04732e-05	Promoter (<=1kb)	28
GPD2	orf19.8310	C6_02010C_A	6	1.23843	0.308513	0.00109504	4.30063e-05	Promoter (<=1kb)	395
RIM8	orf19.13510	C1_00150C_A	1	1.24747	0.319002	0.00109504	4.30439e-05	Promoter (1-2kb)	1324
	orf19.9065	C2_01760C_A	2	0.739303	-0.435762	0.0010962	4.3204e-05	Distal Intergenic	3738
NUC2	orf19.13884	C7_01900W_A	7	1.26205	0.335767	0.0010962	4.32333e-05	Promoter (<=1kb)	33
RPS7A	orf19.9267	C3_01490W_A	3	1.22487	0.292628	0.00110564	4.36781e-05	Promoter (<=1kb)	865
	IPF21744.1	C3_00120W_A	3	1.29052	0.367952	0.00112988	4.47094e-05	Promoter (<=1kb)	85
	IPF21760.1	C3_00230C_A	3	1.2454	0.316607	0.0011319	4.49152e-05	Promoter (<=1kb)	57
JEM1	orf19.11074	C2_08790W_A	2	1.291	0.368487	0.0011319	4.49522e-05	Promoter (1-2kb)	1618
	orf19.12818	C2_10760C_A	2	1.24141	0.311979	0.0011319	4.50852e-05	Promoter (<=1kb)	357
PIL1	orf19.8400	C1_04680W_A	1	0.801103	-0.31994	0.0011319	4.50862e-05	Promoter (<=1kb)	-602
	orf19.8736	C1_11740W_A	1	1.24662	0.318022	0.00114134	4.5537e-05	Promoter (<=1kb)	-481
	orf19.12309	C1_09810W_A	1	1.23556	0.305162	0.00115304	4.60792e-05	Promoter (<=1kb)	26
RDH54	orf19.12827	C2_10840W_A	2	1.2172	0.283567	0.00116341	4.65699e-05	Promoter (<=1kb)	224
PHO89	orf19.12068	C4_01940W_A	4	1.24589	0.317173	0.00116478	4.67011e-05	Promoter (<=1kb)	138
	IPF563.1	C7_00200W_A	7	1.29617	0.374251	0.00116952	4.69678e-05	Promoter (<=1kb)	768
tG(GCC)4	tG(GCC)4.2	C4_00930W_A	4	0.769384	-0.378224	0.00117044	4.7103e-05	Promoter (<=1kb)	-127
	orf19.11278	C4_04820C_A	4	0.740722	-0.432996	0.00117044	4.7177e-05	Promoter (<=1kb)	-160
RVS161	IPF5657.1	C7_00020C_A	7	1.2499	0.321812	0.00117044	4.72348e-05	Promoter (<=1kb)	24
CAN2	orf19.7758	C6_01060C_A	6	0.750377	-0.414313	0.00118766	4.80074e-05	Promoter (<=1kb)	-281
	orf19.13736	CR_08190W_A	R	1.24015	0.31051	0.00118832	4.8112e-05	Promoter (1-2kb)	1320
HYR1	orf19.12440	C1_13450W_A	1	1.2055	0.26963	0.00118969	4.82455e-05	Promoter (1-2kb)	1971
MRPL8	orf19.13548	CR_07390C_A	R	1.245	0.316148	0.00119007	4.83386e-05	Promoter (<=1kb)	-663
PFK2	orf19.13893	C7_01800C_A	7	1.26901	0.3437	0.00119113	4.84601e-05	Promoter (<=1kb)	982
	IPF20842.1	CR_04750W_A	R	0.752178	-0.410854	0.00120726	4.9195e-05	Promoter (<=1kb)	-118
	orf19.12893	C3_00310C_A	3	1.27942	0.355492	0.00121479	4.95816e-05	Promoter (<=1kb)	152
ALS4	IPF13009.2	C6_04130C_A	6	0.803137	-0.316282	0.00122916	5.02487e-05	Promoter (1-2kb)	-1458
	IPF21763.1	C3_00150W_A	3	1.32046	0.401039	0.00123789	5.07625e-05	Promoter (<=1kb)	252
	orf19.10216	C4_02930W_A	4	1.2388	0.308947	0.00123789	5.07679e-05	Promoter (<=1kb)	-707
	IPF538.1	C7_00310C_A	7	1.21574	0.281833	0.00124178	5.10089e-05	Promoter (<=1kb)	171
TRK1	orf19.8233	CR_07960C_A	R	1.2261	0.294078	0.00124728	5.1398e-05	Promoter (<=1kb)	477
	orf19.9765	C2_08260W_A	2	1.19812	0.260775	0.00124728	5.13188e-05	Promoter (1-2kb)	-1856
	orf19.8978	C2_09560C_A	2	0.759268	-0.397318	0.00125606	5.1842e-05	Promoter (<=1kb)	-103
PRX1	orf19.12647	C7_02810W_A	7	1.23186	0.300841	0.0012977	5.37306e-05	Promoter (<=1kb)	388
	IPF4949.1	CR_10800C_A	R	1.28336	0.359931	0.0012977	5.36527e-05	Promoter (1-2kb)	1002
	orf19.9359	C4_05350W_A	4	1.26101	0.334582	0.00130502	5.41194e-05	Promoter (<=1kb)	887
ALS2	orf19.8699	C6_04380W_A	6	1.34567	0.42832	0.00131816	5.47998e-05	Exon (XM_707553.2/CAALFM_C604380WA, exon 1 of 1)	3441
ERG5	orf19.12645	C7_02840C_A	7	0.746974	-0.42087	0.00131816	5.4837e-05	Promoter (<=1kb)	-159
KRE9	orf19.13283	C3_04180W_A	3	1.19631	0.258592	0.00132697	5.52903e-05	Promoter (<=1kb)	75
	orf19.9818	C2_07220W_A	2	1.29043	0.367854	0.0013431	5.60506e-05	Promoter (<=1kb)	676
BCR1	orf19.8342	CR_06440C_A	R	1.29479	0.372716	0.00136368	5.69986e-05	Promoter (1-2kb)	-1035
GAP1	orf19.11780	C5_02790C_A	5	1.27694	0.352693	0.00136671	5.73046e-05	Promoter (<=1kb)	252
	IPF13996.1	C1_14550C_A	1	1.20541	0.269529	0.00136671	5.72551e-05	Promoter (<=1kb)	-361
ERG251	orf19.12101	C4_01530C_A	4	0.80117	-0.31982	0.00137336	5.7673e-05	Promoter (<=1kb)	-379
	orf19.8910	C7_03460W_A	7	1.23042	0.299151	0.00139469	5.86605e-05	Promoter (<=1kb)	-651
	orf19.11272	C4_04870C_A	4	1.20165	0.265018	0.00140414	5.91496e-05	Promoter (<=1kb)	141
	orf19.8300	C1_11200W_A	1	1.21454	0.280405	0.0014292	6.0299e-05	Exon (XM_708808.2/CAALFM_C111200WA, exon 1 of 1)	4269
	orf19.5079.1	C1_08080C_A	1	1.2408	0.311273	0.00143291	6.06415e-05	Promoter (<=1kb)	-420
UME6	orf19.9381	C1_06280C_A	1	0.746644	-0.421508	0.00143291	6.06433e-05	Distal Intergenic	-4799
POS5	orf19.14092	C3_07010W_A	3	1.24337	0.31425	0.00143766	6.09387e-05	Promoter (1-2kb)	1257
	orf19.14082	C3_07100C_A	3	1.23247	0.301547	0.00143937	6.11052e-05	Promoter (1-2kb)	1127
	orf19.12812	C2_10720C_A	2	1.22236	0.289669	0.00144241	6.13289e-05	Promoter (<=1kb)	13
FAB1	orf19.9088	C2_01990C_A	2	1.2088	0.273579	0.00145058	6.17713e-05	Promoter (2-3kb)	2610
	orf19.8766	C6_00170C_A	6	1.27313	0.348376	0.00146712	6.25717e-05	Promoter (<=1kb)	615
	orf19.11302	C4_04600C_A	4	0.761572	-0.392948	0.0014722	6.28849e-05	Distal Intergenic	-3184
	orf19.13771	CR_08440W_A	R	1.20355	0.2673	0.00147745	6.32057e-05	Promoter (1-2kb)	1103
	IPF5644.1	C7_00070C_A	7	1.23251	0.301605	0.00149201	6.39266e-05	Promoter (<=1kb)	-296
CPH1	orf19.11912	C1_07370C_A	1	1.21884	0.285511	0.00149699	6.42385e-05	Promoter (<=1kb)	502
	orf19.8293	C1_11250W_A	1	1.23132	0.300211	0.00149699	6.43359e-05	Promoter (<=1kb)	276
SSN3	orf19.8413	C2_04260W_A	2	0.746038	-0.42268	0.00149892	6.45172e-05	Promoter (<=1kb)	-77
SLC1	orf19.7881	C3_02600C_A	3	1.26643	0.34077	0.0015077	6.49941e-05	Promoter (<=1kb)	-309
	IPF1899.2	C7_04310C_A	7	1.26974	0.344529	0.00151094	6.53315e-05	Promoter (<=1kb)	403
	orf19.8224	CR_08040W_A	R	1.21798	0.284496	0.00151094	6.53063e-05	Promoter (<=1kb)	139
MTR2	IPF21880.1	C2_10640C_A	2	1.22756	0.295796	0.00151269	6.55063e-05	Promoter (<=1kb)	767
CDR1	orf19.13421	C3_05220W_A	3	0.806004	-0.311141	0.00151936	6.58948e-05	Promoter (<=1kb)	-852
	orf19.8300	C1_11200W_A	1	1.24555	0.316784	0.00153214	6.65494e-05	Promoter (1-2kb)	1574
	orf19.2633.1	CR_07740W_A	R	1.25462	0.327253	0.00154334	6.71683e-05	Promoter (<=1kb)	-787
	IPF23078.1	C4_00500W_A	4	1.32406	0.40497	0.00154334	6.72381e-05	Promoter (<=1kb)	-685
NOC4	orf19.9458	C2_07340W_A	2	1.2649	0.339022	0.00155302	6.77615e-05	Promoter (2-3kb)	-2029
	orf19.13269	CR_05550C_A	R	1.25061	0.322637	0.00155938	6.82198e-05	Promoter (1-2kb)	1419
HAP43	orf19.8298	C1_11210C_A	1	1.26809	0.342657	0.00155938	6.82989e-05	Exon (XM_708808.2/CAALFM_C111200WA, exon 1 of 1)	4258
	orf19.10806	C1_01080W_A	1	0.760006	-0.395917	0.00155938	6.83454e-05	Promoter (<=1kb)	-52
NAG1	orf19.9703	C6_04590C_A	6	1.26215	0.335886	0.00158648	6.96373e-05	Promoter (1-2kb)	1007
KCS1	orf19.8622	CR_05260C_A	R	0.792487	-0.335541	0.00158832	6.9822e-05	Promoter (<=1kb)	0
	orf19.9709	C6_04650W_A	6	1.27479	0.35026	0.00160267	7.05579e-05	Promoter (2-3kb)	2772
MOB2	orf19.13465	C1_00620W_A	1	1.25685	0.329812	0.00160541	7.07836e-05	Promoter (<=1kb)	129
	orf19.12256	C1_09320C_A	1	0.829048	-0.270473	0.00162387	7.17258e-05	Promoter (<=1kb)	-291
SFP1	orf19.13374	C3_04860W_A	3	1.19533	0.257407	0.00162387	7.18144e-05	Promoter (<=1kb)	493
	orf19.8470	C2_03700W_A	2	0.752954	-0.409367	0.00162387	7.19165e-05	Promoter (1-2kb)	-1037
PUF3	orf19.9361	C4_05370W_A	4	1.25685	0.329811	0.00163259	7.24098e-05	Promoter (1-2kb)	1246
NSP1	orf19.8519	C2_03280W_A	2	1.21406	0.27984	0.00163354	7.25589e-05	Promoter (<=1kb)	96
	orf19.12113	C4_01420W_A	4	1.27248	0.347638	0.00166916	7.43591e-05	Promoter (1-2kb)	1685
	orf19.13150	C6_03600C_A	6	0.748084	-0.418728	0.00166916	7.4417e-05	Promoter (<=1kb)	-371
	orf19.9244	C3_01690W_A	3	1.21112	0.27634	0.00166916	7.44694e-05	Promoter (<=1kb)	-380
COF1	IPF26361.1	C5_00370W_A	5	0.76802	-0.380785	0.0016902	7.55878e-05	Promoter (<=1kb)	-68
CSC25	orf19.14188	C3_03890W_A	3	1.24147	0.312054	0.0016902	7.56293e-05	Promoter (<=1kb)	23
GIN4	orf19.8280	C1_11400C_A	1	0.752273	-0.410671	0.00169064	7.576e-05	Promoter (<=1kb)	-409
	orf19.11823	C5_03140C_A	5	1.23113	0.299983	0.00169543	7.60856e-05	Promoter (1-2kb)	1935
	orf19.9996	C1_05900W_A	1	1.26041	0.333898	0.0017026	7.65188e-05	Promoter (2-3kb)	2206
MNL1	orf19.13540	CR_07450C_A	R	1.24605	0.317359	0.00170422	7.67391e-05	Promoter (1-2kb)	1677
DUR3	orf19.8403	C1_04650W_A	1	1.20185	0.265263	0.00170422	7.68149e-05	Promoter (<=1kb)	823
	IPF5460.1	C5_00100C_A	5	1.24091	0.311399	0.00171123	7.72428e-05	Promoter (<=1kb)	59
CCC1	orf19.14210	C3_03710W_A	3	0.828471	-0.271477	0.00172109	7.78007e-05	Promoter (<=1kb)	-605
	orf19.10408	C4_06440C_A	4	0.749191	-0.416594	0.00172115	7.79379e-05	Promoter (<=1kb)	-68
PLB5	orf19.12568	C1_08230C_A	1	1.20662	0.270968	0.00172115	7.80293e-05	Promoter (<=1kb)	528
	orf19.10285	C4_02340W_A	4	0.756807	-0.402003	0.00172292	7.82222e-05	Promoter (<=1kb)	-156
CST5	orf19.9674	C6_04430W_A	6	1.2386	0.30871	0.0017273	7.85342e-05	Promoter (<=1kb)	0
GCD11	orf19.11699	C5_02170C_A	5	1.28843	0.365617	0.00174974	7.96692e-05	Promoter (<=1kb)	550
	orf19.12058	C4_02040W_A	4	0.754561	-0.406291	0.00177089	8.0792e-05	Promoter (<=1kb)	-101
	orf19.3223.1	CR_01300W_A	R	0.765145	-0.386196	0.00177089	8.09589e-05	Promoter (<=1kb)	-100
SPO7	orf19.14174	C2_05740W_A	2	0.751472	-0.412209	0.00177089	8.09819e-05	Promoter (<=1kb)	-310
	orf19.13250	C2_02770W_A	2	1.20528	0.269365	0.00177089	8.10962e-05	Promoter (<=1kb)	0
OCH1	IPF3324.1	C3_06090C_A	3	1.2349	0.3044	0.00178016	8.16373e-05	Promoter (1-2kb)	-1211
ALS1	orf19.13163	C6_03700W_A	6	0.753114	-0.409061	0.00178243	8.18581e-05	Promoter (1-2kb)	-1238
CHS1	orf19.12655	C7_02770W_A	7	1.24539	0.316595	0.00179456	8.25329e-05	Promoter (<=1kb)	839
	orf19.11745	C5_02560C_A	5	1.28147	0.357803	0.00180964	8.33448e-05	Promoter (<=1kb)	131
	orf19.9241	C3_01720C_A	3	0.753416	-0.408482	0.00181779	8.38392e-05	Promoter (<=1kb)	-77
NOG2	orf19.13154	C6_03640W_A	6	0.756324	-0.402923	0.00182801	8.44304e-05	Promoter (<=1kb)	-95
NOT5	orf19.12573	C1_08300W_A	1	1.18804	0.248587	0.00183553	8.48979e-05	Promoter (<=1kb)	691
	orf19.8596	C1_10410W_A	1	1.22511	0.292908	0.00184026	8.52376e-05	Promoter (1-2kb)	1174
RBF1	orf19.13004	C6_02840C_A	6	1.21765	0.284097	0.00186023	8.64219e-05	Promoter (1-2kb)	1041
BMT1	orf19.14074	C3_07180C_A	3	0.765953	-0.384672	0.00186023	8.65057e-05	Promoter (<=1kb)	-219
GPR1	orf19.9499	C5_01250W_A	5	1.22359	0.29112	0.00186023	8.66093e-05	Promoter (<=1kb)	0
COQ5	orf19.11061	C2_05470W_A	2	1.2309	0.299716	0.00186023	8.66497e-05	Promoter (<=1kb)	-718
VAC7	orf19.8985	C4_04370C_A	4	1.2352	0.304742	0.00186329	8.69145e-05	Promoter (<=1kb)	293
UBA4	orf19.9860	C1_10930C_A	1	1.19917	0.26204	0.0018682	8.72658e-05	Promoter (<=1kb)	181
RPL2	IPF11739.1	C1_11060C_A	1	1.24168	0.312299	0.00187965	8.79238e-05	Promoter (<=1kb)	-77
	IPF361.1	CR_00110W_A	R	1.27386	0.349208	0.00188601	8.8345e-05	Promoter (1-2kb)	1717
RFX2	orf19.12059	C4_02030W_A	4	1.20663	0.270984	0.00188757	8.85415e-05	Promoter (<=1kb)	13
	IPF1911.1	C7_04290W_A	7	1.27402	0.349383	0.00189057	8.88242e-05	Promoter (<=1kb)	56
	orf19.10181	C4_03290W_A	4	1.21215	0.277563	0.00189057	8.89303e-05	Promoter (<=1kb)	717
	IPF1928.2	C7_04240C_A	7	1.22701	0.29515	0.00190098	8.95445e-05	Promoter (<=1kb)	995
LEU3	orf19.11700	C5_02180C_A	5	1.25016	0.322108	0.00190813	9.01312e-05	Promoter (1-2kb)	1112
	orf19.13736	CR_08190W_A	R	1.22602	0.293986	0.00190813	9.00585e-05	Promoter (2-3kb)	2034
	orf19.13123	C4_00490W_A	4	1.24067	0.311123	0.0019172	9.06853e-05	Promoter (<=1kb)	-908
FCR1	orf19.14109	C3_06850W_A	3	0.767906	-0.380998	0.00192132	9.1006e-05	Distal Intergenic	-3067
EMC9	orf19.9463	C2_00120C_A	2	1.26925	0.343971	0.00192651	9.13777e-05	Promoter (<=1kb)	0
SSD1	orf19.11441	C5_04730C_A	5	1.19894	0.261756	0.0019368	9.19929e-05	Promoter (<=1kb)	206
HGT10	orf19.13176	C6_03790C_A	6	0.768266	-0.380322	0.00193908	9.22283e-05	Promoter (<=1kb)	-955
PCL7	orf19.13605	C1_06850W_A	1	1.28249	0.358951	0.00194328	9.26792e-05	Promoter (<=1kb)	5
	orf19.12824	C2_10810W_A	2	1.2677	0.342214	0.00194328	9.26829e-05	Promoter (1-2kb)	1989
SFU1	orf19.12333	C1_10020W_A	1	1.22863	0.297046	0.00194461	9.28734e-05	Promoter (<=1kb)	33
	orf19.9363	C4_05400C_A	4	0.813839	-0.297185	0.00196198	9.38317e-05	Promoter (<=1kb)	-344
	orf19.9569	C2_01030W_A	2	0.763979	-0.388395	0.00201124	9.63193e-05	Promoter (<=1kb)	-28
IDH2	orf19.13213	C2_03080W_A	2	1.22783	0.296107	0.00201366	9.65672e-05	Promoter (<=1kb)	726
ALS1	orf19.13163	C6_03700W_A	6	0.778418	-0.361383	0.00201869	9.69403e-05	Promoter (2-3kb)	-2108
ACS2	orf19.8666	C1_04290C_A	1	1.26729	0.341749	0.00202906	9.75716e-05	Promoter (1-2kb)	-1266
HGT19	orf19.12902	C3_00220W_A	3	1.25585	0.328665	0.00207025	9.96878e-05	Promoter (<=1kb)	714
	orf19.13295	C3_04310C_A	3	1.23911	0.309308	0.00207316	0.000100077	Promoter (<=1kb)	39
GRR1	orf19.11426	C5_04600C_A	5	0.76945	-0.378101	0.00207316	0.000100099	Promoter (<=1kb)	-644
	orf19.8798	C6_04120C_A	6	1.31231	0.39211	0.00208339	0.00010073	Promoter (2-3kb)	-2766
KEL1	orf19.13511	C1_00140W_A	1	1.24519	0.316367	0.00209234	0.0001013	Promoter (<=1kb)	133
	orf19.13931	C7_01510W_A	7	1.26885	0.343517	0.00213644	0.000103575	Promoter (<=1kb)	-488
	orf19.14142	C1_04580C_A	1	0.784633	-0.34991	0.0021415	0.000103996	Promoter (<=1kb)	-277
	orf19.11104	C2_08580W_A	2	0.82611	-0.275594	0.0021415	0.000104101	Promoter (2-3kb)	2484
	orf19.9696	C6_04550C_A	6	1.23241	0.301479	0.00215291	0.000104796	Promoter (<=1kb)	0
	orf19.2511.2	C3_01090W_A	3	0.756205	-0.40315	0.00218409	0.000106457	Promoter (<=1kb)	203
	calb_CGOB_00014	C2_02910W_A	2	1.26809	0.342653	0.00219388	0.000107078	Promoter (<=1kb)	39
CYK3	IPF15741.2	C1_06690W_A	1	0.784327	-0.350472	0.00219491	0.000107372	Promoter (<=1kb)	-595
CPA2	orf19.10732	CR_01330W_A	R	0.790125	-0.339846	0.00219491	0.000107416	Promoter (<=1kb)	-232
	orf19.8553	C5_00510W_A	5	1.26834	0.342942	0.00219808	0.000107852	Promoter (1-2kb)	-1061
	CaO19.7542	CR_00040C_A	R	1.28125	0.357549	0.00219808	0.000107859	Promoter (<=1kb)	-14
SKI3	orf19.12311	C1_09830W_A	1	1.22854	0.296947	0.00220638	0.000108411	Promoter (1-2kb)	1946
SWI1	orf19.13102	C4_00300C_A	4	1.20818	0.272839	0.00222665	0.000109588	Promoter (<=1kb)	-250
MIG2	orf19.12786	C2_10540W_A	2	1.20527	0.269361	0.00222665	0.000109699	Promoter (<=1kb)	877
CCH1	orf19.10808	C1_01100W_A	1	1.21532	0.281334	0.00223629	0.00011032	Promoter (<=1kb)	110
GSC1	orf19.10446	C1_02420C_A	1	0.772092	-0.373156	0.00225756	0.000111517	Promoter (<=1kb)	-870
TUB1	IPF5983.1	CR_09120C_A	R	1.23652	0.306286	0.00226364	0.000111966	Promoter (1-2kb)	-1087
SAP9	orf19.14190	C3_03870C_A	3	1.26167	0.335331	0.00228454	0.000113149	Promoter (<=1kb)	477
	orf19.10914	C6_01750C_A	6	1.2423	0.313016	0.00231917	0.000115016	Promoter (<=1kb)	13
GLC3	orf19.13067	C6_03340C_A	6	1.23782	0.307801	0.00233154	0.000115783	Promoter (<=1kb)	-270
STF2	IPF25220.1	C2_00250W_A	2	1.28066	0.356891	0.00235268	0.000116987	Promoter (<=1kb)	36
MAS1	orf19.10544	C1_03300C_A	1	0.767272	-0.382191	0.00235435	0.000117224	Promoter (<=1kb)	-81
	orf19.11914	C1_07360W_A	1	1.21366	0.279364	0.00236141	0.00011773	Promoter (1-2kb)	1561
	orf19.8626	CR_05310W_A	R	0.815982	-0.29339	0.00237464	0.000118545	Promoter (1-2kb)	1757
SRB1	VIG9	C3_07950C_A	3	1.23386	0.303174	0.00238285	0.000119111	Promoter (<=1kb)	695
	IPF3456.2	C3_07940W_A	3	1.28643	0.363377	0.00238936	0.000119593	Promoter (<=1kb)	213
PDI1	orf19.12595	C7_03250C_A	7	0.804839	-0.313228	0.00239712	0.000120139	Promoter (<=1kb)	-204
TCP1	orf19.8031	C1_08560W_A	1	1.23964	0.309919	0.00240257	0.000120569	Promoter (<=1kb)	62
SEH1	orf19.9732	C2_07950W_A	2	1.29103	0.368524	0.00241449	0.000121326	Promoter (<=1kb)	653
TKL1	orf19.12578	C1_08320W_A	1	1.25402	0.326564	0.00242479	0.000122002	Promoter (<=1kb)	279
CHS6	orf19.12622	C7_03060C_A	7	1.22607	0.294039	0.00243689	0.000122771	Promoter (<=1kb)	-963
VRP1	orf19.9736	C2_07930C_A	2	1.22057	0.287554	0.00245934	0.000124063	Promoter (1-2kb)	1330
	orf19.7971	C3_03410C_A	3	1.23133	0.30022	0.00248496	0.000125641	Promoter (<=1kb)	-278
ADE12	orf19.12290	C1_09640W_A	1	1.22929	0.297828	0.00248496	0.000125707	Promoter (<=1kb)	621
SFL2	orf19.11452	C5_04830W_A	5	1.17823	0.236623	0.00248496	0.000125843	Promoter (<=1kb)	17
MAL31	orf19.11464	C5_04930C_A	5	0.78822	-0.343329	0.00255467	0.000129541	Promoter (<=1kb)	-203
MIG1	orf19.11793	C5_02940C_A	5	0.781637	-0.355429	0.00257006	0.00013065	Promoter (1-2kb)	-1271
	orf19.10595	C4_07200C_A	4	1.22931	0.29785	0.00257006	0.000130658	Promoter (<=1kb)	364
	IPF3733.2	CR_05360C_A	R	1.24015	0.310513	0.00257333	0.000130993	Promoter (<=1kb)	17
	IPF2299.2	C5_03570W_A	5	1.22276	0.290145	0.00258343	0.000131676	Promoter (<=1kb)	0
YCP4	IPF27466.1	CR_05380C_A	R	0.763568	-0.389172	0.00259492	0.000132432	Promoter (<=1kb)	-556
PKH3	orf19.8787	C6_00350W_A	6	1.21808	0.284604	0.00260323	0.000133027	Promoter (<=1kb)	619
	IPF1261.1	C3_05900W_A	3	1.2701	0.34494	0.00260357	0.0001333	Promoter (<=1kb)	-255
AFG1	orf19.12205	C1_08850C_A	1	1.26525	0.339422	0.00260357	0.000133385	Promoter (<=1kb)	-643
BNA31	orf19.13231	C2_02950W_A	2	1.31447	0.394478	0.00263094	0.000134972	Promoter (<=1kb)	866
YCS4	orf19.9439	C2_07470W_A	2	1.29683	0.374986	0.00263094	0.000135132	Promoter (<=1kb)	630
EXO70	orf19.13865	C7_02050C_A	7	1.17972	0.238449	0.00263877	0.000135707	Promoter (2-3kb)	2106
SDH12	orf19.10389	C4_06610C_A	4	0.805362	-0.312292	0.00264278	0.000136209	Promoter (<=1kb)	-540
PZF1	IPF13278.2	C2_04860W_A	2	1.20184	0.265249	0.00264278	0.000136301	Promoter (1-2kb)	1353
STR2	orf19.8635	C1_03760C_A	1	0.829498	-0.26969	0.00264278	0.000136433	Promoter (<=1kb)	-124
SFL1	orf19.8085	CR_05990C_A	R	1.21415	0.279947	0.00264361	0.000136649	Promoter (<=1kb)	727
ABC1	orf19.10842	C1_01450W_A	1	0.818233	-0.289416	0.00265987	0.000137664	Promoter (<=1kb)	-538
EVP1	orf19.14033	C3_07470W_A	3	0.788526	-0.34277	0.00266738	0.000138227	Promoter (<=1kb)	-592
KIS1	orf19.11565	C2_09230C_A	2	1.24957	0.321436	0.00270404	0.000140304	Promoter (<=1kb)	225
DPP1	orf19.8271	C1_11470C_A	1	0.813039	-0.298603	0.00270415	0.000140487	Promoter (<=1kb)	-542
	orf19.10226	C4_02850W_A	4	1.20567	0.269831	0.00271028	0.000140983	Promoter (<=1kb)	827
ATP16	IPF4961.2	CR_10850C_A	R	1.21822	0.284773	0.00272229	0.000141818	Promoter (<=1kb)	-66
	orf19.14163	C2_05640W_A	2	1.20182	0.265222	0.00272229	0.000141964	Promoter (<=1kb)	4
MSB2	orf19.9067	C2_01780W_A	2	1.19865	0.261416	0.00272785	0.000142433	Promoter (<=1kb)	193
SUR7	orf19.10917	C6_01720C_A	6	0.762231	-0.3917	0.00275546	0.000144055	Promoter (<=1kb)	-339
POT1	IPF372.1	CR_00150C_A	R	1.20884	0.273621	0.00275784	0.000144431	Promoter (<=1kb)	667
PDX3	orf19.8185	CR_04590C_A	R	0.769637	-0.37775	0.00275784	0.000144541	Promoter (<=1kb)	-88
	orf19.10239	C4_02740W_A	4	1.28645	0.363396	0.0027856	0.000146678	Distal Intergenic	-5665
PTC8	orf19.12168	C4_00960W_A	4	0.763225	-0.389819	0.0027856	0.000146191	Promoter (<=1kb)	-764
	orf19.9966	C1_06150W_A	1	0.7644	-0.3876	0.0027856	0.000146775	Promoter (1-2kb)	-1473
WOR1	orf19.12348	C1_10150W_A	1	1.21948	0.286268	0.0027856	0.000146948	Promoter (1-2kb)	1970
FGR34	IPF913.1	CR_10030W_A	R	1.17843	0.236867	0.0027856	0.000147054	Promoter (<=1kb)	396
	orf19.9869	C1_10840C_A	1	0.795662	-0.329773	0.0027856	0.000147115	Promoter (<=1kb)	-392
	orf19.13091	C4_00210W_A	4	1.25983	0.333234	0.0027856	0.000147273	Promoter (<=1kb)	30
GNP1	orf19.8784	C6_00330C_A	6	1.21165	0.276977	0.00279242	0.000147817	Promoter (<=1kb)	687
MNN11	orf19.10444	C1_02400C_A	1	1.2239	0.291486	0.00279505	0.000148139	Promoter (<=1kb)	-297
	orf19.9417	C2_07640W_A	2	1.25184	0.32405	0.00282608	0.000149969	Promoter (1-2kb)	1144
FDH3	IPF666.1	CR_10250C_A	R	1.19981	0.262812	0.00286393	0.000152179	Promoter (<=1kb)	251
CTF1	orf19.9075	C2_01890W_A	2	1.20275	0.266331	0.00286393	0.000152353	Promoter (<=1kb)	-923
GNP2	GNP1	CR_09920W_A	R	1.25426	0.326833	0.00286478	0.000152613	Promoter (<=1kb)	930
DOT6	orf19.10079	CR_01580C_A	R	1.17986	0.23861	0.00286478	0.000152773	Promoter (<=1kb)	421
	orf19.10610	C4_07100C_A	4	1.22602	0.293984	0.00294316	0.000157146	Promoter (1-2kb)	1983
GSC1	orf19.10446	C1_02420C_A	1	0.7824	-0.354022	0.00294419	0.000157394	Promoter (1-2kb)	-1565
DDR48	orf19.11563	C2_09220W_A	2	1.18417	0.24388	0.00295635	0.000158313	Promoter (<=1kb)	27
CZF1	orf19.10639	C4_06820C_A	4	1.17738	0.235582	0.00295635	0.000158431	Promoter (<=1kb)	31
ADH2	orf19.12579	C1_08330C_A	1	1.19598	0.258191	0.00295991	0.000158816	Promoter (<=1kb)	118
ATC1	orf19.13595	C1_06940C_A	1	1.19374	0.255487	0.00297721	0.000159939	Promoter (1-2kb)	1372
NUC2	orf19.13884	C7_01900W_A	7	1.21456	0.280437	0.00299457	0.000161461	Promoter (<=1kb)	562
HIS4	orf19.13084	C4_00140C_A	4	1.26546	0.339656	0.00299457	0.000161158	Promoter (<=1kb)	758
SIT1	orf19.9725	C2_08050C_A	2	1.23916	0.309364	0.00299457	0.000161378	Promoter (<=1kb)	218
	orf19.10416	C4_06370C_A	4	1.26423	0.338264	0.00300348	0.000162138	Promoter (<=1kb)	-503
	orf19.10270	C4_02460W_A	4	0.792256	-0.335961	0.00300602	0.000162471	Promoter (<=1kb)	-138
	IPF5460.1	C5_00100C_A	5	1.22892	0.297388	0.00301327	0.000163061	Promoter (<=1kb)	-464
YTA6	IPF955.1	CR_09860W_A	R	1.21935	0.286117	0.00301836	0.000163534	Promoter (<=1kb)	262
	orf19.12425	C1_13330C_A	1	0.781456	-0.355763	0.00302373	0.000164023	Promoter (1-2kb)	-1057
SCW4	orf19.10458	C1_02520W_A	1	1.23021	0.29891	0.00303611	0.000164894	Promoter (<=1kb)	43
ROM2	orf19.8525	C2_03240C_A	2	1.17748	0.235706	0.00308644	0.000167829	Promoter (<=1kb)	26
UFE1	orf6.8041	C7_04270C_A	7	1.2731	0.348345	0.00309229	0.000168553	Promoter (<=1kb)	319
OPT1	orf19.10133	CR_02020C_A	R	1.25958	0.332946	0.00309229	0.000168525	Promoter (1-2kb)	1215
ATG9	orf19.13395	C3_05040C_A	3	1.26888	0.343554	0.00309974	0.000169162	Promoter (1-2kb)	-1153
	orf19.8766	C6_00170C_A	6	1.26317	0.33705	0.00314085	0.000171691	Promoter (<=1kb)	12
	IPF582.1	CR_10640W_A	R	1.18684	0.247121	0.00314085	0.000171817	Promoter (<=1kb)	169
PHR2	orf19.13500	C1_00220W_A	1	1.1999	0.262917	0.00316188	0.000173174	Promoter (<=1kb)	949
	orf19.13958	CR_05750W_A	R	0.813685	-0.297457	0.00316955	0.000173802	Promoter (<=1kb)	-221
PRP22	orf19.11516	C5_05370C_A	5	1.24894	0.320703	0.00319386	0.000175344	Promoter (<=1kb)	214
	orf19.10952	C6_01360W_A	6	0.775337	-0.367105	0.00321509	0.00017672	Promoter (1-2kb)	-1352
	orf19.13221	C2_03020C_A	2	1.24199	0.312657	0.00323556	0.000178058	Promoter (1-2kb)	1412
NHX1	orf19.11677	C6_00570C_A	6	0.788595	-0.342644	0.00324608	0.000178849	Promoter (<=1kb)	-180
	orf19.10051	C3_01130C_A	3	1.2695	0.344262	0.00327194	0.000180488	Promoter (<=1kb)	977
PFK2	orf19.13893	C7_01800C_A	7	1.25367	0.326158	0.00327374	0.000180838	Promoter (1-2kb)	1326
GAL102	orf19.11158	C1_02170C_A	1	0.814301	-0.296367	0.00327374	0.000181017	Promoter (<=1kb)	-96
HYR4	orf19.10789	CR_00760C_A	R	1.26068	0.334199	0.0033136	0.000183438	Promoter (1-2kb)	-1197
RPL35	IPF21319.1	C3_04960W_A	3	0.796927	-0.327481	0.00331365	0.000183658	Promoter (<=1kb)	-335
KIN3	orf19.12785	C2_10530C_A	2	1.21108	0.276292	0.00334674	0.000185711	Promoter (<=1kb)	504
	IPF14001.1	C1_14560C_A	1	1.19216	0.253578	0.00337185	0.000187325	Promoter (<=1kb)	0
HAP43	orf19.8298	C1_11210C_A	1	1.23874	0.308877	0.00338171	0.000188094	Promoter (<=1kb)	492
ZCF39	OAF1	CR_10070C_A	R	1.25401	0.326549	0.00338276	0.000188374	Promoter (1-2kb)	-1086
	orf19.10240	C4_02720C_A	4	0.76392	-0.388507	0.00339995	0.000189554	Distal Intergenic	-4006
NUO2	orf19.7919	C3_02940C_A	3	0.775678	-0.366469	0.00345729	0.000192977	Promoter (<=1kb)	-114
NOT4	orf19.9915	CR_03420C_A	R	1.1974	0.259911	0.00348816	0.000194929	Promoter (<=1kb)	587
	snR43a	C1_07320W_A	1	0.793503	-0.333692	0.0035099	0.000196374	Promoter (1-2kb)	1036
PHM7	orf19.9716	C2_08140C_A	2	0.83202	-0.265309	0.00351016	0.000197078	Promoter (<=1kb)	-582
	IPF23702.1	C2_05410W_A	2	0.81351	-0.297767	0.00351016	0.000196655	Promoter (<=1kb)	0
PGA52	orf19.9467	C2_00100C_A	2	1.24913	0.320924	0.00351016	0.000196942	Promoter (<=1kb)	264
CYC1	orf19.9339	C2_10110W_A	2	0.821609	-0.283476	0.00354138	0.000199063	Promoter (<=1kb)	-497
DCW1	orf19.9540	C2_01360C_A	2	1.18024	0.239081	0.00355499	0.000200061	Promoter (<=1kb)	-99
DCK1	orf19.8435	C2_04050C_A	2	0.7692	-0.378569	0.00358579	0.000202029	Promoter (<=1kb)	-587
RGS2	orf19.8314	CR_06590C_A	R	0.766809	-0.383061	0.00360701	0.000203657	Promoter (<=1kb)	-588
YDJ1	orf19.8136	CR_04200W_A	R	1.25676	0.329708	0.00360701	0.000203698	Promoter (1-2kb)	1052
SKY2	orf19.7708	C2_06600W_A	2	0.784365	-0.350403	0.00360754	0.000204135	Promoter (2-3kb)	-2257
CLG1	orf19.13565	CR_07240C_A	R	1.23622	0.305937	0.00360754	0.0002042	Promoter (<=1kb)	0
LEU3	orf19.11700	C5_02180C_A	5	1.23916	0.309364	0.00361635	0.000204936	Promoter (<=1kb)	480
	orf19.9162	C2_02630W_A	2	0.773484	-0.370557	0.00363161	0.000206038	Promoter (<=1kb)	-272
UBC4	IPF926.1	CR_09970W_A	R	0.832319	-0.264792	0.00368997	0.000209592	Promoter (<=1kb)	-220
RPT6	orf19.11075	C2_08780W_A	2	1.23814	0.308174	0.00374972	0.000213231	Promoter (<=1kb)	517
TEC1	orf19.13329	C3_04530C_A	3	0.789736	-0.340557	0.00375164	0.000214382	Distal Intergenic	-3579
PLD1	orf19.8753	C1_11590W_A	1	0.784002	-0.35107	0.00375164	0.000213735	Promoter (<=1kb)	-250
RAD53	orf19.14198	C3_03810W_A	3	1.2077	0.272264	0.00375164	0.000214505	Promoter (<=1kb)	-630
	IPF5248.1	C1_14380C_A	1	1.25028	0.322253	0.00375164	0.00021456	Promoter (1-2kb)	1331
IMP4	orf19.8236	CR_07950W_A	R	1.18227	0.241558	0.00375164	0.000214569	Promoter (<=1kb)	919
RPC10	IPF5246.1	C1_14390W_A	1	1.25596	0.328788	0.00376201	0.000215408	Promoter (<=1kb)	36
EFG1	IPF3577.2	CR_07890W_A	R	1.25248	0.324784	0.00383515	0.000220099	Promoter (1-2kb)	1506
	orf19.12244	C1_09220W_A	1	1.20921	0.27407	0.00383515	0.000220049	Promoter (<=1kb)	963
CLA4	orf19.12355	C1_10210C_A	1	0.775518	-0.366768	0.00385792	0.000221659	Promoter (1-2kb)	-1606
PKC1	orf19.13322	C3_04470W_A	3	1.2483	0.319969	0.00386126	0.000222103	Promoter (1-2kb)	1779
HGT10	orf19.13176	C6_03790C_A	6	0.818355	-0.289201	0.00389128	0.000224085	Promoter (<=1kb)	-393
	orf19.11247	C1_12530C_A	1	0.777656	-0.362796	0.00389553	0.000224585	Promoter (<=1kb)	-97
	orf19.12912	C3_00160C_A	3	1.26509	0.339243	0.00390018	0.000225108	Promoter (<=1kb)	669
GZF3	orf19.10361	CR_02850C_A	R	0.766709	-0.383249	0.00390192	0.000225464	Promoter (<=1kb)	-356
	IPF20959.1	C1_06890C_A	1	0.808974	-0.305836	0.00393556	0.000227666	Promoter (<=1kb)	0
	orf19.13145	C6_03550C_A	6	0.786834	-0.345868	0.00394478	0.000228458	Promoter (<=1kb)	-140
	orf19.11514	C5_05360C_A	5	1.22574	0.293652	0.00395131	0.000229095	Promoter (<=1kb)	959
	orf19.13586	C1_07010W_A	1	1.19523	0.257288	0.00395537	0.00022959	Promoter (<=1kb)	398
PGA23	orf19.11225	CR_02280W_A	R	1.20899	0.273797	0.00404392	0.000234994	Promoter (<=1kb)	-161
HSE1	orf19.10743	CR_01210C_A	R	1.2054	0.269509	0.00407968	0.00023734	Promoter (1-2kb)	1100
	orf19.10657	C2_06750C_A	2	0.77304	-0.371385	0.00408319	0.000237811	Promoter (<=1kb)	-81
SPT6	IPF1910.1	C7_04300W_A	7	1.25507	0.327772	0.0040993	0.000239019	Promoter (1-2kb)	1397
tR(UCU)4	tR(UCU)4.2	C1_02540C_A	1	0.836856	-0.256949	0.00410013	0.000239335	Promoter (<=1kb)	92
	orf19.8014	C1_08390C_A	1	1.25033	0.322306	0.00412047	0.000240793	Promoter (1-2kb)	-1639
DHH1	orf19.13577	C1_07070C_A	1	1.20704	0.27147	0.00412522	0.00024134	Promoter (1-2kb)	1227
	orf19.11861	CR_03590C_A	R	1.26897	0.343657	0.00415071	0.000243104	Promoter (<=1kb)	496
	orf19.9293	C3_01260C_A	3	1.20768	0.272236	0.0041955	0.000246002	Promoter (<=1kb)	22
ROB1	orf19.12465	C1_13620W_A	1	0.78094	-0.356716	0.00419801	0.000246424	Promoter (<=1kb)	-186
TCC1	orf19.14026	C3_07560W_A	3	1.2338	0.303111	0.00423174	0.000248682	Promoter (<=1kb)	4
	IPF8192.1	CR_09700W_A	R	1.26973	0.344525	0.00428636	0.000252172	Promoter (<=1kb)	-474
	orf19.9690	C6_04530C_A	6	1.25614	0.328993	0.00428667	0.000252506	Promoter (1-2kb)	1125
	IPF3316.1	C3_06110C_A	3	1.26695	0.341364	0.00428667	0.000252752	Promoter (<=1kb)	-248
	orf19.13932	C7_01500W_A	7	1.26465	0.338742	0.00429621	0.000253596	Promoter (<=1kb)	0
SNF5	orf19.13292	C3_04290C_A	3	1.22692	0.295037	0.00432861	0.000257123	Promoter (1-2kb)	1773
MIG2	orf19.12786	C2_10540W_A	2	1.23736	0.307267	0.00432861	0.000257853	Promoter (2-3kb)	2713
DOA10	orf19.12642	C7_02860C_A	7	1.26029	0.333751	0.00432861	0.000256826	Promoter (1-2kb)	1028
SFL2	orf19.11452	C5_04830W_A	5	0.775575	-0.366662	0.00432861	0.000256281	Distal Intergenic	-4600
SPT14	orf19.8117	CR_04040C_A	R	1.20346	0.267183	0.00432861	0.000256255	Promoter (<=1kb)	-569
ZRT2	orf19.9158	C2_02590W_A	2	1.18878	0.249481	0.00432861	0.000256537	Promoter (<=1kb)	521
TFA1	orf19.12314	C1_09860C_A	1	0.795316	-0.3304	0.00432861	0.000257334	Promoter (<=1kb)	0
YDC1	orf19.10616	C4_07050W_A	4	1.23603	0.305711	0.00432861	0.000257986	Promoter (<=1kb)	-328
	orf19.14128	C1_04460C_A	1	1.22132	0.288437	0.00432861	0.000258061	Promoter (<=1kb)	276
	IPF4949.1	CR_10800C_A	R	1.26604	0.340324	0.00433666	0.000258824	Promoter (2-3kb)	2182
HYR4	orf19.10789	CR_00760C_A	R	1.22391	0.291496	0.00433678	0.000259116	Promoter (1-2kb)	1132
SPE2	orf19.8199	C5_00700C_A	5	0.76913	-0.378701	0.00435041	0.000260215	Promoter (1-2kb)	-1528
	orf19.13607	C1_06820W_A	1	1.19282	0.254371	0.00438048	0.000262588	Promoter (<=1kb)	-772
	orf19.13096	C4_00260W_A	4	1.22522	0.293044	0.00438048	0.000262354	Promoter (<=1kb)	524
	CA0668	C1_05180C_A	1	0.792314	-0.335857	0.00438767	0.00026372	Promoter (<=1kb)	-140
	orf19.3932.1	C5_04480C_A	5	1.2188	0.285457	0.00438767	0.000263739	Promoter (<=1kb)	-392
NGS1	IPF380.1	CR_00190W_A	R	1.21728	0.283659	0.00438767	0.000263881	Promoter (<=1kb)	23
	IPF3069.2	C7_00830C_A	7	1.23965	0.309928	0.00441457	0.000265788	Promoter (1-2kb)	1699
BIO5	orf19.10118	CR_01900C_A	R	1.24126	0.311808	0.00444796	0.000268091	Promoter (<=1kb)	707
	orf19.11362	CR_06290C_A	R	1.20815	0.272798	0.00444796	0.000268381	Promoter (<=1kb)	733
	orf19.13448	C1_00790W_A	1	1.22873	0.297165	0.00445099	0.000268856	Promoter (2-3kb)	-2267
SIT4	orf19.12667	C1_04380W_A	1	1.21859	0.285213	0.0044592	0.000269644	Promoter (<=1kb)	497
WOR2	orf19.13413	C3_05170W_A	3	0.800706	-0.320655	0.00446436	0.000270248	Promoter (2-3kb)	2178
FGR15	orf19.9601	C2_00720C_A	2	0.789029	-0.34185	0.00450644	0.000273269	Promoter (<=1kb)	-587
	IPF3310.1	C3_06150W_A	3	1.22097	0.28803	0.00450644	0.000273386	Promoter (<=1kb)	391
ARO8	orf19.9645	C2_00340C_A	2	1.23633	0.306066	0.00450691	0.00027371	Promoter (<=1kb)	351
	orf19.13662	CR_07670W_A	R	1.21912	0.285842	0.00450786	0.000274063	Promoter (1-2kb)	1042
	IPF19057.2	C7_02260W_A	7	0.806773	-0.309766	0.00451449	0.000274762	Promoter (<=1kb)	-215
	orf19.13763	CR_08380C_A	R	1.17849	0.236938	0.004532	0.000276124	Promoter (<=1kb)	121
PMT6	orf19.11283	C4_04780W_A	4	0.820889	-0.284741	0.00453968	0.000276889	Promoter (<=1kb)	-389
EMC9	orf19.9463	C2_00120C_A	2	1.23365	0.302929	0.00455304	0.000278003	Promoter (<=1kb)	-109
	orf19.10575	C1_03540C_A	1	1.22387	0.291452	0.00455847	0.000278633	Promoter (<=1kb)	-566
	orf19.12810	C2_10700C_A	2	1.21703	0.28336	0.00462678	0.000283112	Promoter (<=1kb)	959
CTF8	orf19.8207	C5_00740W_A	5	1.17621	0.234148	0.00463128	0.00028369	Promoter (<=1kb)	-845
HEM13	orf19.10321	C3_04060C_A	3	1.22328	0.290752	0.00466738	0.000286207	Promoter (1-2kb)	-1670
PET9	orf19.8545	C5_00590W_A	5	0.784895	-0.349428	0.00468701	0.000288287	Promoter (<=1kb)	-458
	orf19.14097	C3_06950W_A	3	0.803551	-0.315538	0.00468701	0.000288426	Promoter (2-3kb)	-2082
STP4	orf19.8527	C2_03220C_A	2	0.836887	-0.256895	0.00468701	0.000287776	Promoter (<=1kb)	-169
EFH1	orf19.12953	C2_06340W_A	2	1.2287	0.297128	0.00468701	0.000288732	Promoter (<=1kb)	46
OSH2	orf19.12561	C1_08180C_A	1	1.28308	0.359606	0.00468701	0.000288946	Promoter (1-2kb)	1124
HIP1	orf19.10706	C5_01800C_A	5	0.819623	-0.286967	0.00470624	0.000290689	Promoter (<=1kb)	-692
LIP1	orf19.12284	C1_09580C_A	1	1.25725	0.330268	0.00470624	0.000290748	Promoter (<=1kb)	0
	IPF3434.1	C3_07840C_A	3	1.25135	0.323489	0.004729	0.000292465	Promoter (<=1kb)	-56
	orf19.9288	C3_01310W_A	3	0.803814	-0.315066	0.00480011	0.000297177	Promoter (<=1kb)	-57
SMP2	orf19.9037	C2_01550W_A	2	1.24305	0.313886	0.00481812	0.000298661	Promoter (<=1kb)	223
	orf19.8936	C2_09960W_A	2	1.20303	0.266668	0.00481812	0.000298923	Promoter (<=1kb)	0
	orf19.8769	C6_00190W_A	6	1.24638	0.317738	0.0048416	0.000300697	Promoter (<=1kb)	677
	orf19.10246	C4_02670W_A	4	0.771637	-0.374007	0.00484321	0.000301114	Promoter (<=1kb)	-94
	orf19.12914	C3_00130C_A	3	1.29283	0.370537	0.00485713	0.000302298	Promoter (<=1kb)	-399
TAF145	orf19.8354	C1_07110W_A	1	1.20082	0.264021	0.00486499	0.000303214	Exon (XM_713691.2/CAALFM_C107110WA, exon 1 of 1)	3414
	orf19.10297	C1_07640C_A	1	0.792015	-0.336401	0.00486499	0.000303576	Promoter (<=1kb)	-785
VMA6	orf19.7996	C4_00020W_A	4	1.23573	0.305361	0.00486499	0.000303743	Promoter (<=1kb)	569
URA2	orf19.9896	CR_07050C_A	R	0.795093	-0.330805	0.0048872	0.00030545	Promoter (<=1kb)	-894
CTF18	orf19.10749	CR_01150C_A	R	1.21459	0.280467	0.00489055	0.00030598	Promoter (<=1kb)	651
ILV3	orf19.11523	C5_05410C_A	5	1.25886	0.332119	0.00490564	0.000308191	Promoter (1-2kb)	1111
	orf19.10239	C4_02740W_A	4	0.796055	-0.32906	0.00490564	0.000308531	Promoter (2-3kb)	2153
MET15	orf19.13090	C4_00200C_A	4	1.24511	0.316273	0.00490564	0.00030732	Promoter (1-2kb)	1019
	IPF20322.1	C3_06750W_A	3	0.777209	-0.363625	0.00490564	0.000308184	Promoter (<=1kb)	-131
	orf19.11666	C4_00530C_A	4	0.797204	-0.32698	0.00490564	0.00030832	Promoter (<=1kb)	-590
TPO2	IPF1922.2	C7_04250W_A	7	1.21683	0.283133	0.00494395	0.000311264	Promoter (<=1kb)	-745
	orf19.10034	C3_00940W_A	3	1.18127	0.240338	0.00498498	0.000314174	Promoter (<=1kb)	933
	orf19.12886	C3_00360W_A	3	1.19023	0.251237	0.00499181	0.000314931	Promoter (<=1kb)	33
MSM1	orf19.11432	C5_04650C_A	5	1.23774	0.307708	0.00506635	0.000319966	Promoter (<=1kb)	-258
PDC11	orf19.10395	C4_06570C_A	4	0.849063	-0.236057	0.0050955	0.000322141	Promoter (<=1kb)	-116
PGA25	orf19.7542	C6_00070C_A	6	1.2536	0.326082	0.00510779	0.000323253	Promoter (<=1kb)	99
	orf19.12518	C1_07810C_A	1	1.23968	0.309972	0.00511015	0.000323737	Promoter (1-2kb)	1440
TLO13	IPF5711.1	C6_00030W_A	6	1.29346	0.371237	0.00511625	0.000324458	Promoter (2-3kb)	-2072
CZF1	orf19.10639	C4_06820C_A	4	0.777846	-0.362444	0.00514101	0.000326365	Promoter (2-3kb)	-2185
CUP9	orf19.13867	C7_02040C_A	7	0.810218	-0.303617	0.00514951	0.000327791	Distal Intergenic	3422
CTR1	orf19.11130	C6_00790C_A	6	1.2159	0.282027	0.00514951	0.000328603	Promoter (<=1kb)	24
CAP4	orf19.8480	C2_03590C_A	2	1.20805	0.272679	0.00514951	0.00032957	Promoter (<=1kb)	50
HTS1	orf19.11533	C5_05490C_A	5	1.2406	0.311039	0.00514951	0.000328502	Promoter (<=1kb)	273
CSP37	orf19.10066	CR_01470W_A	R	0.789914	-0.340233	0.00514951	0.000328641	Promoter (<=1kb)	-209
RFA1	orf19.9640	C2_00380C_A	2	0.794831	-0.33128	0.00514951	0.000329187	Promoter (<=1kb)	-87
OLE1	orf19.12583	C1_08360C_A	1	1.1846	0.244406	0.00514951	0.000329228	Promoter (<=1kb)	311
BPL1	IPF589.1	CR_10620C_A	R	1.19376	0.255519	0.00514951	0.000329604	Promoter (<=1kb)	29
	orf19.12243	C1_09210C_A	1	0.79019	-0.339729	0.00519091	0.000332593	Promoter (<=1kb)	-193
RBT5	orf19.13081	C4_00130W_A	4	1.24389	0.314864	0.00519359	0.000333189	Promoter (<=1kb)	350
	orf19.14099	C3_06940W_A	3	1.25208	0.324322	0.00519359	0.000333446	Promoter (1-2kb)	1700
	orf19.10595	C4_07200C_A	4	1.24577	0.317041	0.00520049	0.00033423	Promoter (1-2kb)	1449
CDR4	orf19.12545	C1_08070W_A	1	1.19318	0.254814	0.0052064	0.000334951	Promoter (<=1kb)	493
RFG1	orf19.10341	CR_02640W_A	R	1.26552	0.339733	0.00521415	0.000335791	Promoter (<=1kb)	201
ZCF19	orf19.11357	CR_06240C_A	R	0.781595	-0.355507	0.00523771	0.000337717	Promoter (<=1kb)	-126
	orf19.8211	C5_00780C_A	5	1.1843	0.24404	0.00523771	0.000337994	Promoter (<=1kb)	-432
	IPF4953.1	CR_10820W_A	R	1.22683	0.294935	0.005246	0.000338873	Promoter (<=1kb)	49
ERG6	orf19.9199	C3_02150C_A	3	0.818903	-0.288236	0.00525122	0.000339554	Promoter (<=1kb)	-456
	orf19.9245	C3_01680C_A	3	0.774542	-0.368584	0.00530193	0.000343181	Promoter (1-2kb)	1328
	orf19.10751	CR_01130W_A	R	1.19309	0.254699	0.00534189	0.000346117	Promoter (<=1kb)	0
PHO86	orf19.9745	C2_07820C_A	2	0.803518	-0.315598	0.00534911	0.000346935	Promoter (<=1kb)	-106
NRG1	IPF1932.1	C7_04230W_A	7	1.18797	0.248504	0.00537213	0.00034878	Promoter (<=1kb)	211
	IPF21744.1	C3_00120W_A	3	1.22938	0.297935	0.00539775	0.000351288	Promoter (<=1kb)	-141
RAD7	orf19.9070	C2_01840C_A	2	0.774842	-0.368026	0.00539775	0.00035143	Promoter (<=1kb)	-84
	orf19.11582	C2_06160W_A	2	1.21033	0.275401	0.00539775	0.000351504	Promoter (1-2kb)	1914
RVS162	orf19.13706	C1_12730W_A	1	0.774693	-0.368303	0.00540771	0.000352507	Promoter (<=1kb)	-198
RPO21	IPF572.2	CR_10680W_A	R	1.21189	0.277261	0.00541143	0.000353198	Promoter (1-2kb)	1176
PET100	IPF16152.1	C1_09960W_A	1	1.18592	0.246006	0.00541143	0.000353459	Promoter (<=1kb)	692
EFB1	orf19.11319	C4_04480C_A	4	0.797077	-0.327209	0.00541428	0.000353999	Promoter (<=1kb)	-171
tC(GCA)1	tC(GCA)1.2	CR_05600C_A	R	0.77926	-0.359824	0.00542945	0.000355348	Promoter (1-2kb)	-1349
SKY2	orf19.7708	C2_06600W_A	2	0.79388	-0.333007	0.00543205	0.000355967	Promoter (<=1kb)	-733
	orf19.10747	CR_01170W_A	R	1.23186	0.300839	0.00543205	0.000356229	Promoter (<=1kb)	539
tD(GUC)6	tD(GUC)6.2	C4_01110W_A	4	0.808504	-0.306673	0.00543864	0.000357017	Promoter (<=1kb)	-146
	orf19.8208	C5_00750C_A	5	1.18457	0.244363	0.00544773	0.000357971	Promoter (<=1kb)	-100
	orf19.13626	C1_06620C_A	1	0.800021	-0.32189	0.00550717	0.000362238	Promoter (1-2kb)	1018
	orf19.8491	C2_03490C_A	2	0.783237	-0.35248	0.00551147	0.000363261	Promoter (<=1kb)	-91
RPL38	IPF25223.1	C2_00210W_A	2	1.24485	0.315971	0.00551147	0.000363662	Promoter (<=1kb)	-253
AHP2	orf19.13824	C7_02390W_A	7	1.25749	0.330549	0.00551147	0.00036416	Promoter (1-2kb)	1727
STP2	orf19.12426	C1_13350W_A	1	1.21372	0.279433	0.00551147	0.000364289	Promoter (<=1kb)	-689
PST3	IPF27467.1	CR_05390W_A	R	1.17856	0.237029	0.00551147	0.000364404	Promoter (<=1kb)	0
MCM1	IPF2363.1	C7_00890C_A	7	0.775505	-0.366793	0.00551147	0.000364687	Promoter (<=1kb)	-670
	IPF538.1	C7_00310C_A	7	1.21318	0.278794	0.00553372	0.000366588	Promoter (1-2kb)	-1232
	orf19.14004	C3_07740W_A	3	1.19193	0.253297	0.00553372	0.000366884	Promoter (<=1kb)	-257
	orf19.12373	C1_10360C_A	1	0.78611	-0.347197	0.0055646	0.000369296	Promoter (1-2kb)	-1159
	orf19.12963	C6_02480W_A	6	0.814893	-0.295317	0.00558502	0.000371017	Promoter (<=1kb)	-161
	orf19.7820	C2_04770W_A	2	1.23436	0.303768	0.00561647	0.000373475	Promoter (1-2kb)	-1250
	orf19.13798	CR_08650C_A	R	1.23802	0.308035	0.0056203	0.000374097	Promoter (<=1kb)	187
	IPF3446.1	C3_07900C_A	3	1.27654	0.352237	0.00562978	0.000375366	Promoter (<=1kb)	0
SDH1	orf19.8070	C1_05260C_A	1	1.20261	0.266175	0.00562978	0.000375466	Promoter (<=1kb)	475
	orf19.13342	C3_04630W_A	3	1.20244	0.265968	0.00580238	0.000387611	Promoter (1-2kb)	1546
	orf19.9298	C3_01210C_A	3	1.2603	0.333771	0.00580238	0.000387737	Promoter (1-2kb)	1855
	orf19.9882	C1_10730W_A	1	1.20231	0.265808	0.00590345	0.000395236	Promoter (<=1kb)	367
	IPF11756.2	C7_01070C_A	7	1.23446	0.303886	0.00590345	0.000395265	Promoter (1-2kb)	-1088
ANB1	orf19.10930	C6_01610W_A	6	0.777851	-0.362434	0.00596784	0.000399968	Promoter (<=1kb)	-175
	orf19.11514	C5_05360C_A	5	1.22811	0.296439	0.00599246	0.000402795	Promoter (<=1kb)	5
BMT3	orf19.10792	CR_00740C_A	R	0.802166	-0.318028	0.00599246	0.000402177	Promoter (<=1kb)	-953
CHA1	orf19.9548	C2_01270W_A	2	0.838291	-0.254478	0.00599246	0.000402438	Promoter (<=1kb)	-150
	orf19.13311	C3_04410C_A	3	1.20071	0.263884	0.0060015	0.000403796	Promoter (1-2kb)	1121
ETR1	orf19.12905	C3_00200C_A	3	1.23854	0.308644	0.00601186	0.000404887	Promoter (<=1kb)	163
ILS1	orf19.9685	C6_04520W_A	6	1.24294	0.31376	0.00601251	0.000405324	Promoter (2-3kb)	2236
PHO4	orf19.8838	C4_05680W_A	4	0.841419	-0.249104	0.00603179	0.000407019	Promoter (<=1kb)	-831
	orf19.10505	C1_02970W_A	1	0.793656	-0.333414	0.00612057	0.000413411	Promoter (<=1kb)	-117
CDC60	orf19.10092	CR_01690C_A	R	1.24437	0.315415	0.00612775	0.000414297	Promoter (2-3kb)	2108
GCD11	orf19.11699	C5_02170C_A	5	1.25886	0.332115	0.00613024	0.000414867	Promoter (1-2kb)	1435
	orf19.10791	CR_00750C_A	R	1.23067	0.299449	0.00613359	0.000415496	Promoter (<=1kb)	-918
NOP10	IPF26697.1	CR_08020C_A	R	1.19641	0.258712	0.00620707	0.000420936	Promoter (1-2kb)	-1070
RER2	orf19.11511	C5_05330C_A	5	1.25144	0.323586	0.00620707	0.000421287	Promoter (<=1kb)	485
ATG1	orf19.11322	C4_04450C_A	4	1.19825	0.260923	0.00620719	0.000421702	Promoter (2-3kb)	-2022
CCE1	orf19.10774	CR_00920W_A	R	0.779112	-0.360098	0.00631424	0.000429388	Promoter (<=1kb)	-553
	IPF22795.1	C1_07280C_A	1	0.812109	-0.300255	0.00633248	0.000431043	Distal Intergenic	-4407
	orf19.13078	C4_00100C_A	4	1.23004	0.298707	0.00634548	0.000432344	Promoter (<=1kb)	-546
GDT1	orf19.11972	C2_04540C_A	2	0.778131	-0.361916	0.00634897	0.000432998	Promoter (<=1kb)	-613
	orf19.10847	C1_01510W_A	1	0.843003	-0.24639	0.00635366	0.000433734	Promoter (2-3kb)	2636
ZRT101	orf19.10624	C4_06970C_A	4	1.19452	0.256426	0.00636915	0.000435615	Promoter (<=1kb)	72
ADH5	orf19.10139	CR_02070C_A	R	1.18539	0.245361	0.00636915	0.000435628	Promoter (<=1kb)	152
SMF11	orf19.12159	C4_00990W_A	4	0.779515	-0.359352	0.00636915	0.000436043	Promoter (<=1kb)	-765
RPL35	IPF21319.1	C3_04960W_A	3	0.78616	-0.347104	0.0063702	0.000436532	Promoter (<=1kb)	-39
	orf19.8812	C1_07660W_A	1	0.841086	-0.249675	0.00638386	0.000437887	Promoter (<=1kb)	-24
	orf19.12956	C6_02430W_A	6	0.787064	-0.345447	0.0063865	0.000438486	Promoter (<=1kb)	-231
GUT2	orf19.10645	C4_06760W_A	4	0.790227	-0.339661	0.00639834	0.000439786	Promoter (<=1kb)	-755
	orf19.8864	C4_05900C_A	4	1.20672	0.271094	0.00639834	0.000440138	Promoter (<=1kb)	326
	orf19.12651	C7_02780W_A	7	1.2306	0.299361	0.00640348	0.00044126	Promoter (<=1kb)	893
tG(GCC)3	tG(GCC)3.2	C2_04920W_A	2	1.17901	0.237577	0.00640348	0.00044133	Promoter (<=1kb)	617
	orf19.13197	C6_03990C_A	6	1.23834	0.308403	0.00648445	0.000447335	Promoter (<=1kb)	140
	orf19.8600	C1_10440W_A	1	0.795337	-0.330362	0.00648612	0.000447875	Promoter (<=1kb)	-132
LIP4	orf19.9680	C6_04490W_A	6	1.19326	0.254909	0.00653887	0.000451946	Promoter (<=1kb)	249
	orf19.11161	C1_02200C_A	1	0.810835	-0.30252	0.00656647	0.000454284	Promoter (<=1kb)	-112
RBR2	orf19.8165	CR_04420C_A	R	1.2127	0.278224	0.00659785	0.000456887	Promoter (<=1kb)	197
	orf19.13754	CR_08300C_A	R	1.23622	0.305939	0.00660779	0.000458009	Promoter (2-3kb)	2136
	orf19.14082	C3_07100C_A	3	1.22018	0.287092	0.0066347	0.000460738	Promoter (1-2kb)	1814
RPL7	orf19.11348	CR_06120W_A	R	0.787166	-0.345259	0.0066347	0.000460743	Distal Intergenic	3269
	IPF436.1	CR_00460C_A	R	0.800351	-0.321296	0.00669706	0.000465512	Promoter (1-2kb)	1058
CIT1	orf19.11871	CR_03500W_A	R	0.816046	-0.293278	0.0067177	0.000467387	Promoter (<=1kb)	-245
	IPF2837.2	CR_09010C_A	R	0.787304	-0.345007	0.0067385	0.000469276	Promoter (<=1kb)	-97
	IPF5723.1	C6_00080C_A	6	1.25101	0.323096	0.00677044	0.000471943	Promoter (<=1kb)	431
CDC34	orf19.13882	C7_01920W_A	7	1.18416	0.243863	0.0067776	0.000472887	Promoter (<=1kb)	-421
	orf19.10559	C1_03400W_A	1	0.782547	-0.353751	0.00678817	0.000474335	Promoter (1-2kb)	-1087
HMA1	orf19.9663	C2_00170C_A	2	1.19813	0.260784	0.00678817	0.000474514	Promoter (<=1kb)	29
SUT1	orf19.11817	C5_03130W_A	5	0.835905	-0.258589	0.00683044	0.000478654	Promoter (<=1kb)	-998
	IPF3316.1	C3_06110C_A	3	1.18263	0.241999	0.00683044	0.000478811	Promoter (1-2kb)	1063
	orf19.10665	C3_01180C_A	3	1.2355	0.305092	0.00683044	0.000478465	Promoter (1-2kb)	1977
PFK2	orf19.13893	C7_01800C_A	7	1.20714	0.271596	0.00683396	0.000479505	Promoter (<=1kb)	532
	orf19.13907	C7_01700W_A	7	1.16054	0.214798	0.00684083	0.000480436	Promoter (<=1kb)	-119
	orf19.8293	C1_11250W_A	1	1.20903	0.273855	0.00684118	0.000481357	Promoter (<=1kb)	-525
FAD1	orf19.12186	C1_08650C_A	1	0.791575	-0.337202	0.00684118	0.000480954	Promoter (<=1kb)	-71
HOT1	orf19.10838	C1_01390C_A	1	1.23653	0.306298	0.00684121	0.000481807	Promoter (<=1kb)	0
	orf19.7902	C3_02790W_A	3	1.21568	0.281762	0.00686079	0.000483636	Promoter (<=1kb)	-150
GCD11	orf19.11699	C5_02170C_A	5	1.22728	0.295467	0.00689268	0.000486786	Promoter (<=1kb)	237
	IPF4035.1	C3_00890C_A	3	1.23405	0.303398	0.00689268	0.000486465	Promoter (1-2kb)	1352
	orf19.8970	C2_09620W_A	2	0.796576	-0.328116	0.00694257	0.000490765	Promoter (<=1kb)	-80
HAP41	orf19.8359	C4_05110C_A	4	0.840572	-0.250556	0.00695257	0.000492838	Promoter (<=1kb)	-431
CDL1	orf19.11255	C4_05060W_A	4	1.19989	0.262904	0.00695257	0.000492138	Promoter (<=1kb)	-254
HGT2	orf19.11152	C1_02110C_A	1	0.856451	-0.223557	0.00695257	0.000492434	Promoter (2-3kb)	-2021
PDR6	orf19.9641	C2_00370W_A	2	1.22517	0.292979	0.00697842	0.000495128	Promoter (1-2kb)	1883
PAN3	orf19.11493	C5_05170W_A	5	1.16413	0.219251	0.006997	0.000496905	Promoter (<=1kb)	74
NBN1	orf19.8497	C2_03430W_A	2	1.20335	0.267054	0.00700136	0.000497673	Promoter (<=1kb)	354
FOX2	IPF19113.1	C3_00810C_A	3	1.22031	0.28725	0.00710897	0.000505788	Promoter (<=1kb)	0
	orf19.10640	C4_06810C_A	4	0.79094	-0.33836	0.00712944	0.000507711	Promoter (<=1kb)	-61
PMT4	orf19.11590	C2_06100W_A	2	1.20869	0.273439	0.00713081	0.000508276	Promoter (<=1kb)	-404
FAA4	IPF20033.1	CR_10160W_A	R	0.797641	-0.326189	0.00713898	0.000509425	Promoter (<=1kb)	-640
	orf19.12806	C2_10680W_A	2	1.21725	0.28363	0.00713898	0.000509793	Promoter (<=1kb)	-317
PUT1	orf19.11750	C5_02600W_A	5	1.26324	0.337129	0.00718778	0.000514489	Promoter (1-2kb)	1468
AGP2	orf19.12148	C4_01100C_A	4	1.14816	0.199325	0.00718778	0.000514691	Promoter (<=1kb)	59
TIF4631	orf19.11082	C2_08760C_A	2	1.21763	0.284074	0.00718778	0.000514691	Promoter (1-2kb)	1676
HTA2	orf19.8653	C1_04170C_A	1	0.826516	-0.274885	0.00719209	0.00051547	Promoter (<=1kb)	-223
REP1	IPF370.2	CR_00140W_A	R	1.25362	0.326099	0.00722733	0.00051847	Promoter (1-2kb)	-1187
XUT1	orf19.10400	C4_06530C_A	4	0.783901	-0.351257	0.00723774	0.000519691	Promoter (<=1kb)	-883
YPK1	orf19.8029	C1_08540C_A	1	1.20972	0.274668	0.00728376	0.000523473	Promoter (<=1kb)	245
SFL2	orf19.11452	C5_04830W_A	5	0.788877	-0.342128	0.00728439	0.000523995	Promoter (1-2kb)	-1829
TRP1	IPF21091.1	C1_00120C_A	1	1.2296	0.298193	0.00731913	0.000526973	Promoter (<=1kb)	-449
DRS1	IPF603.1	CR_10550W_A	R	1.18412	0.243812	0.00734339	0.000529403	Promoter (<=1kb)	251
ECM331	orf19.11730	C5_02460C_A	5	1.2067	0.271065	0.00734339	0.000530097	Promoter (<=1kb)	-636
TRY6	orf19.14116	C3_06790W_A	3	0.785876	-0.347627	0.00734339	0.000530163	Promoter (<=1kb)	-873
PGA14	orf19.8583	C5_00270W_A	5	1.217	0.283326	0.00736927	0.000532515	Promoter (<=1kb)	206
	orf19.11291	C4_04720W_A	4	1.19453	0.256443	0.00743277	0.00053759	Promoter (<=1kb)	440
ILS1	orf19.9685	C6_04520W_A	6	1.21668	0.282952	0.00749089	0.000542285	Promoter (<=1kb)	486
DIM1	orf19.12477	C1_13730C_A	1	0.809169	-0.305487	0.00752079	0.000544942	Promoter (<=1kb)	-130
	IPF559.1	C7_00230W_A	7	1.20824	0.272909	0.00761866	0.000552533	Promoter (<=1kb)	574
	orf19.9690	C6_04530C_A	6	1.21455	0.280417	0.00763455	0.000554185	Promoter (2-3kb)	2576
NAG4	orf19.9706	C6_04620C_A	6	1.23093	0.299744	0.00769726	0.000559241	Promoter (<=1kb)	-131
	IPF409.1	CR_00310C_A	R	1.19159	0.252891	0.00772336	0.000561644	Promoter (2-3kb)	-2624
PHR2	orf19.13500	C1_00220W_A	1	1.21961	0.286424	0.00775271	0.000564286	Promoter (<=1kb)	196
	orf19.13607	C1_06820W_A	1	1.20661	0.270959	0.00779974	0.000569856	Promoter (<=1kb)	472
ALS4	IPF13009.2	C6_04130C_A	6	1.27517	0.350686	0.00779974	0.000570455	Promoter (1-2kb)	1805
CPH1	orf19.11912	C1_07370C_A	1	1.16892	0.225174	0.00779974	0.000570775	Promoter (1-2kb)	1005
	orf19.9822	C2_07250C_A	2	1.19519	0.257236	0.00779974	0.000568888	Promoter (<=1kb)	217
	orf19.12964	C6_02490C_A	6	0.790248	-0.339623	0.00779974	0.000569069	Promoter (<=1kb)	-396
	orf19.8253	CR_05160C_A	R	1.2052	0.269268	0.00779974	0.000570273	Promoter (<=1kb)	-229
	orf19.11683	C6_00520W_A	6	0.789512	-0.340966	0.00781893	0.000572918	Promoter (<=1kb)	0
XYL2	IPF4959.1	CR_10840C_A	R	1.26934	0.344075	0.00781893	0.000573204	Promoter (<=1kb)	37
	orf19.12596	C7_03240W_A	7	0.800715	-0.320639	0.0078233	0.000574037	Promoter (<=1kb)	-565
OPT2	orf19.11233	CR_02240C_A	R	1.23625	0.305965	0.00787036	0.000578006	Promoter (2-3kb)	2648
YME1	orf19.8836	C4_05670W_A	4	1.20385	0.267659	0.007882	0.000579377	Promoter (1-2kb)	1236
	orf19.8752	C1_11600W_A	1	1.17473	0.232331	0.00789228	0.000580701	Promoter (<=1kb)	-344
	orf19.12297	C1_09700W_A	1	1.16931	0.225662	0.00789228	0.000581361	Promoter (<=1kb)	-466
RLM1	orf19.12132	C4_01260W_A	4	1.21076	0.27591	0.00789228	0.000581684	Promoter (<=1kb)	594
DOT6	orf19.10079	CR_01580C_A	R	1.1867	0.246957	0.00793175	0.000585112	Promoter (<=1kb)	-830
RAS1	orf19.9329	C2_10210C_A	2	0.836475	-0.257606	0.00793722	0.000586036	Promoter (<=1kb)	-509
MDH1-1	orf19.12072	C4_01900C_A	4	1.16121	0.215632	0.00796763	0.000588803	Promoter (<=1kb)	48
DUS4	orf19.8581	C5_00290W_A	5	1.17235	0.229405	0.00800149	0.000591829	Promoter (<=1kb)	41
CHC1	orf19.10990	C6_02120W_A	6	0.798513	-0.324612	0.00805532	0.000596339	Promoter (<=1kb)	-236
	orf19.9151	C2_02540W_A	2	0.805345	-0.312322	0.00805731	0.000597044	Promoter (<=1kb)	0
	orf19.13781	CR_08550W_A	R	1.21166	0.276987	0.00805731	0.000597542	Promoter (<=1kb)	778
ARP2	IPF2847.1	CR_08950W_A	R	0.792878	-0.334829	0.00806476	0.000598623	Promoter (<=1kb)	-34
PSF2	orf19.7718	C1_05030C_A	1	1.21676	0.283042	0.00808021	0.000600299	Promoter (<=1kb)	-287
ARP5	orf19.8134	CR_04180C_A	R	1.25372	0.32622	0.00810292	0.000602517	Promoter (1-2kb)	1140
ATO2	orf19.10032	C3_00930W_A	3	1.18163	0.240781	0.00810427	0.000603148	Promoter (<=1kb)	52
YME1	orf19.8836	C4_05670W_A	4	1.19373	0.255479	0.00813805	0.000606728	Promoter (<=1kb)	-460
	orf19.7847	C2_08920W_A	2	1.18316	0.242645	0.00813805	0.000606596	Promoter (<=1kb)	682
	orf19.14212	C3_03690W_A	3	0.79935	-0.323101	0.00817054	0.000609686	Promoter (<=1kb)	965
SAM35	IPF5224.1	C1_14490C_A	1	1.27132	0.346328	0.00820409	0.000612806	Promoter (<=1kb)	164
VPS21	orf19.8221	CR_08060C_A	R	1.18872	0.249405	0.00820409	0.000613265	Promoter (<=1kb)	-309
PMA1	orf19.12838	C3_00720W_A	3	0.811232	-0.301814	0.00821036	0.000614271	Promoter (2-3kb)	-2915
RPL40B	IPF22579.1	C4_01050C_A	4	0.788959	-0.341977	0.00824702	0.00061803	Promoter (1-2kb)	1123
PMC1	orf19.9295	C3_01250W_A	3	1.18595	0.246044	0.00824702	0.000618094	Promoter (<=1kb)	-760
SSB1	orf19.13724	CR_08090W_A	R	1.20763	0.27218	0.00825062	0.000619199	Promoter (1-2kb)	1115
PRO1	IPF597.1	CR_10580W_A	R	1.20649	0.270817	0.00825062	0.000619445	Promoter (<=1kb)	468
PRX1	orf19.12647	C7_02810W_A	7	1.22101	0.28808	0.00825965	0.000621205	Promoter (<=1kb)	54
WOR4	orf19.14005	C3_07730W_A	3	1.18304	0.242497	0.00825965	0.000620885	Promoter (2-3kb)	-2279
RPN2	orf19.12725	C1_12050W_A	1	0.787753	-0.344185	0.00827779	0.000623112	Promoter (<=1kb)	-194
NAG3	orf6.683	C6_04610C_A	6	1.21624	0.28243	0.00828845	0.000625001	Promoter (1-2kb)	1242
	orf19.13350	C3_04690C_A	3	1.22052	0.287501	0.00828845	0.000624758	Promoter (<=1kb)	410
	orf19.8760	C1_11530C_A	1	1.19976	0.262742	0.00829694	0.000626184	Promoter (<=1kb)	-677
RPT1	orf19.8071	C1_05240C_A	1	1.21465	0.280538	0.00834776	0.000631275	Promoter (<=1kb)	-766
	orf19.12636	C7_02920W_A	7	0.802418	-0.317575	0.00834776	0.000631897	Promoter (<=1kb)	-299
	orf19.12268	C1_09430W_A	1	0.821461	-0.283736	0.00834776	0.000632066	Promoter (<=1kb)	-294
	orf19.10555	C1_03370W_A	1	1.18671	0.246973	0.00834776	0.000632207	Promoter (1-2kb)	1103
RPL3	orf19.9169	C2_09430W_A	2	1.21225	0.277693	0.00843069	0.00063904	Promoter (1-2kb)	1304
	orf19.11350	CR_06140W_A	R	1.17021	0.226773	0.00843101	0.000640277	Promoter (1-2kb)	1081
	orf19.14099	C3_06940W_A	3	1.21351	0.279182	0.00843101	0.000640374	Promoter (<=1kb)	684
BNI1	orf19.12393	C1_12960C_A	1	1.21244	0.27791	0.00843101	0.000640722	Exon (XM_717045.1/CAALFM_C112960CA, exon 1 of 1)	3104
VMA6	orf19.7996	C4_00020W_A	4	1.1682	0.224289	0.00850612	0.000648624	Promoter (<=1kb)	0
FAR1	IPF568.2	C7_00180W_A	7	1.1963	0.258575	0.00850612	0.000647739	Promoter (<=1kb)	-840
UGA33	IPF5969.2	CR_09200C_A	R	0.802182	-0.317998	0.00850612	0.000648634	Promoter (<=1kb)	-87
ZCF13	orf19.10169	C5_03330C_A	5	1.15437	0.207107	0.00850612	0.000648658	Promoter (<=1kb)	2
	orf19.12532	C1_07950C_A	1	0.793851	-0.333059	0.00866892	0.000661721	Promoter (<=1kb)	-42
	orf19.8214	C5_00790C_A	5	1.1834	0.242934	0.00866892	0.000662209	Promoter (<=1kb)	474
ZCF9	orf19.9624	C2_00500W_A	2	1.20501	0.269042	0.00866901	0.000662784	Promoter (<=1kb)	386
	orf19.12625	C7_03030W_A	7	0.795948	-0.329253	0.0087009	0.000665792	Promoter (<=1kb)	-197
	orf19.13806	CR_08710W_A	R	1.22238	0.289697	0.00871894	0.000667744	Promoter (<=1kb)	71
CST20	orf19.11717	C5_02340C_A	5	1.20673	0.271101	0.00874738	0.000670495	Promoter (<=1kb)	3
ISC1	orf19.13950	CR_05830C_A	R	1.22928	0.297812	0.00875141	0.000671626	Promoter (<=1kb)	416
	orf19.13116	C4_00420C_A	4	1.17169	0.228594	0.00875141	0.000671951	Promoter (<=1kb)	926
	orf19.12824	C2_10810W_A	2	1.20484	0.268839	0.00877333	0.000674209	Promoter (<=1kb)	31
	orf19.10602	C4_07130W_A	4	1.21302	0.278603	0.00878225	0.000675878	Promoter (1-2kb)	1551
LIP10	orf19.12285	C1_09590C_A	1	1.22245	0.289774	0.00878225	0.000676044	Promoter (1-2kb)	-1072
ETR1	orf19.12905	C3_00200C_A	3	1.21681	0.283109	0.00880737	0.000678555	Promoter (<=1kb)	386
AAT1	orf19.11037	C2_05250C_A	2	0.80448	-0.313872	0.00883347	0.000681651	Promoter (<=1kb)	-636
TPO4	orf19.8104	CR_03920C_A	R	1.18774	0.248219	0.00883347	0.000681723	Promoter (<=1kb)	576
	orf19.12302	C1_09750W_A	1	1.19565	0.257791	0.00888951	0.000686631	Promoter (<=1kb)	18
	IPF361.1	CR_00110W_A	R	1.18504	0.244932	0.00889722	0.000687809	Promoter (<=1kb)	-146
	orf19.13509	C1_00160C_A	1	1.21085	0.276021	0.00890971	0.000689359	Promoter (<=1kb)	911
	orf19.10632	C4_06910W_A	4	0.801111	-0.319925	0.00893287	0.000692317	Promoter (<=1kb)	-168
	IPF3081.1	C7_00760C_A	7	1.19641	0.258709	0.00893287	0.00069232	Promoter (<=1kb)	-67
	orf19.10868	C1_01710W_A	1	0.795623	-0.329843	0.00897463	0.000696231	Promoter (<=1kb)	-277
	orf19.8609	C1_10510W_A	1	1.23159	0.300523	0.00897463	0.00069692	Promoter (<=1kb)	163
RPS28B	IPF440.1	C7_00710W_A	7	0.79794	-0.325649	0.00897463	0.000697321	Promoter (<=1kb)	-490
	orf19.11537	C5_05510C_A	5	1.2402	0.310568	0.00900569	0.000700325	Promoter (1-2kb)	1289
BMT8	orf19.8479	C2_03600W_A	2	1.16923	0.225553	0.00901526	0.000701852	Promoter (<=1kb)	946
SKN1	orf6.8522	C3_05810C_A	3	1.21882	0.285484	0.00901526	0.000702415	Promoter (<=1kb)	331
IAH1	IPF4940.1	CR_10780C_A	R	1.22806	0.296384	0.00901526	0.000703069	Promoter (1-2kb)	1111
VCX1	orf19.8035	C1_08580C_A	1	1.22423	0.291876	0.00901526	0.000703431	Promoter (<=1kb)	711
	orf19.3954.1	C5_04690C_A	5	0.809365	-0.305138	0.00903605	0.00070607	Promoter (<=1kb)	-678
	orf19.12601	C7_03200C_A	7	1.19809	0.260735	0.00903605	0.000706237	Promoter (<=1kb)	0
DAG7	orf19.12157	C4_01010C_A	4	0.804324	-0.314151	0.00908262	0.000710473	Promoter (<=1kb)	-633
ATG1	orf19.11322	C4_04450C_A	4	1.19409	0.255909	0.00908659	0.00071318	Promoter (1-2kb)	1427
VPS21	orf19.8221	CR_08060C_A	R	1.20937	0.274254	0.00908659	0.000711988	Promoter (<=1kb)	332
	orf19.9118	C2_02260W_A	2	1.1898	0.250717	0.00908659	0.000712453	Promoter (<=1kb)	0
RPL11	orf19.9774	C2_06810C_A	2	0.791868	-0.336668	0.00908659	0.000713163	Promoter (<=1kb)	-22
	orf19.13071	C6_03370W_A	6	0.799254	-0.323275	0.00908659	0.000713796	Promoter (1-2kb)	-1581
	orf19.11754	C5_02620C_A	5	1.2081	0.272739	0.00908659	0.000714355	Promoter (<=1kb)	143
MIG2	orf19.12786	C2_10540W_A	2	1.20418	0.268049	0.00917381	0.000721813	Exon (XM_712043.2/CAALFM_C210550CA, exon 1 of 1)	3825
	orf19.13482	C1_00470C_A	1	0.789372	-0.341223	0.00920994	0.000725258	Promoter (<=1kb)	-124
	orf19.8222	CR_08050C_A	R	1.233	0.302168	0.00922395	0.000726966	Promoter (<=1kb)	257
	orf19.12825	C2_10820C_A	2	1.22964	0.29824	0.00923634	0.000728548	Promoter (1-2kb)	1654
	orf19.8380	C1_04820C_A	1	1.20257	0.266123	0.00926092	0.00073209	Promoter (<=1kb)	837
PUT3	orf19.13584	C1_07020C_A	1	1.21961	0.286421	0.00926092	0.000732238	Promoter (<=1kb)	47
CPR6	IPF574.1	CR_10670W_A	R	1.24411	0.315119	0.00926092	0.000732307	Promoter (<=1kb)	-310
	orf19.8587	C5_00230C_A	5	1.22515	0.292962	0.0092919	0.000735365	Promoter (1-2kb)	1531
OPT8	orf19.13192	C6_03930W_A	6	1.20953	0.274442	0.00929193	0.000735977	Promoter (<=1kb)	871
CUP9	orf19.13867	C7_02040C_A	7	1.22119	0.288289	0.00929349	0.000736709	Promoter (<=1kb)	0
CSC25	orf19.14188	C3_03890W_A	3	1.24397	0.314952	0.00932422	0.000739756	Promoter (1-2kb)	1407
FLC3	orf19.9744	C2_07830W_A	2	1.17392	0.23133	0.00932554	0.000740471	Promoter (<=1kb)	219
	orf19.11199	CR_07850W_A	R	0.800857	-0.320383	0.0093451	0.000743431	Promoter (<=1kb)	-952
FET31	orf19.11687	C6_00480C_A	6	0.817056	-0.291492	0.0093451	0.000742815	Promoter (<=1kb)	-397
FGR44	orf19.13388	C3_04990W_A	3	1.25234	0.324627	0.0093451	0.000743861	Promoter (<=1kb)	0
PGA57	orf19.12158	C4_01000C_A	4	1.18293	0.24237	0.00951992	0.000758401	Promoter (<=1kb)	107
tD(GUC)3	tD(GUC)3.2	C4_03650W_A	4	0.8053	-0.312401	0.00952092	0.000759103	Promoter (<=1kb)	0
	orf19.13754	CR_08300C_A	R	1.23094	0.299757	0.00953447	0.000760808	Promoter (1-2kb)	1838
	orf19.13769	CR_08430W_A	R	1.22101	0.28808	0.00956675	0.000764011	Promoter (<=1kb)	983
	orf19.13623	C1_06660W_A	1	0.793177	-0.334286	0.00969225	0.000775116	Promoter (<=1kb)	-134
	orf19.11235	CR_02210W_A	R	0.794197	-0.33243	0.00969225	0.000775304	Promoter (1-2kb)	-1979
WOR2	orf19.13413	C3_05170W_A	3	1.16686	0.222625	0.00969394	0.000776074	Promoter (<=1kb)	0
RMT2	orf19.8535	C5_00680W_A	5	0.821997	-0.282794	0.00971	0.000778632	Promoter (1-2kb)	-1595
MED20	IPF24628.1	C4_02840C_A	4	0.794501	-0.331879	0.00971	0.000778123	Promoter (<=1kb)	-20
	orf19.8311	C6_02020C_A	6	1.16492	0.220229	0.00976662	0.000783812	Promoter (<=1kb)	812
tH(GUG)3	tH(GTG)3	C3_06460C_A	3	0.839624	-0.252185	0.00976979	0.000784706	Promoter (2-3kb)	-2177
BGL2	orf19.12034	C4_02250C_A	4	0.842318	-0.247563	0.00977073	0.000785422	Promoter (<=1kb)	-247
HWP1	orf19.8901	C4_03570W_A	4	1.19414	0.255977	0.00978623	0.000787309	Promoter (<=1kb)	0
	orf19.13018	C6_02940C_A	6	1.24393	0.314904	0.00983871	0.000792176	Promoter (<=1kb)	0
	orf19.10251	C4_02620C_A	4	1.18743	0.247847	0.00991224	0.000798746	Promoter (<=1kb)	790
MNN46	orf19.10622	C4_06990W_A	4	0.789613	-0.340782	0.0100377	0.000809798	Promoter (<=1kb)	-338
	IPF5457.1	C5_00080C_A	5	1.18069	0.239631	0.0100377	0.000810174	Promoter (<=1kb)	0
TRP5	IPF8232.2	C4_06110C_A	4	0.816128	-0.293133	0.0100834	0.000815081	Promoter (<=1kb)	-735
	orf19.13793	CR_08610W_A	R	1.18703	0.247355	0.0100834	0.000815178	Promoter (<=1kb)	504
	orf19.9690	C6_04530C_A	6	1.19975	0.26274	0.0101036	0.000817476	Promoter (<=1kb)	610
	orf19.11504	C5_05270C_A	5	1.19762	0.260165	0.0102344	0.000828726	Promoter (<=1kb)	523
ILV2	orf19.9180	C3_02320W_A	3	0.826076	-0.275653	0.0102984	0.000834588	Promoter (<=1kb)	-198
	orf19.8486	C2_03530W_A	2	0.830432	-0.268066	0.0102992	0.00083533	Promoter (<=1kb)	-780
ZCF15	orf19.10267	C4_02490W_A	4	1.21096	0.276153	0.0103229	0.000837924	Promoter (<=1kb)	352
FGR24	IPF14003.1	C1_14570C_A	1	1.20099	0.264221	0.0103463	0.000840498	Promoter (<=1kb)	263
DIP5	orf19.10459	C1_02530C_A	1	0.817217	-0.291208	0.010347	0.000841237	Promoter (<=1kb)	-299
	orf19.8431	C2_04100W_A	2	0.79678	-0.327747	0.0103543	0.000842506	Promoter (<=1kb)	-5
	orf19.9304	CR_04680C_A	R	0.830507	-0.267936	0.010402	0.000847071	Promoter (<=1kb)	0
CDR1	orf19.13421	C3_05220W_A	3	0.791481	-0.337374	0.0104414	0.00085096	Promoter (<=1kb)	-660
PHO88	IPF1978.1	CR_09320C_A	R	0.798107	-0.325346	0.0104429	0.00085177	Promoter (<=1kb)	-199
HOM3	orf19.8820	C4_05540W_A	4	1.21003	0.275041	0.0104439	0.000852536	Promoter (<=1kb)	-865
	IPF19350.2	CR_01510C_A	R	1.18391	0.243561	0.0104818	0.000856319	Promoter (<=1kb)	4
RPS28B	IPF440.1	C7_00710W_A	7	0.798157	-0.325255	0.0105191	0.00086005	Promoter (<=1kb)	-121
MYO5	orf19.8357	C4_05100C_A	4	1.18495	0.244823	0.0105243	0.000861168	Promoter (<=1kb)	-114
	orf19.8639	C1_03720C_A	1	0.79169	-0.336993	0.0105252	0.000861933	Promoter (<=1kb)	-262
	orf19.1367.1	C2_09830C_A	2	1.20506	0.269102	0.0105715	0.000866417	Promoter (<=1kb)	868
	orf19.13186	C6_03880W_A	6	1.15561	0.20866	0.0105731	0.000867237	Promoter (<=1kb)	461
	IPF27056.1	C3_03020W_A	3	1.25422	0.326786	0.0105812	0.000868594	Promoter (<=1kb)	-178
CSU57	orf19.11424	C5_04580C_A	5	1.2193	0.286058	0.0106008	0.000870897	Promoter (<=1kb)	0
PGA7	orf19.13080	C4_00120W_A	4	1.18826	0.248856	0.0106156	0.000872809	Promoter (<=1kb)	124
	orf19.7836	C2_08990C_A	2	1.19138	0.25264	0.0106717	0.000878122	Promoter (2-3kb)	2284
	orf19.7842	C2_08960C_A	2	1.22652	0.294571	0.0107305	0.000883661	Promoter (<=1kb)	0
NPR2	orf19.7960	C3_03290C_A	3	1.21723	0.283597	0.010779	0.000888364	Promoter (1-2kb)	1029
RPL4B	IPF875.1	C1_14110C_A	1	1.18928	0.250092	0.0108424	0.000894301	Promoter (<=1kb)	32
NUP60	orf19.10419	C4_06350C_A	4	0.798242	-0.325102	0.0108581	0.000896304	Promoter (<=1kb)	-100
	orf19.12256	C1_09320C_A	1	1.22276	0.290137	0.010872	0.000899157	Promoter (1-2kb)	-1322
KEX1	orf6.7946	C7_00940W_A	7	0.80014	-0.321676	0.010872	0.000898692	Promoter (<=1kb)	-267
RTA3	orf19.7694	C2_06460W_A	2	1.19452	0.256426	0.010872	0.000899723	Promoter (<=1kb)	10
	IPF351.1	CR_00090C_A	R	1.22669	0.294772	0.010872	0.000900305	Promoter (1-2kb)	1080
	orf19.8750	C1_11620W_A	1	1.23605	0.305742	0.010872	0.000901017	Promoter (<=1kb)	462
ALG1	orf19.11888	C4_06000W_A	4	1.20032	0.263419	0.0109955	0.000911966	Promoter (1-2kb)	1012
	orf19.10952	C6_01360W_A	6	0.793016	-0.334579	0.0109956	0.000912701	Promoter (<=1kb)	-770
WOR1	orf19.12348	C1_10150W_A	1	1.16543	0.22086	0.0110321	0.000917173	Promoter (1-2kb)	1081
PTK2	orf19.10918	C6_01710C_A	6	1.14857	0.199843	0.0110321	0.000917088	Promoter (1-2kb)	1170
KGD1	IPF19778.1	C3_00880W_A	3	1.18577	0.245824	0.0110688	0.000920951	Promoter (1-2kb)	1895
	orf19.7936	C3_03070W_A	3	1.20005	0.263093	0.011089	0.000923358	Promoter (<=1kb)	363
MED15	orf19.12571	C1_08270C_A	1	1.20412	0.267977	0.0111239	0.000926996	Promoter (1-2kb)	1400
AHR1	IPF1292	C3_06000W_A	3	0.809508	-0.304882	0.0111557	0.000930372	Distal Intergenic	-4927
	IPF529.1	C7_00330C_A	7	1.19756	0.260101	0.0112738	0.000941503	Promoter (<=1kb)	437
	orf19.14108	C3_06860C_A	3	0.811692	-0.300996	0.0112738	0.0009417	Promoter (1-2kb)	1453
	orf19.5079.1	C1_08080C_A	1	1.20321	0.26689	0.0112871	0.000944529	Promoter (1-2kb)	1089
ACS2	orf19.8666	C1_04290C_A	1	0.793105	-0.334417	0.0112871	0.00094483	Promoter (<=1kb)	261
HGT2	orf19.11152	C1_02110C_A	1	0.812135	-0.300209	0.0112871	0.000945032	Promoter (<=1kb)	-722
CAN2	orf19.7758	C6_01060C_A	6	0.834371	-0.261238	0.0112979	0.000946673	Promoter (1-2kb)	-1029
GEF2	orf19.11219	CR_02350C_A	R	0.834994	-0.260162	0.0113134	0.000948713	Promoter (1-2kb)	-1154
	orf19.12831	C3_00790W_A	3	1.247	0.31846	0.01132	0.000950008	Promoter (1-2kb)	1211
	orf19.11396	C5_04290C_A	5	0.823524	-0.280117	0.0114221	0.000959328	Promoter (<=1kb)	-437
ATG9	orf19.13395	C3_05040C_A	3	0.79922	-0.323336	0.0114544	0.000963403	Promoter (<=1kb)	-138
	orf19.8305	C6_01960W_A	6	1.18322	0.242723	0.0114544	0.000963537	Promoter (<=1kb)	793
	orf19.10595	C4_07200C_A	4	1.20961	0.274541	0.0115044	0.000968495	Promoter (<=1kb)	47
PEP3	orf19.13030	C6_03020W_A	6	1.18756	0.247995	0.0115655	0.000974399	Promoter (<=1kb)	-242
GPD2	orf19.8310	C6_02010C_A	6	0.871082	-0.19912	0.0116006	0.000978114	Promoter (<=1kb)	-128
	orf19.3264.1	CR_00910W_A	R	1.2288	0.297247	0.0116188	0.000981933	Promoter (<=1kb)	23
RGS2	orf19.8314	CR_06590C_A	R	0.799452	-0.322917	0.0116188	0.000980812	Promoter (<=1kb)	-801
	orf19.10340	CR_02630C_A	R	0.802477	-0.317469	0.0116188	0.000981879	Distal Intergenic	-3726
	orf19.12372	C1_10350C_A	1	1.19988	0.262895	0.0116397	0.000984462	Promoter (<=1kb)	-54
	orf19.13997	C7_03480W_A	7	1.19708	0.259522	0.0116737	0.000988861	Promoter (<=1kb)	851
	orf19.10934	C6_01560W_A	6	0.795249	-0.330522	0.0116737	0.000988869	Promoter (<=1kb)	-333
	orf19.8914	C7_03410C_A	7	0.817433	-0.290827	0.011715	0.000993131	Promoter (1-2kb)	-1018
ADP1	orf19.8090	CR_05950C_A	R	1.22466	0.292383	0.0117172	0.000994702	Promoter (1-2kb)	1958
PAP1	IPF9850.1	C5_01780W_A	5	1.22208	0.289334	0.0117172	0.000995488	Promoter (<=1kb)	662
	orf19.8302	C6_01920C_A	6	1.1921	0.253511	0.0117172	0.00099562	Promoter (<=1kb)	625
	orf19.13828	C7_02370W_A	7	0.803071	-0.316401	0.011747	0.000998924	Promoter (<=1kb)	-185
	IPF11756.2	C7_01070C_A	7	1.16313	0.218016	0.0118092	0.0010053	Promoter (<=1kb)	153
	orf19.9637	C2_00410C_A	2	0.825546	-0.27658	0.0118092	0.00100577	Promoter (<=1kb)	0
YKE2	IPF7948.2	CR_09600C_A	R	1.23735	0.307253	0.0118637	0.00101118	Promoter (<=1kb)	-605
TPS3	orf19.12808	C2_10690W_A	2	1.21702	0.283352	0.0118998	0.00101504	Promoter (<=1kb)	439
ALS1	orf19.13163	C6_03700W_A	6	0.811345	-0.301612	0.0119044	0.00101621	Distal Intergenic	-3468
PMR1	IPF534.2	C7_00320C_A	7	1.21653	0.282774	0.0119583	0.00102159	Promoter (<=1kb)	596
PTR22	orf19.14199	C3_03800W_A	3	0.836767	-0.257102	0.0119826	0.00102445	Promoter (<=1kb)	-375
	orf19.12345	C1_10120C_A	1	0.810699	-0.302762	0.0119915	0.001026	Promoter (<=1kb)	-6
	IPF563.1	C7_00200W_A	7	1.23471	0.304173	0.0120004	0.00102834	Promoter (1-2kb)	1415
RPS10	IPF25168.1	C2_08040C_A	2	0.807235	-0.30894	0.0120004	0.00102792	Promoter (<=1kb)	-87
	orf19.12771	C4_04010W_A	4	1.18337	0.242902	0.0120178	0.00103081	Promoter (<=1kb)	429
	orf19.1026.1	C1_03840W_A	1	1.15863	0.212419	0.0120178	0.0010314	Promoter (<=1kb)	642
	orf19.8169	CR_04450C_A	R	1.15375	0.206329	0.0120259	0.00103365	Promoter (1-2kb)	1329
PRP8	orf19.13800	CR_08660W_A	R	1.23213	0.301151	0.0120259	0.00103367	Promoter (<=1kb)	549
BUL1	orf19.12560	C1_08170C_A	1	1.21856	0.285178	0.0120556	0.00103702	Promoter (2-3kb)	-2986
	orf19.12886	C3_00360W_A	3	1.1784	0.236831	0.0121255	0.00104433	Promoter (<=1kb)	-887
MEF2	orf19.13589	C1_07000W_A	1	1.21343	0.279089	0.0121255	0.00104461	Promoter (<=1kb)	164
DBP3	orf19.12334	C1_10030W_A	1	1.18378	0.243404	0.0121562	0.00104805	Promoter (<=1kb)	-483
	orf19.9449	C2_07390C_A	2	1.1693	0.225648	0.0121672	0.0010498	Promoter (<=1kb)	-608
DPP1	orf19.8271	C1_11470C_A	1	0.803121	-0.31631	0.0121921	0.00105275	Promoter (<=1kb)	-317
PSD1	orf19.13466	C1_00610W_A	1	1.23509	0.304621	0.0122978	0.00106348	Promoter (1-2kb)	-1822
	IPF2997.1	C3_05450C_A	3	1.18662	0.246858	0.0122978	0.00106274	Promoter (1-2kb)	-1458
SRB1	VIG9	C3_07950C_A	3	1.20184	0.265246	0.0123157	0.00106665	Promoter (<=1kb)	0
HAT2	orf19.9693	C6_04540C_A	6	1.22385	0.291429	0.0123157	0.00106603	Promoter (<=1kb)	587
CYS3	orf19.13760	CR_08340W_A	R	1.16963	0.226055	0.0123292	0.00106863	Promoter (<=1kb)	33
SPC34	orf19.11268	C4_04910C_A	4	0.803629	-0.315399	0.0123326	0.00106973	Promoter (<=1kb)	31
ERG6	orf19.9199	C3_02150C_A	3	0.798995	-0.323742	0.0123563	0.00107259	Promoter (<=1kb)	-212
HSP104	orf19.13747	CR_08250C_A	R	1.20066	0.263825	0.0124362	0.00108034	Promoter (<=1kb)	124
	orf19.10839	C1_01400C_A	1	0.796393	-0.328448	0.0124473	0.00108236	Promoter (<=1kb)	-523
GTT11	orf19.14209	C3_03720W_A	3	1.20326	0.266952	0.0124473	0.00108294	Promoter (<=1kb)	-195
CSE4	IPF9808.2	C3_00860W_A	3	0.801141	-0.319872	0.0124603	0.00108508	Promoter (<=1kb)	-92
SLD5	IPF610.1	CR_10520C_A	R	1.189	0.249754	0.0124603	0.00108571	Promoter (1-2kb)	1251
	orf19.14001	C3_07760C_A	3	1.2304	0.299129	0.0124785	0.00108811	Promoter (<=1kb)	28
	orf19.6222.1	C1_06870C_A	1	0.794796	-0.331343	0.0125084	0.00109153	Promoter (<=1kb)	-176
	orf19.9983	C1_05980W_A	1	0.797844	-0.325821	0.0125767	0.00109832	Promoter (<=1kb)	-121
SAC7	IPF5642.1	C7_00080C_A	7	1.19831	0.261007	0.012626	0.00110428	Promoter (<=1kb)	324
	orf19.11181	C7_02670W_A	7	1.1682	0.224283	0.012626	0.00110411	Promoter (<=1kb)	-106
PEX4	orf19.11524	C5_05430W_A	5	1.21664	0.282902	0.0126704	0.00110981	Promoter (<=1kb)	123
	orf19.1490.1	C2_01800W_A	2	1.15033	0.202042	0.0126704	0.00110982	Promoter (1-2kb)	-1929
PIN3	orf19.13377	C3_04880W_A	3	1.18373	0.243336	0.0127037	0.00111357	Promoter (<=1kb)	521
	orf19.5079.1	C1_08080C_A	1	1.2178	0.284281	0.0127321	0.0011169	Promoter (2-3kb)	2586
ZCF11	orf19.9961	CR_03050C_A	R	1.17511	0.232798	0.012739	0.00111834	Promoter (<=1kb)	208
	orf19.8780	C6_00290W_A	6	0.804881	-0.313152	0.0127612	0.00112112	Promoter (1-2kb)	-1709
	orf19.11360	CR_06270W_A	R	1.21648	0.282711	0.0127749	0.00112316	Promoter (<=1kb)	-471
SNF2	orf19.9102	C2_02100W_A	2	1.21583	0.281944	0.0128145	0.00112748	Promoter (<=1kb)	725
AIP2	orf19.7932	C3_03040W_A	3	1.20873	0.273492	0.0128626	0.00113256	Promoter (<=1kb)	473
PGA13	orf19.13778	CR_08510W_A	R	1.19964	0.2626	0.0130167	0.00114698	Promoter (1-2kb)	-1184
HOT1	orf19.10838	C1_01390C_A	1	1.16691	0.222698	0.0130841	0.00115377	Promoter (<=1kb)	611
ZCF35	IPF1264.2	C3_05910W_A	3	0.821963	-0.282855	0.0130913	0.00115527	Promoter (<=1kb)	-297
	orf19.12868	C3_00500C_A	3	1.1979	0.260503	0.0131513	0.00116158	Promoter (<=1kb)	482
	orf19.10451	C1_02450C_A	1	0.824251	-0.278845	0.0131513	0.00116228	Promoter (<=1kb)	-43
	IPF1286.1	C3_05990C_A	3	1.23693	0.306768	0.0131543	0.00116402	Promoter (<=1kb)	-403
	orf19.9157	C2_02580W_A	2	1.15895	0.212823	0.0131543	0.00116427	Promoter (<=1kb)	-397
RRN11	orf19.8337	CR_06480C_A	R	1.19981	0.262808	0.0131685	0.00116639	Promoter (<=1kb)	-395
	IPF22717.1	C1_01930W_A	1	0.796075	-0.329023	0.0131952	0.00116963	Promoter (<=1kb)	84
	orf19.12046	C4_02150C_A	4	1.18477	0.244605	0.0132022	0.00117111	Promoter (1-2kb)	1173
	orf19.8222	CR_08050C_A	R	1.19914	0.262004	0.0132029	0.00117204	Promoter (<=1kb)	553
	orf19.12395	C1_13010W_A	1	0.796175	-0.328842	0.013257	0.00117771	Promoter (<=1kb)	-263
	orf19.13772	CR_08450C_A	R	1.21447	0.280325	0.0133057	0.0011829	Promoter (<=1kb)	686
	orf19.8380	C1_04820C_A	1	1.20172	0.265103	0.0134451	0.0011997	Promoter (<=1kb)	517
FTR2	orf6.8131	C1_14220C_A	1	0.798086	-0.325384	0.0134451	0.00119816	Promoter (1-2kb)	-1150
FLO8	orf19.8695	C6_04350C_A	6	0.823288	-0.280531	0.0134451	0.00119833	Promoter (<=1kb)	-932
tL(AAG)2	tL(AAG)2.2	C1_07310C_A	1	0.816046	-0.293277	0.0134451	0.0011985	Promoter (<=1kb)	178
	IPF1257.1	C3_05880C_A	3	1.19231	0.253763	0.0134451	0.00119934	Promoter (<=1kb)	938
	orf19.13765	CR_08410W_A	R	1.20438	0.268297	0.0134539	0.00120136	Promoter (1-2kb)	1045
	IPF549.1	C7_00270W_A	7	1.17678	0.234846	0.0135148	0.00120769	Promoter (<=1kb)	226
	orf19.8943	C2_09880C_A	2	0.797976	-0.325583	0.0135192	0.00120897	Promoter (<=1kb)	-673
	orf19.10339	CR_02620C_A	R	0.796878	-0.32757	0.0135261	0.00121134	Promoter (<=1kb)	-132
TUB2	orf19.13455	C1_00710C_A	1	0.798628	-0.324405	0.0135261	0.00121136	Promoter (<=1kb)	-228
NPL6	orf19.9602	C2_00710W_A	2	1.22676	0.294851	0.0136563	0.00122392	Promoter (1-2kb)	-1184
	orf19.8872	C5_04050W_A	5	0.815805	-0.293704	0.0136756	0.00122676	Promoter (2-3kb)	-2399
STP1	orf19.13338	C3_04580C_A	3	0.825253	-0.277092	0.0136756	0.00122744	Promoter (<=1kb)	-393
	IPF21760.1	C3_00230C_A	3	1.21447	0.280322	0.0136926	0.00123076	Promoter (<=1kb)	-83
MEC1	orf19.8870	C5_04060C_A	5	0.80831	-0.307019	0.0136926	0.00123009	Promoter (<=1kb)	0
GNP1	orf19.8784	C6_00330C_A	6	0.825797	-0.276141	0.0137167	0.00123472	Promoter (<=1kb)	-265
ABD1	orf19.14008	C3_07710W_A	3	1.16767	0.223634	0.0137167	0.00123419	Promoter (<=1kb)	0
PRX1	orf19.12647	C7_02810W_A	7	1.17894	0.237488	0.0137345	0.00123722	Promoter (<=1kb)	-846
	orf19.9061	C2_01750C_A	2	0.868152	-0.20398	0.0137377	0.00123841	Promoter (<=1kb)	-401
ZCF9	orf19.9624	C2_00500W_A	2	0.828668	-0.271133	0.0137447	0.00123994	Promoter (<=1kb)	-218
	orf19.13428	C3_05280C_A	3	0.812949	-0.298762	0.013749	0.00124123	Promoter (<=1kb)	-180
ERG5	orf19.12645	C7_02840C_A	7	1.19911	0.261964	0.0137822	0.00124694	Promoter (1-2kb)	1112
PTC5	orf19.13733	CR_08160W_A	R	1.17651	0.234517	0.0137822	0.00124644	Promoter (<=1kb)	372
	orf19.13326	C3_04510W_A	3	0.833014	-0.263588	0.0137822	0.00124673	Promoter (<=1kb)	-82
NOT3	orf19.9563	C2_01130W_A	2	0.797718	-0.326049	0.0138317	0.00125232	Promoter (<=1kb)	-136
GPD1	orf19.9325	C2_10240W_A	2	1.17254	0.229643	0.0138585	0.00125566	Promoter (<=1kb)	-989
DAP2	orf19.11797	C5_02970W_A	5	1.19937	0.262279	0.0138635	0.00125702	Promoter (1-2kb)	-1396
	orf19.13410	C3_05150W_A	3	1.18335	0.242874	0.0139199	0.00126664	Promoter (<=1kb)	113
	orf19.14176	C2_05760C_A	2	1.19494	0.256934	0.0139199	0.00126559	Promoter (<=1kb)	20
	orf19.13698	C1_12800W_A	1	0.810057	-0.303905	0.0139199	0.00126616	Promoter (<=1kb)	-498
	IPF19738.1	C5_03030W_A	5	1.19537	0.257461	0.0139199	0.00126654	Promoter (<=1kb)	638
SHE3	orf19.13040	C6_03100W_A	6	0.818456	-0.289024	0.0139199	0.00126669	Promoter (<=1kb)	-551
	orf19.10370	CR_02940C_A	R	1.23622	0.305939	0.0140424	0.00127876	Promoter (1-2kb)	1413
ATG1	orf19.11322	C4_04450C_A	4	1.20015	0.263214	0.0140899	0.00128401	Promoter (<=1kb)	0
	orf19.13878	C7_01960W_A	7	1.21635	0.282553	0.014137	0.00128922	Promoter (<=1kb)	989
RPL16A	orf19.13504	C1_00180W_A	1	1.21782	0.284307	0.0142554	0.00130095	Promoter (<=1kb)	231
	orf19.11827	C5_03170C_A	5	0.798494	-0.324647	0.0142871	0.00130504	Promoter (<=1kb)	-659
ECM1	orf19.12758	C4_04100C_A	4	0.81112	-0.302013	0.0142871	0.00130651	Promoter (<=1kb)	-1
	orf19.13859	C7_02110W_A	7	1.20123	0.264506	0.0142871	0.00130699	Promoter (<=1kb)	746
	orf19.11335	CR_06040W_A	R	1.16365	0.21866	0.0142871	0.0013076	Promoter (<=1kb)	45
	orf19.11608	C5_01410C_A	5	0.811642	-0.301085	0.0142999	0.00131029	Promoter (<=1kb)	-21
	orf19.8949	C2_09810C_A	2	1.19826	0.260937	0.0142999	0.00131064	Promoter (<=1kb)	-108
YHB5	orf19.11195	CR_07810W_A	R	0.798131	-0.325303	0.0143763	0.00131952	Promoter (1-2kb)	-1905
GLO3	orf19.12900	C3_00240C_A	3	1.21045	0.275549	0.0143763	0.00131924	Promoter (<=1kb)	335
DEF1	IPF946.1	CR_09880W_A	R	1.18573	0.245777	0.0145118	0.00133291	Promoter (<=1kb)	20
	orf19.11823	C5_03140C_A	5	0.832513	-0.264454	0.014553	0.00133765	Promoter (<=1kb)	-545
	orf19.13628	C1_06600W_A	1	1.15485	0.207701	0.0145769	0.0013408	Promoter (<=1kb)	0
RPB7	orf19.10855	C1_01570C_A	1	1.17944	0.238108	0.0146087	0.00134534	Promoter (2-3kb)	2076
	orf19.12680	C2_05910W_A	2	1.17853	0.236992	0.0146087	0.00134564	Promoter (1-2kb)	1247
CHS4	SKT5	C3_05700W_A	3	1.23307	0.302249	0.0146117	0.00134688	Promoter (2-3kb)	-2148
PGA4	orf19.11518	C5_05390C_A	5	1.18242	0.241739	0.0146139	0.00134876	Promoter (<=1kb)	52
RPT1	orf19.8071	C1_05240C_A	1	1.19962	0.262579	0.0146139	0.00134899	Promoter (<=1kb)	54
MVD	orf19.13524	C1_00070W_A	1	1.24371	0.314651	0.0146569	0.00135584	Promoter (<=1kb)	455
ALS4	IPF13009.2	C6_04130C_A	6	0.803061	-0.316418	0.0146569	0.0013558	Promoter (1-2kb)	-1195
	orf19.13801	CR_08670C_A	R	1.19935	0.262254	0.0146569	0.00135434	Promoter (1-2kb)	1236
	IPF17991.2	C7_02430C_A	7	1.25022	0.322182	0.0147049	0.00136124	Promoter (<=1kb)	351
	snR44d	C3_05820W_A	3	0.79876	-0.324165	0.0147215	0.00136375	Promoter (1-2kb)	-1154
SKI2	orf19.13783	CR_08570W_A	R	1.19927	0.262155	0.0147834	0.00137045	Promoter (1-2kb)	1495
	orf19.13476	C1_00530C_A	1	0.807172	-0.309052	0.0148067	0.00137369	Promoter (<=1kb)	-164
	orf19.9844	C1_11080W_A	1	0.84595	-0.241355	0.0148067	0.00137454	Promoter (<=1kb)	-741
TIP41	orf19.11419	C5_04520W_A	5	1.2091	0.273932	0.0148237	0.00137709	Promoter (<=1kb)	15
PGA4	orf19.11518	C5_05390C_A	5	1.20558	0.269727	0.0148924	0.00138446	Promoter (<=1kb)	459
AHP2	orf19.13824	C7_02390W_A	7	1.22556	0.293438	0.0149791	0.00139349	Promoter (<=1kb)	705
	IPF3428.1	C3_07800C_A	3	1.19915	0.262009	0.014982	0.00139475	Promoter (<=1kb)	-351
TPS3	orf19.12808	C2_10690W_A	2	1.21496	0.280908	0.0152573	0.00142138	Promoter (<=1kb)	-275
GCN5	orf19.8324	CR_06710C_A	R	1.1832	0.242689	0.015311	0.00142738	Promoter (<=1kb)	428
ZCF15	orf19.10267	C4_02490W_A	4	0.800803	-0.320481	0.0153588	0.00143285	Promoter (<=1kb)	-391
	orf19.9291	C3_01280W_A	3	0.815466	-0.294303	0.0153624	0.00143418	Promoter (<=1kb)	721
MUP1	orf19.12745	C1_11870W_A	1	0.834491	-0.261031	0.0154316	0.00144166	Promoter (<=1kb)	-725
OPY1	orf19.11720	C5_02370C_A	5	1.16948	0.225867	0.0154573	0.00144507	Promoter (<=1kb)	-740
CBK1	orf19.12375	C1_10380C_A	1	1.17413	0.231597	0.0154784	0.00144806	Promoter (<=1kb)	14
	orf19.8124	CR_04110W_A	R	1.19811	0.260756	0.0155947	0.00145996	Promoter (<=1kb)	29
	orf19.13909	C7_01680C_A	7	0.802185	-0.317993	0.015629	0.00146419	Promoter (<=1kb)	-705
FAD2	orf19.7765	C6_01110W_A	6	0.805337	-0.312335	0.0156356	0.00146584	Promoter (1-2kb)	-1090
MIG1	orf19.11793	C5_02940C_A	5	0.82905	-0.270469	0.015747	0.00147835	Promoter (<=1kb)	-828
ERG12	orf19.12272	C1_09460W_A	1	0.807031	-0.309304	0.015747	0.00147791	Promoter (<=1kb)	-63
	orf19.11145	C1_02040C_A	1	0.803039	-0.316458	0.0158661	0.00149056	Promoter (<=1kb)	-438
	orf19.7682	CR_07120C_A	R	0.810867	-0.302463	0.0158679	0.00149275	Promoter (<=1kb)	-290
OPI1	orf19.9117	C2_02250C_A	2	1.16681	0.22257	0.0158679	0.00149281	Promoter (<=1kb)	32
	orf19.12816	C2_10740C_A	2	1.18602	0.246128	0.0158681	0.00149492	Promoter (1-2kb)	1500
APE2	orf19.12664	C1_04400C_A	1	0.818311	-0.28928	0.0158681	0.00149458	Promoter (<=1kb)	0
	orf19.8147	CR_04280C_A	R	0.837557	-0.255741	0.0158798	0.00149706	Promoter (<=1kb)	0
	IPF451.1	C7_00670C_A	7	0.810398	-0.303297	0.0159102	0.00150096	Distal Intergenic	4057
SNO1	orf19.10465	C1_02600W_A	1	0.812905	-0.298841	0.0159874	0.0015093	Promoter (<=1kb)	-509
ACC1	IPF2516.1	CR_00640W_A	R	0.80448	-0.313872	0.0160256	0.00151395	Promoter (1-2kb)	-1006
IAH1	IPF4940.1	CR_10780C_A	R	1.22341	0.290911	0.0160745	0.00151962	Promoter (<=1kb)	343
UGA1	orf19.8421	C2_04190C_A	2	1.22462	0.292339	0.0161075	0.0015238	Promoter (<=1kb)	804
	orf19.13766	CR_08420W_A	R	1.16919	0.22551	0.0161087	0.00152497	Promoter (<=1kb)	372
HAT2	orf19.9693	C6_04540C_A	6	1.19518	0.257225	0.0161394	0.00152893	Promoter (<=1kb)	-481
RPN4	orf19.8671	C1_04330W_A	1	0.817739	-0.290288	0.0161569	0.00153165	Promoter (<=1kb)	-200
SNO1	orf19.10465	C1_02600W_A	1	0.801192	-0.31978	0.0162106	0.0015378	Promoter (<=1kb)	-103
	orf19.11692	C5_02110W_A	5	0.814189	-0.296564	0.0162629	0.00154382	Distal Intergenic	-3004
PAN1	orf19.8505	C2_03380W_A	2	1.18747	0.247895	0.0162691	0.00154548	Promoter (<=1kb)	0
ADAEC	orf19.8487	C2_03520C_A	2	1.18644	0.246634	0.0163107	0.0015505	Distal Intergenic	5140
	orf19.12519	C1_07820W_A	1	0.806788	-0.309739	0.0163466	0.00155498	Promoter (<=1kb)	-60
ZCF31	orf19.13345	C3_04640W_A	3	0.829098	-0.270386	0.0163572	0.00155813	Promoter (1-2kb)	-1121
	orf19.7848	C2_08910C_A	2	0.801274	-0.319632	0.0163572	0.00155814	Promoter (<=1kb)	-660
RPL25	IPF26650.1	C6_01970C_A	6	0.825673	-0.276358	0.0164085	0.00156409	Promoter (<=1kb)	0
ROB1	orf19.12465	C1_13620W_A	1	0.804312	-0.314173	0.0164255	0.0015668	Promoter (1-2kb)	-1563
	orf19.12734	C1_11970C_A	1	1.22281	0.290204	0.0164475	0.00156997	Promoter (<=1kb)	916
ENG1	orf19.10584	C1_03680W_A	1	1.1527	0.205017	0.0164867	0.00157479	Promoter (<=1kb)	19
	orf19.10034	C3_00940W_A	3	1.18002	0.238814	0.016523	0.00157934	Promoter (<=1kb)	211
LYS9	IPF2883.1	C3_06590W_A	3	0.823009	-0.28102	0.0165243	0.00158055	Promoter (<=1kb)	-121
	orf19.9153	C2_02550C_A	2	1.1925	0.253989	0.0165387	0.00158301	Promoter (<=1kb)	-726
STV1	orf19.8781	C6_00300C_A	6	1.20843	0.273132	0.0165583	0.00158597	Promoter (2-3kb)	2227
tG(GCC)1	tG(GCC)1.2	CR_07880C_A	R	1.19801	0.260635	0.0166238	0.00159334	Promoter (<=1kb)	318
TLO1	CTA2	CR_00020W_A	R	1.1774	0.235599	0.0167356	0.00160515	Promoter (<=1kb)	-372
	orf19.13444	C1_00830W_A	1	1.21497	0.280924	0.0168823	0.00162032	Promoter (<=1kb)	163
	orf19.8752	C1_11600W_A	1	1.21957	0.286367	0.0169086	0.00162395	Promoter (2-3kb)	-2127
tS(UGA)3	tS(UGA)3.2	C4_01210C_A	4	0.822617	-0.281708	0.01694	0.00162808	Promoter (1-2kb)	-1056
SSN6	orf19.14090	C3_07020W_A	3	0.810393	-0.303307	0.016956	0.00163075	Promoter (<=1kb)	-786
PUP2	orf19.8328	CR_06750C_A	R	1.17616	0.234084	0.016956	0.00163184	Promoter (<=1kb)	-440
	orf19.1440.1	C4_03310C_A	4	0.841379	-0.249172	0.0169721	0.0016345	Promoter (<=1kb)	579
	IPF361.1	CR_00110W_A	R	1.17588	0.233738	0.0169769	0.00163717	Promoter (<=1kb)	0
CDC46	orf19.12942	C2_06250C_A	2	1.20704	0.27147	0.0169769	0.00163719	Promoter (1-2kb)	1144
RPL7	orf19.11348	CR_06120W_A	R	0.848089	-0.237712	0.017067	0.00164923	Distal Intergenic	3542
SET1	orf19.13430	C1_00960C_A	1	1.17022	0.226781	0.017067	0.00164722	Promoter (<=1kb)	0
AKL1	orf19.12817	C2_10750C_A	2	1.18972	0.250622	0.017067	0.00164818	Promoter (<=1kb)	-377
QCR8	IPF22763.1	C2_04590C_A	2	0.828952	-0.270639	0.0170823	0.00165183	Promoter (<=1kb)	0
DOA1	orf19.12292	C1_09660W_A	1	1.18399	0.243654	0.0171685	0.00166206	Promoter (<=1kb)	704
EBP1	orf19.7772	C6_01180C_A	6	0.807167	-0.309061	0.0171685	0.00166241	Promoter (<=1kb)	-478
	orf19.12636	C7_02920W_A	7	1.16928	0.225616	0.0171972	0.00166632	Promoter (<=1kb)	652
SBA1	orf19.13172	C6_03750C_A	6	1.24129	0.311837	0.0172325	0.00167086	Promoter (<=1kb)	392
FRE30	orf19.13559	CR_07280W_A	R	0.844408	-0.243987	0.0172428	0.001673	Promoter (<=1kb)	0
ENO1	orf19.8025	C1_08500C_A	1	1.1792	0.237809	0.0172851	0.00167823	Promoter (<=1kb)	27
BEM2	orf19.13926	C7_01550W_A	7	0.804229	-0.314322	0.0173233	0.00168317	Promoter (<=1kb)	-481
ARA1	orf19.9718	C2_08130W_A	2	0.823319	-0.280476	0.0173233	0.00168421	Promoter (<=1kb)	-131
	orf19.12345	C1_10120C_A	1	1.17676	0.234818	0.01734	0.00168886	Promoter (1-2kb)	1066
	orf19.12980	C6_02640C_A	6	1.18808	0.248628	0.01734	0.00168799	Promoter (<=1kb)	-335
ADE17	orf19.8122	CR_04090C_A	R	0.824395	-0.278593	0.01734	0.00168983	Promoter (<=1kb)	-267
MNN47	orf19.12234	C1_09130W_A	1	0.803008	-0.316514	0.01734	0.00169038	Promoter (2-3kb)	-2497
KRE6	IPF1249.2	C3_05830W_A	3	1.21839	0.284977	0.0173574	0.00169321	Promoter (1-2kb)	1322
CCC2	orf19.11803	C5_03020W_A	5	0.806806	-0.309706	0.0173602	0.00169462	Promoter (<=1kb)	-616
	orf19.13908	C7_01690W_A	7	0.803273	-0.316038	0.0174115	0.00170077	Promoter (1-2kb)	-1170
DRG1	orf19.12549	C1_08100W_A	1	0.803517	-0.315599	0.0174535	0.00170601	Promoter (<=1kb)	-131
	orf19.13438	C1_00880W_A	1	0.832727	-0.264084	0.0174827	0.00171002	Promoter (<=1kb)	-559
TRY6	orf19.14116	C3_06790W_A	3	0.805856	-0.311406	0.0174874	0.00171162	Promoter (1-2kb)	-1177
	orf19.12825	C2_10820C_A	2	1.19768	0.260241	0.0175413	0.00171804	Promoter (1-2kb)	1297
	orf19.8967	C2_09650W_A	2	1.17802	0.236364	0.0176208	0.00172778	Promoter (<=1kb)	291
	orf19.8160	CR_04370W_A	R	0.815863	-0.293601	0.0176208	0.00172814	Promoter (<=1kb)	-50
MIF2	orf19.12997	C6_02780C_A	6	0.81292	-0.298814	0.0176316	0.00173036	Promoter (<=1kb)	-200
	orf19.8395	C1_04710C_A	1	0.803973	-0.31478	0.0176388	0.00173222	Promoter (<=1kb)	-363
	orf19.13204	C2_03140C_A	2	0.803448	-0.315723	0.0177836	0.0017476	Promoter (<=1kb)	-73
	orf19.8672	C1_04340C_A	1	1.17178	0.228697	0.0178131	0.00175167	Promoter (<=1kb)	-645
ATG1	orf19.11322	C4_04450C_A	4	1.2156	0.281668	0.0178734	0.00175876	Promoter (1-2kb)	-1275
VPS70	IPF19814.1	C7_00170W_A	7	1.19239	0.253861	0.0179023	0.00176279	Promoter (<=1kb)	656
GZF3	orf19.10361	CR_02850C_A	R	1.15428	0.206994	0.0179207	0.00176703	Promoter (<=1kb)	0
	IPF24724.1	CR_01490C_A	R	0.842947	-0.246487	0.0179207	0.0017671	Promoter (<=1kb)	-194
	orf19.13127	C6_03440W_A	6	0.807373	-0.308693	0.0179207	0.00176812	Promoter (<=1kb)	-98
FAV2	orf19.8718	C5_03750W_A	5	1.18438	0.24413	0.0179229	0.00176951	Promoter (<=1kb)	0
HIR1	orf19.9647	C2_00330C_A	2	1.16512	0.22048	0.0179395	0.00177232	Promoter (<=1kb)	794
	orf19.9654	C2_00270C_A	2	1.20421	0.268088	0.0179865	0.00177962	Promoter (<=1kb)	173
GRF10	orf19.11483	C5_05080W_A	5	0.807359	-0.308718	0.0179865	0.00178032	Promoter (1-2kb)	-1417
GPM2	orf19.8669	C1_04320W_A	1	0.817171	-0.29129	0.0179865	0.0017811	Promoter (<=1kb)	-131
	calb_CGOB_00010	C1_01970W_A	1	0.810525	-0.303072	0.0179865	0.00178168	Promoter (<=1kb)	-335
	orf19.8229	CR_08000C_A	R	1.21822	0.284776	0.0180907	0.00179438	Distal Intergenic	4184
	IPF3310.1	C3_06150W_A	3	1.18135	0.240437	0.0180907	0.00179425	Promoter (<=1kb)	805
tS(GCU)1	tS(GCU)1.2	CR_04700C_A	R	0.803938	-0.314843	0.0181092	0.00179768	Promoter (<=1kb)	-181
	orf19.11117	C2_08450W_A	2	1.1896	0.250483	0.0181092	0.00179858	Promoter (2-3kb)	2013
TOS1	orf19.9258	C3_01550C_A	3	0.806863	-0.309604	0.0181724	0.00180605	Promoter (<=1kb)	-547
SER33	orf19.12728	C1_12030W_A	1	0.814887	-0.295328	0.0181744	0.00180744	Promoter (1-2kb)	-1644
RAD18	orf19.10910	C6_01770W_A	6	1.20746	0.271981	0.0182039	0.00181157	Promoter (<=1kb)	727
GCV2	orf19.8015	C1_08400C_A	1	0.850726	-0.233234	0.0182307	0.00181643	Promoter (<=1kb)	-167
SEC7	orf19.13368	C3_04820C_A	3	1.18831	0.24891	0.0182307	0.00181663	Promoter (1-2kb)	-1668
	orf19.10206	C4_03000C_A	4	1.16898	0.225252	0.0182563	0.00182037	Promoter (<=1kb)	123
TOM40	orf19.13877	C7_01970C_A	7	0.815023	-0.295087	0.0182776	0.00182369	Distal Intergenic	-3304
PCL5	orf19.11495	C5_05190W_A	5	0.851654	-0.231661	0.0183283	0.00182995	Promoter (<=1kb)	-249
ENG1	orf19.10584	C1_03680W_A	1	0.805124	-0.312718	0.0183301	0.00183133	Promoter (<=1kb)	-445
EMP24	orf19.13672	CR_07590W_A	R	0.804644	-0.313578	0.0184281	0.00184242	Promoter (<=1kb)	-514
FCR3	orf19.10704	C5_01810W_A	5	0.809202	-0.305428	0.0184281	0.00184552	Promoter (1-2kb)	-1453
IFU5	orf19.10100	CR_01730W_A	R	1.15058	0.202361	0.0184281	0.0018459	Promoter (<=1kb)	1
	orf19.12298	C1_09710C_A	1	1.19384	0.25561	0.0184281	0.00184595	Promoter (<=1kb)	551
	orf19.13253	C2_02750C_A	2	1.21941	0.286178	0.0185206	0.00185643	Promoter (<=1kb)	25
	orf19.11846	CR_03690W_A	R	0.84117	-0.24953	0.0186003	0.00186564	Promoter (<=1kb)	-90
DLD1	orf19.13227	C2_02980C_A	2	0.808288	-0.307058	0.0186253	0.00187058	Promoter (<=1kb)	-259
CRN1	orf19.13888	C7_01850C_A	7	1.21046	0.27555	0.0186253	0.00186937	Promoter (1-2kb)	1223
OCH1	IPF3324.1	C3_06090C_A	3	1.19343	0.255112	0.0186253	0.00187181	Promoter (1-2kb)	1364
CDC5	orf19.13431	C1_00950C_A	1	0.814838	-0.295415	0.018683	0.00187883	Promoter (<=1kb)	-535
CRN1	orf19.13888	C7_01850C_A	7	1.20423	0.268116	0.018699	0.00188288	Promoter (<=1kb)	-139
FMT1	orf19.11896	C4_06070C_A	4	1.17585	0.233705	0.018699	0.00188176	Promoter (1-2kb)	1526
CDR11	orf19.8533	C3_04070C_A	3	1.20176	0.265153	0.0187088	0.0018851	Promoter (<=1kb)	10
	orf19.9432	C2_07520C_A	2	1.17918	0.237788	0.0187844	0.0018946	Promoter (<=1kb)	0
OYE23	orf19.10937	C6_01510W_A	6	0.821947	-0.282882	0.0187844	0.00189518	Promoter (<=1kb)	-450
HRR25	orf19.10980	C6_02340W_A	6	0.807212	-0.30898	0.0187892	0.00189689	Promoter (<=1kb)	414
SSZ1	orf19.11293	C4_04700W_A	4	1.18595	0.246039	0.0188179	0.00190102	Promoter (<=1kb)	825
	IPF22996.1	C5_02130W_A	5	1.14703	0.197906	0.0188402	0.00190451	Promoter (<=1kb)	0
	orf19.11456	C5_04870W_A	5	1.17939	0.238036	0.0188522	0.00190958	Promoter (<=1kb)	516
TPO4	orf19.8104	CR_03920C_A	R	0.810953	-0.30231	0.0188522	0.00191066	Promoter (<=1kb)	-307
	orf19.8406	C4_03950C_A	4	1.15826	0.211958	0.0188522	0.00190722	Promoter (<=1kb)	0
	orf19.8737	C1_11730W_A	1	1.17731	0.235488	0.0188522	0.00190835	Promoter (<=1kb)	277
	orf19.6852.1	C1_04590W_A	1	0.863514	-0.211709	0.0189149	0.00191825	Promoter (<=1kb)	-307
RPS27	IPF9327.1	CR_07630C_A	R	0.813948	-0.296992	0.0189751	0.00192648	Promoter (<=1kb)	-123
	orf19.9837	C1_11150W_A	1	1.20308	0.266736	0.0189751	0.00192801	Promoter (<=1kb)	338
	orf19.10644	C4_06770W_A	4	1.20847	0.273185	0.0189751	0.00192809	Promoter (1-2kb)	1296
DEF1	IPF946.1	CR_09880W_A	R	1.18112	0.240159	0.0189819	0.00193003	Promoter (2-3kb)	2280
ZDS1	orf19.11304	C4_04580W_A	4	1.16894	0.225198	0.0189934	0.00193268	Promoter (<=1kb)	0
PRY1	orf19.10303	C1_07580C_A	1	1.15553	0.208553	0.0189934	0.00193369	Promoter (<=1kb)	71
WOR1	orf19.12348	C1_10150W_A	1	1.20066	0.263832	0.0190109	0.00193688	Promoter (<=1kb)	320
HGC1	orf19.13449	C1_00780C_A	1	0.81374	-0.29736	0.0190109	0.0019399	Promoter (<=1kb)	-209
	orf19.14029	C3_07540C_A	3	0.818187	-0.289498	0.0190109	0.00194037	Promoter (<=1kb)	-371
ECM42	orf19.13853	C7_02150C_A	7	1.15539	0.208377	0.0190109	0.00194045	Promoter (<=1kb)	312
PGA31	orf19.12761	C4_04080C_A	4	1.17054	0.227175	0.0190813	0.00194888	Promoter (<=1kb)	248
NMA111	orf19.10798	C1_00990C_A	1	1.2045	0.268433	0.0191757	0.00195978	Promoter (<=1kb)	191
IRF1	orf19.7849	C2_08890W_A	2	1.18869	0.249368	0.0192041	0.00196394	Promoter (<=1kb)	472
	orf19.8971	C2_09610W_A	2	1.16188	0.21646	0.0192284	0.00196769	Promoter (<=1kb)	4
MRR2	IPF3443.1	C3_07860C_A	3	1.18637	0.246552	0.0194065	0.00198718	Promoter (<=1kb)	-67
ARP9	orf19.10043	C3_01030W_A	3	0.809018	-0.305757	0.0195333	0.00200145	Promoter (<=1kb)	-43
PRT1	orf19.13937	C7_01450C_A	7	1.21701	0.283336	0.0195435	0.00200378	Promoter (1-2kb)	-1210
	orf19.13207	C2_03110W_A	2	1.18601	0.246114	0.0195574	0.00200648	Promoter (2-3kb)	-2109
	IPF2191.2	C7_04120W_A	7	1.17789	0.236201	0.019578	0.00200988	Promoter (<=1kb)	-339
	orf19.11362	CR_06290C_A	R	1.13447	0.182023	0.0195853	0.0020119	Promoter (<=1kb)	0
RIM8	orf19.13510	C1_00150C_A	1	1.18206	0.241309	0.0195948	0.00201416	Promoter (<=1kb)	-386
MIG2	orf19.12786	C2_10540W_A	2	1.16496	0.220284	0.0195976	0.00201914	Promoter (<=1kb)	0
FGR15	orf19.9601	C2_00720C_A	2	1.15626	0.209471	0.0195976	0.00201713	Promoter (<=1kb)	-906
YVH1	orf19.11879	CR_03570C_A	R	1.20949	0.274399	0.0195976	0.00201661	Promoter (<=1kb)	216
AVT1	orf19.12951	C2_06330C_A	2	1.17654	0.234553	0.0195976	0.00202098	Promoter (1-2kb)	1995
	orf19.14121	C3_06740W_A	3	0.836527	-0.257517	0.0195976	0.00202143	Promoter (<=1kb)	0
	IPF1271.1	C3_05940C_A	3	1.17193	0.228887	0.0195976	0.00202216	Promoter (<=1kb)	842
GRE3	orf19.11792	C5_02930C_A	5	0.808211	-0.307196	0.0196116	0.00202488	Promoter (<=1kb)	-304
FGR6-1	orf19.12658	C7_02750W_A	7	1.2199	0.286765	0.019612	0.00202622	Distal Intergenic	-3400
	orf19.11378	C5_04140W_A	5	0.832181	-0.265031	0.0196575	0.0020322	Promoter (<=1kb)	-701
ECE1	orf19.10882	C4_03470C_A	4	1.21387	0.279613	0.019703	0.0020388	Promoter (<=1kb)	282
	orf19.8551	C5_00530W_A	5	1.1742	0.231678	0.019703	0.00203949	Promoter (1-2kb)	1354
	orf19.8874	C5_04030W_A	5	0.806878	-0.309578	0.0197498	0.00204563	Distal Intergenic	3506
SLP3	IPF2839.1	CR_08990C_A	R	0.856033	-0.224262	0.0197644	0.00204844	Promoter (<=1kb)	-504
CSR1	orf19.11274	C4_04850C_A	4	0.836456	-0.257638	0.0198176	0.00205524	Promoter (1-2kb)	-1149
	orf19.5079.1	C1_08080C_A	1	1.21251	0.277997	0.0198916	0.00206422	Promoter (1-2kb)	1883
HIS7	IPF2583.2	C7_03720C_A	7	0.806861	-0.309609	0.0199454	0.00207164	Promoter (<=1kb)	-106
GCV1	orf19.12965	C6_02500C_A	6	0.808195	-0.307225	0.0199454	0.00207313	Promoter (<=1kb)	-170
PPH21	orf19.9252	C3_01600W_A	3	1.18999	0.250946	0.0199454	0.00207373	Promoter (<=1kb)	-285
tL(CAA)4	tL(CAA)4.2	CR_08530C_A	R	1.21487	0.280798	0.0199562	0.00207661	Promoter (1-2kb)	-1281
FMA1	orf19.12660	C1_04450C_A	1	0.824544	-0.278332	0.0199562	0.00207747	Promoter (<=1kb)	-129
	orf19.10240	C4_02720C_A	4	0.835103	-0.259974	0.0199872	0.00208277	Distal Intergenic	-3627
ICL1	orf19.14134	C1_04500W_A	1	0.814003	-0.296895	0.0199872	0.0020833	Promoter (<=1kb)	-972
SSH1	orf19.8042	C1_05530C_A	1	0.831256	-0.266635	0.0200169	0.00208771	Promoter (<=1kb)	-41
	orf19.3954.1	C5_04690C_A	5	0.818603	-0.288764	0.0200507	0.00209359	Promoter (<=1kb)	-289
ZCF8	orf19.9286	C3_01330W_A	3	0.819673	-0.28688	0.0200507	0.00209387	Promoter (1-2kb)	-1088
PTC5	orf19.13733	CR_08160W_A	R	1.18445	0.244223	0.0200689	0.00209709	Promoter (<=1kb)	938
	orf19.9606	C2_00690W_A	2	0.819512	-0.287163	0.020118	0.00210353	Promoter (<=1kb)	-142
	orf19.12370	C1_10340W_A	1	1.18935	0.250175	0.0201376	0.0021069	Promoter (1-2kb)	1731
	orf19.13096	C4_00260W_A	4	1.20082	0.264014	0.020333	0.00212868	Promoter (<=1kb)	896
DES1	orf19.11530	C5_05480W_A	5	1.21058	0.275695	0.0203356	0.00213934	Promoter (<=1kb)	391
	orf19.11823	C5_03140C_A	5	1.20653	0.270859	0.0203356	0.00213398	Promoter (1-2kb)	1626
GIT3	orf19.9535	C5_00880C_A	5	1.1996	0.262553	0.0203356	0.00214094	Promoter (<=1kb)	388
PEP8	orf19.14189	C3_03880C_A	3	1.20927	0.274137	0.0203356	0.0021399	Promoter (<=1kb)	781
	orf19.9869	C1_10840C_A	1	0.820289	-0.285797	0.0203356	0.00214022	Promoter (<=1kb)	-940
CKA1	IPF576.1	CR_10660W_A	R	1.18995	0.250897	0.0203356	0.00213317	Promoter (<=1kb)	494
	orf19.9223	C3_01940C_A	3	1.19998	0.263014	0.0203356	0.0021362	Promoter (<=1kb)	-117
RNR1	orf19.13201	C2_03160C_A	2	1.17513	0.23282	0.0203356	0.0021367	Promoter (<=1kb)	471
MCM3	orf19.9457	C2_07350W_A	2	1.18259	0.241952	0.0203356	0.00213952	Promoter (1-2kb)	1100
HGT19	orf19.12902	C3_00220W_A	3	0.814943	-0.295228	0.020342	0.00214294	Promoter (<=1kb)	-522
	IPF336.1	CR_00060C_A	R	1.22944	0.298003	0.0203784	0.00215079	Promoter (<=1kb)	167
	orf19.8553	C5_00510W_A	5	0.846609	-0.240232	0.0203784	0.00215052	Promoter (2-3kb)	-2117
CFL4	orf19.9488	C5_01360W_A	5	1.19099	0.252165	0.0203784	0.00214988	Promoter (1-2kb)	1475
MNN24	orf19.9547	C2_01300C_A	2	0.809808	-0.304349	0.0204067	0.0021551	Promoter (<=1kb)	-684
CDC68	orf19.10402	C4_06500W_A	4	1.23399	0.303336	0.0204403	0.00216089	Promoter (<=1kb)	-115
YML6	IPF2354.1	C7_00950W_A	7	1.17437	0.231891	0.0204403	0.00216133	Promoter (<=1kb)	0
SMC4	orf19.8579	C5_00300C_A	5	0.80958	-0.304755	0.0204753	0.00216638	Promoter (<=1kb)	-150
ALD6	orf19.8361	C4_05130C_A	4	1.19328	0.254939	0.0205217	0.00217263	Promoter (<=1kb)	-815
AHR1	IPF1292	C3_06000W_A	3	1.16138	0.215834	0.0205932	0.00218405	Distal Intergenic	-4002
NHP6A	IPF22703.1	C4_01700C_A	4	0.841547	-0.248885	0.0205932	0.00218651	Promoter (<=1kb)	-171
	snR44c	C2_09540W_A	2	1.1757	0.233522	0.0205932	0.00218539	Promoter (<=1kb)	-300
SFU1	orf19.12333	C1_10020W_A	1	0.848341	-0.237284	0.0205932	0.00218195	Promoter (<=1kb)	-622
MRPL3	orf19.12530	C1_07910C_A	1	1.21032	0.275385	0.0205932	0.00218695	Promoter (<=1kb)	-230
	orf19.8079	C1_05160C_A	1	0.825124	-0.277316	0.020618	0.00219093	Promoter (<=1kb)	-236
	IPF2582.2	C7_03730C_A	7	1.21666	0.282927	0.020643	0.00219494	Promoter (<=1kb)	867
PHR3	orf19.13077	C4_00090W_A	4	1.1841	0.243791	0.0207015	0.00220387	Promoter (<=1kb)	33
ZCF23	orf19.11930	C1_07170C_A	1	1.14761	0.198631	0.0207015	0.00220337	Promoter (<=1kb)	48
LEU2	IPF516.1	C7_00400W_A	7	1.19013	0.251124	0.0207107	0.00220736	Promoter (<=1kb)	87
ZCF27	orf19.12118	C4_01380W_A	4	1.14678	0.197589	0.0207107	0.00220757	Promoter (<=1kb)	35
	orf19.11853	CR_03760W_A	R	0.809807	-0.30435	0.0207107	0.00220893	Promoter (<=1kb)	-120
FRE10	orf19.8991	C4_04320W_A	4	1.19928	0.262165	0.0207252	0.00221183	Promoter (<=1kb)	885
TIF33	orf19.11992	C2_04370W_A	2	1.20693	0.271341	0.0207966	0.00222202	Promoter (<=1kb)	-843
	orf19.9553	C2_01220W_A	2	0.808825	-0.3061	0.0207966	0.00222297	Promoter (<=1kb)	-668
MSO1	orf19.12713	C1_12160W_A	1	0.808267	-0.307096	0.0207966	0.00222354	Promoter (<=1kb)	-186
	orf19.11198	CR_07840C_A	R	0.855571	-0.22504	0.0209165	0.00223772	Promoter (<=1kb)	0
CEF3	orf19.11629	C5_01580C_A	5	1.17943	0.238091	0.0209365	0.00224123	Promoter (<=1kb)	207
NGS1	IPF380.1	CR_00190W_A	R	1.17076	0.22744	0.0209366	0.00224262	Promoter (<=1kb)	427
IAH1	IPF4940.1	CR_10780C_A	R	1.21577	0.281867	0.0209543	0.00224588	Promoter (<=1kb)	837
IML2	IPF855.1	C1_14210C_A	1	1.17865	0.237139	0.0209758	0.00224956	Promoter (<=1kb)	849
SMC4	orf19.8579	C5_00300C_A	5	1.21411	0.279904	0.0209938	0.00225287	Promoter (2-3kb)	2049
	orf19.5288.1	CR_05330W_A	R	0.818913	-0.288217	0.0210064	0.00225561	Promoter (1-2kb)	-1383
KIS2	orf19.12464	C1_13610C_A	1	0.809926	-0.304138	0.0210509	0.00226176	Promoter (<=1kb)	-230
ARF3	orf19.9269	C3_01470W_A	3	0.818016	-0.289799	0.0211712	0.002277	Promoter (<=1kb)	-349
APC1	orf19.13467	C1_00600W_A	1	1.17755	0.235793	0.0211712	0.00227746	Promoter (<=1kb)	-454
	orf19.7977	C3_03460C_A	3	0.836341	-0.257837	0.021196	0.00228151	Promoter (<=1kb)	-257
	orf19.9334	C2_10160W_A	2	1.20079	0.26398	0.0212215	0.00228565	Promoter (<=1kb)	-375
GCY1	orf19.14049	C3_07340W_A	3	0.842619	-0.247047	0.0213107	0.00229665	Promoter (<=1kb)	-100
SAM2	orf19.8272	C1_11450C_A	1	0.822294	-0.282273	0.0213297	0.0023001	Promoter (<=1kb)	-169
	orf19.14032	C3_07480W_A	3	1.2151	0.281074	0.0213405	0.00230266	Promoter (<=1kb)	293
MCM3	orf19.9457	C2_07350W_A	2	1.20903	0.273848	0.0213956	0.00231	Promoter (<=1kb)	258
MCU1	orf19.12450	C1_13520C_A	1	0.808774	-0.306192	0.0214241	0.00231449	Promoter (<=1kb)	-64
SDS24	orf19.12584	C1_08370W_A	1	1.17366	0.231013	0.0214938	0.00232343	Promoter (<=1kb)	0
TDH3	orf19.14106	C3_06870W_A	3	1.15154	0.203567	0.0216365	0.00234027	Promoter (<=1kb)	47
CCT6	orf19.10638	C4_06830C_A	4	1.21518	0.281171	0.021651	0.00234325	Distal Intergenic	3285
	orf19.8830	C4_05610C_A	4	1.15936	0.213333	0.021732	0.00235345	Promoter (2-3kb)	2216
TCC1	orf19.14026	C3_07560W_A	3	1.20502	0.269061	0.0217427	0.00235745	Promoter (1-2kb)	1134
ROA1	orf19.12006	C1_01920W_A	1	0.811006	-0.302215	0.0217427	0.00235666	Promoter (<=1kb)	-174
AKR1	orf19.12414	C1_13220C_A	1	0.825773	-0.276183	0.02175	0.00235967	Promoter (<=1kb)	-52
	orf19.12009	C1_01890C_A	1	0.819598	-0.287012	0.0217984	0.00236635	Promoter (<=1kb)	-129
CWT1	orf19.13271	CR_05530C_A	R	1.15122	0.203164	0.0218047	0.00236846	Promoter (<=1kb)	-618
HAC1	orf19.9968	C1_06130C_A	1	0.819009	-0.288048	0.0218248	0.00237264	Promoter (<=1kb)	-183
LCB2	orf19.12494	C1_13900C_A	1	0.830303	-0.268291	0.0218248	0.0023735	Promoter (<=1kb)	-417
	orf19.13790	CR_08590W_A	R	1.19823	0.26091	0.0218333	0.00237743	Promoter (<=1kb)	513
ARO10	orf19.9405	CR_06860C_A	R	0.817744	-0.290278	0.0218333	0.00237753	Promoter (<=1kb)	-233
ECS3	orf19.13255	C2_02730W_A	2	0.813013	-0.29865	0.0218333	0.00237872	Promoter (<=1kb)	-77
HSP12	orf19.10669	C5_02080C_A	5	1.2313	0.300181	0.021901	0.00238753	Promoter (1-2kb)	-1262
	orf19.13199	C2_03170W_A	2	0.815825	-0.293668	0.0219217	0.00239163	Promoter (<=1kb)	-184
	orf19.11848	CR_03710C_A	R	1.18912	0.249897	0.0219217	0.00239266	Promoter (<=1kb)	364
RAT1	orf19.12150	C4_01080W_A	4	1.17629	0.234241	0.0219979	0.00240353	Promoter (<=1kb)	-54
TEF2	orf19.8012	C1_08380W_A	1	0.81214	-0.300199	0.0219979	0.00240385	Promoter (<=1kb)	-496
	IPF27154.1	C2_04670W_A	2	1.15408	0.206739	0.0220883	0.00241518	Promoter (<=1kb)	43
	orf19.11571	C2_09280C_A	2	1.16972	0.226162	0.0221241	0.00242055	Promoter (<=1kb)	8
	orf19.8567	C5_00380W_A	5	1.19912	0.261976	0.0222378	0.00243453	Promoter (<=1kb)	709
MSC7	orf19.9421	C2_07600C_A	2	1.15981	0.213893	0.0222378	0.0024359	Promoter (1-2kb)	-1003
	orf19.12721	C1_12090C_A	1	1.21163	0.276954	0.0222438	0.002439	Promoter (<=1kb)	-582
	ODC1	CR_05480W_A	R	0.830115	-0.268617	0.0222438	0.00243947	Promoter (<=1kb)	-329
HGT13	STL1	C7_00290C_A	7	1.20831	0.272995	0.0222463	0.0024423	Promoter (1-2kb)	1153
HST3	orf19.9490	C5_01340W_A	5	1.22585	0.293785	0.0222463	0.00244288	Promoter (1-2kb)	-1188
	orf19.7939	C3_03100C_A	3	1.16392	0.218992	0.0222463	0.00244412	Promoter (1-2kb)	1045
TLO16	IPF1892.1	C7_04360C_A	7	1.20613	0.270386	0.0222702	0.00244821	Promoter (<=1kb)	-908
	orf19.8395	C1_04710C_A	1	0.817119	-0.291381	0.0223005	0.00245299	Promoter (<=1kb)	0
SWR1	orf19.9427	C2_07560W_A	2	1.2123	0.277745	0.0223207	0.00245668	Promoter (1-2kb)	1876
SPT6	IPF1910.1	C7_04300W_A	7	1.21145	0.276729	0.022328	0.00245895	Promoter (1-2kb)	1674
SPO1	orf19.11628	C5_01570C_A	5	1.21395	0.279714	0.022448	0.00247442	Promoter (<=1kb)	805
MLT1	orf19.12566	C1_08210C_A	1	1.21641	0.282627	0.022448	0.00247511	Promoter (1-2kb)	1345
CFL2	orf19.8849	C4_05780C_A	4	1.20589	0.270093	0.0225756	0.00249065	Promoter (<=1kb)	371
	orf19.8832	C4_05630W_A	4	1.19941	0.262324	0.0225966	0.00249444	Promoter (<=1kb)	821
PTC7	orf19.13106	C4_00340W_A	4	0.812291	-0.299931	0.0226536	0.00250223	Promoter (<=1kb)	-39
ARG8	orf19.11254	C4_05070C_A	4	1.20567	0.269838	0.0226741	0.00250597	Promoter (<=1kb)	841
SDH12	orf19.10389	C4_06610C_A	4	1.12578	0.170924	0.0227283	0.00251345	Promoter (<=1kb)	123
DES1	orf19.11530	C5_05480W_A	5	1.21095	0.276138	0.0227387	0.00251618	Promoter (1-2kb)	1142
CRH11	orf19.10221	C4_02900C_A	4	1.19362	0.255346	0.0227387	0.00251758	Promoter (<=1kb)	-841
	orf19.8340	CR_06450W_A	R	1.18642	0.246621	0.0227771	0.00252359	Promoter (2-3kb)	-2165
	orf19.12220	C1_09000W_A	1	1.22893	0.297403	0.0227771	0.00252482	Promoter (<=1kb)	-77
HEM2	orf19.8517	C2_03300W_A	2	1.16099	0.215361	0.0227949	0.00252829	Promoter (<=1kb)	452
	orf19.8079	C1_05160C_A	1	0.860437	-0.216858	0.0228085	0.00253244	Promoter (2-3kb)	2558
	orf19.13331	C3_04540C_A	3	0.818544	-0.288868	0.0228085	0.00253396	Distal Intergenic	3300
	orf19.13287	C3_04230W_A	3	1.17137	0.228196	0.0228085	0.00253428	Promoter (<=1kb)	0
	orf19.9137	C2_02410W_A	2	0.815262	-0.294664	0.0228253	0.00253764	Promoter (<=1kb)	-127
PRE5	IPF2171.1	C7_04020C_A	7	1.19498	0.256989	0.0228618	0.00254323	Promoter (<=1kb)	705
	orf19.13354	C3_04730C_A	3	0.817213	-0.291216	0.0228618	0.00254469	Promoter (1-2kb)	-1263
FRP6	orf19.10945	C6_01430C_A	6	1.18837	0.248978	0.0229546	0.00255653	Promoter (1-2kb)	-1211
RGA2	orf19.12062	C4_02000C_A	4	1.2016	0.264952	0.0229585	0.00255847	Promoter (<=1kb)	0
HAP43	orf19.8298	C1_11210C_A	1	1.171	0.227739	0.0230498	0.00257015	Promoter (2-3kb)	2264
	IPF2150.2	C7_03890C_A	7	0.812504	-0.299554	0.0230967	0.00257689	Promoter (<=1kb)	-79
	orf19.10596	C4_07210W_A	4	1.22074	0.287762	0.0232534	0.0025959	Promoter (1-2kb)	1281
	orf19.8110	CR_03980W_A	R	1.19644	0.258745	0.0232568	0.0025978	Promoter (1-2kb)	1136
CUP9	orf19.13867	C7_02040C_A	7	0.844703	-0.243483	0.0232741	0.0026046	Promoter (2-3kb)	2139
SCW4	orf19.10458	C1_02520W_A	1	0.816633	-0.292239	0.0232741	0.00260888	Promoter (<=1kb)	-904
YKE2	IPF7948.2	CR_09600C_A	R	1.22779	0.296069	0.0232741	0.00260194	Promoter (<=1kb)	-319
IRS4	orf19.14215	C3_03660W_A	3	1.18498	0.24486	0.0232741	0.00260518	Promoter (<=1kb)	121
IFK2	orf19.8476	C2_03620W_A	2	1.19349	0.255191	0.0232741	0.0026063	Promoter (<=1kb)	499
TRP2	orf19.10080	CR_01590C_A	R	0.812213	-0.300069	0.0232741	0.00260841	Promoter (<=1kb)	-63
	orf6.8177	C1_14580C_A	1	1.21755	0.283984	0.0233182	0.00261535	Promoter (<=1kb)	-290
PCK1	IPF385.1	CR_00200W_A	R	1.19813	0.260787	0.0234016	0.00262624	Promoter (<=1kb)	670
PHR2	orf19.13500	C1_00220W_A	1	1.20366	0.267429	0.0234596	0.00263472	Promoter (<=1kb)	-928
DOA1	orf19.12292	C1_09660W_A	1	1.21357	0.279257	0.0234596	0.00263583	Promoter (1-2kb)	1219
	orf19.3264.1	CR_00910W_A	R	0.813354	-0.298044	0.023468	0.0026383	Promoter (<=1kb)	469
LSP1	orf19.10659	C2_06730W_A	2	1.16851	0.224674	0.0234896	0.00264228	Promoter (1-2kb)	-1281
ISW2	IPF2633.1	C3_06310C_A	3	0.815763	-0.293778	0.0235096	0.00264607	Promoter (<=1kb)	-735
SUT1	orf19.11817	C5_03130W_A	5	0.816864	-0.291832	0.0235727	0.0026547	Promoter (2-3kb)	-2702
PSF3	IPF486.2	C7_00530C_A	7	1.1978	0.26039	0.02364	0.00266384	Promoter (1-2kb)	1444
SEC4	orf19.10103	CR_01750C_A	R	0.830927	-0.267207	0.0236966	0.00267201	Promoter (<=1kb)	-327
VIP1	orf19.8595	C5_00180W_A	5	1.20561	0.269759	0.0236966	0.00267332	Promoter (<=1kb)	-624
PSD1	orf19.13466	C1_00610W_A	1	1.20257	0.266124	0.0237261	0.00267975	Promoter (2-3kb)	-2057
	orf19.11035	C2_05220C_A	2	0.816791	-0.291961	0.0237261	0.00267863	Promoter (<=1kb)	-59
tG(GCC)3	tG(GCC)3.2	C2_04920W_A	2	0.822914	-0.281187	0.0237424	0.00268398	Promoter (<=1kb)	0
	orf19.10354	CR_02780W_A	R	1.21694	0.283255	0.0237424	0.00268471	Promoter (<=1kb)	86
QDR3	orf19.7780	C6_01290C_A	6	1.19948	0.262411	0.0237918	0.00269186	Promoter (<=1kb)	672
	orf19.8598	C1_10420C_A	1	1.17384	0.231238	0.0238064	0.00269507	Promoter (<=1kb)	322
HAP41	orf19.8359	C4_05110C_A	4	0.853514	-0.228513	0.0238378	0.00270028	Distal Intergenic	-3234
FET31	orf19.11687	C6_00480C_A	6	0.819267	-0.287595	0.0238378	0.00270174	Promoter (<=1kb)	-868
RBR3	orf19.12589	C7_03290C_A	7	1.22088	0.287919	0.0238716	0.00270714	Promoter (2-3kb)	2710
	orf19.8006	C4_00070C_A	4	1.17182	0.228754	0.0238905	0.00271085	Promoter (<=1kb)	0
FGR22	orf19.9159	C2_02600C_A	2	1.18164	0.240792	0.0239181	0.00271555	Promoter (<=1kb)	-607
IFE1	orf19.8391	C1_04750W_A	1	0.824831	-0.277829	0.023999	0.0027263	Promoter (<=1kb)	-224
	orf19.11056	C2_05400W_A	2	0.817429	-0.290834	0.0240089	0.00273055	Promoter (<=1kb)	-33
HEX3	orf19.9116	C2_02240C_A	2	1.20481	0.268808	0.0240089	0.00273057	Promoter (<=1kb)	-500
	orf19.12535	C1_07980C_A	1	0.812422	-0.299699	0.0242514	0.00275994	Promoter (<=1kb)	-765
CEK1	orf19.10404	C4_06480C_A	4	1.20471	0.268688	0.0242514	0.00276133	Promoter (2-3kb)	-2160
MET15	orf19.13090	C4_00200C_A	4	1.20459	0.268537	0.0243648	0.00277584	Promoter (<=1kb)	189
RPC11	orf19.12820	C2_10770W_A	2	1.17448	0.232022	0.0243699	0.00277801	Promoter (<=1kb)	713
IFM1	orf19.12634	C7_02940C_A	7	1.16407	0.219176	0.0244131	0.00278454	Promoter (<=1kb)	-436
	IPF1943.2	C7_04210C_A	7	1.13815	0.186686	0.0244315	0.00278824	Promoter (<=1kb)	213
	orf19.10676	C5_02040W_A	5	0.821604	-0.283485	0.0244556	0.00279259	Promoter (<=1kb)	0
CWH8	orf19.11166	C1_02250W_A	1	0.829081	-0.270415	0.024464	0.00279548	Promoter (2-3kb)	-2268
TEF1	orf19.12585	C2_08370C_A	2	0.825466	-0.276719	0.024464	0.00279676	Promoter (<=1kb)	-268
	orf19.10502	C1_02940C_A	1	1.18343	0.242972	0.0245486	0.00280804	Promoter (<=1kb)	22
	orf19.13406	C3_05120C_A	3	1.18472	0.244551	0.0246003	0.00281556	Promoter (<=1kb)	-234
RSC9	orf19.10010	C1_05780W_A	1	1.18836	0.24897	0.0246808	0.00282639	Promoter (<=1kb)	0
GLT1	orf19.13636	C1_06550W_A	1	0.842599	-0.247081	0.0247223	0.00283276	Promoter (<=1kb)	-789
BNR1	IPF345.1	CR_00070W_A	R	1.19353	0.25524	0.0247352	0.00283586	Promoter (<=1kb)	634
	IPF351.1	CR_00090C_A	R	1.19591	0.258103	0.024789	0.00284365	Promoter (<=1kb)	812
	orf19.12852	C3_00610W_A	3	1.15399	0.206628	0.0248901	0.00285688	Promoter (<=1kb)	-495
MAL2	IPF4942.1	CR_10790W_A	R	1.20254	0.266087	0.0249523	0.00287056	Promoter (1-2kb)	1927
XYL2	IPF4959.1	CR_10840C_A	R	1.19316	0.25479	0.0249523	0.00286911	Promoter (<=1kb)	-74
	orf19.8587	C5_00230C_A	5	1.20984	0.274813	0.0249523	0.00286945	Promoter (<=1kb)	700
ASR3	orf19.8462	C2_03790C_A	2	0.814898	-0.295308	0.0249523	0.00286615	Promoter (<=1kb)	-176
	orf19.14108	C3_06860C_A	3	0.841457	-0.249038	0.0249543	0.00287313	Promoter (1-2kb)	1919
LIP9	orf19.12639	C7_02880C_A	7	0.838006	-0.254968	0.0249543	0.00287406	Promoter (<=1kb)	-356
GND1	orf19.12491	C1_13860C_A	1	1.18006	0.238866	0.0252031	0.00290437	Promoter (<=1kb)	999
MLS1	orf19.12296	C1_09690W_A	1	0.867434	-0.205174	0.0252401	0.00291029	Promoter (<=1kb)	-275
CRZ1	IPF14682.2	C3_05780C_A	3	1.18637	0.246553	0.0252511	0.00291321	Promoter (<=1kb)	706
MSN4	orf19.12215	C1_08940C_A	1	0.823688	-0.279829	0.0253309	0.00292407	Promoter (1-2kb)	-1799
MEF2	orf19.13589	C1_07000W_A	1	1.17497	0.232629	0.0254337	0.00293928	Promoter (1-2kb)	1040
	orf19.10410	C4_06420W_A	4	0.8408	-0.250166	0.0254337	0.00293914	Promoter (1-2kb)	-1379
HTS1	orf19.11533	C5_05490C_A	5	1.19439	0.25627	0.0254663	0.00294471	Promoter (<=1kb)	15
NMA111	orf19.10798	C1_00990C_A	1	1.20614	0.270396	0.0255146	0.00295203	Promoter (1-2kb)	1519
FRP1	orf19.13079	C4_00110C_A	4	1.19505	0.257068	0.0255146	0.00295363	Promoter (<=1kb)	715
	orf19.12244	C1_09220W_A	1	0.814032	-0.296843	0.0256517	0.00297119	Promoter (<=1kb)	-68
	orf19.11431	C5_04640C_A	5	1.17985	0.238604	0.0256754	0.00297654	Promoter (<=1kb)	51
	orf19.11020	C2_05050C_A	2	0.816991	-0.291608	0.0256754	0.0029773	Promoter (<=1kb)	-46
RBE1	PRY2	C1_14120C_A	1	0.819182	-0.287744	0.0257822	0.00299137	Promoter (2-3kb)	-2104
	orf19.11302	C4_04600C_A	4	0.853835	-0.22797	0.0258225	0.00299774	Promoter (2-3kb)	-2390
DUR4	orf19.13122	C4_00480W_A	4	1.18736	0.247753	0.0258599	0.00300377	Promoter (<=1kb)	703
TPO3	orf19.12199	C1_08790W_A	1	0.833752	-0.26231	0.025863	0.00300583	Promoter (<=1kb)	-162
CST20	orf19.11717	C5_02340C_A	5	1.21154	0.276847	0.0259109	0.00301309	Promoter (2-3kb)	2622
	IPF5471.1	C5_00170W_A	5	1.16303	0.217885	0.02603	0.00302865	Promoter (<=1kb)	27
EFT2	orf19.13210	C2_03100W_A	2	1.19461	0.256545	0.0260551	0.00303377	Promoter (1-2kb)	1216
LTV1	IPF579.1	CR_10650W_A	R	1.19678	0.259158	0.0260551	0.00303498	Promoter (<=1kb)	-207
	orf19.12136	C4_01230C_A	4	0.840788	-0.250187	0.0260624	0.00303754	Promoter (<=1kb)	-287
LTP1	orf19.12570	C1_08260C_A	1	1.18227	0.241563	0.0260651	0.00303957	Promoter (1-2kb)	-1331
ICL1	orf19.14134	C1_04500W_A	1	1.1457	0.196234	0.0261264	0.00304901	Promoter (<=1kb)	214
CPH2	orf19.8778	C6_00280W_A	6	1.17127	0.228078	0.0261264	0.00305013	Distal Intergenic	3015
	IPF489.1	C7_00520W_A	7	0.816683	-0.292153	0.0264269	0.00308695	Promoter (<=1kb)	-92
XOG1	orf19.10507	C1_02990C_A	1	1.15414	0.206822	0.026493	0.0030964	Promoter (<=1kb)	751
SGS1	orf19.12795	C2_10570W_A	2	1.1813	0.240374	0.0266167	0.00311261	Promoter (<=1kb)	578
	orf19.12987	C6_02690C_A	6	1.16017	0.21434	0.0266355	0.00311655	Promoter (<=1kb)	0
MET28	IPF3087.1	C7_00730W_A	7	0.824457	-0.278483	0.0266681	0.00312211	Promoter (<=1kb)	-551
MED19	IPF23856.1	C6_01640W_A	6	0.82195	-0.282878	0.0267106	0.00312884	Promoter (<=1kb)	-69
	orf19.9155	C2_02570W_A	2	1.17833	0.236747	0.0268755	0.00314991	Promoter (<=1kb)	232
	CaO19.7542	CR_00040C_A	R	0.836377	-0.257775	0.0269434	0.00315964	Promoter (<=1kb)	-747
UBR1	orf19.10210	C4_02970C_A	4	1.16549	0.220939	0.0269803	0.00316573	Exon (XM_715355.2/CAALFM_C402970CA, exon 1 of 1)	3371
PEX11	orf19.8690	C6_04310W_A	6	1.22533	0.293171	0.0269967	0.00316942	Promoter (<=1kb)	-245
	IPF1286.1	C3_05990C_A	3	1.16441	0.219603	0.0270162	0.00317349	Promoter (<=1kb)	475
HEX1	IPF2308.1	C5_03610W_A	5	1.17973	0.23846	0.0270377	0.00317778	Promoter (<=1kb)	598
HPA2	IPF14291.1	C6_00140C_A	6	1.18038	0.23925	0.0271207	0.00318931	Promoter (<=1kb)	0
PLB4.5	orf19.9017	C2_01380W_A	2	0.825713	-0.276287	0.0272295	0.00320539	Promoter (<=1kb)	-199
SEC27	orf19.10971	C6_02260C_A	6	0.815118	-0.294919	0.0272295	0.00320567	Promoter (<=1kb)	-235
	orf19.10987	C6_02420W_A	6	0.847194	-0.239236	0.0272827	0.0032173	Promoter (<=1kb)	-513
SFL1	orf19.8085	CR_05990C_A	R	0.82907	-0.270434	0.0272827	0.00321508	Distal Intergenic	-6162
OSH2	orf19.12561	C1_08180C_A	1	1.19889	0.261705	0.0272827	0.00321588	Promoter (<=1kb)	164
NBP35	orf19.8367	C4_05170C_A	4	0.815982	-0.29339	0.0272851	0.00321937	Promoter (<=1kb)	12
	orf19.14191	C3_03860W_A	3	1.17704	0.235162	0.0273174	0.00322497	Promoter (<=1kb)	822
	orf19.14062	C3_07280C_A	3	0.8689	-0.202738	0.0273364	0.00322901	Promoter (<=1kb)	-495
	orf19.7896	C3_02720W_A	3	0.848416	-0.237156	0.027358	0.00323335	Promoter (<=1kb)	-477
MST1	orf19.10501	C1_02930C_A	1	1.19883	0.261632	0.027593	0.00326293	Promoter (<=1kb)	351
	IPF416.1	CR_00350W_A	R	1.15664	0.209936	0.0276089	0.00326662	Promoter (<=1kb)	0
RIM8	orf19.13510	C1_00150C_A	1	1.18819	0.248768	0.0276243	0.00327206	Promoter (<=1kb)	701
SAR1	orf19.10966	C6_02220W_A	6	0.825948	-0.275878	0.0276243	0.00327068	Promoter (<=1kb)	-146
ATP1	orf19.14144	C1_04610W_A	1	1.14364	0.193638	0.0276628	0.00327844	Promoter (1-2kb)	1134
	IPF18831.2	C6_04190C_A	6	0.816535	-0.292414	0.027684	0.00328276	Promoter (<=1kb)	-475
PET9	orf19.8545	C5_00590W_A	5	0.815728	-0.293841	0.0276978	0.00329166	Promoter (<=1kb)	-258
	orf19.22.1	C2_06450C_A	2	0.828969	-0.27061	0.0276978	0.00328774	Promoter (<=1kb)	-550
HIR2	orf19.11771	C5_02750C_A	5	0.843761	-0.245093	0.0276978	0.00328862	Promoter (<=1kb)	-90
CDC19	orf19.11059	C2_05460W_A	2	0.835226	-0.259762	0.0276978	0.00329069	Promoter (<=1kb)	-152
YVC1	orf19.9754	C2_07730W_A	2	0.820206	-0.285942	0.0277258	0.0032968	Promoter (<=1kb)	-167
PCL7	orf19.13605	C1_06850W_A	1	1.13728	0.185591	0.0277926	0.00330656	Promoter (<=1kb)	187
MAL31	orf19.11464	C5_04930C_A	5	1.18	0.238789	0.0278022	0.00330953	Promoter (<=1kb)	573
WSC4	IPF5256.1	C1_14360C_A	1	1.19769	0.260249	0.027816	0.00331791	Promoter (<=1kb)	157
	orf19.11128	C6_00800C_A	6	1.17922	0.237839	0.027816	0.00331949	Promoter (<=1kb)	-350
PLD1	orf19.8753	C1_11590W_A	1	1.19314	0.254769	0.027816	0.00331944	Promoter (<=1kb)	677
	orf19.13476	C1_00530C_A	1	1.17317	0.23041	0.027816	0.00332027	Promoter (<=1kb)	61
	orf19.12099	C4_01560C_A	4	0.830198	-0.268472	0.027816	0.00331437	Promoter (<=1kb)	43
AGC1	orf19.12431	C1_13400C_A	1	0.84894	-0.236266	0.0278223	0.00332286	Promoter (1-2kb)	-1042
SAL6	orf19.13181	C6_03830W_A	6	0.818852	-0.288325	0.0278319	0.00332583	Promoter (2-3kb)	2643
PGA4	orf19.11518	C5_05390C_A	5	1.18174	0.240916	0.0278416	0.0033288	Promoter (<=1kb)	-259
	IPF921.1	CR_09990W_A	R	0.819207	-0.2877	0.0278416	0.00333063	Promoter (<=1kb)	-156
SSK1	orf19.12498	C1_13930W_A	1	0.82995	-0.268903	0.0279236	0.00334227	Promoter (<=1kb)	-95
XUT1	orf19.10400	C4_06530C_A	4	0.818518	-0.288914	0.0281214	0.00336963	Promoter (<=1kb)	-477
	orf19.9003	C4_04230W_A	4	1.18439	0.244147	0.0281214	0.00336833	Promoter (<=1kb)	334
SCW4	orf19.10458	C1_02520W_A	1	1.15424	0.206944	0.0281246	0.00337186	Promoter (<=1kb)	501
CTA1	orf19.10904	C6_01830W_A	6	1.20383	0.267627	0.0282511	0.00338888	Promoter (<=1kb)	428
FAS2	orf19.13370	C3_04830C_A	3	1.18435	0.2441	0.0283333	0.00340059	Promoter (<=1kb)	170
	orf19.9453	C2_07370W_A	2	1.16519	0.22056	0.0283456	0.00340392	Promoter (<=1kb)	268
HAP43	orf19.8298	C1_11210C_A	1	1.1804	0.239272	0.0283746	0.00341139	Promoter (2-3kb)	2729
	IPF2191.2	C7_04120W_A	7	1.19795	0.260564	0.0283746	0.00341331	Promoter (<=1kb)	14
GLT1	orf19.13636	C1_06550W_A	1	1.20197	0.2654	0.0283746	0.00341028	Promoter (1-2kb)	1111
FGR23	orf19.9183	C3_02300W_A	3	1.19156	0.252857	0.0283746	0.00341484	Promoter (1-2kb)	1045
	orf19.13091	C4_00210W_A	4	1.1657	0.221191	0.0283747	0.00341962	Promoter (<=1kb)	319
KGD1	IPF19778.1	C3_00880W_A	3	0.86411	-0.210713	0.0283747	0.00341711	Promoter (<=1kb)	-193
MRV4	orf19.11385	C5_04210C_A	5	0.816572	-0.292348	0.0283747	0.00342043	Promoter (<=1kb)	-547
HIR3	orf19.14011	C3_07680W_A	3	1.19532	0.257403	0.028504	0.00343789	Promoter (<=1kb)	911
ELP3	IPF3330.1	C3_06060W_A	3	1.19605	0.258277	0.0285078	0.00344021	Promoter (1-2kb)	1019
	orf19.11851	CR_03740C_A	R	0.821891	-0.28298	0.0285123	0.00344263	Promoter (<=1kb)	-103
SOK1	orf19.8081	CR_06000W_A	R	0.831154	-0.266812	0.028523	0.00344693	Promoter (<=1kb)	-268
SOD4	orf19.9609	C2_00660C_A	2	1.15401	0.206661	0.028523	0.00344766	Promoter (<=1kb)	157
	orf19.8774	C6_00250W_A	6	1.18783	0.248327	0.0285307	0.00345121	Promoter (<=1kb)	756
MNN2	orf19.9883	C1_10720C_A	1	1.17431	0.231811	0.0285307	0.00345232	Promoter (1-2kb)	1208
	orf19.12816	C2_10740C_A	2	1.203	0.266638	0.0285437	0.00345601	Promoter (<=1kb)	-212
	orf19.7973	C3_03430C_A	3	1.17861	0.237092	0.0285437	0.00345763	Promoter (<=1kb)	-360
	orf19.13270	CR_05540C_A	R	1.18884	0.249549	0.0285682	0.00346248	Promoter (1-2kb)	-1358
AGO1	orf19.10421	C4_06340W_A	4	1.18177	0.240954	0.0285823	0.00346606	Promoter (<=1kb)	-242
	orf19.11914	C1_07360W_A	1	1.18935	0.250169	0.0286226	0.00347282	Promoter (<=1kb)	660
ADAEC	orf19.8487	C2_03520C_A	2	0.82122	-0.28416	0.0286659	0.00348182	Promoter (<=1kb)	-884
RFA2	orf19.9807	C2_07120W_A	2	1.18588	0.245959	0.0286659	0.00348157	Promoter (<=1kb)	506
	orf19.10340	CR_02630C_A	R	0.817567	-0.29059	0.0287271	0.00349117	Distal Intergenic	-3954
VMA11	orf19.13891	C7_01820C_A	7	1.16773	0.223703	0.0287271	0.00349302	Promoter (<=1kb)	52
YHB4	orf6.8985	CR_10570C_A	R	1.14022	0.189317	0.0287413	0.00349663	Promoter (<=1kb)	563
CRP1	orf19.12248	C1_09250W_A	1	1.17938	0.23803	0.0287567	0.00350039	Promoter (2-3kb)	2129
ANB1	orf19.10930	C6_01610W_A	6	1.1789	0.237447	0.0287715	0.00350408	Promoter (1-2kb)	-1172
	orf19.8792	C6_00390W_A	6	1.18816	0.248732	0.0288124	0.00351095	Promoter (<=1kb)	881
FAA2-1	orf19.11595	C2_06070W_A	2	1.15913	0.213043	0.0289013	0.00352367	Promoter (<=1kb)	733
	orf19.12829	C2_10860C_A	2	1.20634	0.270633	0.028937	0.00352992	Promoter (<=1kb)	0
CTN1	orf19.12026	C1_01740W_A	1	1.19391	0.255692	0.0289415	0.00353237	Promoter (1-2kb)	1644
CCT2	orf19.8980	C2_09520C_A	2	0.840517	-0.250651	0.029075	0.00355122	Promoter (1-2kb)	-1393
	orf19.13089	C4_00190W_A	4	1.18609	0.246212	0.029075	0.00355247	Promoter (<=1kb)	-503
	orf19.8639	C1_03720C_A	1	0.82086	-0.284791	0.0291708	0.003568	Promoter (<=1kb)	-652
tS(AGA)4	tS(AGA)4.2	C2_05630C_A	2	0.849592	-0.235159	0.0291708	0.00356655	Promoter (2-3kb)	-2389
TKL1	orf19.12578	C1_08320W_A	1	1.19381	0.255569	0.0292598	0.0035808	Promoter (<=1kb)	599
SNT1	orf19.12706	C1_12230W_A	1	0.848978	-0.236201	0.0292816	0.00358538	Promoter (<=1kb)	-486
MKK2	orf19.14178	C2_05780C_A	2	1.19958	0.262531	0.0292821	0.00358737	Promoter (<=1kb)	929
SSK1	orf19.12498	C1_13930W_A	1	1.19469	0.256638	0.029324	0.0035979	Promoter (<=1kb)	829
YWP1	orf19.11101	C2_08590W_A	2	0.842879	-0.246603	0.029324	0.00359927	Promoter (<=1kb)	-787
	orf19.7910	C3_02870C_A	3	1.16319	0.218087	0.029324	0.00360002	Promoter (<=1kb)	277
	orf19.11021	C2_05060C_A	2	0.842348	-0.247512	0.029324	0.00360018	Promoter (<=1kb)	-104
	orf19.8906	C4_03530W_A	4	0.818212	-0.289454	0.0293421	0.00360433	Promoter (<=1kb)	-645
	orf19.12346	C1_10140C_A	1	1.17391	0.231327	0.0294567	0.00362034	Distal Intergenic	-4664
	orf19.11414	C5_04470C_A	5	1.20337	0.267084	0.0295078	0.00362855	Promoter (<=1kb)	228
	orf19.13070	C6_03360C_A	6	0.819085	-0.287914	0.0296625	0.00364951	Promoter (<=1kb)	-483
	orf19.8553	C5_00510W_A	5	0.829932	-0.268935	0.0296909	0.00365689	Promoter (<=1kb)	-797
ERV29	orf19.12048	C4_02120W_A	4	1.17077	0.227456	0.0296909	0.00365551	Promoter (<=1kb)	-247
RAX1	orf19.13324	C3_04490W_A	3	0.819573	-0.287056	0.0297161	0.00366195	Promoter (<=1kb)	-220
	IPF7116.1	C3_05680W_A	3	0.819034	-0.288004	0.0297452	0.00366972	Promoter (<=1kb)	889
HGT10	orf19.13176	C6_03790C_A	6	0.82924	-0.270138	0.0297452	0.0036745	Promoter (2-3kb)	-2383
	orf19.9956	CR_03080C_A	R	1.20924	0.274099	0.0297452	0.00366796	Promoter (<=1kb)	425
ADR1	orf19.10266	C4_02500C_A	4	1.20393	0.267752	0.0297452	0.00367282	Promoter (<=1kb)	852
EAF3	IPF11644	C2_08280W_A	2	1.17427	0.23177	0.0297452	0.00367528	Promoter (<=1kb)	-101
RVS162	orf19.13706	C1_12730W_A	1	0.820194	-0.285963	0.0298061	0.00368475	Promoter (<=1kb)	-449
IML1	orf19.10466	C1_02610W_A	1	1.20155	0.264897	0.0298458	0.00369161	Promoter (<=1kb)	975
NMD3	orf19.8325	CR_06720W_A	R	1.17929	0.237915	0.0298582	0.00369511	Promoter (<=1kb)	210
SCP1	orf19.7688	C2_06370C_A	2	1.15399	0.20663	0.0300449	0.00372018	Promoter (<=1kb)	-590
WSC2	orf19.12983	C6_02670C_A	6	1.18987	0.250805	0.0300582	0.00372379	Promoter (<=1kb)	663
	orf19.14143	C1_04600C_A	1	1.16991	0.226392	0.0300713	0.00372739	Promoter (<=1kb)	315
	orf19.2472.1	C1_05790W_A	1	0.818197	-0.28948	0.0302093	0.00374648	Promoter (<=1kb)	-91
CRH11	orf19.10221	C4_02900C_A	4	1.1286	0.174533	0.0302443	0.0037528	Promoter (<=1kb)	307
	IPF22795.1	C1_07280C_A	1	0.829991	-0.268833	0.0303281	0.00376518	Promoter (2-3kb)	-2532
ARO2	IPF14673.2	CR_07710W_A	R	1.20406	0.267908	0.0303524	0.00377019	Promoter (1-2kb)	1043
CLG1	orf19.13565	CR_07240C_A	R	1.15156	0.203586	0.0303722	0.00377464	Promoter (<=1kb)	304
	IPF2843.1	CR_08980C_A	R	1.16935	0.225712	0.0303836	0.00377804	Promoter (<=1kb)	-665
MED21	IPF12936.2	CR_09760W_A	R	0.841511	-0.248947	0.0305234	0.00379742	Promoter (<=1kb)	-25
	orf19.13939	C7_01430C_A	7	0.844826	-0.243274	0.0305501	0.00380275	Promoter (1-2kb)	-1133
GLK1	orf19.7686	CR_07150W_A	R	1.16696	0.222755	0.0306246	0.00381403	Promoter (<=1kb)	996
	orf19.9956	CR_03080C_A	R	1.17552	0.233295	0.0306864	0.00382374	Promoter (<=1kb)	682
CDC27	orf19.10741	CR_01230C_A	R	1.19786	0.260457	0.0307507	0.00383376	Promoter (1-2kb)	-1073
	orf19.9235	C3_01800C_A	3	0.82459	-0.27825	0.030755	0.00383631	Promoter (<=1kb)	-908
RTF1	orf6.8505	C7_00720W_A	7	0.865829	-0.207845	0.0309737	0.00386563	Promoter (<=1kb)	0
SAR1	orf19.10966	C6_02220W_A	6	0.823832	-0.279579	0.0309845	0.00387218	Promoter (<=1kb)	-469
PGA45	orf19.9987	C1_05960W_A	1	0.841947	-0.248199	0.0309845	0.00387141	Promoter (<=1kb)	-665
NPR1	orf19.13612	C1_06780W_A	1	1.16283	0.217635	0.0309845	0.00387306	Promoter (<=1kb)	471
AIP5	orf19.7738	C6_00910C_A	6	1.19783	0.260425	0.0310045	0.00387759	Promoter (<=1kb)	209
TIM9	orf19.13988	C7_03630C_A	7	1.19491	0.256904	0.031044	0.00388632	Promoter (<=1kb)	-719
	orf19.13382	C3_04920C_A	3	0.889314	-0.169236	0.031044	0.00388661	Promoter (1-2kb)	1019
	IPF2997.1	C3_05450C_A	3	0.834811	-0.260479	0.0313634	0.00392864	Promoter (2-3kb)	2766
tQ(CUG)1	tQ(CUG)1.2	C5_00990W_A	5	1.1603	0.214497	0.0314438	0.00394077	Promoter (<=1kb)	286
CNT	orf19.11600	C2_06020W_A	2	1.15712	0.210535	0.0314755	0.00394681	Promoter (2-3kb)	-2480
HRT2	orf19.12094	C4_01690C_A	4	0.835317	-0.259605	0.0315673	0.00396039	Promoter (<=1kb)	-90
CTA8	orf19.12238	C1_09170W_A	1	0.834853	-0.260406	0.0315676	0.00396249	Promoter (<=1kb)	-779
	IPF22795.1	C1_07280C_A	1	0.820181	-0.285985	0.0315809	0.0039683	Distal Intergenic	-3869
	orf19.11460	C5_04900C_A	5	0.828202	-0.271945	0.0315809	0.00396633	Promoter (<=1kb)	-35
tP(UGG)1	tP(UGG)1.2	C1_05310W_A	1	0.823083	-0.280891	0.0315993	0.00397268	Promoter (<=1kb)	276
SNF5	orf19.13292	C3_04290C_A	3	1.1929	0.254478	0.0316573	0.00398205	Promoter (1-2kb)	1403
RPC53	orf19.10230	C4_02800W_A	4	0.828559	-0.271323	0.0316995	0.00398944	Promoter (<=1kb)	-45
RIB1	orf19.10380	CR_02990C_A	R	1.13824	0.186807	0.0318921	0.00401597	Promoter (<=1kb)	21
	orf19.12632	C7_02960C_A	7	1.17074	0.227422	0.0318921	0.00401785	Promoter (<=1kb)	411
tG(GCC)1	tG(GCC)1.2	CR_07880C_A	R	1.18669	0.246942	0.0318934	0.0040222	Promoter (2-3kb)	-2015
HGT5	orf19.13426	C3_05270C_A	3	0.836522	-0.257524	0.0318934	0.00402034	Promoter (<=1kb)	-144
PMM1	orf19.10454	C1_02480W_A	1	0.854771	-0.226391	0.0319541	0.00403194	Promoter (<=1kb)	-103
	orf19.10240	C4_02720C_A	4	0.829193	-0.270221	0.0319705	0.0040403	Distal Intergenic	-4186
TIF33	orf19.11992	C2_04370W_A	2	1.20043	0.263548	0.0319705	0.0040366	Promoter (<=1kb)	-603
SPT20	orf19.8052	C1_05430W_A	1	1.14253	0.192238	0.0319705	0.00403849	Promoter (<=1kb)	946
CDL1	orf19.11255	C4_05060W_A	4	1.14862	0.1999	0.0319905	0.00404701	Promoter (1-2kb)	1191
PIR1	orf19.7851	C2_08870C_A	2	1.17853	0.236987	0.0319905	0.00404677	Promoter (<=1kb)	473
ALS1	orf19.13163	C6_03700W_A	6	0.845902	-0.241438	0.0319912	0.0040492	Promoter (2-3kb)	-2450
	orf19.13438	C1_00880W_A	1	0.819884	-0.286508	0.0320414	0.00405975	Promoter (1-2kb)	-1024
	orf19.10973	C6_02280W_A	6	0.831239	-0.266666	0.0320414	0.00405798	Promoter (<=1kb)	-383
RPL16A	orf19.13504	C1_00180W_A	1	1.17241	0.229482	0.0322125	0.00408355	Promoter (<=1kb)	-674
AGP3	orf19.11275	C4_04840C_A	4	0.820221	-0.285915	0.0322416	0.00408934	Promoter (<=1kb)	-358
MDJ1	IPF2305.2	C5_03600W_A	5	1.1874	0.247803	0.032324	0.00410468	Promoter (<=1kb)	314
	IPF2346.1	C7_01000C_A	7	1.13818	0.186726	0.032324	0.00410608	Promoter (<=1kb)	0
TLO8	IPF3460.1	C3_07970C_A	3	1.19866	0.261427	0.032324	0.00410661	Distal Intergenic	-3104
GPM1	orf19.8522	C2_03270W_A	2	0.821163	-0.28426	0.032324	0.00410827	Promoter (<=1kb)	-508
	orf19.11756	C5_02640W_A	5	1.18514	0.245059	0.0324082	0.00412109	Promoter (1-2kb)	1375
	IPF2837.2	CR_09010C_A	R	0.827274	-0.273563	0.0325049	0.00413684	Promoter (<=1kb)	431
	orf19.8686	C6_04280W_A	6	1.18373	0.243336	0.0325049	0.00413765	Promoter (<=1kb)	-108
CDC54	orf19.11245	C1_12550C_A	1	0.820437	-0.285535	0.032552	0.00414687	Promoter (<=1kb)	-181
	orf19.10495	C1_02890C_A	1	1.19825	0.260924	0.032552	0.00414791	Promoter (<=1kb)	12
VPS21	orf19.8221	CR_08060C_A	R	1.19122	0.252434	0.0327153	0.00417085	Promoter (<=1kb)	124
	orf19.9147	C2_02500W_A	2	1.20191	0.265329	0.0329978	0.00420903	Promoter (<=1kb)	882
	orf19.8733	C1_11760C_A	1	0.82131	-0.284002	0.0330054	0.00421217	Promoter (<=1kb)	-49
HSL1	orf19.11784	C5_02840C_A	5	1.19248	0.25396	0.0330322	0.00421775	Promoter (2-3kb)	2156
SAK1	orf19.11321	C4_04460C_A	4	1.16604	0.221617	0.0330401	0.00422092	Promoter (<=1kb)	195
TIF4631	orf19.11082	C2_08760C_A	2	1.15744	0.210934	0.0330573	0.00422528	Promoter (<=1kb)	445
	orf19.9453	C2_07370W_A	2	1.18717	0.247532	0.0331367	0.00423849	Promoter (<=1kb)	-483
ARO80	orf19.10530	C1_03200C_A	1	1.19844	0.261155	0.0331367	0.00423978	Promoter (<=1kb)	762
	orf19.8513	C2_03340W_A	2	0.825273	-0.277056	0.0331614	0.00424512	Promoter (<=1kb)	0
KEM1	orf19.12434	C1_13420C_A	1	0.837987	-0.255	0.0332009	0.00425235	Promoter (<=1kb)	-365
	orf19.8780	C6_00290W_A	6	1.15546	0.208468	0.0332332	0.00425866	Promoter (<=1kb)	268
HAK1	orf19.13627	C1_06610C_A	1	1.19925	0.262138	0.0333239	0.00427246	Promoter (<=1kb)	447
BLP1	orf19.4914.1	C1_12850W_A	1	1.1916	0.2529	0.033345	0.00427736	Promoter (<=1kb)	634
	IPF16288.3	C6_04250W_A	6	0.823871	-0.27951	0.0333814	0.00428421	Promoter (<=1kb)	12
	orf19.10410	C4_06420W_A	4	1.17292	0.230106	0.0333842	0.00428675	Promoter (<=1kb)	-729
	orf19.13642	C1_06510C_A	1	1.1614	0.215861	0.0334512	0.00429754	Promoter (<=1kb)	337
	orf19.10213	C4_02950C_A	4	1.17771	0.235987	0.0335087	0.00430865	Promoter (<=1kb)	989
	orf19.11575	C2_09330C_A	2	1.20813	0.272772	0.0335087	0.00431119	Promoter (<=1kb)	295
	IPF16640.2	CR_09610C_A	R	1.18252	0.241863	0.0335087	0.00431153	Promoter (<=1kb)	-274
CEF3	orf19.11629	C5_01580C_A	5	0.830666	-0.26766	0.0335221	0.00431544	Promoter (<=1kb)	-148
MAK32	orf19.12023	C1_01770W_A	1	1.17219	0.22921	0.0335238	0.00431785	Promoter (<=1kb)	-466
	orf19.8141	CR_04220C_A	R	1.13502	0.182715	0.0335722	0.00432629	Promoter (<=1kb)	683
YWP1	orf19.11101	C2_08590W_A	2	1.12669	0.172092	0.0336543	0.00433908	Promoter (<=1kb)	446
	orf19.8080	C1_05150C_A	1	0.871165	-0.198982	0.0336696	0.00434325	Promoter (1-2kb)	-1210
	orf19.9153	C2_02550C_A	2	0.833751	-0.262312	0.0337172	0.00435602	Promoter (<=1kb)	-262
TRS33	orf19.13849	C7_02180C_A	7	1.17889	0.237429	0.0337172	0.00435428	Promoter (<=1kb)	30
FTH1	orf19.12265	C1_09400C_A	1	0.831268	-0.266615	0.0337172	0.00435487	Promoter (<=1kb)	-46
ZCF1	orf19.7887	C3_02640C_A	3	0.837936	-0.255089	0.0337294	0.0043598	Promoter (1-2kb)	-1605
	orf19.11585	C2_06140C_A	2	1.16617	0.221776	0.0337666	0.00436683	Promoter (<=1kb)	-283
SAP9	orf19.14190	C3_03870C_A	3	1.18826	0.248852	0.033794	0.00437608	Promoter (<=1kb)	708
GRF10	orf19.11483	C5_05080W_A	5	0.821638	-0.283425	0.033794	0.00437458	Promoter (<=1kb)	-195
	orf19.12897	C3_00270C_A	3	1.18559	0.245601	0.033794	0.00437702	Promoter (<=1kb)	-777
	orf19.8130	CR_04160C_A	R	1.1616	0.216116	0.0339475	0.00440088	Promoter (1-2kb)	1014
PGA6	orf19.12229	C1_09080C_A	1	0.832148	-0.265088	0.0339475	0.00440134	Promoter (<=1kb)	-524
	orf19.8673	C1_04350C_A	1	1.18296	0.242406	0.0340305	0.00441433	Promoter (<=1kb)	878
	orf19.8780	C6_00290W_A	6	0.839685	-0.252079	0.0340313	0.00441667	Promoter (<=1kb)	-707
	orf19.9803	C2_07080C_A	2	1.18007	0.238871	0.0340419	0.00442027	Promoter (<=1kb)	-257
SLA1	orf19.9049	C2_01640W_A	2	1.19806	0.260703	0.0340703	0.00442756	Promoter (1-2kb)	1823
	IPF676.1	CR_10190C_A	R	0.824076	-0.279152	0.0340703	0.00442842	Promoter (<=1kb)	-112
tM(CAU)4	tM(CAT)4	CR_08970W_A	R	1.18404	0.243715	0.0342451	0.00445338	Promoter (<=1kb)	681
tT(CGU)1	tT(CGT)1	C1_03700C_A	1	1.1903	0.251326	0.0342858	0.00446125	Promoter (1-2kb)	-1954
PRN4	orf19.9998	C1_05880W_A	1	0.828918	-0.270698	0.0342858	0.00446317	Promoter (<=1kb)	-184
	orf19.11666	C4_00530C_A	4	0.822092	-0.282628	0.0342885	0.00447457	Promoter (<=1kb)	-327
ERG12	orf19.12272	C1_09460W_A	1	1.18036	0.239222	0.0342885	0.00447363	Promoter (<=1kb)	997
PLB4.5	orf19.9017	C2_01380W_A	2	0.839749	-0.25197	0.0342885	0.00446853	Promoter (<=1kb)	-605
	orf19.10730	C5_03930C_A	5	0.828464	-0.271489	0.0342885	0.00446614	Promoter (1-2kb)	-1720
MAE1	orf19.10923	C6_01670W_A	6	1.18051	0.239411	0.0342885	0.00447475	Promoter (1-2kb)	1077
	CA1463	C4_03960W_A	4	1.15807	0.211725	0.0342945	0.00447778	Promoter (1-2kb)	1462
	orf19.14062	C3_07280C_A	3	0.823738	-0.279743	0.034298	0.00448274	Promoter (<=1kb)	-270
	orf19.9192	C3_02210C_A	3	0.823113	-0.280838	0.034298	0.00448089	Promoter (<=1kb)	-126
	orf19.11816	C5_03120W_A	5	1.1614	0.215866	0.0343485	0.00449159	Promoter (2-3kb)	2857
TPO3	orf19.12199	C1_08790W_A	1	0.857512	-0.221771	0.0343509	0.00449865	Promoter (<=1kb)	-475
	orf19.10295	C1_07650W_A	1	1.17872	0.23722	0.0343509	0.00449571	Promoter (<=1kb)	33
[truncated: 13,266 more rows]
