# Supplementary material for: Echinocandin Adaptation in Candida albicans Is Accompanied by Altered Chromatin Accessibility at Gene Promoters and by Cell Wall Remodeling
Source: J Fungi (Basel). 2025 Feb 1;11(2):110. doi: 10.3390/jof11020110 (PMC11856910; doi:10.3390/jof11020110)
Supplement: Supplementary file 1 [file jof-11-00110-s001.zip › Table S4.xlsx]

## Sheet: JMC160-2-5 vs JRCT1 Broad peaks
Tables S4. Analysis of ATAC-seq broad peaks of JMC160-2-5
Identifier	Systematic Name	Chromosome	Ratio	log 2 Fold Change	FDR(adjusted p-value)	p-value	Annotation (peak position)	distance to TSS
orf19.3264.1	CR_00910W_A	R	0.775167	-0.36742	4.72268e-31	1.29176e-34	Promoter (<=1kb)	0
orf19.11553	C2_09130C_A	2	1.2775	0.353323	2.92974e-19	1.86491e-22	Promoter (<=1kb)	125
IPF1892.1	C7_04360C_A	7	1.44366	0.529734	2.92974e-19	2.40406e-22	Promoter (<=1kb)	-358
orf19.13176	C6_03790C_A	6	0.765279	-0.385943	3.50521e-19	4.52218e-22	Promoter (<=1kb)	0
orf19.7975	C3_03450C_A	3	1.31502	0.395089	3.50521e-19	4.79378e-22	Promoter (<=1kb)	-97
orf19.12348	C1_10150W_A	1	1.23768	0.307642	4.9375e-19	8.10312e-22	Promoter (<=1kb)	57
orf19.8535	C5_00680W_A	5	0.723906	-0.466126	3.42382e-17	6.55545e-20	Promoter (<=1kb)	0
orf19.7890	C3_02660W_A	3	0.811544	-0.301259	1.15601e-16	2.52957e-19	Promoter (<=1kb)	-191
orf19.7933	C3_03050C_A	3	1.21956	0.286361	2.6779e-16	6.59221e-19	Promoter (<=1kb)	0
orf19.13291	C3_04270C_A	3	1.34341	0.425897	1.0658e-15	2.91521e-18	Promoter (<=1kb)	-103
orf19.9481	C2_00010W_A	2	1.5001	0.585055	1.19053e-15	3.582e-18	Promoter (<=1kb)	-318
orf19.12982	C6_02660C_A	6	1.35186	0.434946	3.781e-15	1.24103e-17	Promoter (<=1kb)	-386
orf19.10888	C4_03510C_A	4	1.20471	0.268688	3.91794e-15	1.3994e-17	Promoter (<=1kb)	42
orf19.13195	C6_03960W_A	6	1.27742	0.353232	3.91794e-15	1.5003e-17	Promoter (1-2kb)	1951
orf19.11538	C1_05140W_A	1	1.2882	0.36536	1.70046e-14	6.97674e-17	Promoter (<=1kb)	29
IPF1910.1	C7_04300W_A	7	1.40704	0.492665	3.36019e-14	1.47054e-16	Promoter (<=1kb)	914
orf19.9990	C1_05940W_A	1	0.731655	-0.450765	4.45262e-14	2.07042e-16	Promoter (<=1kb)	-528
orf19.13055	C6_03250W_A	6	0.767578	-0.381615	4.89927e-14	2.5152e-16	Promoter (<=1kb)	-1
orf19.12638	C7_02890C_A	7	0.768919	-0.379096	4.89927e-14	2.54612e-16	Promoter (<=1kb)	0
orf19.9065	C2_01760C_A	2	0.790977	-0.338293	5.15548e-14	2.82028e-16	Promoter (1-2kb)	1134
orf19.8400	C1_04680W_A	1	0.800036	-0.321863	8.22152e-14	4.72242e-16	Promoter (<=1kb)	0
orf19.13099	C4_00280W_A	4	1.32099	0.401614	1.8186e-13	1.09434e-15	Promoter (<=1kb)	-541
orf19.7836	C2_08990C_A	2	1.24822	0.319867	2.50729e-13	1.57735e-15	Promoter (<=1kb)	176
orf19.12776	C2_10430C_A	2	1.23289	0.302041	2.7001e-13	1.7725e-15	Promoter (1-2kb)	1723
orf19.13329	C3_04530C_A	3	0.799623	-0.322609	2.83109e-13	1.93592e-15	Promoter (<=1kb)	-598
orf19.10451	C1_02450C_A	1	0.806464	-0.310318	3.57699e-13	2.54381e-15	Promoter (<=1kb)	0
orf19.9891	CR_07070C_A	R	1.2616	0.335259	4.78919e-13	3.53687e-15	Promoter (<=1kb)	45
orf19.8798	C6_04120C_A	6	1.46879	0.554632	4.81494e-13	3.68759e-15	Promoter (2-3kb)	-2514
orf19.9716	C2_08140C_A	2	0.805057	-0.312837	1.18216e-12	9.37712e-15	Promoter (<=1kb)	0
IPF5446.1	C5_00030W_A	5	1.34674	0.429471	1.36268e-12	1.11818e-14	Promoter (<=1kb)	0
orf19.14097	C3_06950W_A	3	0.737762	-0.438772	1.37994e-12	1.17008e-14	Promoter (1-2kb)	-1062
orf19.9554	C2_01210C_A	2	0.814578	-0.295875	1.40803e-12	1.23241e-14	Promoter (<=1kb)	0
orf19.9520	C5_01070C_A	5	0.723232	-0.467469	1.5173e-12	1.36956e-14	Promoter (<=1kb)	-344
orf19.8071	C1_05240C_A	1	1.1734	0.230689	1.81664e-12	1.68943e-14	Promoter (<=1kb)	0
orf19.8653	C1_04170C_A	1	0.783731	-0.35157	2.73984e-12	2.62293e-14	Promoter (<=1kb)	0
orf19.9667	C2_00140W_A	2	1.30288	0.381708	3.05459e-12	3.0078e-14	Promoter (<=1kb)	0
orf19.8271	C1_11470C_A	1	0.79254	-0.335444	3.49804e-12	3.54013e-14	Promoter (<=1kb)	0
orf19.13598	C1_06930W_A	1	1.34915	0.432049	4.46466e-12	4.64051e-14	Promoter (2-3kb)	2209
orf19.8872	C5_04050W_A	5	0.798532	-0.324578	4.76828e-12	5.08652e-14	Promoter (<=1kb)	-883
orf19.12589	C7_03290C_A	7	1.20583	0.270028	7.32324e-12	8.01229e-14	Promoter (<=1kb)	94
tH(GUG)1.2	CR_05070W_A	R	0.792563	-0.335402	1.01871e-11	1.14243e-13	Promoter (<=1kb)	0
orf19.13035	C6_03060W_A	6	1.21314	0.278746	1.38035e-11	1.58574e-13	Promoter (<=1kb)	413
orf19.13158	C6_03690W_A	6	1.24188	0.312527	1.43045e-11	1.68243e-13	Promoter (<=1kb)	331
orf19.8907	C4_03520C_A	4	1.19549	0.257599	1.704e-11	2.05077e-13	Promoter (<=1kb)	0
orf19.11121	C2_08420W_A	2	1.19891	0.261718	1.83104e-11	2.25374e-13	Promoter (<=1kb)	-235
IPF7942.1	CR_09550C_A	R	1.18003	0.238823	1.95646e-11	2.46162e-13	Promoter (<=1kb)	0
orf19.8501	C2_03390C_A	2	1.3193	0.399778	2.3665e-11	3.04227e-13	Promoter (2-3kb)	2700
orf19.12560	C1_08170C_A	1	1.15921	0.213141	2.48981e-11	3.2689e-13	Promoter (<=1kb)	0
orf19.11904	C1_07420C_A	1	0.757853	-0.40001	2.99045e-11	4.00799e-13	Promoter (<=1kb)	0
orf19.12649	C7_02790C_A	7	1.28132	0.357633	3.45379e-11	4.77467e-13	Promoter (<=1kb)	0
IPF946.1	CR_09880W_A	R	1.25936	0.332689	3.45379e-11	4.90452e-13	Promoter (1-2kb)	1277
orf19.9684	C6_04510C_A	6	1.22332	0.290801	3.45379e-11	4.91239e-13	Promoter (<=1kb)	0
orf19.12929	C3_00010C_A	3	1.55466	0.636596	3.6191e-11	5.2465e-13	Promoter (<=1kb)	0
IPF23702.1	C2_05410W_A	2	0.741122	-0.432217	3.89847e-11	5.75813e-13	Promoter (<=1kb)	-16
orf19.11192	CR_07790C_A	R	0.840536	-0.250618	3.90558e-11	5.87546e-13	Promoter (<=1kb)	-402
orf19.10935	C6_01550C_A	6	0.8076	-0.308286	3.98686e-11	6.15469e-13	Promoter (<=1kb)	0
orf19.9701	C6_04580W_A	6	1.30573	0.384852	3.98686e-11	6.21585e-13	Promoter (<=1kb)	0
orf19.8659	C1_04220C_A	1	0.859236	-0.218874	4.11077e-11	6.52146e-13	Promoter (<=1kb)	0
orf19.12062	C4_02000C_A	4	1.16623	0.221848	5.17452e-11	8.35057e-13	Promoter (<=1kb)	2
orf19.7705	C2_06590C_A	2	0.754271	-0.406845	5.64848e-11	9.26994e-13	Promoter (<=1kb)	-293
IPF1919.2	C7_04260W_A	7	1.24484	0.315966	5.84807e-11	9.77435e-13	Promoter (<=1kb)	0
orf19.8866	C5_04100W_A	5	0.783604	-0.351803	5.84807e-11	9.91741e-13	Promoter (<=1kb)	0
orf19.12460	C1_13580W_A	1	0.686774	-0.542093	6.17352e-11	1.06382e-12	Promoter (1-2kb)	-1492
orf19.11859	CR_03610C_A	R	0.744189	-0.426259	6.19021e-11	1.08363e-12	Promoter (<=1kb)	-729
orf19.7708	C2_06600W_A	2	0.842243	-0.247691	6.78842e-11	1.20691e-12	Promoter (<=1kb)	0
orf19.12828	C2_10850C_A	2	1.28658	0.363545	7.31464e-11	1.32048e-12	Promoter (<=1kb)	0
orf19.13428	C3_05280C_A	3	0.809701	-0.30454	7.58853e-11	1.39068e-12	Promoter (<=1kb)	0
orf19.9690	C6_04530C_A	6	1.2346	0.304042	1.08127e-10	2.01111e-12	Promoter (<=1kb)	47
orf19.11156	C1_02150W_A	1	0.772233	-0.372893	1.3778e-10	2.60033e-12	Promoter (<=1kb)	-138
orf19.10459	C1_02530C_A	1	0.850146	-0.234217	1.39851e-10	2.67767e-12	Promoter (<=1kb)	0
orf19.10952	C6_01360W_A	6	0.729611	-0.4548	1.47151e-10	2.8577e-12	Promoter (<=1kb)	-503
orf19.7765	C6_01110W_A	6	0.784395	-0.350348	2.01349e-10	4.02014e-12	Promoter (<=1kb)	0
IPF3054.1	C7_00860W_A	7	0.814298	-0.296372	2.01349e-10	4.02036e-12	Promoter (<=1kb)	-231
orf19.13420	C3_05210C_A	3	0.833888	-0.262075	2.14564e-10	4.34293e-12	Promoter (<=1kb)	0
orf19.11666	C4_00530C_A	4	0.698433	-0.517807	2.16866e-10	4.44884e-12	Promoter (<=1kb)	-281
orf6.683	C6_04610C_A	6	1.34116	0.423477	2.98403e-10	6.20313e-12	Promoter (<=1kb)	0
orf19.14116	C3_06790W_A	3	0.843378	-0.245749	3.05226e-10	6.4302e-12	Promoter (<=1kb)	0
orf19.11791	C5_02920W_A	5	0.75926	-0.397334	3.05226e-10	6.51194e-12	Promoter (<=1kb)	-81
orf19.8973	C2_09590C_A	2	1.19435	0.256231	3.11921e-10	6.78166e-12	Promoter (<=1kb)	0
orf19.11280	C4_04800W_A	4	1.24107	0.31159	3.11921e-10	6.8254e-12	Promoter (2-3kb)	-2218
orf19.9880	C1_10740C_A	1	1.19349	0.255189	3.58477e-10	7.94219e-12	Promoter (<=1kb)	0
orf6.5397	C3_07810C_A	3	1.28011	0.356271	6.41232e-10	1.43821e-11	Promoter (<=1kb)	0
orf19.10178	C5_03240W_A	5	1.32695	0.408117	6.67753e-10	1.51596e-11	Promoter (<=1kb)	-134
orf19.11452	C5_04830W_A	5	0.825034	-0.277475	7.12009e-10	1.63591e-11	Promoter (1-2kb)	-1495
orf19.11123	C6_00830C_A	6	0.788621	-0.342597	7.33831e-10	1.70612e-11	Promoter (<=1kb)	-373
IPF21765.1	C3_00590W_A	3	1.20054	0.263689	9.44468e-10	2.22167e-11	Promoter (<=1kb)	0
orf19.12417	C1_13250W_A	1	0.761801	-0.392514	9.98142e-10	2.37523e-11	Promoter (<=1kb)	-784
orf19.9267	C3_01490W_A	3	1.26903	0.343728	1.08611e-09	2.61427e-11	Promoter (<=1kb)	893
orf19.11322	C4_04450C_A	4	1.1721	0.229093	1.09951e-09	2.69417e-11	Promoter (<=1kb)	0
orf19.12573	C1_08300W_A	1	1.23217	0.301196	1.09951e-09	2.70668e-11	Promoter (<=1kb)	690
orf19.13510	C1_00150C_A	1	1.21019	0.275233	1.11001e-09	2.76289e-11	Promoter (<=1kb)	0
orf19.12354	C1_10200C_A	1	0.671292	-0.574987	1.18546e-09	2.9831e-11	Promoter (<=1kb)	-600
orf19.7542	C6_00070C_A	6	1.31263	0.392456	1.3158e-09	3.3849e-11	Promoter (<=1kb)	0
IPF25833.1	C2_01500W_A	2	1.24874	0.320468	1.3158e-09	3.40335e-11	Promoter (<=1kb)	-663
orf19.13511	C1_00140W_A	1	1.27256	0.347734	1.3158e-09	3.42211e-11	Promoter (<=1kb)	135
IPF13996.1	C1_14550C_A	1	1.181	0.240015	1.3158e-09	3.45506e-11	Promoter (<=1kb)	0
IPF355.1	CR_00100C_A	R	1.24236	0.313086	1.40311e-09	3.72269e-11	Promoter (<=1kb)	0
orf19.9896	CR_07050C_A	R	0.768692	-0.379522	1.51893e-09	4.07154e-11	Promoter (<=1kb)	-694
orf19.9780	C2_06860W_A	2	0.766887	-0.382914	1.58351e-09	4.28794e-11	Promoter (<=1kb)	-302
orf19.11525	C5_05440C_A	5	1.29509	0.373051	1.86999e-09	5.11486e-11	Promoter (<=1kb)	0
orf19.8487	C2_03520C_A	2	0.849116	-0.235967	2.29643e-09	6.34407e-11	Promoter (<=1kb)	-303
orf19.11369	CR_06340C_A	R	1.15471	0.207534	2.38183e-09	6.64516e-11	Promoter (<=1kb)	0
orf19.9319	C2_10290W_A	2	1.3532	0.436377	2.51306e-09	7.08002e-11	Promoter (<=1kb)	987
IPF4940.1	CR_10780C_A	R	1.2481	0.319728	2.8628e-09	8.14363e-11	Promoter (<=1kb)	0
orf19.12818	C2_10760C_A	2	1.20538	0.269482	2.91193e-09	8.36304e-11	Promoter (<=1kb)	0
orf19.11126	C6_00810C_A	6	1.23327	0.302487	3.04297e-09	8.8226e-11	Promoter (<=1kb)	19
IPF349.1	CR_00080W_A	R	1.27247	0.347632	3.09864e-09	9.06877e-11	Promoter (<=1kb)	0
orf19.9908	C7_02600C_A	7	1.28657	0.363534	3.11774e-09	9.20997e-11	Promoter (<=1kb)	0
orf19.11378	C5_04140W_A	5	0.812242	-0.300019	4.1227e-09	1.22914e-10	Promoter (<=1kb)	0
orf19.13533	C1_00020C_A	1	1.30812	0.38749	4.39196e-09	1.32143e-10	Promoter (1-2kb)	-1266
orf19.13383	C3_04930C_A	3	0.863293	-0.212078	4.78186e-09	1.45912e-10	Promoter (<=1kb)	0
orf19.10987	C6_02420W_A	6	0.833303	-0.263086	4.78186e-09	1.4649e-10	Promoter (<=1kb)	0
orf19.10489	C1_02840W_A	1	0.796145	-0.328896	4.8601e-09	1.50216e-10	Promoter (<=1kb)	0
orf19.8564	C5_00400C_A	5	0.766528	-0.383589	4.88366e-09	1.5228e-10	Promoter (<=1kb)	0
orf19.11101	C2_08590W_A	2	0.849271	-0.235702	5.65595e-09	1.77909e-10	Promoter (<=1kb)	-285
orf19.12967	C6_02520W_A	6	0.816884	-0.291797	5.98899e-09	1.90023e-10	Promoter (<=1kb)	0
orf19.13381	C3_04910C_A	3	0.868138	-0.204004	7.06138e-09	2.2598e-10	Promoter (<=1kb)	0
IPF2180.1	C7_04070C_A	7	1.26995	0.344774	7.31548e-09	2.36112e-10	Promoter (<=1kb)	0
orf19.10979	C6_02330W_A	6	0.81201	-0.30043	7.49297e-09	2.4389e-10	Promoter (<=1kb)	-571
orf19.12514	C1_07780W_A	1	1.26688	0.341277	7.7702e-09	2.55039e-10	Promoter (<=1kb)	-291
orf19.10297	C1_07640C_A	1	0.811631	-0.301104	7.86683e-09	2.60829e-10	Promoter (<=1kb)	-14
orf19.9698	C6_04570W_A	6	1.33139	0.412937	7.86683e-09	2.62514e-10	Promoter (<=1kb)	289
orf19.12655	C7_02770W_A	7	1.30162	0.38031	8.49441e-09	2.8578e-10	Promoter (2-3kb)	-2947
orf19.9339	C2_10110W_A	2	0.821825	-0.283097	1.10446e-08	3.74598e-10	Promoter (<=1kb)	0
IPF5217.1	C1_14520W_A	1	1.43631	0.52237	1.14114e-08	3.90159e-10	Promoter (<=1kb)	0
orf19.8043	C1_05520W_A	1	0.861017	-0.215886	1.1895e-08	4.09949e-10	Promoter (<=1kb)	0
tG(GCC)6.2	CR_08750C_A	R	1.4386	0.524664	1.19218e-08	4.14133e-10	Promoter (1-2kb)	-1955
orf19.9968	C1_06130C_A	1	0.796863	-0.327596	1.48445e-08	5.19718e-10	Promoter (<=1kb)	0
CA0668	C1_05180C_A	1	0.729168	-0.455678	1.54394e-08	5.44771e-10	Promoter (<=1kb)	-105
orf19.11817	C5_03130W_A	5	0.864748	-0.209648	1.56356e-08	5.55972e-10	Promoter (<=1kb)	0
orf19.13580	C1_07040C_A	1	1.20766	0.272212	1.68883e-08	6.05135e-10	Promoter (<=1kb)	120
orf19.9175	C3_02370C_A	3	0.761319	-0.393427	1.69187e-08	6.10849e-10	Promoter (<=1kb)	-543
orf19.8397	C1_04700C_A	1	0.839726	-0.252009	1.74774e-08	6.35802e-10	Promoter (<=1kb)	0
IPF380.1	CR_00190W_A	R	1.22528	0.293108	1.78449e-08	6.54054e-10	Promoter (<=1kb)	0
IPF440.1	C7_00710W_A	7	0.811286	-0.301717	1.81432e-08	6.69948e-10	Promoter (<=1kb)	0
orf19.12825	C2_10820C_A	2	1.23434	0.30374	1.84564e-08	6.86562e-10	Promoter (1-2kb)	1380
orf19.11304	C4_04580W_A	4	1.21231	0.277757	1.99112e-08	7.46124e-10	Promoter (<=1kb)	0
orf19.13102	C4_00300C_A	4	1.1365	0.184598	2.18977e-08	8.26553e-10	Promoter (<=1kb)	0
orf19.12425	C1_13330C_A	1	0.858899	-0.21944	2.24602e-08	8.53929e-10	Promoter (<=1kb)	0
orf19.9275	C3_01430W_A	3	0.806267	-0.310671	2.26446e-08	8.67133e-10	Promoter (<=1kb)	-155
orf19.11258	C4_05020W_A	4	1.14135	0.190736	2.27528e-08	8.77503e-10	Promoter (<=1kb)	610
orf19.11643	C4_00750C_A	4	0.856085	-0.224174	2.45365e-08	9.53003e-10	Promoter (<=1kb)	0
orf19.9548	C2_01270W_A	2	0.883931	-0.177994	2.56798e-08	1.00444e-09	Promoter (<=1kb)	0
IPF2001.1	CR_09410W_A	R	1.32468	0.405639	2.61595e-08	1.03035e-09	Distal Intergenic	-3574
orf19.8752	C1_11600W_A	1	1.14189	0.19143	2.61661e-08	1.03777e-09	Promoter (<=1kb)	-336
IPF572.2	CR_10680W_A	R	1.22803	0.296344	2.62446e-08	1.04806e-09	Promoter (<=1kb)	172
orf19.12481	C1_13770C_A	1	0.842553	-0.247161	2.72469e-08	1.09554e-09	Promoter (<=1kb)	0
orf19.13867	C7_02040C_A	7	1.25601	0.328848	2.78391e-08	1.12697e-09	Promoter (<=1kb)	0
orf19.12284	C1_09580C_A	1	1.16237	0.217072	2.84146e-08	1.15804e-09	Promoter (<=1kb)	0
orf19.8699	C6_04380W_A	6	1.40621	0.491815	2.93939e-08	1.20598e-09	Promoter (2-3kb)	2987
IPF5642.1	C7_00080C_A	7	1.20605	0.270285	2.96932e-08	1.22639e-09	Promoter (<=1kb)	0
orf19.9293	C3_01260C_A	3	1.1429	0.192702	2.98853e-08	1.2425e-09	Promoter (<=1kb)	0
orf19.14090	C3_07020W_A	3	1.17836	0.23678	3.00863e-08	1.25908e-09	Promoter (<=1kb)	13
orf19.12590	C7_03280C_A	7	1.24085	0.31133	3.1166e-08	1.31279e-09	Promoter (1-2kb)	-1671
tS(UGA)3.2	C4_01210C_A	4	0.883301	-0.179023	3.1487e-08	1.33492e-09	Promoter (<=1kb)	0
IPF1292	C3_06000W_A	3	0.867968	-0.204287	3.36697e-08	1.43667e-09	Promoter (1-2kb)	-1268
orf19.12512	C4_03890W_A	4	0.873719	-0.194758	3.66087e-08	1.57209e-09	Promoter (<=1kb)	0
orf19.13583	C1_07030C_A	1	1.14554	0.196034	3.66457e-08	1.5837e-09	Promoter (<=1kb)	0
orf19.12825	C2_10820C_A	2	1.24525	0.31643	3.7671e-08	1.63832e-09	Promoter (<=1kb)	0
CaO19.7542	CR_00040C_A	R	1.22592	0.293864	3.88832e-08	1.70167e-09	Promoter (<=1kb)	0
orf19.8586	C5_00240W_A	5	1.2896	0.366924	3.97679e-08	1.75126e-09	Promoter (<=1kb)	689
orf19.12233	C1_09120W_A	1	0.830011	-0.268797	3.98221e-08	1.76455e-09	Promoter (<=1kb)	0
orf19.8639	C1_03720C_A	1	0.786961	-0.345636	4.07734e-08	1.81785e-09	Promoter (<=1kb)	0
orf19.14074	C3_07180C_A	3	0.800417	-0.321176	4.17976e-08	1.87495e-09	Promoter (<=1kb)	-219
tW(CCA)1.2	C1_12500C_A	1	0.853874	-0.227904	4.18893e-08	1.89052e-09	Promoter (<=1kb)	0
orf19.10735	CR_01290C_A	R	0.776516	-0.364912	4.23147e-08	1.92129e-09	Promoter (<=1kb)	0
orf19.13117	C4_00430W_A	4	1.21681	0.283107	4.50505e-08	2.05783e-09	Promoter (<=1kb)	0
IPF403.1	CR_00270C_A	R	1.24141	0.311981	4.57212e-08	2.10098e-09	Promoter (<=1kb)	651
orf19.11817	C5_03130W_A	5	1.14311	0.192959	4.74761e-08	2.1946e-09	Promoter (1-2kb)	1601
IPF468.1	C7_00630C_A	7	0.847198	-0.239229	4.83269e-08	2.24715e-09	Promoter (2-3kb)	-2649
orf19.13930	C7_01520W_A	7	0.876849	-0.1896	5.05227e-08	2.36307e-09	Promoter (<=1kb)	0
orf19.8508	C2_03370W_A	2	1.14064	0.189839	5.70489e-08	2.68392e-09	Promoter (<=1kb)	0
orf19.8817	C1_07700C_A	1	0.800715	-0.320639	5.74838e-08	2.7201e-09	Promoter (<=1kb)	0
orf19.13322	C3_04470W_A	3	1.23643	0.306176	6.07295e-08	2.8903e-09	Promoter (<=1kb)	913
orf19.8300	C1_11200W_A	1	1.18637	0.246554	6.10369e-08	2.92162e-09	Promoter (<=1kb)	0
orf19.8199	C5_00700C_A	5	0.808457	-0.306758	6.45653e-08	3.10817e-09	Promoter (<=1kb)	-309
IPF579.1	CR_10650W_A	R	1.20577	0.26995	6.55181e-08	3.17197e-09	Promoter (<=1kb)	0
orf19.9394	C1_10650W_A	1	0.739013	-0.436328	6.5844e-08	3.20575e-09	Promoter (<=1kb)	-103
orf19.7710	C1_04950C_A	1	0.746698	-0.421404	6.66324e-08	3.26236e-09	Promoter (<=1kb)	-279
IPF592.1	CR_10600C_A	R	1.24833	0.319998	6.74144e-08	3.32894e-09	Promoter (<=1kb)	0
orf19.13178	C6_03810W_A	6	0.863953	-0.210975	6.74144e-08	3.33753e-09	Promoter (<=1kb)	0
orf19.9230	C3_01860C_A	3	0.861572	-0.214956	7.97388e-08	3.96949e-09	Promoter (<=1kb)	0
orf19.8553	C5_00510W_A	5	0.862715	-0.213044	8.01516e-08	4.02861e-09	Promoter (<=1kb)	-519
orf19.8633	C1_03780C_A	1	0.787727	-0.344231	8.01516e-08	4.04971e-09	Promoter (<=1kb)	-891
orf19.9206	C3_02080W_A	3	1.27617	0.351822	8.01516e-08	4.05581e-09	Promoter (1-2kb)	1050
orf19.11152	C1_02110C_A	1	0.88438	-0.177262	8.40036e-08	4.27371e-09	Promoter (<=1kb)	0
orf19.10932	C6_01590W_A	6	0.790239	-0.339638	8.83621e-08	4.51962e-09	Promoter (<=1kb)	-672
orf19.11274	C4_04850C_A	4	0.873655	-0.194865	9.00673e-08	4.63147e-09	Promoter (<=1kb)	0
IPF351.1	CR_00090C_A	R	1.30353	0.382418	9.32388e-08	4.82006e-09	Promoter (<=1kb)	870
IPF1264.2	C3_05910W_A	3	0.822297	-0.282268	1.0088e-07	5.24267e-09	Promoter (<=1kb)	0
orf19.12440	C1_13450W_A	1	1.17406	0.23151	1.0581e-07	5.5278e-09	Promoter (<=1kb)	921
orf19.7768	C6_01140C_A	6	0.786212	-0.347009	1.06392e-07	5.58733e-09	Promoter (<=1kb)	-149
orf19.10172	C5_03310C_A	5	0.83544	-0.259392	1.12059e-07	5.91561e-09	Promoter (<=1kb)	-476
tG(UCC)1.2	C3_00970W_A	3	0.864578	-0.209932	1.14206e-07	6.06017e-09	Promoter (<=1kb)	0
orf19.8233	CR_07960C_A	R	1.21621	0.282388	1.20118e-07	6.40672e-09	Promoter (<=1kb)	0
orf19.10639	C4_06820C_A	4	1.18838	0.24899	1.20754e-07	6.51412e-09	Promoter (<=1kb)	47
orf19.13030	C6_03020W_A	6	1.15217	0.204356	1.20754e-07	6.51777e-09	Promoter (<=1kb)	-123
orf19.7866	C3_02470C_A	3	0.834907	-0.260313	1.20754e-07	6.53974e-09	Promoter (<=1kb)	0
orf19.11280	C4_04800W_A	4	0.800549	-0.320938	1.20956e-07	6.62072e-09	Promoter (<=1kb)	-904
orf19.12059	C4_02030W_A	4	1.23034	0.299063	1.20956e-07	6.59182e-09	Promoter (<=1kb)	8
orf19.9519	C5_01080C_A	5	0.835363	-0.259524	1.20956e-07	6.64992e-09	Promoter (<=1kb)	-752
orf19.12812	C2_10720C_A	2	1.14603	0.196642	1.38806e-07	7.66924e-09	Promoter (<=1kb)	0
orf19.9288	C3_01310W_A	3	0.76546	-0.385601	1.42065e-07	7.88816e-09	Promoter (<=1kb)	0
orf19.8938	C2_09940W_A	2	0.803553	-0.315535	1.48738e-07	8.29938e-09	Promoter (<=1kb)	-751
orf19.13605	C1_06850W_A	1	1.22329	0.290763	1.49849e-07	8.40237e-09	Promoter (<=1kb)	2
orf19.8925	C7_03300C_A	7	0.793941	-0.332897	1.53392e-07	8.64298e-09	Promoter (1-2kb)	1627
orf19.13734	CR_08170C_A	R	1.15031	0.202017	1.54762e-07	8.76254e-09	Promoter (<=1kb)	0
orf19.12576	C1_08310W_A	1	1.22248	0.289808	1.54917e-07	8.81367e-09	Promoter (<=1kb)	201
orf19.12771	C4_04010W_A	4	1.17786	0.236169	1.55953e-07	8.91528e-09	Promoter (<=1kb)	86
IPF3446.1	C3_07900C_A	3	1.35162	0.434688	1.56508e-07	9.02544e-09	Promoter (<=1kb)	0
orf19.13180	C6_03820C_A	6	0.865146	-0.208985	1.56508e-07	9.03258e-09	Promoter (<=1kb)	0
orf19.8490	C2_03500W_A	2	0.78567	-0.348005	1.58171e-07	9.17183e-09	Downstream (<=300bp)	3215
orf19.11431	C5_04640C_A	5	1.14843	0.199659	1.58887e-07	9.25683e-09	Promoter (<=1kb)	51
orf19.9088	C2_01990C_A	2	1.18232	0.24162	1.77159e-07	1.03698e-08	Promoter (1-2kb)	1824
orf19.8101	CR_03910C_A	R	1.2177	0.284162	1.81503e-07	1.06737e-08	Promoter (<=1kb)	240
orf19.11514	C5_05360C_A	5	1.19794	0.26055	1.88597e-07	1.11425e-08	Promoter (<=1kb)	0
orf6.8147	C1_14340C_A	1	1.26149	0.335125	2.04024e-07	1.21544e-08	Promoter (1-2kb)	1115
tG(GCC)2.2	C4_03630C_A	4	0.880313	-0.183912	2.04024e-07	1.21655e-08	Promoter (<=1kb)	0
IPF436.1	CR_00460C_A	R	0.824477	-0.278449	2.27542e-07	1.36301e-08	Promoter (<=1kb)	773
IPF2212.2	C7_01320W_A	7	0.842874	-0.24661	2.31793e-07	1.39606e-08	Promoter (<=1kb)	0
orf19.10105	CR_01760C_A	R	1.16276	0.217559	2.31793e-07	1.4037e-08	Promoter (<=1kb)	0
orf19.9470	C2_00080C_A	2	1.33871	0.420846	2.31793e-07	1.4075e-08	Promoter (<=1kb)	0
tP(UGG)3.2	C1_00720W_A	1	0.824827	-0.277837	2.37748e-07	1.45574e-08	Promoter (<=1kb)	0
orf19.12058	C4_02040W_A	4	0.718088	-0.477768	2.37748e-07	1.45666e-08	Promoter (<=1kb)	0
orf19.8766	C6_00170C_A	6	1.21245	0.277929	2.45212e-07	1.5091e-08	Promoter (<=1kb)	0
orf19.9061	C2_01750C_A	2	0.868623	-0.203197	2.47457e-07	1.52969e-08	Promoter (<=1kb)	0
orf19.12437	C1_13440C_A	1	1.19395	0.255745	2.61549e-07	1.62395e-08	Promoter (<=1kb)	166
orf19.8211	C5_00780C_A	5	1.18766	0.248118	2.67236e-07	1.66657e-08	Promoter (<=1kb)	-422
orf19.12686	C1_12450C_A	1	0.81642	-0.292617	2.67894e-07	1.678e-08	Promoter (<=1kb)	0
orf19.12373	C1_10360C_A	1	0.882015	-0.181125	2.69002e-07	1.6923e-08	Promoter (<=1kb)	0
IPF1932.1	C7_04230W_A	7	1.19727	0.259746	2.77652e-07	1.75431e-08	Promoter (<=1kb)	77
orf19.13595	C1_06940C_A	1	1.18827	0.248858	3.03914e-07	1.92856e-08	Promoter (<=1kb)	361
orf19.8556	C5_00480C_A	5	0.872726	-0.196399	3.04023e-07	1.93756e-08	Promoter (<=1kb)	0
orf19.12693	C1_12360C_A	1	0.828913	-0.270707	3.1687e-07	2.0281e-08	Promoter (<=1kb)	0
orf19.12964	C6_02490C_A	6	0.853949	-0.227778	3.36223e-07	2.16117e-08	Promoter (<=1kb)	0
orf19.13726	CR_08100C_A	R	1.15702	0.210414	3.37286e-07	2.17723e-08	Promoter (<=1kb)	0
orf19.7758	C6_01060C_A	6	0.881371	-0.182179	3.52413e-07	2.28452e-08	Promoter (<=1kb)	0
orf19.7806	CR_02510W_A	R	0.833242	-0.263192	3.55504e-07	2.31428e-08	Promoter (<=1kb)	0
IPF3460.1	C3_07970C_A	3	1.21804	0.284565	3.57609e-07	2.33776e-08	Promoter (1-2kb)	-1994
IPF19817.1	C3_06440W_A	3	1.1818	0.240987	3.84302e-07	2.52277e-08	Promoter (<=1kb)	0
orf19.12808	C2_10690W_A	2	1.19344	0.25512	3.96906e-07	2.61637e-08	Promoter (<=1kb)	0
orf19.9421	C2_07600C_A	2	1.11789	0.160776	4.21891e-07	2.79261e-08	Promoter (<=1kb)	0
IPF1286.1	C3_05990C_A	3	1.1156	0.157826	4.33351e-07	2.88611e-08	Promoter (<=1kb)	0
orf19.13071	C6_03370W_A	6	0.857789	-0.221305	4.33351e-07	2.89839e-08	Promoter (<=1kb)	0
IPF9850.1	C5_01780W_A	5	1.29583	0.373876	4.33351e-07	2.90402e-08	Promoter (<=1kb)	662
orf19.12234	C1_09130W_A	1	0.833124	-0.263396	4.3832e-07	2.94931e-08	Promoter (<=1kb)	0
orf19.10810	C1_01110C_A	1	0.873698	-0.194794	4.40096e-07	2.97329e-08	Promoter (<=1kb)	0
orf19.8417	C2_04230W_A	2	1.22287	0.290271	4.48378e-07	3.04151e-08	Promoter (<=1kb)	489
orf19.11252	C4_05090C_A	4	1.1786	0.237077	4.51101e-07	3.07233e-08	Promoter (<=1kb)	-137
orf19.10269	C4_02470C_A	4	0.807939	-0.307682	5.36292e-07	3.6672e-08	Promoter (<=1kb)	0
IPF5234.2	C1_14450C_A	1	1.39328	0.478485	5.36926e-07	3.68623e-08	Promoter (<=1kb)	0
orf19.8991	C4_04320W_A	4	1.1564	0.209645	5.45948e-07	3.7631e-08	Promoter (<=1kb)	205
orf19.9271	C3_01460C_A	3	0.855911	-0.224468	5.47355e-07	3.78777e-08	Promoter (<=1kb)	0
orf19.10789	CR_00760C_A	R	1.14971	0.201269	5.53574e-07	3.84595e-08	Promoter (<=1kb)	511
orf19.14109	C3_06850W_A	3	0.848481	-0.237045	5.63729e-07	3.93471e-08	Promoter (<=1kb)	-336
orf19.11362	CR_06290C_A	R	1.12305	0.167428	5.63729e-07	3.95327e-08	Promoter (<=1kb)	0
IPF12930.2	CR_09780C_A	R	0.878243	-0.187308	5.63729e-07	3.96276e-08	Distal Intergenic	-3346
IPF4924.1	CR_10690W_A	R	1.20702	0.271453	6.04276e-07	4.26431e-08	Promoter (<=1kb)	0
orf19.9081	C2_01930C_A	2	0.873975	-0.194336	6.2637e-07	4.43736e-08	Promoter (<=1kb)	0
orf19.14033	C3_07470W_A	3	0.770188	-0.376717	6.46242e-07	4.59581e-08	Promoter (<=1kb)	-561
orf19.13292	C3_04290C_A	3	1.13316	0.180345	6.65459e-07	4.75068e-08	Promoter (<=1kb)	0
orf19.10367	CR_02910W_A	R	1.14525	0.195664	7.11947e-07	5.10203e-08	Promoter (<=1kb)	249
orf19.10555	C1_03370W_A	1	1.25378	0.326279	7.19278e-07	5.17424e-08	Promoter (1-2kb)	1152
orf19.9726	C2_08020C_A	2	1.12089	0.164645	7.31209e-07	5.28007e-08	Promoter (<=1kb)	0
IPF823.1	C1_14330W_A	1	1.22367	0.291211	7.31846e-07	5.32107e-08	Promoter (<=1kb)	0
orf19.11179	C7_02690C_A	7	0.741567	-0.431351	7.31846e-07	5.3247e-08	Promoter (<=1kb)	-244
orf19.837.1	C2_03840C_A	2	0.850058	-0.234367	7.54539e-07	5.51045e-08	Promoter (<=1kb)	0
IPF2511.1	CR_00630W_A	R	0.875506	-0.191811	7.93263e-07	5.81494e-08	Promoter (<=1kb)	0
orf19.11195	CR_07810W_A	R	0.833592	-0.262587	7.93653e-07	5.83952e-08	Promoter (<=1kb)	-511
orf19.7742	C6_00950C_A	6	0.830118	-0.268612	8.60895e-07	6.35781e-08	Promoter (<=1kb)	0
orf6.819	C6_00200C_A	6	1.20091	0.264126	8.92994e-07	6.6193e-08	Promoter (<=1kb)	0
IPF5248.1	C1_14380C_A	1	1.31453	0.394551	8.93505e-07	6.66763e-08	Promoter (<=1kb)	0
orf19.13689	CR_04810W_A	R	0.867569	-0.20495	8.93505e-07	6.69354e-08	Promoter (<=1kb)	49
orf19.10162	C5_03410C_A	5	0.841194	-0.24949	8.93505e-07	6.6964e-08	Promoter (<=1kb)	0
orf19.11785	C5_02860C_A	5	0.877028	-0.189306	9.35188e-07	7.03437e-08	Promoter (<=1kb)	0
orf19.13624	C1_06650W_A	1	0.868191	-0.203915	9.62336e-07	7.2649e-08	Promoter (<=1kb)	0
orf19.13754	CR_08300C_A	R	1.17105	0.227801	9.89844e-07	7.49964e-08	Promoter (1-2kb)	1846
orf19.9366	C4_05440C_A	4	0.820071	-0.28618	9.94396e-07	7.56133e-08	Promoter (<=1kb)	-121
orf19.11717	C5_02340C_A	5	1.10877	0.148957	1.05161e-06	8.02513e-08	Promoter (<=1kb)	0
tY(GUA)3.2	C3_06960C_A	3	0.744556	-0.425547	1.17345e-06	8.98705e-08	Promoter (<=1kb)	0
orf19.10662	C2_06700W_A	2	0.814194	-0.296555	1.19346e-06	9.17296e-08	Promoter (<=1kb)	-213
IPF5468.1	C5_00150C_A	5	1.19925	0.262135	1.20045e-06	9.25951e-08	Promoter (<=1kb)	0
orf19.11082	C2_08760C_A	2	1.26101	0.33458	1.20658e-06	9.35858e-08	Promoter (1-2kb)	1694
orf19.9961	CR_03050C_A	R	1.18281	0.242213	1.20658e-06	9.37277e-08	Promoter (<=1kb)	101
orf19.10341	CR_02640W_A	R	0.812908	-0.298837	1.25422e-06	9.77717e-08	Promoter (<=1kb)	-921
orf19.10283	C4_02370C_A	4	0.870512	-0.200063	1.27551e-06	9.99338e-08	Promoter (<=1kb)	0
orf19.11699	C5_02170C_A	5	1.15025	0.201948	1.27551e-06	1.00129e-07	Promoter (<=1kb)	0
orf19.11290	C4_04730W_A	4	1.14448	0.194696	1.27915e-06	1.00765e-07	Promoter (<=1kb)	0
snR73	C4_01580C_A	4	0.792281	-0.335915	1.30454e-06	1.03121e-07	Promoter (<=1kb)	33
orf19.10730	C5_03930C_A	5	0.768105	-0.380625	1.31572e-06	1.04365e-07	Promoter (1-2kb)	-1349
orf19.13078	C4_00100C_A	4	1.16634	0.221986	1.33017e-06	1.05875e-07	Promoter (<=1kb)	0
orf19.9682	C6_04500C_A	6	1.18096	0.23996	1.33362e-06	1.06795e-07	Promoter (<=1kb)	0
orf19.8419	C2_04210W_A	2	1.16424	0.21939	1.33362e-06	1.0688e-07	Promoter (<=1kb)	219
orf19.12976	C6_02600W_A	6	1.2745	0.349934	1.35895e-06	1.09281e-07	Promoter (1-2kb)	1566
orf19.8280	C1_11400C_A	1	0.880288	-0.183952	1.35928e-06	1.09679e-07	Promoter (<=1kb)	0
orf19.11823	C5_03140C_A	5	1.22446	0.292147	1.36663e-06	1.10646e-07	Promoter (1-2kb)	1455
orf19.11971	C2_04550C_A	2	0.873647	-0.194877	1.3963e-06	1.1343e-07	Promoter (<=1kb)	0
orf19.14189	C3_03880C_A	3	1.13197	0.178835	1.39682e-06	1.13855e-07	Promoter (<=1kb)	0
orf19.13906	C7_01710W_A	7	0.801942	-0.318431	1.40803e-06	1.15154e-07	Promoter (<=1kb)	0
IPF5457.1	C5_00080C_A	5	1.18438	0.244127	1.45304e-06	1.19232e-07	Promoter (<=1kb)	0
orf19.9459	C2_07330W_A	2	1.25865	0.33188	1.46463e-06	1.20584e-07	Promoter (2-3kb)	2266
IPF564.2	C7_00190W_A	7	1.16978	0.226233	1.47885e-06	1.22159e-07	Promoter (<=1kb)	0
IPF1922.2	C7_04250W_A	7	1.16464	0.219881	1.49259e-06	1.23702e-07	Promoter (<=1kb)	0
orf19.8886	C4_03720C_A	4	0.792724	-0.33511	1.49525e-06	1.24332e-07	Promoter (<=1kb)	-64
orf19.10399	C4_06540W_A	4	0.859638	-0.218199	1.51611e-06	1.2648e-07	Promoter (<=1kb)	-976
orf19.9168	C2_09420W_A	2	1.15919	0.213123	1.5338e-06	1.28376e-07	Promoter (<=1kb)	28
orf19.9241	C3_01720C_A	3	0.867098	-0.205733	1.53919e-06	1.29339e-07	Promoter (<=1kb)	0
orf19.9957	CR_03070W_A	R	1.09956	0.13692	1.53919e-06	1.2967e-07	Promoter (<=1kb)	0
orf19.10706	C5_01800C_A	5	0.890391	-0.167489	1.6579e-06	1.40124e-07	Promoter (<=1kb)	0
orf19.11519	C5_05400W_A	5	1.22298	0.290399	1.66741e-06	1.41383e-07	Promoter (<=1kb)	975
orf19.11642	C4_00760W_A	4	1.1479	0.198996	1.79849e-06	1.52989e-07	Promoter (<=1kb)	31
orf19.13373	C3_04840C_A	3	0.8743	-0.193799	1.82223e-06	1.55507e-07	Promoter (<=1kb)	0
orf19.12537	C1_08000W_A	1	1.14699	0.197855	1.89642e-06	1.62358e-07	Promoter (<=1kb)	160
orf19.8224	CR_08040W_A	R	1.18538	0.245346	2.0858e-06	1.79141e-07	Promoter (<=1kb)	0
orf19.13923	C7_01560C_A	7	0.785661	-0.348021	2.09283e-06	1.80423e-07	Promoter (<=1kb)	0
orf19.9067	C2_01780W_A	2	1.19659	0.258929	2.09283e-06	1.8089e-07	Promoter (<=1kb)	211
orf19.13706	C1_12730W_A	1	0.814218	-0.296512	2.13594e-06	1.852e-07	Promoter (<=1kb)	-203
orf19.13562	CR_07250C_A	R	1.21036	0.275434	2.17127e-06	1.88858e-07	Promoter (<=1kb)	340
orf19.11809	C5_03050C_A	5	1.11255	0.153866	2.20431e-06	1.92334e-07	Promoter (<=1kb)	0
orf19.14153	C4_05240C_A	4	0.831228	-0.266684	2.21155e-06	1.93571e-07	Promoter (<=1kb)	0
Contig4-2952_0001	C1_03690W_A	1	1.19641	0.258709	2.21352e-06	1.94349e-07	Promoter (1-2kb)	-1189
orf19.13586	C1_07010W_A	1	1.15728	0.210739	2.22531e-06	1.95993e-07	Promoter (<=1kb)	245
orf19.12943	C2_06260W_A	2	0.792562	-0.335404	2.31472e-06	2.045e-07	Promoter (<=1kb)	0
orf19.9103	C2_02110C_A	2	1.19873	0.26151	2.31626e-06	2.05271e-07	Promoter (1-2kb)	1200
orf19.13084	C4_00140C_A	4	1.26152	0.335161	2.35043e-06	2.08942e-07	Promoter (<=1kb)	561
tY(GUA)1.2	C1_11820W_A	1	0.864889	-0.209414	2.36986e-06	2.11317e-07	Promoter (<=1kb)	0
IPF324.2	CR_00010C_A	R	1.37189	0.456161	2.38258e-06	2.13103e-07	Distal Intergenic	5542
orf19.10405	C4_06470W_A	4	0.860263	-0.21715	2.39345e-06	2.15167e-07	Promoter (<=1kb)	0
CR_08760C_B	CR_08760C_A	R	1.40018	0.485609	2.39345e-06	2.15384e-07	Promoter (<=1kb)	0
orf19.12963	C6_02480W_A	6	0.862784	-0.212929	2.48864e-06	2.24631e-07	Promoter (<=1kb)	0
LSU-G364	C1_08960W_A	1	0.802373	-0.317654	2.50018e-06	2.26356e-07	Promoter (<=1kb)	-341
orf19.13938	C7_01440W_A	7	0.875547	-0.191743	2.52097e-06	2.28928e-07	Promoter (<=1kb)	-256
orf19.11501	C5_05250C_A	5	1.14497	0.195305	2.58177e-06	2.352e-07	Promoter (<=1kb)	0
orf19.13751	CR_08290W_A	R	1.14689	0.197731	2.58177e-06	2.35862e-07	Promoter (<=1kb)	0
IPF589.1	CR_10620C_A	R	1.20779	0.27237	2.59008e-06	2.37329e-07	Promoter (<=1kb)	0
IPF2436.1	C3_06350W_A	3	1.27362	0.348931	2.6942e-06	2.47607e-07	Promoter (<=1kb)	0
orf19.13950	CR_05830C_A	R	1.16706	0.222877	2.74522e-06	2.53046e-07	Promoter (<=1kb)	199
orf19.11348	CR_06120W_A	R	0.865465	-0.208453	2.78987e-06	2.57926e-07	Promoter (1-2kb)	1211
orf19.10650	C4_06720W_A	4	1.234	0.303341	2.84866e-06	2.6414e-07	Promoter (<=1kb)	0
orf19.11148	C1_02070W_A	1	0.85307	-0.229265	2.86683e-06	2.66609e-07	Promoter (<=1kb)	0
orf19.9235	C3_01800C_A	3	0.827447	-0.273261	2.96362e-06	2.76421e-07	Promoter (<=1kb)	-744
orf19.9869	C1_10840C_A	1	0.906182	-0.142127	2.99985e-06	2.8062e-07	Promoter (<=1kb)	0
orf19.11101	C2_08590W_A	2	1.17818	0.236558	3.07803e-06	2.88776e-07	Promoter (<=1kb)	441
orf19.9390	C1_10610W_A	1	0.855062	-0.225899	3.10395e-06	2.92056e-07	Promoter (<=1kb)	0
orf19.8314	CR_06590C_A	R	0.836109	-0.258238	3.17142e-06	2.99273e-07	Promoter (<=1kb)	0
orf19.8222	CR_08050C_A	R	1.12511	0.170069	3.31032e-06	3.13285e-07	Promoter (<=1kb)	0
orf19.12344	C1_10110W_A	1	1.17766	0.235926	3.32581e-06	3.15661e-07	Promoter (<=1kb)	658
orf19.13340	C3_04610W_A	3	0.801929	-0.318453	3.34242e-06	3.18151e-07	Promoter (<=1kb)	-271
orf19.12126	C4_01310W_A	4	0.770156	-0.376778	3.38506e-06	3.23136e-07	Promoter (<=1kb)	-46
orf19.9363	C4_05400C_A	4	0.808466	-0.306742	3.47203e-06	3.32388e-07	Promoter (<=1kb)	-345
orf19.11803	C5_03020W_A	5	0.80104	-0.320053	3.70931e-06	3.56119e-07	Promoter (<=1kb)	0
orf19.7870	C3_02500W_A	3	0.815538	-0.294175	3.73006e-06	3.5913e-07	Promoter (<=1kb)	0
orf19.14166	C2_05660W_A	2	1.17201	0.228985	3.83769e-06	3.70543e-07	Promoter (<=1kb)	332
orf19.10980	C6_02340W_A	6	0.814781	-0.295516	3.97581e-06	3.84966e-07	Promoter (<=1kb)	-718
orf19.12414	C1_13220C_A	1	0.85898	-0.219303	3.98004e-06	3.86464e-07	Promoter (<=1kb)	0
orf19.12464	C1_13610C_A	1	0.902808	-0.147509	4.05544e-06	3.94895e-07	Promoter (<=1kb)	0
orf19.13429	C3_05290C_A	3	0.789416	-0.341142	4.12156e-06	4.02461e-07	Promoter (<=1kb)	-418
IPF20033.1	CR_10160W_A	R	0.805325	-0.312358	4.17199e-06	4.08526e-07	Promoter (<=1kb)	-602
orf19.9153	C2_02550C_A	2	1.19098	0.25215	4.39625e-06	4.31689e-07	Promoter (1-2kb)	1310
IPF1717.2	C4_07220C_A	4	1.31859	0.399001	4.44418e-06	4.37611e-07	Promoter (<=1kb)	0
orf19.8764	C1_11490C_A	1	0.802991	-0.316544	4.46326e-06	4.4071e-07	Promoter (<=1kb)	-481
orf19.11660	C4_00590C_A	4	1.11815	0.161114	4.6576e-06	4.61174e-07	Promoter (<=1kb)	0
orf19.10400	C4_06530C_A	4	0.845074	-0.242851	4.72031e-06	4.68674e-07	Promoter (<=1kb)	0
orf19.3931.1	C5_04450C_A	5	0.83484	-0.260428	4.8591e-06	4.83784e-07	Promoter (<=1kb)	0
orf19.13443	C1_00840C_A	1	0.840725	-0.250295	5.0419e-06	5.03362e-07	Promoter (<=1kb)	-120
orf19.10752	CR_01120C_A	R	1.10923	0.149561	5.0565e-06	5.06204e-07	Promoter (<=1kb)	0
orf19.7730	C6_00840W_A	6	0.822168	-0.282495	5.06351e-06	5.0829e-07	Promoter (<=1kb)	-9
orf19.9424	C2_07570W_A	2	1.11664	0.159163	5.28434e-06	5.31903e-07	Promoter (<=1kb)	0
IPF928.1	CR_09960C_A	R	0.889812	-0.168427	5.29092e-06	5.34012e-07	Promoter (<=1kb)	0
orf19.12551	C1_08110W_A	1	1.15831	0.212022	5.29469e-06	5.35841e-07	Promoter (<=1kb)	547
orf19.10261	C4_02540W_A	4	0.897858	-0.155441	5.39023e-06	5.46985e-07	Promoter (<=1kb)	0
orf19.12634	C7_02940C_A	7	1.10564	0.14488	5.46834e-06	5.56406e-07	Promoter (<=1kb)	0
tI(AAU)3.2	C2_05430C_A	2	0.843957	-0.244758	5.59601e-06	5.70927e-07	Promoter (<=1kb)	0
orf19.12215	C1_08940C_A	1	0.842914	-0.246542	5.62091e-06	5.75005e-07	Promoter (<=1kb)	0
orf19.12127	C4_01300W_A	4	0.879014	-0.186042	5.64362e-06	5.78873e-07	Promoter (<=1kb)	-306
IPF3460.1	C3_07970C_A	3	1.36631	0.45028	6.06452e-06	6.23703e-07	Promoter (<=1kb)	0
orf19.10586	C4_07250C_A	4	1.24539	0.316592	6.49843e-06	6.70106e-07	Promoter (1-2kb)	-1478
orf19.11771	C5_02750C_A	5	0.818572	-0.288818	6.53486e-06	6.75651e-07	Promoter (<=1kb)	0
orf19.11734	C5_02480W_A	5	1.19037	0.251409	6.53511e-06	6.77464e-07	Promoter (<=1kb)	321
orf19.13940	C7_01420W_A	7	0.853486	-0.22856	6.70616e-06	6.97029e-07	Promoter (1-2kb)	1254
orf19.7691	C2_06420C_A	2	0.91055	-0.135189	6.80018e-06	7.08662e-07	Promoter (<=1kb)	0
orf19.7981	C3_03500W_A	3	1.15844	0.212178	6.82091e-06	7.12688e-07	Promoter (<=1kb)	135
orf19.13266	CR_05580C_A	R	0.823618	-0.279953	6.92551e-06	7.28182e-07	Promoter (<=1kb)	0
orf19.13325	C3_04500C_A	3	0.812794	-0.299039	6.92551e-06	7.29299e-07	Promoter (<=1kb)	-105
orf19.11272	C4_04870C_A	4	1.12731	0.172884	6.92551e-06	7.29301e-07	Promoter (<=1kb)	0
orf19.13757	CR_08320W_A	R	1.1385	0.18713	6.97279e-06	7.36186e-07	Promoter (<=1kb)	0
orf19.12194	C1_08740C_A	1	1.11084	0.151656	7.17461e-06	7.61316e-07	Promoter (<=1kb)	0
orf19.7686	CR_07150W_A	R	1.21641	0.282626	7.17461e-06	7.61419e-07	Promoter (<=1kb)	737
orf19.9663	C2_00170C_A	2	1.1697	0.226141	7.49486e-06	7.97457e-07	Promoter (<=1kb)	0
IPF2305.2	C5_03600W_A	5	1.20705	0.271482	7.58814e-06	8.09457e-07	Promoter (<=1kb)	301
orf19.13408	C3_05140C_A	3	1.14327	0.193166	7.63555e-06	8.16603e-07	Promoter (<=1kb)	0
orf6.8731	CR_00560W_A	R	0.865598	-0.208231	7.79066e-06	8.35974e-07	Promoter (<=1kb)	0
orf19.9983	C1_05980W_A	1	1.12297	0.167322	7.79066e-06	8.37453e-07	Promoter (<=1kb)	0
orf19.8683	C6_04240W_A	6	0.841369	-0.249189	7.97981e-06	8.59969e-07	Promoter (<=1kb)	0
orf19.12525	C1_07870C_A	1	0.847432	-0.238831	8.16643e-06	8.82314e-07	Promoter (<=1kb)	0
orf19.10853	C1_01560W_A	1	1.11518	0.157281	8.17815e-06	8.85899e-07	Promoter (<=1kb)	76
orf19.12647	C7_02810W_A	7	1.11716	0.159841	8.17815e-06	8.89564e-07	Promoter (<=1kb)	0
IPF15872.2	C3_01080W_A	3	0.855643	-0.224919	8.17815e-06	8.90291e-07	Promoter (<=1kb)	0
orf19.13374	C3_04860W_A	3	1.15772	0.211285	8.48677e-06	9.26209e-07	Promoter (<=1kb)	0
orf19.3954.1	C5_04690C_A	5	0.902677	-0.147719	9.06849e-06	9.92176e-07	Promoter (<=1kb)	0
orf19.7838	C2_08980C_A	2	1.22077	0.287795	9.19026e-06	1.00801e-06	Promoter (<=1kb)	0
IPF5239.2	C1_14430C_A	1	1.32672	0.407866	9.2453e-06	1.01658e-06	Promoter (<=1kb)	0
orf19.14080	C3_07120W_A	3	0.808691	-0.306339	9.72617e-06	1.07211e-06	Promoter (<=1kb)	0
orf19.11734	C5_02480W_A	5	1.16293	0.217769	1.02979e-05	1.13795e-06	Promoter (1-2kb)	-1686
orf19.7828	C2_09060C_A	2	0.810783	-0.302613	1.03589e-05	1.14753e-06	Promoter (<=1kb)	0
orf19.10732	CR_01330W_A	R	0.861546	-0.215001	1.04096e-05	1.15599e-06	Promoter (<=1kb)	0
IPF7561.2	C3_05320W_A	3	0.843132	-0.24617	1.05015e-05	1.16907e-06	Promoter (<=1kb)	-706
orf19.7996	C4_00020W_A	4	1.28075	0.356984	1.06793e-05	1.19178e-06	Promoter (<=1kb)	0
orf19.11495	C5_05190W_A	5	0.880108	-0.184247	1.07257e-05	1.1999e-06	Promoter (<=1kb)	0
orf19.11355	CR_06230W_A	R	0.847614	-0.238521	1.11532e-05	1.25077e-06	Promoter (<=1kb)	0
orf19.11333	CR_06030C_A	R	0.82542	-0.2768	1.1164e-05	1.25504e-06	Promoter (<=1kb)	-583
orf19.8498	C2_03420C_A	2	1.11801	0.160936	1.13272e-05	1.27647e-06	Promoter (<=1kb)	0
orf6.8439	C7_00090C_A	7	1.12516	0.170132	1.16888e-05	1.32043e-06	Promoter (<=1kb)	0
orf19.8500	C2_03400C_A	2	1.09922	0.136477	1.17136e-05	1.3269e-06	Promoter (<=1kb)	0
orf19.9277	C3_01410C_A	3	0.82196	-0.282859	1.17136e-05	1.32963e-06	Promoter (<=1kb)	-146
orf19.9085	C2_01980C_A	2	1.15852	0.212277	1.19461e-05	1.35929e-06	Promoter (<=1kb)	817
orf19.12155	C4_01020C_A	4	0.903139	-0.14698	1.21976e-05	1.39436e-06	Promoter (<=1kb)	0
IPF5649.1	C7_00050C_A	7	1.29326	0.371012	1.21976e-05	1.39459e-06	Promoter (<=1kb)	0
orf19.12938	C2_06200C_A	2	1.14408	0.194183	1.22005e-05	1.39825e-06	Promoter (<=1kb)	86
IPF5443.2	C5_00010W_A	5	1.20406	0.267913	1.24994e-05	1.43593e-06	Promoter (<=1kb)	-396
orf19.263.1	C3_02710W_A	3	0.898262	-0.154792	1.26834e-05	1.46053e-06	Promoter (<=1kb)	0
orf19.11147	C1_02050C_A	1	0.845262	-0.24253	1.27728e-05	1.47433e-06	Promoter (<=1kb)	0
orf19.12460	C1_13580W_A	1	0.833696	-0.262407	1.28596e-05	1.48786e-06	Promoter (<=1kb)	0
orf19.10969	C6_02240C_A	6	0.803988	-0.314754	1.29786e-05	1.50517e-06	Promoter (<=1kb)	0
orf19.13780	CR_08540C_A	R	1.11196	0.153103	1.30243e-05	1.51404e-06	Promoter (<=1kb)	0
orf19.11082	C2_08760C_A	2	1.09447	0.130227	1.31389e-05	1.53095e-06	Promoter (<=1kb)	0
orf19.12424	C1_13320C_A	1	1.20276	0.266351	1.32643e-05	1.55048e-06	Promoter (1-2kb)	1154
orf19.11241	C1_12590W_A	1	0.844865	-0.243207	1.32643e-05	1.55283e-06	Promoter (<=1kb)	0
IPF21880.1	C2_10640C_A	2	1.14093	0.190212	1.34303e-05	1.57593e-06	Promoter (<=1kb)	0
IPF5734.2	C6_00130C_A	6	1.1868	0.247075	1.36334e-05	1.60349e-06	Promoter (<=1kb)	0
orf19.12730	C1_12010C_A	1	0.891445	-0.165783	1.3699e-05	1.61496e-06	Promoter (<=1kb)	0
orf19.8706	C5_03850W_A	5	0.853391	-0.228721	1.39827e-05	1.65223e-06	Promoter (<=1kb)	0
orf19.13227	C2_02980C_A	2	1.1437	0.193714	1.41746e-05	1.68151e-06	Promoter (<=1kb)	-259
orf19.10446	C1_02420C_A	1	0.895109	-0.159864	1.41746e-05	1.68266e-06	Promoter (<=1kb)	-871
orf19.10686	C5_01950C_A	5	1.08945	0.123595	1.43521e-05	1.70765e-06	Promoter (<=1kb)	0
orf19.14001	C3_07760C_A	3	1.18877	0.249466	1.44152e-05	1.7191e-06	Promoter (<=1kb)	92
snR5b	C1_06300W_A	1	0.834099	-0.26171	1.46722e-05	1.75377e-06	Promoter (<=1kb)	0
orf19.12237	C1_09150W_A	1	0.898113	-0.15503	1.47705e-05	1.76955e-06	Promoter (<=1kb)	0
orf19.12758	C4_04100C_A	4	0.75137	-0.412405	1.48269e-05	1.78036e-06	Promoter (<=1kb)	-50
orf19.13871	C7_02010C_A	7	1.14608	0.196707	1.5022e-05	1.8079e-06	Promoter (<=1kb)	207
orf19.12838	C3_00720W_A	3	1.16693	0.222716	1.53608e-05	1.85288e-06	Promoter (<=1kb)	547
orf19.11086	C2_08730W_A	2	1.18466	0.244471	1.55604e-05	1.88121e-06	Promoter (<=1kb)	105
orf19.12477	C1_13730C_A	1	0.782796	-0.353292	1.58816e-05	1.92439e-06	Promoter (<=1kb)	0
orf19.14104	C3_06890W_A	3	0.883014	-0.179492	1.59209e-05	1.93648e-06	Promoter (<=1kb)	0
orf19.13237	C2_02890W_A	2	1.20401	0.267848	1.59209e-05	1.94187e-06	Promoter (<=1kb)	738
orf19.10916	C6_01730W_A	6	1.10351	0.142098	1.59209e-05	1.9464e-06	Promoter (<=1kb)	0
orf19.8462	C2_03790C_A	2	0.827405	-0.273334	1.59209e-05	1.94656e-06	Promoter (<=1kb)	0
orf19.8905	C4_03540C_A	4	1.16186	0.21643	1.60365e-05	1.96509e-06	Promoter (1-2kb)	1294
IPF837.1	C1_14280C_A	1	1.2376	0.307544	1.61742e-05	1.98639e-06	Promoter (<=1kb)	404
orf19.12706	C1_12230W_A	1	0.808259	-0.30711	1.63641e-05	2.01451e-06	Promoter (<=1kb)	-556
IPF2359.1	C7_00920C_A	7	0.902874	-0.147403	1.63641e-05	2.01866e-06	Promoter (<=1kb)	0
orf19.13801	CR_08670C_A	R	1.18853	0.249177	1.65803e-05	2.04986e-06	Promoter (2-3kb)	2289
IPF3443.1	C3_07860C_A	3	1.31793	0.398276	1.68243e-05	2.08463e-06	Promoter (<=1kb)	0
orf19.8229	CR_08000C_A	R	1.13416	0.181624	1.71858e-05	2.13413e-06	Promoter (<=1kb)	0
orf19.9844	C1_11080W_A	1	0.881033	-0.182732	1.71862e-05	2.13887e-06	Promoter (<=1kb)	0
orf19.12432	C1_13410W_A	1	0.856957	-0.222705	1.72908e-05	2.15663e-06	Promoter (<=1kb)	-440
orf19.13926	C7_01550W_A	7	0.8553	-0.225497	1.7348e-05	2.1685e-06	Promoter (<=1kb)	0
IPF3008.1	C3_05400C_A	3	0.839729	-0.252005	1.74698e-05	2.19216e-06	Promoter (<=1kb)	0
IPF640.1	CR_10350C_A	R	0.846795	-0.239915	1.74698e-05	2.19329e-06	Promoter (<=1kb)	0
IPF451.1	C7_00670C_A	7	0.790478	-0.339202	1.76891e-05	2.22566e-06	Distal Intergenic	3905
orf19.8555	C5_00490C_A	5	0.842407	-0.247411	1.79066e-05	2.25792e-06	Promoter (<=1kb)	0
orf19.13528	C1_00060W_A	1	1.29844	0.376778	1.80987e-05	2.28709e-06	Promoter (<=1kb)	0
IPF24942.1	CR_06950C_A	R	0.799573	-0.322698	1.91182e-05	2.42115e-06	Promoter (<=1kb)	0
IPF5661.2	C7_00010C_A	7	1.295	0.372947	1.95984e-05	2.48732e-06	Promoter (<=1kb)	0
orf19.9393	C1_10640C_A	1	0.814284	-0.296396	1.97018e-05	2.50583e-06	Promoter (<=1kb)	0
orf19.12382	C1_12860C_A	1	1.1674	0.223296	1.98984e-05	2.53629e-06	Promoter (<=1kb)	425
IPF3069.2	C7_00830C_A	7	1.17963	0.238334	2.00404e-05	2.5619e-06	Promoter (1-2kb)	1161
orf19.11687	C6_00480C_A	6	0.87913	-0.185852	2.00404e-05	2.56534e-06	Promoter (<=1kb)	0
IPF19814.1	C7_00170W_A	7	1.18437	0.244114	2.00801e-05	2.57593e-06	Promoter (<=1kb)	196
orf19.13592	C1_06970C_A	1	1.11661	0.159122	2.03522e-05	2.61639e-06	Promoter (<=1kb)	0
orf19.12646	C7_02830C_A	7	1.13221	0.179141	2.04248e-05	2.63383e-06	Promoter (<=1kb)	32
orf19.11158	C1_02170C_A	1	0.838974	-0.253302	2.04248e-05	2.64065e-06	Promoter (<=1kb)	0
orf19.12817	C2_10750C_A	2	1.1731	0.230326	2.04248e-05	2.64248e-06	Promoter (<=1kb)	0
orf19.13532	C1_00030C_A	1	1.28317	0.359717	2.06427e-05	2.67632e-06	Promoter (<=1kb)	-519
orf19.8836	C4_05670W_A	4	1.12244	0.166644	2.17361e-05	2.82403e-06	Promoter (<=1kb)	0
orf19.13315	C3_04440C_A	3	1.07516	0.104557	2.18616e-05	2.84632e-06	Promoter (<=1kb)	0
orf19.12578	C1_08320W_A	1	1.12011	0.163635	2.31677e-05	3.0227e-06	Promoter (<=1kb)	0
orf19.10239	C4_02740W_A	4	0.886553	-0.173721	2.32161e-05	3.03537e-06	Promoter (<=1kb)	-365
orf19.10118	CR_01900C_A	R	1.08618	0.119268	2.34281e-05	3.06949e-06	Promoter (<=1kb)	0
orf19.12894	C3_00300W_A	3	1.20011	0.263164	2.352e-05	3.08796e-06	Promoter (<=1kb)	960
orf19.12281	C1_09540W_A	1	1.16207	0.216696	2.44695e-05	3.21932e-06	Promoter (<=1kb)	26
orf19.12982	C6_02660C_A	6	1.15899	0.212864	2.45959e-05	3.2494e-06	Promoter (<=1kb)	448
IPF363.1	CR_00120C_A	R	1.10856	0.148693	2.45959e-05	3.24621e-06	Promoter (<=1kb)	0
orf19.13959	CR_05740C_A	R	0.911927	-0.133009	2.56827e-05	3.4e-06	Promoter (<=1kb)	0
orf19.9993	C1_05920W_A	1	0.853639	-0.228302	2.64479e-05	3.50854e-06	Promoter (<=1kb)	-400
orf19.10270	C4_02460W_A	4	0.781146	-0.356335	2.66368e-05	3.54089e-06	Promoter (<=1kb)	-103
orf19.9183	C3_02300W_A	3	1.23083	0.299635	2.789e-05	3.7151e-06	Promoter (1-2kb)	1023
orf19.8740	C1_11710C_A	1	1.08593	0.118934	2.82306e-05	3.7682e-06	Promoter (<=1kb)	0
orf19.13090	C4_00200C_A	4	1.12991	0.176213	2.8243e-05	3.77758e-06	Promoter (<=1kb)	0
IPF941.1	CR_09890C_A	R	0.872497	-0.196778	2.96126e-05	3.96886e-06	Promoter (<=1kb)	59
orf19.13730	CR_08120C_A	R	1.17004	0.226555	3.00464e-05	4.03523e-06	Promoter (<=1kb)	975
IPF2898.2	C3_06640W_A	3	1.18008	0.23889	3.03109e-05	4.07904e-06	Promoter (<=1kb)	0
orf19.11444	C5_04750C_A	5	0.870088	-0.200767	3.11783e-05	4.20429e-06	Promoter (<=1kb)	0
orf19.5288.1	CR_05330W_A	R	0.900145	-0.15177	3.1275e-05	4.22589e-06	Promoter (<=1kb)	0
orf19.8566	C5_00390C_A	5	0.894629	-0.160638	3.15417e-05	4.27055e-06	Promoter (<=1kb)	0
IPF12744.2	CR_09640C_A	R	1.10023	0.137799	3.20084e-05	4.3495e-06	Promoter (<=1kb)	0
orf19.14089	C3_07030C_A	3	0.880437	-0.183708	3.20084e-05	4.35125e-06	Promoter (<=1kb)	0
orf19.11780	C5_02790C_A	5	0.911294	-0.134011	3.26447e-05	4.44669e-06	Promoter (<=1kb)	0
orf19.10181	C4_03290W_A	4	1.20484	0.268841	3.30959e-05	4.51719e-06	Promoter (<=1kb)	704
orf19.8666	C1_04290C_A	1	0.906471	-0.141667	3.34672e-05	4.57702e-06	Promoter (<=1kb)	0
orf19.13673	C5_01650C_A	5	1.32589	0.406966	3.37913e-05	4.63059e-06	Promoter (2-3kb)	-2265
IPF2980.1	C3_05520C_A	3	0.877147	-0.18911	3.38112e-05	4.64257e-06	Promoter (<=1kb)	0
orf19.7709	C2_06620W_A	2	0.827318	-0.273485	3.42816e-05	4.71653e-06	Promoter (<=1kb)	0
orf19.7813	C2_04810W_A	2	0.838309	-0.254446	3.46841e-05	4.7814e-06	Promoter (<=1kb)	0
orf19.11930	C1_07170C_A	1	1.1549	0.207773	3.55188e-05	4.91963e-06	Promoter (<=1kb)	54
orf19.9479	C2_00030W_A	2	1.29672	0.37487	3.55188e-05	4.92075e-06	Promoter (<=1kb)	0
IPF1899.2	C7_04310C_A	7	1.27089	0.345839	3.55188e-05	4.92561e-06	Promoter (<=1kb)	0
orf19.5114.1	C1_08350C_A	1	0.868182	-0.203931	3.73392e-05	5.18827e-06	Promoter (<=1kb)	0
snR44d	C3_05820W_A	3	0.844462	-0.243896	3.75559e-05	5.22866e-06	Promoter (<=1kb)	-181
orf19.12526	C1_07880C_A	1	0.832123	-0.265132	3.7703e-05	5.25944e-06	Promoter (<=1kb)	-208
orf19.10129	CR_01970C_A	R	0.892076	-0.164761	3.77335e-05	5.27401e-06	Promoter (<=1kb)	0
IPF3423.1	C3_07780C_A	3	1.16551	0.220959	3.77997e-05	5.29611e-06	Promoter (<=1kb)	0
IPF447.1	C7_00690W_A	7	0.802525	-0.317382	3.77997e-05	5.30395e-06	Promoter (<=1kb)	0
orf19.13283	C3_04180W_A	3	1.0969	0.133427	3.85297e-05	5.41692e-06	Promoter (<=1kb)	0
orf19.9773	C2_06800C_A	2	0.884345	-0.177318	3.86062e-05	5.43823e-06	Promoter (<=1kb)	0
orf19.12884	C3_00380C_A	3	1.11145	0.152446	3.91266e-05	5.52224e-06	Promoter (<=1kb)	0
IPF3577.2	CR_07890W_A	R	1.26817	0.342752	3.95706e-05	5.59573e-06	Promoter (<=1kb)	104
orf19.9873	C1_10800C_A	1	0.903827	-0.145882	3.99927e-05	5.66637e-06	Promoter (<=1kb)	0
orf19.8881	C4_03770W_A	4	0.80603	-0.311095	4.00168e-05	5.68072e-06	Promoter (<=1kb)	-89
orf19.11763	C5_02690W_A	5	1.10139	0.139321	4.09647e-05	5.83314e-06	Promoter (<=1kb)	0
orf19.11912	C1_07370C_A	1	1.11655	0.159049	4.09647e-05	5.83828e-06	Promoter (<=1kb)	0
orf19.14212	C3_03690W_A	3	0.891024	-0.166464	4.09647e-05	5.84889e-06	Promoter (<=1kb)	0
orf19.10389	C4_06610C_A	4	1.13392	0.181314	4.19796e-05	6.01177e-06	Promoter (<=1kb)	76
IPF424.1	CR_00400C_A	R	0.828819	-0.270871	4.19796e-05	6.01677e-06	Promoter (<=1kb)	0
orf19.10163	C5_03390C_A	5	0.828962	-0.270622	4.19952e-05	6.03049e-06	Promoter (<=1kb)	0
orf19.11449	C5_04810W_A	5	1.11494	0.156971	4.2017e-05	6.04511e-06	Promoter (<=1kb)	663
orf19.13449	C1_00780C_A	1	0.790412	-0.339323	4.22738e-05	6.09362e-06	Promoter (<=1kb)	-166
tL(AAG)2.2	C1_07310C_A	1	0.873705	-0.194781	4.24701e-05	6.13354e-06	Distal Intergenic	3359
orf19.8980	C2_09520C_A	2	1.09103	0.125694	4.41337e-05	6.38729e-06	Promoter (<=1kb)	0
orf19.7966	C3_03370C_A	3	1.14021	0.189294	4.41337e-05	6.39794e-06	Promoter (<=1kb)	993
orf19.8612	C1_10530W_A	1	0.821261	-0.284088	4.47868e-05	6.51234e-06	Promoter (<=1kb)	0
orf19.13997	C7_03480W_A	7	0.893268	-0.162834	4.47868e-05	6.51712e-06	Promoter (1-2kb)	-1263
orf19.10930	C6_01610W_A	6	0.881376	-0.18217	4.50095e-05	6.56183e-06	Promoter (<=1kb)	-196
orf19.14026	C3_07560W_A	3	1.15754	0.211057	4.69818e-05	6.86221e-06	Promoter (<=1kb)	6
orf19.8434	C2_04060C_A	2	0.910579	-0.135143	4.73976e-05	6.93592e-06	Promoter (<=1kb)	0
IPF696.1	CR_10110W_A	R	1.15392	0.206547	4.81938e-05	7.06562e-06	Promoter (<=1kb)	776
IPF3733.2	CR_05360C_A	R	1.15171	0.203776	4.82386e-05	7.08739e-06	Promoter (<=1kb)	0
orf19.9097	C2_02050C_A	2	0.91844	-0.122743	4.82386e-05	7.09856e-06	Promoter (<=1kb)	0
orf19.13271	CR_05530C_A	R	1.14703	0.197901	4.83205e-05	7.13156e-06	Promoter (<=1kb)	77
orf19.10048	C3_01100W_A	3	0.813772	-0.297304	4.83205e-05	7.13706e-06	Promoter (<=1kb)	-44
orf19.10446	C1_02420C_A	1	1.11971	0.163128	4.99661e-05	7.39378e-06	Promoter (<=1kb)	2
orf19.10340	CR_02630C_A	R	0.86405	-0.210814	5.02615e-05	7.45124e-06	Promoter (<=1kb)	-463
orf19.9329	C2_10210C_A	2	0.885214	-0.175902	5.0338e-05	7.47635e-06	Promoter (<=1kb)	0
orf19.9755	C2_07720C_A	2	1.11558	0.157795	5.12559e-05	7.6267e-06	Promoter (<=1kb)	8
orf19.13698	C1_12800W_A	1	0.865464	-0.208455	5.14603e-05	7.68212e-06	Promoter (<=1kb)	0
orf19.13095	C4_00240C_A	4	1.1217	0.165688	5.14603e-05	7.68526e-06	Promoter (<=1kb)	0
orf19.10241	C4_02710C_A	4	0.900255	-0.151594	5.14676e-05	7.70043e-06	Promoter (<=1kb)	0
IPF14519.1	C4_00910C_A	4	0.888415	-0.170694	5.16625e-05	7.74373e-06	Promoter (<=1kb)	0
orf19.13448	C1_00790W_A	1	0.782904	-0.353093	5.34289e-05	8.0231e-06	Promoter (1-2kb)	1371
orf19.12197	C1_08770W_A	1	1.19735	0.25985	5.368e-05	8.0755e-06	Promoter (<=1kb)	136
IPF574.1	CR_10670W_A	R	1.12223	0.166371	5.43713e-05	8.19436e-06	Promoter (<=1kb)	0
orf19.9106	C2_02150C_A	2	0.817859	-0.290076	5.4375e-05	8.20979e-06	Promoter (<=1kb)	-136
orf19.14033	C3_07470W_A	3	1.15604	0.209197	5.47521e-05	8.31165e-06	Promoter (<=1kb)	60
orf19.13426	C3_05270C_A	3	0.822457	-0.281988	5.47521e-05	8.28535e-06	Promoter (<=1kb)	0
orf19.10309	C1_07540C_A	1	1.09752	0.134242	5.47521e-05	8.30783e-06	Promoter (<=1kb)	0
orf19.13231	C2_02950W_A	2	1.28796	0.365091	5.48031e-05	8.33439e-06	Promoter (<=1kb)	0
orf19.9822	C2_07250C_A	2	1.17486	0.232491	5.51748e-05	8.406e-06	Promoter (<=1kb)	206
orf19.9268	C3_01480C_A	3	0.863073	-0.212445	5.56394e-05	8.49201e-06	Promoter (<=1kb)	0
orf19.13197	C6_03990C_A	6	1.2069	0.271305	5.57526e-05	8.52454e-06	Promoter (<=1kb)	0
orf19.10388	C4_06620C_A	4	0.845739	-0.241716	5.59996e-05	8.57762e-06	Promoter (<=1kb)	0
orf19.11511	C5_05330C_A	5	1.13311	0.180285	5.60917e-05	8.60707e-06	Promoter (<=1kb)	0
orf19.10142	CR_02110W_A	R	1.14887	0.200214	5.62e-05	8.63907e-06	Promoter (<=1kb)	675
orf19.10765	CR_01010W_A	R	0.831164	-0.266795	5.68595e-05	8.75599e-06	Promoter (<=1kb)	-6
orf19.11225	CR_02280W_A	R	1.16322	0.218124	5.72376e-05	8.82987e-06	Promoter (<=1kb)	0
orf19.12568	C1_08230C_A	1	1.10945	0.14985	5.78262e-05	8.94742e-06	Promoter (<=1kb)	0
orf19.11255	C4_05060W_A	4	1.16733	0.223207	5.78262e-05	8.9523e-06	Promoter (1-2kb)	1077
orf19.11293	C4_04700W_A	4	1.16735	0.223237	5.82985e-05	9.04138e-06	Promoter (<=1kb)	89
orf19.13724	CR_08090W_A	R	1.19243	0.253909	6.08082e-05	9.45228e-06	Promoter (<=1kb)	645
orf19.35.1	C2_06610C_A	2	0.837604	-0.25566	6.08082e-05	9.46385e-06	Promoter (<=1kb)	0
orf19.7957	C3_03260W_A	3	1.10953	0.149953	6.11986e-05	9.54136e-06	Promoter (<=1kb)	-499
orf19.9370	CR_04920W_A	R	0.824258	-0.278831	6.23753e-05	9.74188e-06	Promoter (<=1kb)	0
orf19.8643	C1_04090C_A	1	0.852456	-0.230303	6.31448e-05	9.8799e-06	Promoter (<=1kb)	0
orf19.9402	CR_06900C_A	R	0.870847	-0.199508	6.31448e-05	9.8966e-06	Promoter (<=1kb)	0
IPF349.1	CR_00080W_A	R	1.28225	0.358682	6.35839e-05	9.98282e-06	Promoter (1-2kb)	-1727
orf19.9181	C3_02310W_A	3	0.88266	-0.18007	6.44896e-05	1.01427e-05	Promoter (<=1kb)	-603
orf19.10595	C4_07200C_A	4	1.2489	0.320657	6.47277e-05	1.01978e-05	Promoter (<=1kb)	0
orf19.11541	C1_05120W_A	1	0.853244	-0.228971	6.47617e-05	1.02209e-05	Distal Intergenic	3036
orf19.9661	C2_00190C_A	2	1.143	0.192832	6.56424e-05	1.03778e-05	Promoter (<=1kb)	0
orf19.7849	C2_08890W_A	2	1.1622	0.216862	6.58843e-05	1.04341e-05	Promoter (<=1kb)	159
orf19.9287	C3_01320C_A	3	0.84458	-0.243694	6.84193e-05	1.08543e-05	Promoter (<=1kb)	-324
IPF4931.1	CR_10730C_A	R	1.18673	0.246995	6.95468e-05	1.10522e-05	Promoter (<=1kb)	883
orf19.13230	C2_02960C_A	2	1.1913	0.252539	6.9995e-05	1.11425e-05	Promoter (<=1kb)	119
CAD1	C3_06470W_A	3	1.14742	0.198396	7.00097e-05	1.1164e-05	Promoter (<=1kb)	85
CR_08770W_B	CR_08770W_A	R	1.32797	0.409223	7.03587e-05	1.12438e-05	Promoter (<=1kb)	0
orf19.12230	C1_09090C_A	1	0.842456	-0.247327	7.03587e-05	1.12582e-05	Promoter (<=1kb)	0
orf19.8751	C1_11610C_A	1	1.17547	0.233238	7.03933e-05	1.12843e-05	Promoter (<=1kb)	547
orf19.9656	C2_00240C_A	2	1.14229	0.191935	7.03933e-05	1.13022e-05	Promoter (<=1kb)	0
orf19.8004	C4_00060W_A	4	1.25944	0.332778	7.13327e-05	1.14725e-05	Promoter (<=1kb)	0
IPF4949.1	CR_10800C_A	R	1.30029	0.378835	7.14832e-05	1.15163e-05	Promoter (1-2kb)	1309
orf19.5079.1	C1_08080C_A	1	1.12854	0.174459	7.17087e-05	1.15805e-05	Promoter (<=1kb)	0
orf19.12265	C1_09400C_A	1	1.16982	0.226291	7.17087e-05	1.15919e-05	Promoter (<=1kb)	640
orf19.11161	C1_02200C_A	1	0.809389	-0.305095	7.181e-05	1.16279e-05	Promoter (<=1kb)	0
orf19.13662	CR_07670W_A	R	1.19779	0.260371	7.23074e-05	1.17282e-05	Promoter (1-2kb)	1042
orf19.7947	C3_03160C_A	3	1.10063	0.138333	7.26428e-05	1.18025e-05	Promoter (<=1kb)	0
orf19.7772	C6_01180C_A	6	0.860153	-0.217334	7.29731e-05	1.18761e-05	Promoter (<=1kb)	0
orf19.8558	C5_00460C_A	5	0.892102	-0.164719	7.51466e-05	1.22504e-05	Promoter (<=1kb)	0
orf19.10798	C1_00990C_A	1	1.08806	0.121756	7.70508e-05	1.25819e-05	Promoter (<=1kb)	0
orf19.13800	CR_08660W_A	R	1.16273	0.217514	8.12965e-05	1.33008e-05	Promoter (2-3kb)	2106
orf19.12697	C1_12310C_A	1	0.852587	-0.230082	8.12965e-05	1.33196e-05	Promoter (<=1kb)	0
orf19.8298	C1_11210C_A	1	1.11942	0.162755	8.1594e-05	1.33907e-05	Promoter (<=1kb)	64
orf19.13693	CR_04760C_A	R	0.834436	-0.261127	8.48103e-05	1.39417e-05	Promoter (<=1kb)	0
orf19.9449	C2_07390C_A	2	1.12587	0.171045	8.53549e-05	1.40546e-05	Promoter (<=1kb)	293
IPF673.1	CR_10200W_A	R	0.921956	-0.11723	8.73124e-05	1.44008e-05	Promoter (<=1kb)	0
orf19.8594	C5_00190C_A	5	1.12965	0.175872	8.75799e-05	1.44689e-05	Promoter (<=1kb)	458
orf19.8225	CR_08030C_A	R	1.19912	0.261979	8.84851e-05	1.46426e-05	Promoter (<=1kb)	974
orf19.11292	C4_04710W_A	4	1.15276	0.20509	8.85446e-05	1.46767e-05	Promoter (<=1kb)	0
IPF1299.1	C3_06010W_A	3	0.866641	-0.206493	9.04691e-05	1.50204e-05	Promoter (<=1kb)	-40
orf19.12595	C7_03250C_A	7	0.90627	-0.141988	9.07692e-05	1.50951e-05	Promoter (<=1kb)	0
orf19.8449	C2_03940C_A	2	0.914712	-0.128611	9.11582e-05	1.51847e-05	Promoter (<=1kb)	0
orf19.12785	C2_10530C_A	2	1.16844	0.224586	9.14396e-05	1.52812e-05	Promoter (<=1kb)	0
orf19.11350	CR_06140W_A	R	0.902728	-0.147637	9.14396e-05	1.52816e-05	Promoter (<=1kb)	-298
orf19.9458	C2_07340W_A	2	1.10072	0.138443	9.34975e-05	1.56511e-05	Promoter (<=1kb)	-108
orf19.9028	C2_01480W_A	2	1.11003	0.150595	9.66594e-05	1.62068e-05	Promoter (<=1kb)	0
orf19.13859	C7_02110W_A	7	1.12808	0.173866	9.75226e-05	1.63782e-05	Promoter (<=1kb)	3
orf19.13774	CR_08470W_A	R	1.10924	0.149568	0.00010072	1.69455e-05	Promoter (<=1kb)	0
orf19.2800	C1_07530W_A	1	0.820634	-0.28519	0.00010072	1.69703e-05	Promoter (<=1kb)	-51
orf19.11827	C5_03170C_A	5	0.863974	-0.21094	0.000101072	1.70782e-05	Promoter (<=1kb)	0
orf19.9546	C2_01310W_A	2	0.878093	-0.187554	0.000101072	1.70849e-05	Promoter (<=1kb)	0
orf19.8332	CR_06530W_A	R	0.848895	-0.236341	0.00010222	1.7307e-05	Promoter (<=1kb)	0
orf19.13739	CR_08200C_A	R	1.1122	0.15341	0.000102821	1.74369e-05	Promoter (<=1kb)	0
orf19.12434	C1_13420C_A	1	0.841105	-0.249642	0.000104113	1.7697e-05	Promoter (<=1kb)	-357
orf19.8522	C2_03270W_A	2	1.0904	0.124852	0.000104113	1.77129e-05	Promoter (<=1kb)	0
orf19.8744	C1_11670W_A	1	0.862914	-0.212712	0.000105873	1.80413e-05	Promoter (<=1kb)	0
orf19.10910	C6_01770W_A	6	1.10776	0.147648	0.000106123	1.81129e-05	Promoter (<=1kb)	0
IPF24809.1	CR_01850C_A	R	1.16263	0.217395	0.000109569	1.8731e-05	Promoter (<=1kb)	0
orf19.9102	C2_02100W_A	2	1.16802	0.224059	0.000110631	1.89698e-05	Promoter (<=1kb)	254
orf19.12403	C1_13110C_A	1	0.855757	-0.224728	0.000110631	1.89839e-05	Promoter (<=1kb)	-487
orf19.10536	C1_03250C_A	1	1.1191	0.162333	0.000110631	1.90033e-05	Promoter (<=1kb)	0
orf19.9354	C4_05300W_A	4	0.847949	-0.237951	0.000114112	1.96325e-05	Promoter (<=1kb)	-161
orf19.13747	CR_08250C_A	R	1.13551	0.183346	0.000116836	2.01331e-05	Promoter (<=1kb)	0
IPF7559	C3_05330C_A	3	0.817753	-0.290263	0.000117317	2.02482e-05	Promoter (<=1kb)	0
orf19.10665	C3_01180C_A	3	0.885892	-0.174797	0.000117713	2.03487e-05	Promoter (1-2kb)	-1302
orf19.7964	C3_03330C_A	3	0.909726	-0.136495	0.000118512	2.05192e-05	Promoter (<=1kb)	0
orf19.8914	C7_03410C_A	7	0.874586	-0.193328	0.000119364	2.06993e-05	Promoter (1-2kb)	-1055
STL1	C7_00290C_A	7	1.09593	0.132158	0.000121145	2.10413e-05	Promoter (<=1kb)	0
orf19.9049	C2_01640W_A	2	1.11369	0.155342	0.000121761	2.11816e-05	Promoter (<=1kb)	0
orf19.11914	C1_07360W_A	1	1.12506	0.169999	0.000121949	2.12476e-05	Promoter (<=1kb)	624
orf19.11553	C2_09130C_A	2	0.852773	-0.229766	0.000123135	2.1488e-05	Promoter (<=1kb)	-864
orf19.10238	C4_02750W_A	4	0.912996	-0.131319	0.000123288	2.15485e-05	Promoter (<=1kb)	0
orf19.1409.3	C4_04400C_A	4	0.867561	-0.204963	0.000123844	2.16794e-05	Promoter (<=1kb)	-1
IPF11120.1	C3_05300C_A	3	0.847258	-0.239126	0.000124378	2.18069e-05	Promoter (<=1kb)	0
IPF597.1	CR_10580W_A	R	1.13318	0.18038	0.000127097	2.23185e-05	Promoter (<=1kb)	0
orf19.8733	C1_11760C_A	1	1.12794	0.173694	0.000127346	2.2397e-05	Promoter (<=1kb)	-765
IPF12868.1	C1_07770W_A	1	1.23244	0.301519	0.00012765	2.25154e-05	Distal Intergenic	-3469
IPF7945.2	CR_09580C_A	R	0.849897	-0.23464	0.00012765	2.25202e-05	Promoter (<=1kb)	0
orf19.12847	C3_00650W_A	3	0.888168	-0.171095	0.000128203	2.26529e-05	Promoter (<=1kb)	-563
orf19.13199	C2_03170W_A	2	1.13492	0.182595	0.000129144	2.28546e-05	Promoter (2-3kb)	2447
orf19.9541	C2_01350C_A	2	1.09499	0.130921	0.00013054	2.31373e-05	Promoter (<=1kb)	0
IPF4949.1	CR_10800C_A	R	1.25767	0.330755	0.000130998	2.32543e-05	Promoter (<=1kb)	0
IPF351.1	CR_00090C_A	R	1.20939	0.274278	0.000131498	2.3379e-05	Promoter (<=1kb)	-171
orf19.12103	C4_01510W_A	4	0.87676	-0.189746	0.000131851	2.34778e-05	Promoter (<=1kb)	0
orf19.11115	C2_08460C_A	2	1.188	0.248536	0.00013316	2.37473e-05	Promoter (1-2kb)	1314
orf19.8527	C2_03220C_A	2	0.899848	-0.152248	0.000133668	2.38745e-05	Promoter (<=1kb)	0
IPF603.1	CR_10550W_A	R	1.10662	0.146157	0.000140478	2.51293e-05	Promoter (<=1kb)	0
orf19.7929	C3_03010C_A	3	1.10581	0.145102	0.000141474	2.53461e-05	Promoter (<=1kb)	0
orf19.11665	C4_00540C_A	4	0.906879	-0.141018	0.000143211	2.56965e-05	Promoter (<=1kb)	0
orf19.10973	C6_02280W_A	6	0.850452	-0.233699	0.000145755	2.61929e-05	Promoter (<=1kb)	0
orf19.10445	C1_02410C_A	1	0.80326	-0.316061	0.000146303	2.63314e-05	Promoter (<=1kb)	-160
orf19.9676	C6_04440C_A	6	1.12908	0.175153	0.000146936	2.64854e-05	Promoter (<=1kb)	0
orf19.8668	C1_04310C_A	1	0.88448	-0.177099	0.000149052	2.69076e-05	Promoter (<=1kb)	0
orf19.14004	C3_07740W_A	3	1.13126	0.177936	0.000152097	2.7499e-05	Promoter (<=1kb)	0
orf19.11784	C5_02840C_A	5	0.901486	-0.149623	0.00015878	2.87668e-05	Promoter (<=1kb)	0
orf19.13247	C2_02810C_A	2	1.08783	0.121457	0.00015878	2.8794e-05	Promoter (<=1kb)	0
orf19.10476	C1_02690C_A	1	0.871332	-0.198705	0.000159088	2.88934e-05	Promoter (<=1kb)	0
orf19.12886	C3_00360W_A	3	1.10836	0.148424	0.000161167	2.93152e-05	Promoter (<=1kb)	0
orf19.11346	CR_06110C_A	R	1.12864	0.174586	0.00016278	2.9653e-05	Promoter (<=1kb)	9
orf19.13909	C7_01680C_A	7	0.844959	-0.243046	0.00016343	2.98161e-05	Promoter (<=1kb)	-603
IPF26207.1	C5_03890C_A	5	0.922618	-0.116195	0.000163835	2.99348e-05	Promoter (<=1kb)	0
orf19.10861	C1_01630W_A	1	0.894171	-0.161377	0.000163924	2.9996e-05	Promoter (<=1kb)	0
orf19.8408	C4_03940C_A	4	0.858176	-0.220654	0.000165156	3.02666e-05	Promoter (<=1kb)	0
orf19.8085	CR_05990C_A	R	0.882446	-0.18042	0.000171269	3.14337e-05	Promoter (1-2kb)	-1324
orf19.9427	C2_07560W_A	2	1.14394	0.194016	0.000171922	3.16006e-05	Promoter (1-2kb)	1265
orf19.10610	C4_07100C_A	4	1.1288	0.174792	0.000172354	3.17271e-05	Promoter (<=1kb)	0
orf19.8678	C6_04210C_A	6	0.825783	-0.276165	0.000172921	3.18788e-05	Promoter (<=1kb)	-69
orf19.13152	C6_03620C_A	6	0.908645	-0.138212	0.000174522	3.22216e-05	Promoter (<=1kb)	0
orf19.11695	C5_02120C_A	5	1.11583	0.158122	0.000174749	3.23113e-05	Promoter (<=1kb)	0
orf19.10878	C4_03440C_A	4	0.827436	-0.27328	0.000175229	3.24481e-05	Promoter (<=1kb)	0
orf19.12099	C4_01560C_A	4	0.869079	-0.202441	0.000178039	3.3017e-05	Promoter (<=1kb)	0
orf19.13380	C3_04900W_A	3	0.852183	-0.230765	0.000178746	3.31971e-05	Promoter (<=1kb)	-106
orf19.9166	C2_09400C_A	2	0.914202	-0.129416	0.000178903	3.32751e-05	Promoter (<=1kb)	0
orf19.12473	C1_13680C_A	1	0.907748	-0.139637	0.00017898	3.33384e-05	Promoter (<=1kb)	0
IPF607.1	CR_10540C_A	R	1.19583	0.258013	0.000180361	3.36449e-05	Promoter (<=1kb)	428
IPF14671.2	CR_07720C_A	R	1.085	0.117698	0.000181267	3.38636e-05	Promoter (<=1kb)	0
IPF2644.2	C3_06280W_A	3	1.10487	0.143881	0.000182124	3.40735e-05	Promoter (<=1kb)	0
orf19.12912	C3_00160C_A	3	1.22354	0.291065	0.000182452	3.41848e-05	Promoter (<=1kb)	0
orf19.11792	C5_02930C_A	5	0.858041	-0.220882	0.000184443	3.46083e-05	Promoter (<=1kb)	-6
orf19.8820	C4_05540W_A	4	1.09824	0.135187	0.000185339	3.48271e-05	Promoter (<=1kb)	0
orf19.12492	C1_13870W_A	1	0.859192	-0.218948	0.000187706	3.53233e-05	Promoter (<=1kb)	0
orf19.9017	C2_01380W_A	2	0.87449	-0.193486	0.000188856	3.55912e-05	Promoter (<=1kb)	0
orf19.9439	C2_07470W_A	2	1.14031	0.189423	0.000189205	3.57088e-05	Promoter (<=1kb)	562
orf19.8599	C1_10430W_A	1	1.11951	0.162868	0.000190253	3.59587e-05	Promoter (<=1kb)	0
orf19.14072	C3_07210W_A	3	0.84945	-0.235399	0.000193876	3.66965e-05	Promoter (<=1kb)	-188
GNP1	CR_09920W_A	R	0.92752	-0.10855	0.000194852	3.69344e-05	Promoter (<=1kb)	0
orf19.11927	C1_07200W_A	1	1.08756	0.121098	0.00020377	3.86807e-05	Promoter (<=1kb)	0
orf19.11523	C5_05410C_A	5	1.20638	0.27069	0.000204327	3.88422e-05	Promoter (<=1kb)	0
orf19.11905	C1_07410C_A	1	0.88307	-0.179401	0.000204575	3.89454e-05	Promoter (<=1kb)	0
orf19.7701	C2_06540C_A	2	0.850689	-0.233297	0.000212022	4.0421e-05	Promoter (<=1kb)	0
orf19.12698	C1_12290C_A	1	0.863644	-0.211492	0.000219979	4.19981e-05	Promoter (<=1kb)	0
orf19.1409.3	C4_04400C_A	4	0.879329	-0.185525	0.00021999	4.20605e-05	Promoter (1-2kb)	1285
orf19.13423	C3_05240C_A	3	0.859098	-0.219106	0.000220908	4.22964e-05	Promoter (<=1kb)	0
CYTB5	C7_00700W_A	7	0.849852	-0.234716	0.000221003	4.2375e-05	Promoter (<=1kb)	0
orf19.14132	C1_04480C_A	1	1.08958	0.123778	0.000222171	4.26597e-05	Promoter (<=1kb)	0
orf19.12248	C1_09250W_A	1	1.13691	0.185124	0.000222579	4.2799e-05	Promoter (1-2kb)	1146
orf19.13422	C3_05230W_A	3	0.889734	-0.168554	0.000226011	4.35208e-05	Promoter (<=1kb)	0
orf19.10137	CR_02050C_A	R	1.14723	0.198154	0.000229436	4.42431e-05	Promoter (<=1kb)	721
CA1463	C4_03960W_A	4	1.17717	0.235327	0.00023167	4.47372e-05	Promoter (1-2kb)	1455
orf19.7934	C3_03060W_A	3	0.844535	-0.243771	0.000234846	4.54147e-05	Promoter (1-2kb)	-1573
orf19.9609	C2_00660C_A	2	1.15515	0.208079	0.000234939	4.54969e-05	Promoter (<=1kb)	68
orf19.8811	C2_06690C_A	2	0.825125	-0.277316	0.000237566	4.60706e-05	Promoter (<=1kb)	-681
orf19.13796	CR_08640C_A	R	1.1026	0.140909	0.000238322	4.62824e-05	Promoter (<=1kb)	0
orf19.13691	CR_04780W_A	R	0.855312	-0.225478	0.000239863	4.66474e-05	Promoter (<=1kb)	0
orf19.8629	C1_03820W_A	1	0.873063	-0.195842	0.000245017	4.77167e-05	Promoter (<=1kb)	0
orf19.10568	C1_03480C_A	1	0.912476	-0.132141	0.000256242	4.99727e-05	Promoter (<=1kb)	0
orf19.12544	C1_08060W_A	1	1.07762	0.107845	0.00025758	5.03042e-05	Promoter (<=1kb)	0
orf19.9457	C2_07350W_A	2	1.1006	0.138285	0.000257863	5.043e-05	Promoter (<=1kb)	0
orf19.8215	C5_00800C_A	5	1.08223	0.114007	0.000260575	5.10317e-05	Promoter (<=1kb)	0
IPF19343.2	C1_12390C_A	1	0.864652	-0.209809	0.000261594	5.13027e-05	Promoter (<=1kb)	0
orf19.13607	C1_06820W_A	1	1.09273	0.127931	0.000263747	5.17972e-05	Promoter (<=1kb)	0
orf19.13467	C1_00600W_A	1	1.17519	0.232897	0.000264012	5.19213e-05	Promoter (<=1kb)	239
orf19.13207	C2_03110W_A	2	0.880023	-0.184386	0.000264332	5.20566e-05	Promoter (<=1kb)	0
tR(UCU)2.2	C2_03730W_A	2	0.855349	-0.225415	0.000265131	5.22865e-05	Promoter (<=1kb)	0
orf19.11117	C2_08450W_A	2	1.11028	0.150919	0.000274711	5.42509e-05	Promoter (<=1kb)	203
orf19.1367.1	C2_09830C_A	2	1.15947	0.21346	0.000280071	5.5386e-05	Promoter (<=1kb)	620
orf19.11595	C2_06070W_A	2	1.07373	0.102638	0.000285286	5.64954e-05	Promoter (<=1kb)	0
orf19.11910	C1_07380C_A	1	0.905852	-0.142653	0.000287086	5.69304e-05	Promoter (1-2kb)	1032
orf19.8880	C4_03780C_A	4	0.844394	-0.244011	0.000291556	5.78965e-05	Promoter (<=1kb)	0
orf19.10185	C4_03200C_A	4	1.11044	0.151132	0.000299655	5.95867e-05	Promoter (<=1kb)	0
orf19.13450	C1_00770C_A	1	0.852064	-0.230966	0.000299863	5.97102e-05	Promoter (<=1kb)	-366
orf19.10847	C1_01510W_A	1	0.867537	-0.205003	0.000303841	6.05854e-05	Promoter (<=1kb)	-196
orf19.8052	C1_05430W_A	1	1.14791	0.199004	0.00030753	6.14051e-05	Promoter (<=1kb)	742
orf19.12140	C4_01190W_A	4	0.900521	-0.151169	0.000313376	6.2658e-05	Promoter (<=1kb)	-910
orf19.12098	C4_01650C_A	4	0.884101	-0.177716	0.000316514	6.3372e-05	Promoter (<=1kb)	0
orf6.8472	C7_00390W_A	7	1.10158	0.139573	0.000317014	6.35589e-05	Promoter (<=1kb)	0
orf19.10999	C6_02060W_A	6	1.11442	0.156291	0.000317767	6.37967e-05	Promoter (<=1kb)	981
IPF22018.1	C2_05920C_A	2	1.13	0.176326	0.000325559	6.54501e-05	Promoter (<=1kb)	687
orf19.12871	C3_00490W_A	3	1.07662	0.106508	0.00032684	6.57971e-05	Promoter (<=1kb)	0
Contig4-2952_0001	C1_03690W_A	1	1.08568	0.118601	0.000327329	6.59851e-05	Promoter (<=1kb)	0
orf19.9987	C1_05960W_A	1	0.846766	-0.239964	0.000329297	6.64719e-05	Promoter (<=1kb)	-459
orf19.10242	C4_02700W_A	4	1.14357	0.193549	0.000329372	6.6577e-05	Promoter (<=1kb)	0
orf19.12615	C7_03070C_A	7	0.910248	-0.135668	0.000329586	6.67104e-05	Promoter (<=1kb)	0
orf19.13536	CR_07480W_A	R	1.18914	0.249915	0.00033213	6.73163e-05	Promoter (<=1kb)	282
orf19.12902	C3_00220W_A	3	1.15297	0.205355	0.00033277	6.7537e-05	Promoter (<=1kb)	0
orf19.8671	C1_04330W_A	1	0.903324	-0.146684	0.000333061	6.76872e-05	Promoter (<=1kb)	0
orf19.9623	C2_00510W_A	2	1.12887	0.174874	0.000333385	6.78443e-05	Promoter (<=1kb)	-159
orf19.11878	CR_03560W_A	R	1.0818	0.113433	0.000334185	6.80984e-05	Promoter (<=1kb)	0
IPF2154.1	C7_03910W_A	7	0.845776	-0.241652	0.000335973	6.85547e-05	Promoter (<=1kb)	-31
IPF937.1	CR_09910W_A	R	1.13256	0.179584	0.000337804	6.90319e-05	Promoter (<=1kb)	147
orf19.8342	CR_06440C_A	R	0.860173	-0.2173	0.000337804	6.91132e-05	Promoter (1-2kb)	-1042
orf19.13807	CR_08720W_A	R	1.12663	0.172011	0.000343156	7.03018e-05	Promoter (<=1kb)	0
orf19.13714	C1_12660W_A	1	0.829677	-0.269379	0.000344666	7.07056e-05	Promoter (<=1kb)	-42
IPF554.1	C7_00250C_A	7	1.12424	0.168949	0.000351246	7.21514e-05	Promoter (<=1kb)	0
orf19.7836	C2_08990C_A	2	0.819141	-0.287816	0.00036062	7.41756e-05	Promoter (<=1kb)	-667
orf19.12494	C1_13900C_A	1	0.818707	-0.288581	0.000362405	7.46419e-05	Promoter (<=1kb)	-367
IPF4934.1	CR_10750C_A	R	1.11755	0.160343	0.000363396	7.49454e-05	Promoter (<=1kb)	0
orf19.12834	C3_00760W_A	3	0.885117	-0.17606	0.000365532	7.5486e-05	Promoter (<=1kb)	0
orf19.9693	C6_04540C_A	6	1.2218	0.289008	0.000367703	7.60348e-05	Promoter (<=1kb)	0
IPF2839.1	CR_08990C_A	R	0.919224	-0.121511	0.000368561	7.6313e-05	Promoter (<=1kb)	0
IPF20029.1	C3_06550C_A	3	0.912202	-0.132575	0.000371877	7.71014e-05	Promoter (<=1kb)	0
orf19.13834	C7_02310C_A	7	0.859544	-0.218357	0.000377049	7.82768e-05	Promoter (<=1kb)	0
orf19.11139	C6_00730W_A	6	0.875747	-0.191414	0.000377299	7.8432e-05	Promoter (<=1kb)	0
orf19.8864	C4_05900C_A	4	1.13655	0.184667	0.000381941	7.95013e-05	Promoter (<=1kb)	189
orf19.9902	CR_06990W_A	R	0.845596	-0.24196	0.000382082	7.96353e-05	Promoter (<=1kb)	-770
orf19.8357	C4_05100C_A	4	1.10928	0.149626	0.000382127	7.97492e-05	Promoter (<=1kb)	0
orf19.10263	C4_02520C_A	4	0.883683	-0.1784	0.000382855	8.00059e-05	Promoter (<=1kb)	0
orf19.9084	C2_01970C_A	2	0.808585	-0.306529	0.000384825	8.05227e-05	Promoter (<=1kb)	-408
orf19.8961	C2_09710C_A	2	1.08897	0.122965	0.000388866	8.14747e-05	Promoter (<=1kb)	0
orf19.12394	C1_12970C_A	1	0.840932	-0.249938	0.000389067	8.16231e-05	Promoter (<=1kb)	-288
orf19.11915	C1_07350C_A	1	0.905511	-0.143197	0.00039009	8.19446e-05	Promoter (<=1kb)	0
orf19.14108	C3_06860C_A	3	0.920748	-0.119122	0.000392189	8.24926e-05	Promoter (<=1kb)	0
IPF21174.1	C3_04100W_A	3	0.882341	-0.180593	0.000399413	8.41214e-05	Promoter (<=1kb)	-203
orf19.12810	C2_10700C_A	2	1.1522	0.204396	0.000400727	8.45078e-05	Promoter (<=1kb)	954
orf19.12921	C3_00090W_A	3	1.23138	0.300277	0.000403027	8.51032e-05	Promoter (<=1kb)	0
orf19.13106	C4_00340W_A	4	1.11622	0.158624	0.000404203	8.5462e-05	Promoter (<=1kb)	0
orf19.11124	C6_00820W_A	6	0.914308	-0.129248	0.000412139	8.72526e-05	Promoter (<=1kb)	0
IPF2001.1	CR_09410W_A	R	0.883156	-0.17926	0.000413414	8.76357e-05	Promoter (<=1kb)	-39
orf19.14062	C3_07280C_A	3	0.927162	-0.109106	0.000415008	8.80869e-05	Promoter (<=1kb)	0
orf19.11013	C2_04970W_A	2	0.853224	-0.229004	0.000415789	8.83666e-05	Promoter (<=1kb)	0
orf19.10656	C2_06760C_A	2	0.825659	-0.276382	0.00041592	8.85081e-05	Promoter (<=1kb)	0
orf19.11235	CR_02210W_A	R	0.836192	-0.258094	0.00042272	9.00708e-05	Promoter (1-2kb)	-1972
orf19.13403	C3_05100C_A	3	1.0906	0.125119	0.000423651	9.0385e-05	Promoter (<=1kb)	0
tQ(UUG)3.2	C2_05240C_A	2	0.838037	-0.254914	0.000428249	9.14832e-05	Promoter (<=1kb)	4
orf19.12094	C4_01690C_A	4	0.855589	-0.225011	0.000437844	9.36526e-05	Promoter (<=1kb)	0
HAP1	C3_05920W_A	3	1.1418	0.191309	0.000441535	9.45629e-05	Promoter (<=1kb)	176
orf19.11302	C4_04600C_A	4	0.898406	-0.15456	0.000451508	9.69225e-05	Promoter (1-2kb)	-1105
IPF22763.1	C2_04590C_A	2	0.844369	-0.244054	0.000451508	9.69458e-05	Promoter (<=1kb)	0
orf19.13448	C1_00790W_A	1	0.841586	-0.248817	0.000452446	9.72709e-05	Distal Intergenic	-3108
C3_05480C_B	C3_05480C_A	3	0.884564	-0.176961	0.000458144	9.86213e-05	Promoter (<=1kb)	0
orf19.12493	C1_13880C_A	1	0.890581	-0.167181	0.000458967	9.89239e-05	Promoter (1-2kb)	-1124
orf19.13630	C1_06590C_A	1	1.13625	0.184286	0.000461181	9.96452e-05	Promoter (<=1kb)	0
orf19.8843	C4_05730W_A	4	0.915787	-0.126916	0.000461181	9.96535e-05	Promoter (<=1kb)	0
orf19.8131	CR_04170W_A	R	1.09599	0.13223	0.00046564	0.000100744	Promoter (<=1kb)	888
orf19.9867	C1_10860C_A	1	0.880437	-0.183708	0.000473398	0.000102671	Promoter (<=1kb)	0
orf19.4936.1	C1_13100W_A	1	0.887792	-0.171706	0.000473398	0.000102682	Promoter (<=1kb)	-572
orf19.9736	C2_07930C_A	2	1.19931	0.262204	0.000477254	0.000103649	Promoter (<=1kb)	0
orf19.13636	C1_06550W_A	1	1.08959	0.123782	0.000479696	0.00010431	Promoter (<=1kb)	232
orf19.12191	C1_08700W_A	1	1.14968	0.201227	0.000491597	0.000107033	Promoter (<=1kb)	0
orf19.10173	C5_03300C_A	5	0.845572	-0.242001	0.000503417	0.000109744	Promoter (<=1kb)	-240
IPF23856.1	C6_01640W_A	6	0.863911	-0.211045	0.000506716	0.000110602	Promoter (<=1kb)	0
orf19.13449	C1_00780C_A	1	0.850959	-0.232839	0.000508078	0.000111054	Promoter (1-2kb)	-1044
IPF696.1	CR_10110W_A	R	0.848012	-0.237843	0.000508078	0.000111177	Promoter (<=1kb)	-609
ALS97	C3_06190C_A	3	0.926101	-0.110759	0.000515103	0.000112855	Promoter (<=1kb)	0
orf19.9664	C2_00160C_A	2	1.19976	0.262747	0.000517287	0.000113475	Promoter (<=1kb)	364
orf19.8470	C2_03700W_A	2	0.871422	-0.198556	0.000523097	0.000114892	Promoter (<=1kb)	0
snR50	C2_06410W_A	2	0.870371	-0.200297	0.000528995	0.000116333	Promoter (<=1kb)	271
IPF568.2	C7_00180W_A	7	1.16286	0.217672	0.000533782	0.000117531	Promoter (<=1kb)	112
orf19.7764	C6_01100W_A	6	1.14359	0.193568	0.000534235	0.000117777	Promoter (<=1kb)	126
orf19.11873	CR_03520C_A	R	1.15533	0.208308	0.000539889	0.000119171	Promoter (1-2kb)	1346
orf19.8786	C6_00340C_A	6	1.08199	0.113682	0.000543047	0.000120017	Promoter (<=1kb)	0
orf19.8780	C6_00290W_A	6	0.90746	-0.140095	0.000548246	0.000121316	Promoter (1-2kb)	-1707
orf19.12563	C1_08190C_A	1	1.0757	0.105271	0.000549406	0.000121723	Promoter (<=1kb)	0
IPF3087.1	C7_00730W_A	7	0.908255	-0.13883	0.000549613	0.000121919	Promoter (<=1kb)	0
orf19.9234	C3_01810C_A	3	0.881941	-0.181246	0.00055344	0.000122919	Promoter (<=1kb)	0
orf19.8029	C1_08540C_A	1	1.1228	0.167102	0.000560501	0.000124641	Promoter (<=1kb)	0
orf19.13778	CR_08510W_A	R	1.23749	0.307417	0.000568142	0.000126588	Promoter (<=1kb)	0
orf19.12553	C1_08120W_A	1	1.11819	0.161168	0.000568142	0.000126651	Promoter (<=1kb)	0
orf19.12706	C1_12230W_A	1	1.12721	0.172758	0.000574454	0.000128215	Promoter (<=1kb)	65
orf19.13460	C1_00660C_A	1	0.920517	-0.119484	0.000576739	0.000128883	Promoter (<=1kb)	0
orf19.13801	CR_08670C_A	R	1.11353	0.155145	0.000579487	0.000129783	Promoter (<=1kb)	0
IPF7556.1	C3_05360C_A	3	0.878541	-0.186818	0.000579487	0.000129814	Promoter (<=1kb)	-161
IPF372.1	CR_00150C_A	R	1.12939	0.175547	0.000582616	0.000130674	Promoter (<=1kb)	0
orf19.13690	CR_04800W_A	R	0.863921	-0.211028	0.000585549	0.000131492	Promoter (<=1kb)	0
orf19.9361	C4_05370W_A	4	1.12632	0.171618	0.000586816	0.000131937	Promoter (<=1kb)	402
orf19.12585	C2_08370C_A	2	0.849655	-0.23505	0.000593154	0.000133525	Promoter (<=1kb)	-150
IPF2239.1	C7_01130C_A	7	1.17399	0.231418	0.000593766	0.000133825	Promoter (<=1kb)	294
orf19.12750	C4_04170C_A	4	0.867767	-0.204621	0.000600625	0.000135538	Promoter (<=1kb)	0
IPF22672.1	C4_01400W_A	4	0.871797	-0.197935	0.000600625	0.000135699	Promoter (<=1kb)	0
IPF23373.1	C5_04590C_A	5	0.926429	-0.110248	0.000603057	0.000136414	Promoter (<=1kb)	0
orf19.12042	C4_02180C_A	4	1.11946	0.162799	0.000607856	0.000137665	Promoter (<=1kb)	-336
orf19.11733	C5_02470W_A	5	0.844209	-0.244328	0.000609441	0.000138619	Promoter (<=1kb)	-408
orf19.8240	CR_07910C_A	R	1.08414	0.116554	0.000609441	0.000138621	Promoter (<=1kb)	0
IPF13278.2	C2_04860W_A	2	1.13455	0.18212	0.000609441	0.000138645	Promoter (1-2kb)	1407
IPF15741.2	C1_06690W_A	1	0.877127	-0.189143	0.000609441	0.000138777	Promoter (<=1kb)	-635
orf19.10625	C4_06960W_A	4	1.08276	0.114709	0.000609441	0.000138858	Promoter (<=1kb)	0
orf19.8260	CR_05050W_A	R	0.919773	-0.12065	0.000610387	0.00013924	Promoter (<=1kb)	0
orf19.11296	C4_04660C_A	4	1.10389	0.142599	0.000617389	0.000141007	Promoter (<=1kb)	0
IPF846.1	C1_14250C_A	1	1.08053	0.111743	0.00061882	0.000141503	Promoter (<=1kb)	0
orf19.10762	CR_01030W_A	R	0.850412	-0.233766	0.000623795	0.000142951	Promoter (<=1kb)	-539
IPF2480.2	CR_00490W_A	R	0.917411	-0.12436	0.000623795	0.000142982	Promoter (<=1kb)	0
orf19.8456	C2_03890W_A	2	0.81237	-0.299791	0.000630171	0.000144615	Promoter (<=1kb)	0
orf19.7731	C6_00850W_A	6	0.891942	-0.164979	0.000641434	0.000147375	Promoter (<=1kb)	0
IPF2363.1	C7_00890C_A	7	1.15646	0.209718	0.000646354	0.000148683	Promoter (<=1kb)	401
IPF451.1	C7_00670C_A	7	0.856468	-0.223529	0.000672265	0.000154827	Promoter (<=1kb)	0
IPF11756.2	C7_01070C_A	7	1.09496	0.130872	0.000683218	0.000157536	Promoter (<=1kb)	0
orf19.10700	C5_01840C_A	5	0.863951	-0.210978	0.000683484	0.000157785	Promoter (<=1kb)	0
orf19.7906	C3_02830W_A	3	0.888067	-0.17126	0.000692914	0.000160151	Promoter (<=1kb)	0
orf19.9680	C6_04490W_A	6	1.09849	0.135517	0.000694242	0.000160648	Promoter (<=1kb)	0
orf19.12988	C6_02710C_A	6	1.14263	0.192352	0.000701566	0.000162535	Promoter (<=1kb)	218
orf19.13766	CR_08420W_A	R	1.11189	0.153016	0.000702004	0.000162828	Promoter (<=1kb)	0
orf19.11422	C5_04540C_A	5	0.89523	-0.15967	0.000703006	0.000163253	Promoter (<=1kb)	0
orf19.8206	C5_00730W_A	5	1.07642	0.106246	0.000709911	0.00016505	Promoter (<=1kb)	0
orf19.1440.1	C4_03310C_A	4	0.842743	-0.246835	0.00071123	0.000165552	Promoter (2-3kb)	-2161
IPF2837.2	CR_09010C_A	R	0.890998	-0.166506	0.00073598	0.000171514	Promoter (<=1kb)	0
orf19.13580	C1_07040C_A	1	0.898924	-0.15373	0.00075063	0.000175133	Promoter (<=1kb)	-691
orf19.13172	C6_03750C_A	6	0.914231	-0.12937	0.000750774	0.000175372	Promoter (<=1kb)	0
orf19.13081	C4_00130W_A	4	1.13888	0.18761	0.000750829	0.00017559	Promoter (<=1kb)	0
orf19.8901	C4_03570W_A	4	1.09722	0.133848	0.000752596	0.00017621	Promoter (<=1kb)	0
orf19.8587	C5_00230C_A	5	1.08423	0.116673	0.000755665	0.000177135	Promoter (<=1kb)	0
orf19.7960	C3_03290C_A	3	1.08537	0.118187	0.000764593	0.000179437	Promoter (<=1kb)	0
orf19.8274	C1_11440C_A	1	0.927575	-0.108464	0.000766401	0.000180106	Promoter (<=1kb)	0
orf19.9792	C2_06980W_A	2	0.855157	-0.225739	0.000766401	0.000180377	Promoter (<=1kb)	-455
orf19.14182	C2_05800C_A	2	1.08805	0.121741	0.000766401	0.000180616	Promoter (<=1kb)	0
orf19.13627	C1_06610C_A	1	0.918673	-0.122377	0.000766401	0.0001807	Promoter (<=1kb)	0
orf19.10248	C4_02660W_A	4	0.897645	-0.155784	0.000774668	0.000182861	Promoter (<=1kb)	0
orf19.7773	C6_01190C_A	6	0.888356	-0.170791	0.000785034	0.000185522	Promoter (<=1kb)	0
orf19.8096	CR_03880W_A	R	1.14996	0.201585	0.000789672	0.000186834	Distal Intergenic	4509
orf19.11689	C6_00470C_A	6	1.16341	0.218356	0.000794962	0.000188303	Promoter (<=1kb)	80
IPF5983.1	CR_09120C_A	R	1.14786	0.198951	0.000795519	0.000188653	Promoter (<=1kb)	-860
orf19.12571	C1_08270C_A	1	1.06478	0.0905582	0.000795764	0.000188929	Promoter (<=1kb)	0
orf19.12379	C1_12830C_A	1	0.871113	-0.199068	0.000808669	0.000192214	Promoter (<=1kb)	0
orf19.12407	C1_13140C_A	1	0.916531	-0.125744	0.000818083	0.000194675	Promoter (<=1kb)	-212
orf19.13395	C3_05040C_A	3	0.866125	-0.207352	0.00083344	0.000198557	Promoter (<=1kb)	0
orf19.12286	C1_09600C_A	1	1.12488	0.169771	0.000836738	0.000199637	Promoter (<=1kb)	167
orf19.7841	C2_08970C_A	2	1.12546	0.170511	0.000836738	0.000199801	Promoter (<=1kb)	-878
orf19.8447	C2_03970W_A	2	0.908779	-0.137998	0.000846684	0.000202637	Promoter (<=1kb)	0
orf19.11537	C5_05510C_A	5	1.1709	0.227621	0.000846684	0.000202639	Promoter (1-2kb)	1258
orf19.13454	C1_00730C_A	1	0.859415	-0.218574	0.000870465	0.000208569	Promoter (<=1kb)	0
orf19.14094	C3_06990W_A	3	0.867382	-0.20526	0.000873541	0.000209604	Promoter (<=1kb)	0
orf19.8253	CR_05160C_A	R	0.921058	-0.118636	0.000873541	0.000209784	Promoter (<=1kb)	0
orf19.10812	C1_01140C_A	1	0.917935	-0.123536	0.000878752	0.000211276	Promoter (<=1kb)	0
orf19.13754	CR_08300C_A	R	1.12619	0.171445	0.000881353	0.000212142	Promoter (<=1kb)	-85
orf19.13565	CR_07240C_A	R	1.11701	0.159645	0.000886363	0.00021359	Promoter (<=1kb)	0
IPF878.1	C1_14090W_A	1	0.938493	-0.0915815	0.00089012	0.000214739	Promoter (<=1kb)	0
orf6.8147	C1_14340C_A	1	1.13327	0.18049	0.000892637	0.00021559	Promoter (<=1kb)	0
orf19.11908	C1_07390W_A	1	0.92638	-0.110323	0.000897261	0.000217128	Promoter (<=1kb)	0
orf19.11677	C6_00570C_A	6	0.935058	-0.0968717	0.000897261	0.000217198	Promoter (<=1kb)	0
IPF5711.1	C6_00030W_A	6	1.2114	0.276677	0.000900232	0.000218163	Promoter (<=1kb)	0
orf19.12978	C6_02620C_A	6	1.17924	0.23786	0.000907028	0.000220058	Promoter (<=1kb)	-902
orf19.9191	C3_02220W_A	3	0.886227	-0.174252	0.000916463	0.000222598	Promoter (<=1kb)	0
orf19.11896	C4_06070C_A	4	1.08239	0.114222	0.000922543	0.000224327	Promoter (1-2kb)	1551
orf19.7341.1	CR_09460C_A	R	0.930253	-0.104305	0.000922606	0.000224595	Promoter (<=1kb)	0
orf19.8258	CR_05090C_A	R	0.928865	-0.106459	0.000936504	0.000228235	Promoter (<=1kb)	0
orf19.11730	C5_02460C_A	5	1.13939	0.188258	0.000936797	0.000228562	Promoter (<=1kb)	-633
orf19.9343	C2_10060C_A	2	0.884574	-0.176945	0.000939608	0.000229505	Promoter (<=1kb)	-43
orf19.8318	CR_06650C_A	R	0.838196	-0.254641	0.00095739	0.00023411	Promoter (<=1kb)	-365
orf19.10530	C1_03200C_A	1	1.11166	0.152713	0.000965258	0.000236298	Promoter (<=1kb)	0
orf19.8337	CR_06480C_A	R	1.12748	0.1731	0.000972508	0.000238339	Promoter (<=1kb)	-431
orf19.13114	C4_00410W_A	4	1.13038	0.176811	0.000981404	0.000240788	Promoter (<=1kb)	891
orf19.10267	C4_02490W_A	4	1.13853	0.187176	0.000983075	0.000241467	Promoter (<=1kb)	343
IPF2997.1	C3_05450C_A	3	0.857769	-0.221338	0.000990945	0.00024367	Promoter (1-2kb)	1519
orf19.11166	C1_02250W_A	1	0.857865	-0.221178	0.000995318	0.000245018	Promoter (<=1kb)	-690
orf19.12189	C1_08680C_A	1	0.869995	-0.200922	0.00100711	0.000248197	Promoter (<=1kb)	0
orf19.10114	CR_01820W_A	R	1.17008	0.22661	0.0010359	0.000255694	Promoter (1-2kb)	1852
IPF5977.1	CR_09160C_A	R	0.942387	-0.085609	0.0010359	0.000255858	Promoter (<=1kb)	0
IPF3050.2	C7_00870W_A	7	0.862132	-0.21402	0.00103604	0.000256175	Promoter (<=1kb)	-308
orf19.11428	C5_04620C_A	5	0.911333	-0.13395	0.00103843	0.000257181	Promoter (<=1kb)	0
orf19.14081	C3_07110W_A	3	1.14889	0.200238	0.00103843	0.000257385	Promoter (<=1kb)	503
orf19.14218	C3_03640W_A	3	1.06307	0.0882353	0.00103843	0.000257865	Promoter (<=1kb)	0
orf19.12220	C1_09000W_A	1	1.15806	0.211709	0.00103843	0.000258045	Promoter (<=1kb)	699
IPF2373.2	C7_00880C_A	7	0.818304	-0.289291	0.00103843	0.000258188	Promoter (1-2kb)	-1598
orf19.8810	C2_06680W_A	2	0.899961	-0.152065	0.0010395	0.000258738	Promoter (<=1kb)	0
orf19.9506	C5_01200W_A	5	1.07365	0.102526	0.0010484	0.000261241	Promoter (<=1kb)	0
orf19.13074	C6_03400C_A	6	0.837074	-0.256572	0.0010491	0.000261701	Promoter (<=1kb)	0
orf19.14026	C3_07560W_A	3	0.896853	-0.157057	0.00105145	0.000262576	Promoter (<=1kb)	-612
orf19.13215	C2_03060W_A	2	1.09571	0.131861	0.00105403	0.000263507	Promoter (<=1kb)	0
orf19.9305	CR_04660C_A	R	0.928766	-0.106613	0.00106654	0.000266926	Promoter (<=1kb)	0
orf19.8288	C1_11310C_A	1	0.932838	-0.100301	0.00106875	0.000267773	Promoter (<=1kb)	0
orf19.9711	C2_08200W_A	2	0.844866	-0.243206	0.00108302	0.000271645	Promoter (<=1kb)	-143
orf19.12320	C1_09910C_A	1	1.10113	0.138981	0.00108615	0.000272727	Promoter (<=1kb)	83
orf19.13412	C3_05160C_A	3	0.910505	-0.135261	0.00108785	0.000273451	Promoter (<=1kb)	0
orf19.8080	C1_05150C_A	1	0.931329	-0.102637	0.00109725	0.000276235	Promoter (<=1kb)	-256
orf19.8321	CR_06680C_A	R	1.08062	0.111865	0.00109725	0.000276414	Promoter (<=1kb)	0
orf19.13639	C1_06530C_A	1	0.83065	-0.267688	0.00111205	0.000280446	Promoter (<=1kb)	-256
orf19.9488	C5_01360W_A	5	0.866731	-0.206343	0.00111822	0.000282307	Promoter (<=1kb)	0
orf19.10678	C5_02020C_A	5	1.0797	0.110627	0.00112661	0.000284735	Promoter (<=1kb)	0
orf19.13270	CR_05540C_A	R	1.06577	0.0918949	0.00112729	0.000285214	Promoter (<=1kb)	0
orf19.12417	C1_13250W_A	1	0.872967	-0.196001	0.00114869	0.000290943	Promoter (<=1kb)	0
IPF22661.1	C4_01130C_A	4	0.900163	-0.151742	0.00115111	0.000291897	Promoter (<=1kb)	0
orf19.11383	C5_04190W_A	5	0.907667	-0.139765	0.00115111	0.000292187	Promoter (<=1kb)	0
orf19.9889	C1_10680C_A	1	1.13736	0.185683	0.00117351	0.000298192	Promoter (1-2kb)	1650
orf19.10085	CR_01640C_A	R	0.838313	-0.25444	0.00117884	0.000300015	Promoter (<=1kb)	-536
orf19.13939	C7_01430C_A	7	0.887246	-0.172594	0.00117884	0.000300193	Promoter (<=1kb)	0
orf19.12312	C1_09840C_A	1	1.09231	0.127384	0.00118423	0.000301887	Promoter (1-2kb)	1064
orf19.10933	C6_01570C_A	6	0.891784	-0.165235	0.00119235	0.000304284	Promoter (<=1kb)	0
orf19.10965	C6_02210W_A	6	0.910402	-0.135424	0.00120066	0.000306734	Promoter (<=1kb)	0
orf19.9447	C2_07400C_A	2	1.07372	0.102614	0.00120243	0.000307514	Promoter (<=1kb)	0
orf19.11918	C1_07330W_A	1	0.918014	-0.123412	0.00121443	0.000310915	Promoter (2-3kb)	-2595
orf19.12235	C1_09140C_A	1	0.843855	-0.244933	0.00122928	0.000315054	Promoter (<=1kb)	-231
orf19.13250	C2_02770W_A	2	1.11187	0.152993	0.00123007	0.000315591	Promoter (<=1kb)	0
orf19.8759	C1_11540C_A	1	1.17542	0.23317	0.0012318	0.000316374	Promoter (1-2kb)	1349
orf19.8535	C5_00680W_A	5	0.839506	-0.252387	0.00125508	0.000322696	Promoter (<=1kb)	555
IPF19057.2	C7_02260W_A	7	0.920272	-0.119868	0.0012559	0.000323249	Promoter (<=1kb)	0
IPF13815.2	C6_04140C_A	6	1.11728	0.159994	0.00126208	0.000325187	Promoter (<=1kb)	469
orf19.11831	CR_03820C_A	R	1.13853	0.187176	0.00126453	0.000326163	Promoter (<=1kb)	-785
orf19.13652	C1_06380C_A	1	0.886675	-0.173522	0.00126963	0.000327826	Promoter (<=1kb)	0
orf19.9432	C2_07520C_A	2	1.08362	0.115858	0.00127548	0.000329686	Promoter (<=1kb)	0
orf19.10365	CR_02880W_A	R	0.877853	-0.187949	0.00128575	0.00033269	Promoter (<=1kb)	0
IPF2353.1	C7_00960W_A	7	0.848452	-0.237096	0.00128786	0.000333707	Promoter (<=1kb)	0
IPF18831.2	C6_04190C_A	6	0.901034	-0.150346	0.00128786	0.000334265	Promoter (<=1kb)	0
IPF624.1	CR_10450C_A	R	0.936837	-0.0941295	0.00128786	0.000334294	Promoter (<=1kb)	0
orf19.10744	CR_01200W_A	R	0.873548	-0.195042	0.0012903	0.000335281	Promoter (<=1kb)	0
orf19.5210.1	C2_05870W_A	2	0.882597	-0.180173	0.00129928	0.000337969	Promoter (1-2kb)	-1024
orf19.8550	C5_00540C_A	5	0.850401	-0.233785	0.00130275	0.000339229	Promoter (<=1kb)	-564
orf19.8401	C1_04670W_A	1	0.885113	-0.176067	0.00130737	0.000340788	Promoter (<=1kb)	0
orf19.13771	CR_08440W_A	R	1.08317	0.115256	0.00131798	0.000343914	Promoter (<=1kb)	0
orf19.9535	C5_00880C_A	5	0.908961	-0.13771	0.00133632	0.000349067	Promoter (<=1kb)	0
PRB1	C7_03860W_A	7	0.906579	-0.141495	0.0013366	0.000349504	Promoter (<=1kb)	0
orf19.8849	C4_05780C_A	4	0.917951	-0.123511	0.00133771	0.000350162	Promoter (<=1kb)	0
orf19.11397	C5_04300C_A	5	0.912538	-0.132043	0.00135112	0.000354041	Promoter (<=1kb)	0
orf19.13057	C6_03260W_A	6	1.12241	0.166595	0.0013528	0.000354852	Promoter (<=1kb)	0
orf19.13249	C2_02780C_A	2	1.0954	0.131463	0.0013685	0.000359345	Promoter (<=1kb)	0
IPF22018.1	C2_05920C_A	2	0.892752	-0.163669	0.00138372	0.000363719	Promoter (<=1kb)	0
tL(AAG)2.2	C1_07310C_A	1	0.92188	-0.117349	0.00138928	0.000366056	Promoter (<=1kb)	0
orf19.8245	CR_07870W_A	R	1.08552	0.118385	0.00138928	0.000366069	Promoter (<=1kb)	0
orf19.13543	CR_07440W_A	R	1.10841	0.148494	0.00138928	0.000366321	Promoter (<=1kb)	395
orf19.10531	C1_03210C_A	1	0.913995	-0.129742	0.00140262	0.00037022	Promoter (<=1kb)	0
orf19.10580	C1_03630W_A	1	0.881331	-0.182244	0.00140476	0.000371169	Promoter (<=1kb)	0
orf19.10489	C1_02840W_A	1	1.16545	0.220889	0.00140954	0.00037282	Promoter (<=1kb)	794
tA(AGC)3.2	C1_01730W_A	1	0.852759	-0.229791	0.00143574	0.000380142	Promoter (<=1kb)	0
IPF1271.1	C3_05940C_A	3	1.1387	0.187383	0.00143646	0.000380725	Promoter (<=1kb)	847
orf19.8655	C1_04190C_A	1	0.883476	-0.178738	0.00144411	0.000383148	Promoter (<=1kb)	0
IPF2988.1	C3_05460W_A	3	0.899151	-0.153365	0.00145639	0.000386803	Promoter (2-3kb)	-2886
orf19.8298	C1_11210C_A	1	1.17616	0.234085	0.00145922	0.000387953	Promoter (2-3kb)	2390
IPF1272.1	C3_05950W_A	3	1.17374	0.231113	0.00146501	0.000389896	Promoter (<=1kb)	0
orf19.11496	C5_05200C_A	5	0.914203	-0.129414	0.00147499	0.000392953	Promoter (<=1kb)	0
orf19.8690	C6_04310W_A	6	1.19051	0.251578	0.00147711	0.000393922	Promoter (<=1kb)	-248
orf19.12838	C3_00720W_A	3	0.90059	-0.151058	0.00148041	0.000395207	Promoter (<=1kb)	-480
IPF12934.1	CR_09770C_A	R	0.909726	-0.136495	0.00148049	0.000395634	Promoter (<=1kb)	-81
orf19.10424	C4_06310C_A	4	1.10562	0.144856	0.00148365	0.000396884	Promoter (<=1kb)	0
orf19.13594	C1_06960W_A	1	1.14783	0.198914	0.00149569	0.000400515	Promoter (<=1kb)	331
orf19.8401	C1_04670W_A	1	1.11542	0.157593	0.00151573	0.000406423	Promoter (1-2kb)	-1749
orf19.9013	C4_03330W_A	4	0.863123	-0.212362	0.00151573	0.000406709	Promoter (<=1kb)	-437
orf19.8906	C4_03530W_A	4	0.874216	-0.193938	0.00151594	0.000407182	Promoter (<=1kb)	0
orf19.11855	CR_03790C_A	R	0.88981	-0.168431	0.00151611	0.000407641	Promoter (<=1kb)	-942
orf19.11953	C1_03980W_A	1	0.856149	-0.224066	0.00152061	0.000409266	Promoter (<=1kb)	-89
orf19.9151	C2_02540W_A	2	0.89463	-0.160637	0.00153208	0.000412774	Promoter (<=1kb)	-4
orf19.9172	C2_09460C_A	2	0.857761	-0.221352	0.00155875	0.000420384	Promoter (<=1kb)	-439
orf19.11453	C5_04840C_A	5	0.854427	-0.22697	0.00157092	0.000424097	Promoter (1-2kb)	1207
orf19.12651	C7_02780W_A	7	1.0965	0.132908	0.00159712	0.000431607	Promoter (<=1kb)	0
orf19.12423	C1_13310W_A	1	0.864977	-0.209266	0.00160195	0.00043335	Promoter (<=1kb)	-50
orf19.13933	C7_01490W_A	7	0.913682	-0.130235	0.00161809	0.00043816	Promoter (<=1kb)	0
orf19.12590	C7_03280C_A	7	0.878115	-0.187518	0.00162168	0.000439575	Promoter (<=1kb)	0
orf19.13638	C1_06540C_A	1	0.884634	-0.176847	0.00162669	0.000441377	Promoter (<=1kb)	-548
orf19.9456	C2_07360W_A	2	1.08189	0.113558	0.0016457	0.00044722	Promoter (<=1kb)	0
orf19.8790	C6_00370C_A	6	1.1363	0.184346	0.0016457	0.000447436	Promoter (<=1kb)	434
orf19.9258	C3_01550C_A	3	1.11187	0.152982	0.00164861	0.000448678	Promoter (<=1kb)	0
IPF559.1	C7_00230W_A	7	1.09332	0.128721	0.00165342	0.000450438	Promoter (<=1kb)	0
orf19.9045	C2_01610C_A	2	0.929892	-0.104866	0.00165439	0.000451157	Promoter (<=1kb)	0
orf19.8237	CR_07940W_A	R	1.0917	0.126571	0.00168586	0.000460198	Promoter (<=1kb)	0
orf19.13778	CR_08510W_A	R	1.09567	0.13181	0.00170684	0.000466393	Promoter (<=1kb)	-669
orf19.10740	CR_01240C_A	R	0.90557	-0.143102	0.00172746	0.0004725	Promoter (<=1kb)	0
orf19.11518	C5_05390C_A	5	1.18531	0.245259	0.00173792	0.000475837	Promoter (<=1kb)	0
orf19.11196	CR_07820W_A	R	0.877586	-0.188388	0.00173952	0.000476749	Promoter (<=1kb)	-464
orf19.12080	C4_01830C_A	4	1.13983	0.188813	0.00174258	0.000478065	Promoter (<=1kb)	504
orf19.13997	C7_03480W_A	7	1.17176	0.228679	0.00176013	0.000483362	Promoter (<=1kb)	862
orf19.7899	C3_02760C_A	3	1.0682	0.0951838	0.00176035	0.000483903	Promoter (<=1kb)	0
orf19.8825	C4_05590W_A	4	0.857577	-0.221662	0.00176451	0.00048553	Promoter (<=1kb)	-374
orf19.8938	C2_09940W_A	2	0.921767	-0.117525	0.00177886	0.000490298	Promoter (<=1kb)	200
orf19.13660	C1_06320W_A	1	0.869503	-0.201738	0.00177886	0.000490453	Promoter (<=1kb)	-423
orf19.13240	C2_02860W_A	2	1.06824	0.0952328	0.00181353	0.000500507	Promoter (<=1kb)	0
IPF837.1	C1_14280C_A	1	1.14108	0.190402	0.00182464	0.000506004	Promoter (<=1kb)	-653
orf19.13655	C1_06350W_A	1	0.856893	-0.222812	0.00182464	0.000504132	Promoter (<=1kb)	-512
IPF22527.1	C1_09350W_A	1	1.13638	0.18445	0.00182464	0.000504797	Promoter (<=1kb)	958
orf19.12259	C1_09340C_A	1	0.838052	-0.254889	0.00182464	0.00050513	Promoter (<=1kb)	-185
orf19.9602	C2_00710W_A	2	1.11218	0.153392	0.00182464	0.000506069	Promoter (<=1kb)	-497
orf19.9381	C1_06280C_A	1	0.880891	-0.182965	0.00186454	0.000517646	Distal Intergenic	-4518
IPF20033.1	CR_10160W_A	R	0.901321	-0.149887	0.00186623	0.000518625	Promoter (2-3kb)	-2528
orf19.11113	C2_08480W_A	2	0.830254	-0.268375	0.00187849	0.000522544	Promoter (<=1kb)	-64
orf19.8743	C1_11690W_A	1	0.924891	-0.112645	0.0018943	0.00052746	Promoter (<=1kb)	0
orf19.9177	C3_02350W_A	3	0.855794	-0.224664	0.0019131	0.00053322	Promoter (<=1kb)	-142
orf19.11629	C5_01580C_A	5	0.92608	-0.110791	0.00192554	0.000537212	Promoter (<=1kb)	0
orf19.12395	C1_13010W_A	1	0.863687	-0.211419	0.00193548	0.000540729	Promoter (<=1kb)	0
orf19.10532	C1_03220C_A	1	0.880001	-0.184423	0.00193548	0.000541045	Promoter (<=1kb)	-406
orf19.8501	C2_03390C_A	2	1.09947	0.136812	0.00194259	0.000543564	Promoter (<=1kb)	0
IPF627.1	CR_10430C_A	R	0.896328	-0.157901	0.00195038	0.000546276	Promoter (<=1kb)	0
orf19.9194	C3_02180C_A	3	0.890352	-0.167553	0.00196877	0.000551966	Promoter (<=1kb)	0
orf19.8096	CR_03880W_A	R	1.1835	0.243059	0.00197309	0.000553861	Promoter (2-3kb)	2429
orf19.8691	C6_04320C_A	6	0.843082	-0.246255	0.00197309	0.000554256	Promoter (<=1kb)	0
orf19.13687	CR_04830C_A	R	0.858848	-0.219525	0.00198116	0.000557456	Promoter (<=1kb)	-449
orf19.8319	CR_06660W_A	R	0.857267	-0.222183	0.00198116	0.000557609	Promoter (1-2kb)	1977
orf19.13466	C1_00610W_A	1	1.07193	0.100212	0.00199625	0.000562675	Promoter (<=1kb)	0
orf19.7800	CR_02560C_A	R	0.904827	-0.144286	0.00199625	0.000562947	Promoter (<=1kb)	0
orf19.8633	C1_03780C_A	1	1.09633	0.132682	0.00199674	0.000563631	Promoter (1-2kb)	1619
orf19.13345	C3_04640W_A	3	1.08509	0.117812	0.00200559	0.000566679	Promoter (<=1kb)	0
orf19.9220	C3_01970C_A	3	0.903537	-0.146345	0.00201358	0.000569486	Promoter (<=1kb)	0
orf19.7873	C3_02540C_A	3	0.870909	-0.199406	0.00202669	0.000573747	Promoter (<=1kb)	0
orf19.12547	C1_08090C_A	1	1.08655	0.119755	0.00203358	0.000576255	Promoter (<=1kb)	0
orf19.11453	C5_04840C_A	5	0.863896	-0.21107	0.00204787	0.000580865	Promoter (<=1kb)	0
orf19.13492	C1_00380C_A	1	0.915969	-0.126629	0.00205735	0.000584117	Promoter (<=1kb)	0
orf19.10456	C1_02500W_A	1	0.846237	-0.240867	0.00208586	0.000592783	Promoter (<=1kb)	0
orf19.11126	C6_00810C_A	6	0.897147	-0.156584	0.0020933	0.00059593	Promoter (<=1kb)	-619
orf19.11268	C4_04910C_A	4	1.08228	0.114078	0.0020933	0.000596041	Promoter (<=1kb)	0
orf19.11647	C4_00710W_A	4	0.926977	-0.109395	0.00211273	0.000602151	Promoter (<=1kb)	0
orf19.12972	C6_02570C_A	6	1.07394	0.102913	0.0021144	0.000603205	Promoter (<=1kb)	0
orf19.8889	C4_03690C_A	4	0.937964	-0.0923963	0.00212359	0.000606407	Promoter (<=1kb)	0
IPF5615.1	C7_00160C_A	7	1.11757	0.160362	0.0021751	0.000621711	Promoter (<=1kb)	0
orf19.8402	C1_04660W_A	1	1.06422	0.0897927	0.00219128	0.000626937	Promoter (<=1kb)	0
orf19.8085	CR_05990C_A	R	1.09325	0.128621	0.00221608	0.000634847	Promoter (<=1kb)	0
orf19.13504	C1_00180W_A	1	1.12881	0.174799	0.00221608	0.000635244	Promoter (<=1kb)	0
IPF679.1	CR_10170C_A	R	0.862948	-0.212655	0.00222112	0.000637297	Promoter (<=1kb)	0
orf19.14200	C3_03790W_A	3	1.10528	0.144414	0.00222498	0.000639292	Promoter (<=1kb)	0
tC(GCA)1.2	CR_05600C_A	R	0.900557	-0.151111	0.00222498	0.00063962	Promoter (1-2kb)	-1148
orf19.12298	C1_09710C_A	1	1.08949	0.123654	0.00224169	0.000645039	Promoter (<=1kb)	0
orf19.13134	C6_03470W_A	6	1.06918	0.0965047	0.00225804	0.00065036	Promoter (1-2kb)	-1406
orf19.12983	C6_02670C_A	6	1.08697	0.120311	0.00227163	0.000654896	Promoter (<=1kb)	0
orf19.11233	CR_02240C_A	R	0.862573	-0.213281	0.00227303	0.000655921	Promoter (<=1kb)	-603
orf19.9200	C3_02140C_A	3	0.872205	-0.19726	0.00229133	0.000661828	Promoter (<=1kb)	0
orf19.10824	C1_01260C_A	1	0.910118	-0.135875	0.00229274	0.000662864	Promoter (<=1kb)	0
IPF4926.1	CR_10700W_A	R	1.12418	0.168875	0.00231204	0.000669074	Promoter (<=1kb)	633
orf19.10660	C2_06720W_A	2	0.855756	-0.224729	0.00235758	0.000683345	Promoter (<=1kb)	0
orf19.11978	C2_04500W_A	2	0.873196	-0.195622	0.00235758	0.000683868	Promoter (<=1kb)	0
orf19.13969	CR_05660W_A	R	1.13847	0.187096	0.00235758	0.000684188	Promoter (1-2kb)	1220
orf19.12265	C1_09400C_A	1	0.856396	-0.22365	0.00235782	0.000684902	Promoter (<=1kb)	-41
orf19.9860	C1_10930C_A	1	1.07361	0.102466	0.00239266	0.000695677	Promoter (<=1kb)	0
orf19.12101	C4_01530C_A	4	0.915363	-0.127584	0.00241187	0.000701923	Promoter (<=1kb)	-282
orf19.9291	C3_01280W_A	3	0.887733	-0.171802	0.00242362	0.000706004	Promoter (<=1kb)	59
orf19.9609	C2_00660C_A	2	1.13346	0.180734	0.00244088	0.0007117	Promoter (1-2kb)	1303
tS(AGA)2.2	CR_06880C_A	R	0.900821	-0.150687	0.00245626	0.000716856	Promoter (<=1kb)	0
orf19.10303	C1_07580C_A	1	1.14071	0.189936	0.00245784	0.00071799	Promoter (<=1kb)	90
IPF2297.1	C5_03560W_A	5	1.06247	0.0874156	0.00247011	0.000722251	Promoter (<=1kb)	0
orf19.8239	CR_07920W_A	R	1.14707	0.197949	0.00248653	0.00072773	Promoter (<=1kb)	37
orf19.11964	C2_04620W_A	2	0.864902	-0.209392	0.00248737	0.000728659	Distal Intergenic	3790
orf19.12084	C4_01790W_A	4	0.884641	-0.176835	0.00248966	0.000730011	Promoter (<=1kb)	0
orf19.14142	C1_04580C_A	1	0.925163	-0.112221	0.00251285	0.000737498	Promoter (<=1kb)	0
orf19.8579	C5_00300C_A	5	1.15032	0.202031	0.00251755	0.000739564	Promoter (1-2kb)	1923
IPF370.2	CR_00140W_A	R	1.13092	0.177497	0.00256273	0.000753537	Promoter (<=1kb)	35
orf19.9896	CR_07050C_A	R	1.12993	0.176238	0.00257775	0.000758659	Promoter (1-2kb)	1355
orf19.9622	C2_00520W_A	2	1.0834	0.115571	0.00258285	0.000760867	Promoter (<=1kb)	0
orf19.10857	C1_01590C_A	1	1.0766	0.106477	0.00266651	0.000786456	Promoter (<=1kb)	862
orf19.12326	C1_09950C_A	1	1.09301	0.128301	0.00266651	0.000786971	Promoter (<=1kb)	0
orf19.8361	C4_05130C_A	4	1.12431	0.169042	0.00270033	0.00079769	Promoter (<=1kb)	249
orf19.12505	C4_03830W_A	4	0.894408	-0.160996	0.00273043	0.000807329	Promoter (<=1kb)	-127
orf19.10868	C1_01710W_A	1	0.905263	-0.143592	0.00273291	0.000809078	Promoter (<=1kb)	0
IPF1249.2	C3_05830W_A	3	1.10058	0.138266	0.00273291	0.000809558	Promoter (<=1kb)	234
orf19.9647	C2_00330C_A	2	1.11719	0.159875	0.00275075	0.000815593	Promoter (<=1kb)	0
orf19.7973	C3_03430C_A	3	1.08295	0.114966	0.00275353	0.000817171	Promoter (<=1kb)	-18
orf19.10522	C1_03120W_A	1	0.882796	-0.179847	0.00276152	0.000820298	Promoter (<=1kb)	-6
orf19.10939	C6_01490C_A	6	1.11842	0.161456	0.00276154	0.00082106	Promoter (<=1kb)	0
IPF486.2	C7_00530C_A	7	0.861039	-0.21585	0.00277007	0.000824353	Promoter (<=1kb)	0
orf19.11801	C5_03010W_A	5	0.860557	-0.216657	0.00277925	0.000827845	Promoter (<=1kb)	0
orf19.10938	C6_01500C_A	6	0.929108	-0.106082	0.00278785	0.000831169	Promoter (<=1kb)	0
orf19.12885	C3_00370C_A	3	1.16334	0.21827	0.00280797	0.000837937	Promoter (<=1kb)	0
orf19.11966	C2_04600C_A	2	0.921235	-0.118358	0.00282083	0.000842545	Promoter (<=1kb)	0
orf19.9817	C2_07210C_A	2	1.06029	0.0844559	0.00282797	0.000845453	Promoter (<=1kb)	0
orf19.9085	C2_01980C_A	2	0.90072	-0.15085	0.00284307	0.000850744	Promoter (<=1kb)	-34
orf19.12644	C7_02850W_A	7	0.909499	-0.136856	0.00290296	0.000869458	Promoter (<=1kb)	0
orf19.10838	C1_01390C_A	1	1.09105	0.125716	0.002915	0.000873864	Promoter (<=1kb)	0
orf19.9920	CR_03380W_A	R	1.13034	0.176753	0.00292839	0.000878678	Promoter (<=1kb)	262
orf19.8901	C4_03570W_A	4	0.890806	-0.166817	0.00297877	0.000895422	Promoter (<=1kb)	-757
orf19.9598	C2_00740C_A	2	0.888409	-0.170704	0.00297877	0.000894622	Promoter (<=1kb)	0
orf19.11771	C5_02750C_A	5	1.12432	0.169058	0.00299833	0.000902124	Promoter (<=1kb)	904
orf19.12776	C2_10430C_A	2	0.902127	-0.148597	0.00300471	0.000905271	Promoter (<=1kb)	0
orf19.7741	C6_00940C_A	6	0.91838	-0.122837	0.00300471	0.00090616	Promoter (<=1kb)	0
orf19.13684	CR_04860C_A	R	0.885549	-0.175356	0.00300471	0.000906508	Promoter (<=1kb)	-189
orf19.12409	C1_13160W_A	1	1.09602	0.132279	0.00301956	0.000911816	Promoter (<=1kb)	965
IPF8179.2	CR_09670C_A	R	0.931161	-0.102897	0.00311034	0.000940078	Promoter (<=1kb)	0
orf19.10601	C4_07140W_A	4	1.10127	0.139169	0.00311183	0.00094138	Promoter (<=1kb)	0
orf19.8562	C5_00420C_A	5	0.925689	-0.1114	0.00311257	0.000942808	Promoter (<=1kb)	0
orf19.13214	C2_03070C_A	2	1.11849	0.161547	0.00311257	0.000943306	Promoter (<=1kb)	621
orf19.10478	C1_02720W_A	1	0.885499	-0.175438	0.00313444	0.000950792	Promoter (2-3kb)	2539
IPF18075.2	C3_06330W_A	3	1.11347	0.155059	0.00314695	0.000955448	Promoter (<=1kb)	-957
orf19.8780	C6_00290W_A	6	1.1428	0.192573	0.00315598	0.000959915	Promoter (<=1kb)	266
orf19.8398	C1_04690C_A	1	0.895477	-0.159272	0.00315598	0.000959481	Promoter (<=1kb)	498
orf19.13915	C7_01630W_A	7	1.06197	0.0867455	0.00323497	0.00098623	Promoter (<=1kb)	0
IPF1992.1	CR_09390C_A	R	0.892148	-0.164646	0.00323497	0.000986363	Promoter (1-2kb)	-1466
orf19.12125	C4_01320C_A	4	0.873972	-0.19434	0.00323497	0.000986595	Promoter (<=1kb)	-2
orf19.10653	C4_06680C_A	4	1.0989	0.136056	0.00324832	0.000991554	Promoter (<=1kb)	75
orf19.12218	C1_08980C_A	1	0.898906	-0.153757	0.00328533	0.00100375	Promoter (<=1kb)	-250
orf19.7957	C3_03260W_A	3	1.07546	0.104955	0.00328856	0.00100564	Promoter (<=1kb)	130
orf19.13100	C4_00290C_A	4	1.10068	0.138392	0.00329091	0.00100726	Promoter (<=1kb)	0
orf19.13955	CR_05780W_A	R	1.13563	0.18349	0.00330917	0.00101375	Promoter (<=1kb)	767
orf19.8539	C5_00650C_A	5	0.885418	-0.17557	0.00331804	0.00101737	Promoter (<=1kb)	0
orf19.8808	C6_04030W_A	6	1.10427	0.143098	0.00335914	0.0010309	Distal Intergenic	-4921
orf19.10180	C5_03210C_A	5	1.11472	0.156686	0.00339174	0.00104183	Promoter (2-3kb)	2559
orf19.10330	C3_03980C_A	3	1.06711	0.0937114	0.00339843	0.00104481	Promoter (<=1kb)	0
orf19.10161	C5_03430W_A	5	0.921063	-0.118628	0.00344309	0.00105949	Promoter (<=1kb)	80
IPF27189.1	C6_04150W_A	6	0.910379	-0.135461	0.00345839	0.00106514	Promoter (<=1kb)	0
orf19.8684	C6_04260C_A	6	0.905467	-0.143266	0.00347466	0.0010711	Promoter (<=1kb)	0
IPF24724.1	CR_01490C_A	R	0.913292	-0.130851	0.00347529	0.00107225	Promoter (<=1kb)	0
orf19.9331	C2_10190C_A	2	0.871132	-0.199037	0.00347632	0.00107351	Promoter (<=1kb)	0
orf19.12555	C1_08130C_A	1	1.1427	0.192448	0.00347999	0.0010756	Promoter (1-2kb)	1411
orf19.8426	C2_04140W_A	2	1.11335	0.154906	0.00348691	0.00107869	Promoter (<=1kb)	444
orf19.10370	CR_02940C_A	R	0.895598	-0.159076	0.00349077	0.00108181	Promoter (<=1kb)	0
orf19.12359	C1_10240C_A	1	1.08458	0.117137	0.00349077	0.00108257	Promoter (<=1kb)	0
orf19.7752	C6_01030W_A	6	1.10186	0.139937	0.00349077	0.00108364	Promoter (<=1kb)	0
orf19.14028	C3_07550C_A	3	0.901714	-0.149258	0.00349077	0.00108371	Promoter (<=1kb)	0
orf19.10271	C4_02450W_A	4	0.871121	-0.199054	0.00350174	0.00108807	Promoter (<=1kb)	0
orf19.12328	C1_09980C_A	1	0.871902	-0.197762	0.00351922	0.00109446	Promoter (<=1kb)	0
orf19.9164	C4_03910W_A	4	0.891374	-0.165897	0.00354045	0.00110203	Promoter (<=1kb)	-51
orf19.9526	C5_01000C_A	5	0.941848	-0.0864337	0.00355572	0.00110776	Promoter (<=1kb)	0
orf19.7714	C1_04990C_A	1	0.918061	-0.123337	0.0035686	0.00111275	Promoter (<=1kb)	0
orf19.12120	C4_01360W_A	4	0.916558	-0.125702	0.00359943	0.00112335	Promoter (<=1kb)	0
IPF7559	C3_05330C_A	3	1.12957	0.17577	0.00361383	0.00112883	Promoter (2-3kb)	2060
orf19.11866	CR_03460W_A	R	0.91447	-0.128992	0.00364402	0.00113953	Promoter (<=1kb)	172
orf19.13500	C1_00220W_A	1	1.10799	0.147941	0.00364402	0.00114025	Promoter (<=1kb)	0
orf19.8018	C1_08430W_A	1	1.10774	0.147614	0.00365175	0.00114367	Promoter (<=1kb)	0
orf19.11861	CR_03590C_A	R	1.11572	0.157981	0.00366375	0.00114863	Promoter (<=1kb)	0
orf19.8359	C4_05110C_A	4	0.930288	-0.10425	0.00366375	0.00114943	Promoter (<=1kb)	-475
orf19.9315	C2_10310C_A	2	0.908865	-0.137861	0.00368157	0.00115603	Promoter (<=1kb)	0
orf19.11350	CR_06140W_A	R	1.11617	0.158552	0.00368625	0.00115851	Promoter (<=1kb)	416
orf19.11333	CR_06030C_A	R	1.13356	0.180856	0.00369077	0.00116094	Promoter (1-2kb)	1183
orf19.10681	C5_02000C_A	5	0.934195	-0.0982042	0.00369509	0.00116331	Promoter (<=1kb)	-514
orf19.10395	C4_06570C_A	4	0.923013	-0.115577	0.00371716	0.00117127	Promoter (<=1kb)	0
orf19.10929	C6_01620W_A	6	0.895849	-0.158673	0.00375031	0.00118274	Promoter (<=1kb)	0
IPF14683.2	C3_05770C_A	3	0.865475	-0.208435	0.00376401	0.00118809	Promoter (<=1kb)	-55
orf19.12631	C7_02970W_A	7	1.11168	0.152748	0.00376814	0.00119043	Promoter (1-2kb)	1840
orf19.8124	CR_04110W_A	R	1.10618	0.145583	0.003839	0.00121386	Promoter (1-2kb)	1045
orf19.8201	C5_00710W_A	5	1.11149	0.1525	0.0038756	0.0012265	Promoter (<=1kb)	946
IPF5983.1	CR_09120C_A	R	1.0933	0.128691	0.00389277	0.00123299	Promoter (<=1kb)	146
orf19.12157	C4_01010C_A	4	0.915405	-0.127518	0.00392448	0.00124411	Promoter (<=1kb)	0
IPF925.1	CR_09980W_A	R	1.15259	0.20488	0.00394676	0.00125225	Promoter (1-2kb)	1699
orf19.10863	C1_01650W_A	1	0.858639	-0.219876	0.0039484	0.00125385	Promoter (<=1kb)	-138
orf19.14099	C3_06940W_A	3	1.08419	0.116616	0.0039596	0.0012585	Promoter (<=1kb)	0
orf19.11621	C5_01500C_A	5	0.925529	-0.11165	0.00400321	0.00127345	Promoter (<=1kb)	0
orf19.10575	C1_03540C_A	1	1.08239	0.114221	0.00402602	0.00128181	Promoter (<=1kb)	0
orf19.14166	C2_05660W_A	2	1.12479	0.16965	0.00402889	0.00128382	Promoter (1-2kb)	-1685
IPF2905.1	C3_06680C_A	3	0.919637	-0.120863	0.00403509	0.0012869	Promoter (<=1kb)	0
orf19.13763	CR_08380C_A	R	1.08511	0.117845	0.00404832	0.00129223	Promoter (<=1kb)	0
orf19.10410	C4_06420W_A	4	0.909427	-0.13697	0.00406072	0.0012973	Promoter (<=1kb)	0
orf19.10736	CR_01280C_A	R	0.883167	-0.179241	0.00406895	0.00130104	Promoter (<=1kb)	-86
orf19.9002	C4_04240C_A	4	1.09892	0.136083	0.00406904	0.00130218	Promoter (<=1kb)	0
orf19.12335	C1_10040W_A	1	0.908763	-0.138024	0.00410447	0.00131464	Promoter (<=1kb)	-374
orf19.14166	C2_05660W_A	2	0.857683	-0.221483	0.00411032	0.00131764	Promoter (<=1kb)	-265
orf19.12229	C1_09080C_A	1	0.900337	-0.151463	0.00411818	0.00132129	Promoter (<=1kb)	0
orf19.8229	CR_08000C_A	R	1.09424	0.129933	0.00412197	0.00132454	Promoter (2-3kb)	2421
orf19.9514	C5_01110W_A	5	0.927328	-0.108848	0.00412197	0.00132476	Promoter (<=1kb)	-189
orf19.8076	C1_05200C_A	1	0.904188	-0.145305	0.00412376	0.00132646	Promoter (<=1kb)	0
orf19.12251	C1_09280W_A	1	1.07825	0.108687	0.00415183	0.00133663	Promoter (<=1kb)	0
orf19.13070	C6_03360C_A	6	0.883382	-0.178891	0.00421987	0.00135968	Promoter (<=1kb)	0
orf19.12699	C1_12280C_A	1	0.866962	-0.205959	0.00422821	0.00136353	Promoter (<=1kb)	-95
orf19.13001	C6_02810C_A	6	1.08759	0.121128	0.00424229	0.00136923	Promoter (<=1kb)	51
orf19.9866	C1_10880W_A	1	0.911624	-0.133489	0.00425536	0.00137461	Promoter (<=1kb)	0
orf19.10796	CR_00690C_A	R	0.918721	-0.122301	0.00426388	0.00137853	Promoter (<=1kb)	0
orf19.12355	C1_10210C_A	1	0.881707	-0.181628	0.0042891	0.00138786	Promoter (<=1kb)	-731
orf19.13394	C3_05030W_A	3	0.901921	-0.148927	0.00429681	0.00139153	Promoter (<=1kb)	0
orf19.9611	C2_00640W_A	2	1.07179	0.100027	0.00431426	0.00140001	Promoter (<=1kb)	0
orf19.9931	CR_03290C_A	R	0.91754	-0.124157	0.00431426	0.00140011	Promoter (<=1kb)	0
orf19.11852	CR_03750C_A	R	0.913442	-0.130615	0.00431426	0.00140072	Promoter (<=1kb)	0
orf19.8342	CR_06440C_A	R	1.10974	0.150222	0.00433666	0.00140918	Promoter (<=1kb)	83
orf19.13356	C3_04750W_A	3	1.11843	0.161477	0.0043461	0.00141343	Promoter (1-2kb)	1611
orf19.12144.1	C4_01160W_A	4	0.891562	-0.165593	0.00435623	0.00141792	Promoter (<=1kb)	704
orf19.13359	C3_04760C_A	3	1.09167	0.126531	0.00436004	0.00142035	Promoter (2-3kb)	2094
orf19.8191	CR_05200C_A	R	0.900489	-0.15122	0.00436638	0.00142361	Promoter (<=1kb)	0
orf19.12330	C1_10000C_A	1	1.10025	0.137825	0.00436758	0.0014252	Promoter (<=1kb)	0
orf19.8368	C4_05180C_A	4	0.941596	-0.0868192	0.0043952	0.00143541	Promoter (<=1kb)	0
orf19.13470	C1_00570C_A	1	1.09106	0.125737	0.0044088	0.00144106	Promoter (<=1kb)	0
orf19.14090	C3_07020W_A	3	0.929827	-0.104965	0.0044216	0.00144645	Promoter (<=1kb)	-700
orf19.12873	C3_00470W_A	3	1.11386	0.155568	0.00445291	0.00145791	Promoter (<=1kb)	351
orf19.10419	C4_06350C_A	4	0.876313	-0.190483	0.00447429	0.00146614	Promoter (<=1kb)	-105
orf19.12009	C1_01890C_A	1	0.855126	-0.225791	0.00449537	0.00147428	Promoter (<=1kb)	0
orf19.9279	C3_01390C_A	3	0.893166	-0.163	0.00450321	0.00147908	Promoter (<=1kb)	0
orf19.10873	C4_03380C_A	4	0.92721	-0.109032	0.00450321	0.00147931	Promoter (<=1kb)	0
orf19.7832	C2_09020W_A	2	1.08496	0.117641	0.00452128	0.0014874	Promoter (<=1kb)	0
orf19.9883	C1_10720C_A	1	1.12422	0.168922	0.00452128	0.00148772	Promoter (1-2kb)	1220
orf19.11414	C5_04470C_A	5	0.940371	-0.0886974	0.00454752	0.0014976	Promoter (<=1kb)	0
orf19.10341	CR_02640W_A	R	1.0899	0.12419	0.00456779	0.00150552	Promoter (<=1kb)	78
orf19.12253	C1_09300C_A	1	1.10498	0.14402	0.00457963	0.00151068	Promoter (<=1kb)	0
orf19.13263	C2_02660W_A	2	0.944891	-0.0817797	0.00458276	0.00151296	Promoter (<=1kb)	0
orf19.8780	C6_00290W_A	6	1.08544	0.118281	0.00459924	0.00152092	Promoter (1-2kb)	1388
orf19.13424	C3_05250C_A	3	0.905891	-0.14259	0.00459924	0.00151996	Promoter (<=1kb)	-130
orf19.12222	C1_09020W_A	1	0.858494	-0.22012	0.00461735	0.00152817	Promoter (<=1kb)	-201
orf19.9032	C2_01490C_A	2	1.07383	0.102771	0.00465493	0.00154188	Promoter (<=1kb)	0
orf19.12285	C1_09590C_A	1	1.1126	0.153929	0.00476742	0.00158085	Promoter (<=1kb)	104
IPF1943.2	C7_04210C_A	7	1.086	0.119019	0.00476742	0.00158175	Promoter (2-3kb)	-2982
IPF19350.2	CR_01510C_A	R	1.08196	0.113651	0.00478972	0.00159046	Promoter (<=1kb)	8
orf19.9979	C1_06020W_A	1	1.13836	0.186951	0.00480387	0.00159647	Promoter (1-2kb)	1133
orf19.13574	C1_07100C_A	1	0.927612	-0.108406	0.00484972	0.00161304	Promoter (<=1kb)	0
IPF2004.1	CR_09420C_A	R	1.1082	0.148218	0.00485355	0.00161564	Promoter (<=1kb)	513
orf19.11038	C2_05260W_A	2	0.909349	-0.137093	0.00487798	0.00162511	Promoter (<=1kb)	0
orf19.13085	C4_00150C_A	4	1.08977	0.124024	0.00489297	0.00163144	Promoter (<=1kb)	0
orf19.9075	C2_01890W_A	2	1.12412	0.168792	0.00492191	0.00164243	Promoter (<=1kb)	251
orf19.12836	C3_00730W_A	3	1.07885	0.109497	0.00503007	0.0016799	Promoter (<=1kb)	0
orf19.12948	C2_06310C_A	2	0.87758	-0.188398	0.0050859	0.00169994	Promoter (<=1kb)	0
orf19.12432	C1_13410W_A	1	1.12317	0.167575	0.00509447	0.00170419	Promoter (<=1kb)	687
orf19.9955	CR_03100W_A	R	1.1331	0.180281	0.00510972	0.0017107	Promoter (1-2kb)	1202
tH(GTG)3	C3_06460C_A	3	0.908102	-0.139074	0.00522798	0.00175172	Promoter (<=1kb)	-851
orf19.10250	C4_02630C_A	4	0.889431	-0.169045	0.00525649	0.00176271	Promoter (<=1kb)	0
IPF1928.2	C7_04240C_A	7	1.06873	0.0958995	0.00531556	0.00178397	Promoter (<=1kb)	0
orf19.12338	C1_10070C_A	1	0.892298	-0.164403	0.00537539	0.00180552	Promoter (<=1kb)	0
orf19.12923	C3_00050C_A	3	1.14335	0.19327	0.00540013	0.00181531	Promoter (<=1kb)	0
orf19.8294	C1_11240C_A	1	1.07247	0.100943	0.00545597	0.00183557	Promoter (<=1kb)	0
IPF2373.2	C7_00880C_A	7	0.910897	-0.13464	0.00548925	0.00184827	Promoter (2-3kb)	-2851
orf19.12473	C1_13680C_A	1	1.12914	0.175221	0.00550867	0.00185631	Promoter (<=1kb)	841
orf19.13877	C7_01970C_A	7	0.908391	-0.138614	0.00553974	0.0018683	Promoter (2-3kb)	-2037
orf19.10669	C5_02080C_A	5	0.908384	-0.138625	0.00554259	0.00187078	Promoter (1-2kb)	-1272
orf19.10196	C4_03100W_A	4	0.936942	-0.0939689	0.00562044	0.00189859	Promoter (<=1kb)	0
orf19.9196	C3_02170C_A	3	0.92755	-0.108503	0.00566951	0.00191672	Promoter (<=1kb)	0
orf19.8381	C1_04810W_A	1	1.066	0.092209	0.00567026	0.00191852	Promoter (<=1kb)	0
orf19.7721	C1_05070C_A	1	0.948173	-0.0767785	0.00572075	0.00193717	Promoter (<=1kb)	0
orf19.8440	C2_04020C_A	2	0.917279	-0.124568	0.00572503	0.00194018	Promoter (<=1kb)	0
orf19.1440.2	C4_03300C_A	4	0.906006	-0.142407	0.00575208	0.00195092	Promoter (<=1kb)	-237
orf19.12375	C1_10380C_A	1	1.12702	0.172511	0.00580892	0.00197179	Promoter (<=1kb)	21
orf19.9997	C1_05890W_A	1	0.888408	-0.170705	0.00583479	0.00198217	Promoter (<=1kb)	0
orf19.8491	C2_03490C_A	2	0.939742	-0.0896635	0.0058512	0.00198934	Promoter (<=1kb)	0
orf19.12854	C3_00600W_A	3	1.10015	0.137694	0.00594067	0.00202248	Promoter (<=1kb)	297
orf19.8469	C2_03710W_A	2	0.88727	-0.172554	0.00594067	0.00202386	Promoter (<=1kb)	-757
orf19.14187	C3_03900C_A	3	1.14537	0.19582	0.00594067	0.00202464	Promoter (1-2kb)	1451
orf19.10846	C1_01490W_A	1	0.921811	-0.117456	0.00602219	0.00205407	Promoter (<=1kb)	339
orf19.10926	C6_01650C_A	6	0.919908	-0.120439	0.00605368	0.00206647	Promoter (<=1kb)	0
orf19.11206	CR_02430C_A	R	1.07046	0.0982343	0.0061586	0.00210396	Promoter (<=1kb)	0
orf19.8410	C2_04280W_A	2	0.914687	-0.128651	0.0062165	0.00212544	Promoter (<=1kb)	0
orf19.7909	C3_02860W_A	3	1.06637	0.0927135	0.00623794	0.00213448	Promoter (<=1kb)	0
IPF14682.2	C3_05780C_A	3	1.12245	0.166651	0.00631688	0.00216322	Promoter (<=1kb)	440
orf19.9499	C5_01250W_A	5	1.09474	0.130589	0.00636463	0.00218131	Promoter (<=1kb)	0
orf19.9746	C2_07810W_A	2	0.896499	-0.157626	0.00638904	0.00219143	Promoter (<=1kb)	0
orf19.13324	C3_04490W_A	3	1.12581	0.170965	0.00646424	0.00221899	Promoter (<=1kb)	339
orf19.12994	C6_02750C_A	6	0.905703	-0.142889	0.00646771	0.00222195	Promoter (<=1kb)	0
orf19.12579	C1_08330C_A	1	1.08661	0.119839	0.00655821	0.00225483	Promoter (<=1kb)	0
orf19.8014	C1_08390C_A	1	1.07438	0.103504	0.0065831	0.00226519	Promoter (<=1kb)	0
orf19.11700	C5_02180C_A	5	1.07036	0.0980996	0.00664022	0.00228666	Promoter (<=1kb)	0
orf19.11092	C2_08670C_A	2	0.908296	-0.138766	0.00664419	0.00229052	Promoter (<=1kb)	0
orf19.13476	C1_00530C_A	1	1.08458	0.117136	0.00664419	0.00229167	Promoter (<=1kb)	0
orf19.8372	C1_04910C_A	1	0.879246	-0.185662	0.00665426	0.00229696	Promoter (<=1kb)	-181
orf19.9172	C2_09460C_A	2	1.0982	0.135144	0.00669319	0.00231223	Promoter (<=1kb)	342
orf19.9207	C3_02070C_A	3	1.07722	0.107309	0.00679452	0.00234909	Promoter (<=1kb)	13
orf19.12564	C1_08200W_A	1	1.12819	0.17401	0.00687492	0.00237877	Promoter (1-2kb)	1611
orf19.8256	CR_05120W_A	R	0.920108	-0.120126	0.0070015	0.00242448	Promoter (<=1kb)	0
IPF1932.1	C7_04230W_A	7	1.12353	0.168036	0.00700481	0.00242754	Promoter (2-3kb)	2502
orf19.12262	C1_09370W_A	1	0.904979	-0.144043	0.00701619	0.0024334	Promoter (<=1kb)	0
orf19.9155	C2_02570W_A	2	1.05196	0.073079	0.00711228	0.00246868	Promoter (<=1kb)	0
orf19.10959	C6_02150C_A	6	1.12101	0.164798	0.00714577	0.00248226	Promoter (1-2kb)	1510
orf19.10808	C1_01100W_A	1	1.12299	0.167348	0.00715965	0.00248904	Promoter (1-2kb)	1967
orf19.13732	CR_08150W_A	R	1.07187	0.10013	0.00717753	0.00249722	Promoter (<=1kb)	0
orf19.12004	C1_01940C_A	1	0.947262	-0.0781652	0.00718569	0.00250232	Promoter (<=1kb)	0
orf19.10702	C5_01820W_A	5	1.12601	0.171224	0.00718569	0.00250399	Promoter (<=1kb)	530
snR17b	C6_01540C_A	6	0.910568	-0.135161	0.0072336	0.00252266	Promoter (<=1kb)	-498
tT(UGU)2.2	C4_05950C_A	4	0.859948	-0.217678	0.00725691	0.00253469	Promoter (<=1kb)	14
orf19.10265	C4_02510W_A	4	0.86106	-0.215814	0.00725691	0.00253476	Promoter (1-2kb)	-1220
orf19.9231	C3_01850W_A	3	0.873669	-0.194841	0.00732252	0.00255968	Promoter (<=1kb)	0
IPF17954.2	C2_06870C_A	2	0.931154	-0.102908	0.00734293	0.00256882	Promoter (<=1kb)	0
IPF2516.1	CR_00640W_A	R	1.13427	0.18177	0.00735703	0.00257577	Exon (XM_713531.1/CAALFM_CR00640WA, exon 1 of 1)	3391
orf19.9987	C1_05960W_A	1	1.13999	0.189026	0.00736088	0.00257913	Promoter (1-2kb)	1154
orf19.12185	C1_08640W_A	1	0.937256	-0.0934856	0.0074129	0.00259938	Promoter (<=1kb)	0
orf19.11351	CR_06150C_A	R	0.903739	-0.146022	0.00743092	0.00260773	Promoter (<=1kb)	0
orf19.9733	C2_07940C_A	2	1.0861	0.119156	0.0074869	0.00263115	Promoter (<=1kb)	0
orf19.8064	C1_05300C_A	1	0.928403	-0.107177	0.0074869	0.00263147	Promoter (<=1kb)	0
orf19.11257	C4_05030C_A	4	1.1042	0.143002	0.00750614	0.00264029	Promoter (<=1kb)	232
orf19.9237	C3_01770C_A	3	0.883325	-0.178984	0.00752039	0.00264736	Promoter (<=1kb)	0
orf19.11452	C5_04830W_A	5	1.07785	0.108152	0.00757095	0.00266723	Promoter (<=1kb)	58
IPF2130.2	C7_03780C_A	7	0.888315	-0.170857	0.00757604	0.00267109	Promoter (<=1kb)	0
orf19.8554	C5_00500W_A	5	0.880563	-0.183502	0.00758922	0.00267782	Downstream (<=300bp)	3160
orf19.9515	C5_01100C_A	5	1.12284	0.167147	0.00761071	0.00268748	Promoter (<=1kb)	943
orf19.10770	CR_00980C_A	R	1.09957	0.136938	0.00761361	0.00269059	Promoter (<=1kb)	10
orf19.8872	C5_04050W_A	5	1.10908	0.149362	0.00761536	0.00269537	Promoter (2-3kb)	2025
orf19.11537	C5_05510C_A	5	1.17018	0.226725	0.00761536	0.00269467	Promoter (<=1kb)	-287
orf19.13336	C3_04570C_A	3	0.944053	-0.0830602	0.00768853	0.00272431	Promoter (<=1kb)	0
orf19.8778	C6_00280W_A	6	1.09601	0.132263	0.00768853	0.00272699	Promoter (<=1kb)	39
orf19.11112	C2_08490W_A	2	0.878576	-0.186761	0.00768853	0.00272966	Promoter (<=1kb)	0
orf19.14120	C3_06760W_A	3	0.864691	-0.209743	0.00768853	0.00272968	Promoter (<=1kb)	0
orf19.10487	C1_02820W_A	1	1.08899	0.122992	0.00770845	0.00273886	Promoter (<=1kb)	472
orf19.12897	C3_00270C_A	3	1.12477	0.169628	0.0077095	0.00274134	Promoter (<=1kb)	-267
orf19.14119	C3_06770W_A	3	0.890158	-0.167866	0.00772523	0.00274905	Promoter (<=1kb)	0
orf19.10468	C1_02620C_A	1	1.10151	0.139482	0.007728	0.00275215	Promoter (1-2kb)	1475
orf19.1026.1	C1_03840W_A	1	1.09968	0.13708	0.00774611	0.00276126	Promoter (<=1kb)	642
orf19.8468	C2_03720W_A	2	0.875122	-0.192444	0.00774611	0.00276284	Promoter (<=1kb)	-654
orf19.8868	C5_04080C_A	5	0.904585	-0.144671	0.00777207	0.00277422	Promoter (<=1kb)	0
orf19.12865	C3_00530C_A	3	1.12876	0.174736	0.00782472	0.00279515	Promoter (<=1kb)	750
orf19.8451	C2_03930C_A	2	0.895244	-0.159648	0.00786735	0.00281379	Promoter (<=1kb)	0
orf19.12959	C6_02440C_A	6	0.912486	-0.132126	0.00786735	0.00281468	Promoter (<=1kb)	0
IPF855.1	C1_14210C_A	1	1.08418	0.116598	0.00791396	0.00283353	Promoter (<=1kb)	804
orf19.12204	C1_08840W_A	1	1.13321	0.180413	0.00803727	0.00287988	Promoter (1-2kb)	1495
orf19.8848	C4_05770C_A	4	1.11889	0.162066	0.00808619	0.00289961	Promoter (<=1kb)	121
orf19.10462	C1_02570C_A	1	0.948983	-0.075546	0.00809584	0.00290529	Promoter (<=1kb)	0
orf19.11569	C2_09260C_A	2	1.07283	0.101419	0.00811457	0.00291423	Promoter (<=1kb)	0
orf19.12249	C1_09260C_A	1	1.06959	0.0970552	0.00815113	0.00292959	Promoter (<=1kb)	0
orf19.12079	C4_01840C_A	4	1.07476	0.104011	0.00817098	0.00293896	Promoter (<=1kb)	0
orf19.9459	C2_07330W_A	2	1.11173	0.152806	0.00828807	0.00298334	Promoter (1-2kb)	1107
orf19.3663.1	C1_02060W_A	1	0.900846	-0.150647	0.00829784	0.00298913	Promoter (<=1kb)	0
orf19.8957	C2_09730C_A	2	1.07207	0.100401	0.00830176	0.00299281	Promoter (<=1kb)	0
orf19.9180	C3_02320W_A	3	0.932802	-0.100357	0.00831932	0.00300142	Promoter (<=1kb)	0
orf19.9971	C1_06100C_A	1	0.874149	-0.194049	0.0083445	0.00301279	Promoter (<=1kb)	-190
tN(GUU)2.2	C1_05570W_A	1	0.929843	-0.10494	0.00836018	0.00302073	Promoter (<=1kb)	0
orf19.1671.1	C3_01740C_A	3	1.1261	0.171329	0.00838038	0.00303032	Promoter (1-2kb)	-1993
orf19.11197	CR_07830C_A	R	0.939543	-0.0899687	0.00843276	0.00305383	Promoter (<=1kb)	0
IPF2223.1	C7_01230C_A	7	1.05712	0.0801344	0.00843276	0.00305388	Promoter (<=1kb)	0
orf19.10433	C4_06220C_A	4	0.906897	-0.140989	0.00848677	0.00307576	Promoter (<=1kb)	0
orf19.11418	C5_04510W_A	5	1.10722	0.14694	0.00853919	0.00309709	Promoter (1-2kb)	1038
orf19.13004	C6_02840C_A	6	1.07722	0.107319	0.00854035	0.00309985	Promoter (<=1kb)	0
orf19.10091	CR_01680C_A	R	1.07952	0.110393	0.00855069	0.00310594	Promoter (<=1kb)	61
orf19.9042	C2_01590W_A	2	0.877784	-0.188062	0.00856406	0.00311314	Promoter (<=1kb)	0
orf19.9848	C1_11020W_A	1	1.08955	0.123732	0.00863663	0.00314188	Promoter (<=1kb)	121
IPF1892.1	C7_04360C_A	7	1.13934	0.188195	0.00874482	0.00318363	Distal Intergenic	-3726
orf6.8522	C3_05810C_A	3	1.08718	0.12059	0.00875187	0.00318859	Promoter (<=1kb)	113
orf19.13308	C3_04400C_A	3	1.11358	0.155203	0.00878425	0.00320474	Promoter (1-2kb)	1280
orf19.12192	C1_08710W_A	1	1.09804	0.134928	0.00878425	0.00320519	Promoter (1-2kb)	-1104
orf19.11756	C5_02640W_A	5	1.1149	0.156914	0.00881	0.003217	Promoter (1-2kb)	1368
orf19.12388	C1_12920C_A	1	0.903265	-0.146779	0.00890546	0.00325429	Promoter (<=1kb)	0
orf19.14160	C2_05580W_A	2	1.05742	0.0805438	0.00895618	0.00327528	Promoter (<=1kb)	0
orf19.12799	C2_10600W_A	2	1.07641	0.106222	0.00896666	0.00328156	Promoter (<=1kb)	0
orf19.14213	C3_03680W_A	3	1.07592	0.105565	0.00906284	0.00331924	Promoter (<=1kb)	100
orf19.12833	C3_00770C_A	3	0.921571	-0.117832	0.00908082	0.00333177	Promoter (<=1kb)	0
orf19.10159	C5_03470C_A	5	1.08398	0.116338	0.00908082	0.00333249	Promoter (<=1kb)	0
IPF12970.3	C3_04080W_A	3	0.912088	-0.132755	0.00908082	0.00333328	Promoter (<=1kb)	293
orf19.7882	C3_02610C_A	3	0.918515	-0.122625	0.00929596	0.00341479	Promoter (<=1kb)	0
orf19.7904	C3_02810C_A	3	0.882596	-0.180175	0.00930513	0.00342071	Promoter (<=1kb)	0
IPF2493.1	CR_00570W_A	R	0.888597	-0.170398	0.00945953	0.00348005	Promoter (<=1kb)	-244
orf19.11165	C1_02240W_A	1	0.910163	-0.135803	0.00948502	0.00349202	Promoter (<=1kb)	-658
orf19.8292	C1_11270W_A	1	1.06964	0.0971309	0.00950391	0.00350158	Promoter (<=1kb)	0
orf19.11887	C4_05980C_A	4	1.05627	0.0789808	0.00950694	0.00350529	Promoter (<=1kb)	0
orf19.9850	C1_11000C_A	1	0.932769	-0.100408	0.00957932	0.0035346	Promoter (<=1kb)	0
orf19.8718	C5_03750W_A	5	0.901317	-0.149894	0.00963453	0.00355761	Promoter (<=1kb)	0
orf19.8841	C4_05700W_A	4	1.10954	0.149958	0.00965436	0.00356757	Promoter (<=1kb)	37
orf19.13814	C7_02540W_A	7	0.906887	-0.141006	0.00980163	0.00362467	Promoter (<=1kb)	0
orf19.9483	C5_01390C_A	5	0.899995	-0.152011	0.00981444	0.00363253	Promoter (<=1kb)	0
orf19.12747	C1_11850W_A	1	0.937377	-0.0932983	0.00981444	0.00363915	Promoter (<=1kb)	0
orf19.8081	CR_06000W_A	R	0.925433	-0.1118	0.00981444	0.0036394	Promoter (1-2kb)	-1735
orf19.10106	CR_01770C_A	R	1.07715	0.107219	0.00981444	0.00364015	Promoter (<=1kb)	0
IPF19027.1	C3_00800W_A	3	0.892639	-0.163851	0.00982353	0.00364621	Promoter (1-2kb)	-1275
orf19.13604	C1_06860W_A	1	0.933173	-0.0997835	0.00986214	0.00366323	Promoter (<=1kb)	0
orf19.8281	C1_11390W_A	1	1.09687	0.133398	0.00986723	0.00366782	Promoter (1-2kb)	1416
orf19.12348	C1_10150W_A	1	0.876512	-0.190154	0.00989058	0.00367921	Promoter (2-3kb)	-2087
orf19.13226	C2_02990C_A	2	1.07916	0.109908	0.00990466	0.00368716	Promoter (<=1kb)	0
orf19.11941	C1_03880C_A	1	0.899824	-0.152286	0.00994481	0.00370482	Promoter (<=1kb)	118
orf19.8168	CR_04440C_A	R	1.06704	0.0936192	0.00997629	0.00371928	Promoter (<=1kb)	0
orf19.12026	C1_01740W_A	1	0.894021	-0.161619	0.00998012	0.00372344	Promoter (<=1kb)	-312
orf19.14112	C3_06820C_A	3	1.06091	0.085297	0.0100263	0.00374341	Promoter (<=1kb)	0
orf19.14058	C3_07300W_A	3	1.10203	0.140162	0.0101731	0.00380224	Promoter (1-2kb)	1757
orf19.9579	C2_00930C_A	2	0.92811	-0.107633	0.0101731	0.00380378	Promoter (<=1kb)	0
IPF1968.2	CR_09230C_A	R	0.909589	-0.136714	0.010197	0.00381552	Promoter (<=1kb)	0
orf19.8126	CR_04120C_A	R	1.0569	0.0798396	0.0102262	0.00382922	Promoter (<=1kb)	0
orf19.10506	C1_02980W_A	1	1.06066	0.0849686	0.0102525	0.00384187	Promoter (<=1kb)	0
orf19.10458	C1_02520W_A	1	1.06363	0.0889899	0.010255	0.00384563	Promoter (<=1kb)	0
orf19.10992	C6_02110W_A	6	0.883569	-0.178585	0.0102851	0.00385972	Promoter (<=1kb)	-155
orf19.10221	C4_02900C_A	4	1.0499	0.0702534	0.010323	0.00387676	Promoter (<=1kb)	0
orf19.10138	CR_02060W_A	R	1.06123	0.0857359	0.0103961	0.00390706	Promoter (<=1kb)	0
orf19.11467	C5_04960W_A	5	0.937403	-0.0932591	0.0104213	0.00391937	Promoter (<=1kb)	-327
IPF26682.1	CR_05150W_A	R	0.884649	-0.176823	0.0104491	0.00393269	Promoter (<=1kb)	0
orf19.9417	C2_07640W_A	2	1.1274	0.173005	0.0105584	0.00397674	Promoter (<=1kb)	972
orf19.7895	C3_02700W_A	3	0.897906	-0.155364	0.0106828	0.00402658	Promoter (<=1kb)	0
IPF7549.1	C3_05370C_A	3	0.939288	-0.0903612	0.0106828	0.00402941	Promoter (<=1kb)	0
orf19.9944	CR_03180W_A	R	0.913331	-0.13079	0.0107123	0.00404347	Promoter (<=1kb)	0
orf19.10132	CR_02000C_A	R	0.94493	-0.0817204	0.0107836	0.00407336	Promoter (<=1kb)	0
IPF2859.1	CR_08870W_A	R	1.08884	0.122796	0.0108429	0.0040987	Promoter (<=1kb)	0
orf19.11597	C2_06040C_A	2	0.875416	-0.191959	0.0109261	0.00413315	Promoter (<=1kb)	0
orf19.10954	C6_01330C_A	6	1.08965	0.123862	0.0109342	0.00413919	Promoter (2-3kb)	2533
orf19.12732	C1_11990W_A	1	0.9085	-0.138441	0.0109945	0.00416505	Promoter (<=1kb)	0
orf19.13346	C3_04650W_A	3	0.881429	-0.182083	0.0109956	0.0041689	Promoter (<=1kb)	-213
orf19.11032	C2_05170W_A	2	0.94079	-0.0880552	0.0109956	0.00417145	Promoter (<=1kb)	0
orf19.8047	C1_05470W_A	1	1.05744	0.0805744	0.0111232	0.00422292	Promoter (<=1kb)	0
orf19.10213	C4_02950C_A	4	1.12548	0.170536	0.0111401	0.00423238	Promoter (<=1kb)	783
orf19.11243	C1_12570C_A	1	0.897798	-0.155537	0.0111783	0.00424994	Promoter (<=1kb)	0
orf19.9401	CR_06910W_A	R	1.09662	0.133058	0.0112272	0.0042716	Promoter (<=1kb)	18
IPF20562.1	C7_01890C_A	7	1.06623	0.0925205	0.0112733	0.00429285	Promoter (<=1kb)	0
orf19.10286.2	C4_02320C_A	4	0.930361	-0.104137	0.0112733	0.00429534	Promoter (<=1kb)	0
orf19.7922	C3_02960C_A	3	1.08209	0.113824	0.0114427	0.00436298	Promoter (<=1kb)	0
orf19.9486	C5_01380W_A	5	1.07492	0.104224	0.01146	0.00437275	Promoter (<=1kb)	197
orf19.11208	CR_02420W_A	R	1.10306	0.141514	0.0114618	0.00437655	Promoter (<=1kb)	-862
orf19.9537	C5_00860W_A	5	0.929631	-0.10527	0.0114911	0.0043909	Promoter (<=1kb)	0
IPF20175.1	C7_04080C_A	7	1.06388	0.089329	0.0115578	0.00441954	Promoter (<=1kb)	0
orf19.8289	C1_11300C_A	1	1.11725	0.15995	0.0116316	0.00445092	Promoter (<=1kb)	67
orf19.10287	C4_02310W_A	4	0.872686	-0.196466	0.0116326	0.0044545	Promoter (<=1kb)	-302
orf19.12768	C4_04020C_A	4	0.911887	-0.133073	0.0116627	0.00446923	Promoter (<=1kb)	0
orf19.8595	C5_00180W_A	5	1.10175	0.13979	0.0118065	0.00452754	Promoter (2-3kb)	2701
IPF1250.2	C3_05840W_A	3	0.877135	-0.189129	0.0118125	0.00453307	Promoter (<=1kb)	-213
orf19.11216	CR_02370W_A	R	0.881895	-0.181322	0.0118414	0.00454741	Promoter (<=1kb)	-304
IPF2870.2	C3_06520C_A	3	0.908339	-0.138697	0.0118596	0.00455762	Promoter (<=1kb)	0
orf19.11219	CR_02350C_A	R	0.919411	-0.121218	0.0119034	0.00457775	Promoter (<=1kb)	0
IPF2586.2	C7_03710C_A	7	0.88773	-0.171807	0.0119371	0.00459395	Promoter (<=1kb)	0
orf19.13125	C6_03430C_A	6	1.08606	0.119103	0.0120471	0.00463957	Promoter (<=1kb)	944
orf19.9805	C2_07100W_A	2	1.08765	0.121214	0.0121152	0.00466914	Promoter (1-2kb)	1231
orf19.13912	C7_01650W_A	7	1.12392	0.16854	0.0121218	0.00467497	Promoter (1-2kb)	1713
IPF436.1	CR_00460C_A	R	0.869738	-0.201347	0.0121572	0.0046921	Promoter (<=1kb)	0
orf19.8475	C2_03630W_A	2	1.09146	0.126255	0.0121572	0.00469713	Promoter (<=1kb)	86
orf19.10817	C1_01190C_A	1	1.08014	0.111213	0.0121572	0.00469862	Promoter (<=1kb)	0
orf19.13379	C3_04890W_A	3	1.08911	0.123144	0.012241	0.00473434	Promoter (<=1kb)	899
orf19.11403	C5_04350C_A	5	1.05844	0.0819391	0.0122698	0.00474884	Promoter (<=1kb)	0
orf19.9823	C2_07260C_A	2	1.05558	0.0780426	0.0122825	0.00475714	Promoter (<=1kb)	0
orf19.36.1	C2_06630C_A	2	0.886126	-0.174416	0.0122882	0.00476267	Promoter (<=1kb)	-138
orf19.11335	CR_06040W_A	R	0.89947	-0.152853	0.0124274	0.00482002	Promoter (<=1kb)	-813
orf19.11587	C2_06120C_A	2	1.05508	0.0773563	0.0124748	0.00484182	Promoter (<=1kb)	0
orf19.13575	C1_07090C_A	1	1.13202	0.178898	0.0125337	0.00486811	Promoter (1-2kb)	1399
orf19.11439	C5_04720C_A	5	1.12517	0.170148	0.0126771	0.00492731	Promoter (1-2kb)	-1038
IPF29448.1	C2_01960C_A	2	0.880938	-0.182888	0.0126808	0.00493218	Promoter (<=1kb)	0
orf19.2191.1	C2_07910C_A	2	1.12086	0.164604	0.0127016	0.00494376	Promoter (1-2kb)	1636
orf19.10722	C5_04010C_A	5	0.903787	-0.145946	0.0127051	0.0049486	Promoter (2-3kb)	-2169
orf19.12257	C1_09330W_A	1	0.880592	-0.183455	0.0127634	0.00497477	Promoter (<=1kb)	-26
orf19.11376	C5_04130C_A	5	1.07535	0.1048	0.0128917	0.00502886	Promoter (<=1kb)	0
orf19.12167	C4_00970C_A	4	0.876809	-0.189666	0.0128917	0.00503185	Promoter (<=1kb)	-82
IPF1954.1	C7_04160W_A	7	1.07609	0.105793	0.0129217	0.00504709	Promoter (<=1kb)	0
orf19.7822	C2_04750W_A	2	0.907092	-0.140679	0.0129412	0.00505825	Promoter (<=1kb)	0
orf19.10725	C5_03980W_A	5	1.13218	0.1791	0.012949	0.00506484	Promoter (<=1kb)	499
orf19.12727	C1_12040W_A	1	1.10888	0.149109	0.0130384	0.0051034	Promoter (<=1kb)	-447
IPF615.1	CR_10500C_A	R	1.0533	0.0749173	0.0130385	0.00510698	Promoter (<=1kb)	0
orf19.11964	C2_04620W_A	2	0.909687	-0.136558	0.0130444	0.00511287	Promoter (<=1kb)	0
IPF17945.1	CR_06930W_A	R	0.863379	-0.211934	0.0130976	0.0051373	Promoter (<=1kb)	0
IPF22527.1	C1_09350W_A	1	0.885396	-0.175605	0.0131993	0.00518418	Promoter (<=1kb)	0
orf19.8993	C4_04300C_A	4	0.93829	-0.0918948	0.0131993	0.00518442	Promoter (<=1kb)	0
orf19.13867	C7_02040C_A	7	0.919128	-0.121662	0.0132831	0.00522096	Promoter (1-2kb)	1373
IPF4506.1	C3_05650W_A	3	0.927293	-0.108903	0.0133673	0.00526085	Promoter (<=1kb)	0
orf19.12942	C2_06250C_A	2	1.07873	0.109337	0.0133673	0.00526136	Promoter (<=1kb)	482
orf19.13679	CR_04900C_A	R	0.882276	-0.180698	0.0134586	0.00530099	Promoter (<=1kb)	-575
orf19.14019	C3_07620C_A	3	1.08014	0.111216	0.0134616	0.00530585	Promoter (<=1kb)	0
orf19.10810	C1_01110C_A	1	1.10038	0.138	0.0134657	0.00531113	Exon (XM_713028.2/CAALFM_C101100WA, exon 1 of 1)	3712
orf19.13290	C3_04260W_A	3	1.06529	0.0912431	0.0135948	0.00536577	Promoter (<=1kb)	0
orf19.12983	C6_02670C_A	6	1.06938	0.0967774	0.013637	0.00538618	Promoter (1-2kb)	1726
orf19.9021	C2_01410C_A	2	0.919578	-0.120957	0.0137369	0.00542939	Promoter (<=1kb)	0
orf19.9601	C2_00720C_A	2	1.06032	0.0845041	0.0138046	0.00545993	Promoter (<=1kb)	0
orf19.9606	C2_00690W_A	2	0.941579	-0.0868466	0.0138107	0.00546611	Promoter (<=1kb)	0
orf19.10936	C6_01520W_A	6	0.920662	-0.119256	0.0138352	0.00548134	Promoter (<=1kb)	855
orf19.11834	CR_03850W_A	R	0.899987	-0.152024	0.0138352	0.00548339	Promoter (<=1kb)	-151
orf19.8759	C1_11540C_A	1	1.08075	0.112038	0.0138399	0.00548904	Promoter (<=1kb)	0
orf19.12001	C1_01990W_A	1	0.94331	-0.084196	0.0138422	0.00549373	Promoter (<=1kb)	0
orf19.8549	C5_00550C_A	5	0.910322	-0.135552	0.0139336	0.00553379	Distal Intergenic	4245
orf19.11873	CR_03520C_A	R	1.08042	0.111596	0.0139783	0.00555539	Promoter (<=1kb)	0
orf19.11571	C2_09280C_A	2	1.0665	0.0928817	0.0139812	0.00556036	Promoter (<=1kb)	0
orf19.11639	C4_00780C_A	4	0.877214	-0.188999	0.0139975	0.00557068	Promoter (<=1kb)	-100
IPF2007.1	CR_09440C_A	R	0.930959	-0.10321	0.0141043	0.00561701	Promoter (<=1kb)	0
orf19.7821	C2_04760W_A	2	0.908291	-0.138774	0.014238	0.00567417	Promoter (<=1kb)	-275
orf19.13953	CR_05790C_A	R	1.06155	0.0861662	0.0142762	0.00569332	Promoter (<=1kb)	0
orf19.12447	C1_13480W_A	1	0.889171	-0.169467	0.0142767	0.00569742	Promoter (<=1kb)	-259
orf19.13206	C2_03120W_A	2	1.05849	0.0820095	0.0144139	0.0057561	Promoter (<=1kb)	0
orf19.10734	CR_01310W_A	R	0.899639	-0.152581	0.0145086	0.00579786	Promoter (<=1kb)	0
orf19.4914.1	C1_12850W_A	1	0.894758	-0.16043	0.0145555	0.00582061	Promoter (<=1kb)	-326
IPF5987	CR_09100C_A	R	0.895458	-0.159303	0.0145869	0.00583715	Promoter (<=1kb)	0
orf19.11441	C5_04730C_A	5	1.05562	0.0780929	0.0145905	0.00584258	Promoter (<=1kb)	0
orf19.13381	C3_04910C_A	3	0.891946	-0.164972	0.0146534	0.00587177	Promoter (1-2kb)	1348
orf19.9187	C3_02260C_A	3	0.93364	-0.099062	0.0147092	0.00590028	Promoter (<=1kb)	0
orf19.13584	C1_07020C_A	1	1.08453	0.117071	0.0147092	0.00590217	Promoter (<=1kb)	0
IPF692.1	CR_10130W_A	R	0.926738	-0.109767	0.014823	0.00595192	Promoter (<=1kb)	0
orf19.13003	C6_02830W_A	6	0.913146	-0.131082	0.0148241	0.00595641	Promoter (<=1kb)	-177
orf19.7711	C1_04960C_A	1	0.908948	-0.137731	0.0148554	0.00597306	Promoter (<=1kb)	0
IPF24103.1	C5_04020C_A	5	0.895455	-0.159307	0.0148581	0.00597819	Promoter (<=1kb)	0
IPF19100.2	C2_01880C_A	2	0.90411	-0.145429	0.0150775	0.00607058	Promoter (<=1kb)	-557
orf19.10544	C1_03300C_A	1	1.05793	0.0812407	0.0150894	0.00607953	Promoter (<=1kb)	0
orf19.12354	C1_10200C_A	1	1.13087	0.177437	0.0151043	0.00608966	Promoter (<=1kb)	519
orf19.10731	C5_03920C_A	5	1.10509	0.144163	0.0151361	0.0061066	Promoter (<=1kb)	0
orf19.11052	C2_05370C_A	2	0.94218	-0.0859247	0.0151467	0.00611503	Promoter (<=1kb)	0
orf19.7778	C6_01220C_A	6	1.04645	0.0655102	0.0151992	0.00614038	Promoter (<=1kb)	0
orf19.11843	CR_03660C_A	R	1.10461	0.143542	0.0152128	0.00615002	Promoter (<=1kb)	438
IPF486.2	C7_00530C_A	7	1.11043	0.151123	0.0152912	0.00618592	Promoter (1-2kb)	1226
orf19.13012	C6_02900C_A	6	1.09922	0.136483	0.0153639	0.00621954	Promoter (<=1kb)	0
orf19.11958	C1_04030W_A	1	1.10951	0.149929	0.0154438	0.00625607	Promoter (1-2kb)	1617
orf19.12462	C1_13590W_A	1	0.908348	-0.138683	0.0155628	0.00630856	Promoter (<=1kb)	0
orf19.12724	C1_12060C_A	1	1.07782	0.108115	0.0156124	0.00633293	Promoter (<=1kb)	854
orf19.13112	C4_00400W_A	4	1.08367	0.115921	0.0156938	0.00637026	Promoter (<=1kb)	0
orf19.909.1	C2_03210W_A	2	0.911364	-0.1339	0.0157017	0.00637773	Promoter (<=1kb)	890
orf19.11980	C2_04480W_A	2	0.906454	-0.141695	0.0157221	0.00639032	Promoter (<=1kb)	0
orf19.13940	C7_01420W_A	7	0.885311	-0.175743	0.0157371	0.00640387	Promoter (<=1kb)	-12
IPF502.1	C7_00450C_A	7	0.927112	-0.109184	0.0157371	0.00640505	Promoter (<=1kb)	0
orf19.8732	C1_11770C_A	1	0.924125	-0.113841	0.0157395	0.00641032	Promoter (<=1kb)	0
orf19.10361	CR_02850C_A	R	0.935015	-0.0969381	0.0158105	0.00644355	Promoter (<=1kb)	0
orf19.10499	C1_02910C_A	1	1.05143	0.0723557	0.0158169	0.00645048	Promoter (<=1kb)	0
orf19.13830	C7_02350C_A	7	0.914225	-0.129379	0.0159385	0.00650446	Promoter (<=1kb)	0
IPF966.1	CR_09800C_A	R	0.898757	-0.153997	0.015999	0.00654034	Promoter (<=1kb)	0
orf19.12861	C3_00570C_A	3	0.944367	-0.082581	0.015999	0.00654083	Promoter (<=1kb)	0
orf19.12304	C1_09760C_A	1	1.07133	0.0993974	0.015999	0.00654226	Promoter (<=1kb)	0
orf19.8894	C4_03600C_A	4	0.949344	-0.0749971	0.016071	0.0065761	Promoter (<=1kb)	0
orf6.8131	C1_14220C_A	1	1.08994	0.124249	0.016225	0.00664356	Promoter (<=1kb)	98
orf19.10252	C4_02610C_A	4	1.07205	0.100367	0.0162295	0.00664983	Promoter (<=1kb)	299
orf19.11235	CR_02210W_A	R	0.935443	-0.0962782	0.0162456	0.00666233	Promoter (<=1kb)	0
orf19.13882	C7_01920W_A	7	1.06976	0.0972914	0.0162456	0.00666733	Promoter (<=1kb)	0
orf19.8387	C1_04770C_A	1	0.92244	-0.116474	0.0162456	0.00666976	Promoter (<=1kb)	-97
IPF27261.1	CR_09850C_A	R	1.05851	0.0820407	0.0162559	0.00667844	Promoter (<=1kb)	0
orf19.8271	C1_11470C_A	1	0.888151	-0.171123	0.0163994	0.00674187	Promoter (<=1kb)	982
orf19.12348	C1_10150W_A	1	0.881134	-0.182567	0.0164394	0.00676282	Promoter (<=1kb)	-877
orf19.9444	C2_07430C_A	2	1.04953	0.0697418	0.0164691	0.00677955	Promoter (<=1kb)	0
orf19.11982	C2_04460W_A	2	0.883462	-0.17876	0.0165467	0.00681602	Promoter (<=1kb)	-289
orf19.12367	C1_10310W_A	1	0.877347	-0.188781	0.0168598	0.0069496	Promoter (<=1kb)	-439
SNRNAU6	C3_05500W_A	3	0.900265	-0.151579	0.0168651	0.00695639	Promoter (<=1kb)	0
orf19.12210	C1_08890C_A	1	0.889559	-0.168838	0.0169829	0.00700964	Promoter (<=1kb)	0
orf19.12355	C1_10210C_A	1	1.10575	0.145023	0.0171759	0.00709397	Promoter (1-2kb)	1342
orf19.7725	C6_04170C_A	6	0.912761	-0.131692	0.0172759	0.00714	Promoter (<=1kb)	0
orf19.8367	C4_05170C_A	4	0.915316	-0.127657	0.0173178	0.00716207	Promoter (<=1kb)	25
orf19.12396	C1_13020C_A	1	0.934799	-0.0972723	0.0175777	0.00727435	Promoter (<=1kb)	0
orf19.13832	C7_02330W_A	7	0.871244	-0.198851	0.0176112	0.00729302	Promoter (<=1kb)	-106
orf19.11358	CR_06250W_A	R	0.921686	-0.117652	0.0177371	0.00735003	Promoter (<=1kb)	0
orf19.8830	C4_05610C_A	4	1.05316	0.0747245	0.0178613	0.00740639	Promoter (<=1kb)	0
orf19.11902	C1_07430W_A	1	0.955063	-0.0663317	0.0178726	0.00741597	Promoter (<=1kb)	0
orf19.10441	C4_06130W_A	4	1.077	0.107021	0.0179047	0.00743418	Promoter (<=1kb)	0
orf19.9232	C3_01830C_A	3	0.930052	-0.104617	0.0179267	0.00744821	Promoter (<=1kb)	0
orf6.8131	C1_14220C_A	1	0.932057	-0.10151	0.0181405	0.007542	Promoter (<=1kb)	-704
IPF477.1	C7_00580C_A	7	1.06976	0.0972918	0.0181731	0.00756051	Promoter (<=1kb)	0
orf19.8784	C6_00330C_A	6	1.06225	0.0871182	0.0182781	0.00760922	Promoter (<=1kb)	0
orf19.12630	C7_02980C_A	7	1.07398	0.102961	0.018521	0.00771539	Promoter (<=1kb)	0
orf19.13762	CR_08370W_A	R	1.07563	0.105188	0.0186423	0.00777104	Promoter (<=1kb)	0
orf19.8378	C1_04840C_A	1	0.937049	-0.0938038	0.0187141	0.00780607	Promoter (<=1kb)	0
orf19.11024	C2_05090W_A	2	1.09318	0.128528	0.0187581	0.00782956	Promoter (<=1kb)	612
orf19.8756	C1_11560C_A	1	1.05705	0.0800444	0.0188049	0.00785425	Promoter (<=1kb)	0
orf19.13308	C3_04400C_A	3	0.890619	-0.16712	0.0188147	0.00786346	Promoter (<=1kb)	-94
orf19.12029	C4_02270C_A	4	0.944609	-0.0822103	0.0190661	0.00797451	Promoter (<=1kb)	0
orf19.9714	C2_08170W_A	2	0.906845	-0.141073	0.0190661	0.00797897	Promoter (<=1kb)	-145
orf19.12168	C4_00960W_A	4	0.947935	-0.0771401	0.0191961	0.00803862	Promoter (<=1kb)	0
orf19.12413	C1_13200C_A	1	0.901738	-0.149219	0.0193633	0.00811392	Promoter (<=1kb)	0
orf19.9791	C2_06970W_A	2	0.90077	-0.150769	0.019542	0.00819417	Promoter (<=1kb)	-225
orf19.11117	C2_08450W_A	2	0.880078	-0.184296	0.0195841	0.00821717	Promoter (<=1kb)	-279
orf19.13647	C1_06420C_A	1	0.93137	-0.102574	0.0196044	0.00823107	Promoter (<=1kb)	0
orf19.7744	C6_00960W_A	6	1.09385	0.12941	0.0196522	0.00825649	Promoter (<=1kb)	278
orf19.13413	C3_05170W_A	3	0.945521	-0.0808186	0.0197842	0.00831736	Promoter (<=1kb)	0
orf19.12759	C4_04090C_A	4	1.12229	0.16644	0.0200431	0.00843169	Promoter (<=1kb)	845
orf19.9381	C1_06280C_A	1	1.10203	0.140169	0.0200609	0.00844467	Promoter (<=1kb)	177
orf19.10214	C4_02940W_A	4	1.07798	0.108328	0.0201217	0.00847577	Promoter (<=1kb)	0
orf19.10959	C6_02150C_A	6	0.911231	-0.134111	0.0201951	0.0085122	Promoter (<=1kb)	0
orf19.7955	C3_03250W_A	3	1.09354	0.129009	0.0201978	0.00851887	Promoter (<=1kb)	34
orf19.10176	C5_03260C_A	5	0.943389	-0.084075	0.0202015	0.00852596	Promoter (<=1kb)	0
IPF15543.2	C3_05750C_A	3	0.906185	-0.142123	0.0202314	0.00854411	Promoter (<=1kb)	0
IPF22037.1	C7_03180C_A	7	0.913649	-0.130288	0.0202467	0.00855612	Promoter (1-2kb)	1457
orf19.9345	C2_10030C_A	2	0.952193	-0.0706748	0.0202494	0.00856278	Promoter (<=1kb)	0
orf19.9020	C2_01400C_A	2	1.10735	0.147105	0.0203643	0.00861696	Promoter (1-2kb)	1274
orf19.13625	C1_06630W_A	1	1.08626	0.119365	0.020703	0.00876704	Promoter (<=1kb)	965
orf19.9226	C3_01890C_A	3	0.947768	-0.077394	0.020703	0.00877159	Promoter (<=1kb)	0
orf19.11015	C2_04990W_A	2	0.887533	-0.172128	0.0207076	0.0087792	Promoter (<=1kb)	0
orf19.8953	C2_09770C_A	2	1.05594	0.0785321	0.0207987	0.00882352	Promoter (<=1kb)	0
IPF2443.1	C3_06410C_A	3	0.932718	-0.100487	0.0209849	0.00890825	Promoter (<=1kb)	0
SKT5	C3_05700W_A	3	0.93296	-0.100113	0.0210062	0.00892302	Promoter (<=1kb)	0
orf19.11784	C5_02840C_A	5	1.07131	0.0993733	0.0210289	0.00894398	Promoter (1-2kb)	1306
orf19.13475	C1_00540C_A	1	1.05667	0.0795249	0.0210289	0.00894417	Promoter (<=1kb)	0
IPF1259.1	C3_05890W_A	3	0.89681	-0.157126	0.021052	0.00895975	Promoter (<=1kb)	0
IPF2295.2	C5_03550W_A	5	1.07164	0.0998152	0.0213273	0.00908277	Promoter (<=1kb)	0
orf19.8197	CR_05250C_A	R	0.948709	-0.0759626	0.0213743	0.00910861	Promoter (<=1kb)	0
orf19.8773	C6_00240C_A	6	1.07502	0.104364	0.0217022	0.00925988	Promoter (<=1kb)	0
orf19.9255	C3_01560W_A	3	0.95406	-0.0678474	0.0217022	0.00926024	Promoter (<=1kb)	0
orf19.13665	CR_07640C_A	R	0.948666	-0.0760271	0.0217319	0.00928182	Promoter (<=1kb)	0
orf19.11446	C5_04780W_A	5	0.941198	-0.0874293	0.0217319	0.00928479	Promoter (<=1kb)	0
orf19.8780	C6_00290W_A	6	0.895582	-0.159102	0.0217489	0.00929803	Promoter (<=1kb)	-494
IPF2319.1	C5_03680W_A	5	1.07687	0.106849	0.0219856	0.00940521	Promoter (<=1kb)	314
orf19.12300	C1_09730W_A	1	1.06709	0.0936851	0.0220578	0.00944216	Promoter (<=1kb)	0
orf19.11256	C4_05050C_A	4	1.06131	0.0858523	0.0221349	0.00948121	Promoter (<=1kb)	0
orf19.13894	C7_01790C_A	7	1.05554	0.0779869	0.0221406	0.00948969	Promoter (<=1kb)	0
orf19.9142	C2_02450C_A	2	1.06135	0.085894	0.0224743	0.00963889	Promoter (<=1kb)	0
orf19.7710	C1_04950C_A	1	1.11218	0.153395	0.0224854	0.00965935	Promoter (<=1kb)	436
orf19.11684	C6_00510C_A	6	0.956389	-0.0643304	0.0224854	0.00965274	Promoter (<=1kb)	0
IPF2351.1	C7_00970C_A	7	0.941381	-0.0871501	0.0224854	0.00966208	Promoter (<=1kb)	0
orf19.11793	C5_02940C_A	5	0.953009	-0.0694387	0.0227929	0.00980045	Promoter (<=1kb)	0
orf19.11633	C4_00830W_A	4	1.08001	0.111045	0.0230981	0.00993801	Promoter (<=1kb)	408
IPF27197.1	C1_12480W_A	1	0.88954	-0.168868	0.023194	0.0099856	Promoter (<=1kb)	680
orf19.12148	C4_01100C_A	4	0.954909	-0.0665653	0.0232374	0.0100106	Promoter (<=1kb)	0
orf19.13156	C6_03650C_A	6	0.936936	-0.0939773	0.0232681	0.0100302	Promoter (<=1kb)	0
orf19.9999	C1_05870W_A	1	0.914354	-0.129175	0.0233133	0.0100569	Promoter (<=1kb)	0
IPF2195.1	C7_01390W_A	7	0.902486	-0.148024	0.0233133	0.0100625	Promoter (<=1kb)	-396
IPF2516.1	CR_00640W_A	R	1.06272	0.087757	0.0235505	0.0101713	Promoter (<=1kb)	38
orf19.9356	C4_05320W_A	4	0.922527	-0.116337	0.0237714	0.0102785	Promoter (<=1kb)	0
orf19.11508	C5_05310W_A	5	1.09571	0.131866	0.0237714	0.0102797	Promoter (<=1kb)	131
orf19.8710	C5_03810C_A	5	1.1087	0.148874	0.023813	0.0103042	Promoter (<=1kb)	0
orf19.13438	C1_00880W_A	1	0.940562	-0.0884058	0.0238994	0.0103481	Promoter (<=1kb)	-553
orf19.7844	C2_08940C_A	2	1.05675	0.0796361	0.0239363	0.0103707	Promoter (<=1kb)	0
orf19.10193	C4_03120C_A	4	1.07345	0.102255	0.023947	0.0103818	Promoter (<=1kb)	615
tI(AAU)2.2	C2_07970W_A	2	0.950674	-0.0729768	0.0241927	0.010495	Promoter (<=1kb)	0
orf19.11280	C4_04800W_A	4	0.944631	-0.0821774	0.0243134	0.010554	Promoter (<=1kb)	0
orf19.10251	C4_02620C_A	4	0.951148	-0.0722581	0.0244638	0.010627	Promoter (<=1kb)	0
IPF2189.1	C7_04100C_A	7	1.05276	0.0741735	0.0244638	0.0106327	Promoter (<=1kb)	0
orf19.8897	C4_03590C_A	4	1.08415	0.11656	0.024529	0.0106677	Promoter (1-2kb)	1189
orf19.11222	CR_02300C_A	R	0.910728	-0.134908	0.0246453	0.010725	Promoter (<=1kb)	0
orf19.13656	C1_06340W_A	1	0.86929	-0.202091	0.02478	0.0107904	Promoter (1-2kb)	-1426
orf19.12077	C4_01860C_A	4	1.06988	0.0974428	0.02487	0.0108364	Promoter (<=1kb)	0
orf19.13213	C2_03080W_A	2	1.05014	0.0705753	0.0249214	0.0108656	Promoter (<=1kb)	0
orf19.13368	C3_04820C_A	3	1.07142	0.0995277	0.0252869	0.0110319	Promoter (<=1kb)	0
orf19.12534	C1_07970C_A	1	0.924401	-0.113409	0.0255588	0.0111575	Promoter (<=1kb)	0
orf19.10287	C4_02310W_A	4	1.08273	0.114677	0.0255914	0.0111787	Promoter (<=1kb)	280
orf19.8595	C5_00180W_A	5	1.09389	0.129472	0.025821	0.0112861	Promoter (<=1kb)	769
orf19.8349	CR_07560W_A	R	0.925231	-0.112115	0.025905	0.0113299	Promoter (<=1kb)	-344
orf19.13424	C3_05250C_A	3	1.11084	0.151654	0.0260459	0.0113986	Promoter (<=1kb)	643
orf19.13550	CR_07380C_A	R	1.09365	0.129146	0.0260966	0.011428	Promoter (<=1kb)	200
IPF2334.1	C7_01060W_A	7	1.10154	0.139523	0.0261392	0.0114538	Promoter (<=1kb)	-300
orf19.12896	C3_00280C_A	3	1.08099	0.112357	0.0261417	0.011462	Promoter (<=1kb)	0
tK(CUU)1.2	C3_03220C_A	3	1.05266	0.0740407	0.0262687	0.011525	Promoter (<=1kb)	0
orf19.8472	C2_03680W_A	2	1.08551	0.118379	0.0262687	0.0115321	Promoter (<=1kb)	117
IPF1302.2	C3_06030W_A	3	1.0818	0.113436	0.0264513	0.0116195	Promoter (<=1kb)	0
IPF409.1	CR_00310C_A	R	0.92644	-0.110231	0.0264839	0.011641	Promoter (<=1kb)	-492
orf19.13430	C1_00960C_A	1	1.06034	0.0845267	0.0267034	0.0117448	Promoter (<=1kb)	0
orf19.11738	C5_02500C_A	5	1.11189	0.153012	0.0269579	0.0118641	Promoter (<=1kb)	933
orf19.10507	C1_02990C_A	1	0.940251	-0.0888829	0.0271825	0.0119706	Promoter (<=1kb)	-672
orf19.8638	C1_03730C_A	1	0.950516	-0.0732174	0.0271825	0.0119779	Promoter (<=1kb)	0
orf19.13868	C7_02030W_A	7	1.06542	0.0914192	0.0272314	0.0120068	Promoter (<=1kb)	883
orf19.13793	CR_08610W_A	R	1.0631	0.0882727	0.0274389	0.0121058	Promoter (<=1kb)	0
orf19.7820	C2_04770W_A	2	1.07789	0.108213	0.0276156	0.0121913	Promoter (<=1kb)	-493
snR5b	C1_06300W_A	1	0.922823	-0.115875	0.0278225	0.0122903	Distal Intergenic	-6380
orf19.11035	C2_05220C_A	2	0.915059	-0.128064	0.0278831	0.0123247	Promoter (<=1kb)	0
orf19.11600	C2_06020W_A	2	0.951548	-0.0716511	0.0279562	0.0123647	Promoter (<=1kb)	0
orf19.8218	C5_00830C_A	5	0.938052	-0.0922596	0.0279809	0.0123832	Promoter (<=1kb)	0
IPF18656.2	C3_01910C_A	3	0.950468	-0.0732903	0.0283145	0.0125386	Promoter (<=1kb)	0
orf19.8025	C1_08500C_A	1	1.05845	0.0819481	0.028379	0.0125749	Promoter (<=1kb)	0
orf19.11312	C4_04520W_A	4	1.05411	0.0760224	0.0283897	0.0125874	Promoter (<=1kb)	0
orf19.12542	C1_08030W_A	1	1.06486	0.0906674	0.0284972	0.0126429	Promoter (<=1kb)	0
orf19.13432	C1_00930C_A	1	1.05439	0.0764029	0.0286763	0.0127302	Promoter (<=1kb)	0
orf19.13433	C1_00920W_A	1	0.913467	-0.130575	0.028915	0.012849	Promoter (<=1kb)	0
orf19.8384	C1_04780C_A	1	1.05945	0.0833192	0.028915	0.012852	Promoter (<=1kb)	0
orf19.12058	C4_02040W_A	4	1.11395	0.155681	0.0290416	0.0129162	Promoter (<=1kb)	-932
snR68	C2_09550C_A	2	0.92129	-0.118273	0.0291583	0.0129761	Promoter (<=1kb)	-364
orf19.9405	CR_06860C_A	R	0.940984	-0.0877582	0.0293461	0.0130749	Promoter (<=1kb)	0
orf19.11550	C2_09080C_A	2	0.93619	-0.0951272	0.0293461	0.0130757	Promoter (<=1kb)	0
orf19.12393	C1_12960C_A	1	0.931319	-0.102652	0.0296297	0.0132102	Promoter (<=1kb)	0
IPF2883.1	C3_06590W_A	3	0.925433	-0.1118	0.0297415	0.0132682	Promoter (<=1kb)	0
orf19.9310	C2_10350C_A	2	0.941266	-0.0873253	0.029839	0.0133198	Promoter (<=1kb)	0
IPF2167.1	C7_04000W_A	7	1.06196	0.0867276	0.0299128	0.0133609	Promoter (<=1kb)	0
orf19.10645	C4_06760W_A	4	1.08742	0.120915	0.030015	0.0134148	Promoter (<=1kb)	120
orf19.12092	C4_01720C_A	4	0.887468	-0.172233	0.0300882	0.0134557	Promoter (<=1kb)	-583
orf19.8549	C5_00550C_A	5	0.940335	-0.0887537	0.0300907	0.0134651	Promoter (<=1kb)	0
orf19.13063	C6_03300C_A	6	0.931411	-0.10251	0.0306252	0.0137127	Promoter (<=1kb)	0
orf19.8098	CR_03890W_A	R	1.05126	0.0721148	0.0307499	0.0137769	Promoter (<=1kb)	66
orf19.13789	CR_08580C_A	R	1.07292	0.101545	0.0310088	0.0139014	Promoter (<=1kb)	0
orf19.11095	C2_08640C_A	2	0.915414	-0.127504	0.0310902	0.0139521	Promoter (<=1kb)	0
orf19.8157	CR_04350C_A	R	0.947906	-0.0771843	0.0310902	0.0139549	Promoter (<=1kb)	0
orf19.9544	C2_01330C_A	2	0.923738	-0.114445	0.0312027	0.0140139	Promoter (<=1kb)	0
IPF385.1	CR_00200W_A	R	1.06005	0.0841264	0.0312076	0.0140247	Promoter (<=1kb)	0
orf19.9323	C2_10260C_A	2	0.923702	-0.1145	0.0312475	0.0140511	Promoter (<=1kb)	0
orf19.9919	CR_03390C_A	R	1.04388	0.0619558	0.0313223	0.0140933	Promoter (<=1kb)	0
orf19.13870	C7_02020W_A	7	1.05748	0.0806338	0.0315022	0.0141829	Promoter (<=1kb)	0
orf19.12100	C4_01550C_A	4	0.922013	-0.11714	0.0315128	0.0141963	Promoter (<=1kb)	0
orf19.8798	C6_04120C_A	6	1.12186	0.165895	0.0315848	0.0142374	Promoter (1-2kb)	-1156
orf19.9887	C1_10700C_A	1	1.04984	0.0701757	0.0315891	0.0142479	Promoter (<=1kb)	0
orf19.8147	CR_04280C_A	R	0.931187	-0.102858	0.0316692	0.0142927	Promoter (<=1kb)	0
orf19.11745	C5_02560C_A	5	1.09039	0.12485	0.0317413	0.0143339	Promoter (<=1kb)	0
orf19.7802	CR_02540W_A	R	0.921908	-0.117305	0.0322205	0.0145591	Promoter (<=1kb)	-835
orf19.11949	C1_03940W_A	1	0.910266	-0.13564	0.0322303	0.0145724	Promoter (<=1kb)	0
orf19.9058	C2_01720C_A	2	0.895707	-0.1589	0.0323205	0.014622	Promoter (<=1kb)	-23
orf19.13621	C1_06680W_A	1	1.08947	0.123627	0.0324643	0.014696	Promoter (<=1kb)	-727
IPF499.1	C7_00470C_A	7	0.897171	-0.156545	0.0325742	0.0147546	Promoter (<=1kb)	-430
orf19.8714	C5_03770C_A	5	1.07868	0.109265	0.0329323	0.0149258	Promoter (<=1kb)	68
IPF393.2	CR_00230W_A	R	1.07845	0.10896	0.0329485	0.0149422	Promoter (<=1kb)	0
orf19.13984	C7_03600W_A	7	0.906259	-0.142005	0.0329525	0.014953	Promoter (<=1kb)	0
orf19.11168	C1_02270C_A	1	0.904626	-0.144607	0.0330023	0.0149846	Promoter (<=1kb)	-169
tE(UUC)6.2	C3_04010C_A	3	0.929602	-0.105314	0.0333313	0.0151431	Promoter (<=1kb)	0
orf19.11488	C5_05130C_A	5	1.06088	0.0852574	0.0333935	0.0151852	Promoter (<=1kb)	0
orf19.13185	C6_03860C_A	6	1.08077	0.112057	0.0333935	0.0151897	Promoter (<=1kb)	189
orf19.12702	C1_12250C_A	1	0.936938	-0.0939746	0.0337247	0.0153495	Promoter (<=1kb)	0
orf19.14170	C2_05690C_A	2	0.948825	-0.0757856	0.0337573	0.0153736	Promoter (<=1kb)	0
orf19.8460	C2_03810C_A	2	0.955731	-0.0653235	0.0337903	0.0153979	Promoter (<=1kb)	0
IPF434.1	CR_00440C_A	R	1.05808	0.0814486	0.0339969	0.0155013	Promoter (<=1kb)	0
orf19.8327	CR_06740W_A	R	1.06738	0.0940701	0.0340422	0.0155313	Promoter (<=1kb)	0
orf19.13847	C7_02200W_A	7	1.05891	0.0825866	0.0342475	0.0156343	Promoter (<=1kb)	0
orf19.11386	C5_04220W_A	5	1.09857	0.13563	0.034255	0.0156562	Promoter (<=1kb)	133
orf19.12596	C7_03240W_A	7	1.08405	0.116435	0.034255	0.0156653	Promoter (<=1kb)	977
IPF5988.1	CR_09090C_A	R	0.927919	-0.10793	0.034255	0.0156659	Promoter (<=1kb)	0
orf19.10618	C4_07030W_A	4	1.05011	0.070542	0.0343202	0.0157051	Promoter (<=1kb)	0
orf19.8391	C1_04750W_A	1	0.905082	-0.14388	0.0343666	0.0157357	Promoter (<=1kb)	-223
orf19.10352	CR_02760C_A	R	1.10572	0.14498	0.0343686	0.015746	Promoter (<=1kb)	662
orf19.13609	C1_06810W_A	1	0.9181	-0.123277	0.0344264	0.0157819	Promoter (<=1kb)	-370
orf19.10555	C1_03370W_A	1	1.05926	0.0830631	0.0344565	0.0158051	Promoter (<=1kb)	0
IPF2998.1	C3_05440C_A	3	0.891588	-0.16555	0.0345631	0.0158635	Promoter (<=1kb)	0
orf19.13186	C6_03880W_A	6	1.05289	0.0743593	0.0349082	0.0160369	Promoter (<=1kb)	0
orf19.8309	C6_02000W_A	6	1.06779	0.0946256	0.0349082	0.016041	Promoter (<=1kb)	236
orf19.9551	C2_01240C_A	2	0.923607	-0.114649	0.034915	0.0160536	Promoter (<=1kb)	0
orf19.9206	C3_02080W_A	3	1.09217	0.127195	0.0350042	0.0161086	Promoter (<=1kb)	0
IPF2233.1	C7_01160C_A	7	0.953688	-0.0684109	0.0350042	0.0161138	Promoter (<=1kb)	0
orf19.12772	C4_04000W_A	4	0.94742	-0.0779236	0.0351689	0.016204	Promoter (<=1kb)	0
orf19.13295	C3_04310C_A	3	1.04972	0.0700067	0.0351689	0.0162089	Promoter (<=1kb)	0
orf19.10783	CR_00820C_A	R	0.931328	-0.102639	0.0353708	0.0163137	Promoter (<=1kb)	0
orf19.11111	C2_08500W_A	2	1.0636	0.0889604	0.0353708	0.0163213	Promoter (<=1kb)	0
orf19.13128	C6_03450C_A	6	1.0692	0.0965283	0.0354506	0.0163678	Promoter (<=1kb)	0
orf19.8811	C2_06690C_A	2	0.908872	-0.137851	0.0355293	0.0164138	Promoter (<=1kb)	958
IPF1974.1	CR_09290W_A	R	0.942502	-0.0854329	0.0360442	0.0166616	Promoter (<=1kb)	0
orf19.9644	C2_00350W_A	2	1.08995	0.124258	0.0363165	0.0167974	Promoter (2-3kb)	2209
orf19.12498	C1_13930W_A	1	0.920474	-0.119551	0.036466	0.0168765	Promoter (2-3kb)	2440
orf19.12980	C6_02640C_A	6	1.05991	0.0839367	0.0368442	0.0170647	Promoter (<=1kb)	0
orf19.11929	C1_07180W_A	1	1.05512	0.0774101	0.0368442	0.0170717	Promoter (<=1kb)	0
orf19.8370	C1_04940C_A	1	0.93475	-0.0973468	0.0370046	0.0171561	Promoter (<=1kb)	0
orf19.12537	C1_08000W_A	1	0.943427	-0.0840174	0.0371502	0.0172338	Promoter (<=1kb)	-442
orf19.11321	C4_04460C_A	4	1.04876	0.0686866	0.0372496	0.0172901	Promoter (<=1kb)	0
orf19.12624	C7_03040W_A	7	0.94152	-0.0869357	0.0372651	0.0173075	Promoter (<=1kb)	0
orf19.13897	C7_01780W_A	7	1.06963	0.0971121	0.0373435	0.017363	Promoter (<=1kb)	340
orf19.13406	C3_05120C_A	3	1.07323	0.101963	0.0373435	0.0173643	Promoter (<=1kb)	0
snR65	CR_08140W_A	R	0.939128	-0.0906069	0.0374168	0.0174086	Promoter (<=1kb)	0
orf19.8179	CR_04540C_A	R	1.04725	0.0666125	0.0375059	0.0174603	Promoter (<=1kb)	0
orf19.12306	C1_09780C_A	1	1.0426	0.0601924	0.0376234	0.0175254	Promoter (<=1kb)	0
IPF20303.1	C3_07580W_A	3	0.954277	-0.0675203	0.0378081	0.0176217	Promoter (<=1kb)	0
IPF859.1	C1_14180W_A	1	0.950283	-0.0735709	0.0380739	0.017756	Promoter (<=1kb)	0
orf19.8325	CR_06720W_A	R	1.0727	0.101249	0.0383992	0.0179182	Promoter (<=1kb)	24
orf19.9225	C3_01900C_A	3	0.878231	-0.187328	0.0391148	0.0182628	Promoter (<=1kb)	-787
orf19.8713	C5_03780C_A	5	0.920465	-0.119566	0.0391926	0.0183099	Promoter (<=1kb)	0
IPF650.1	CR_10320W_A	R	1.09499	0.130918	0.0392338	0.0183398	Promoter (<=1kb)	0
orf19.8825	C4_05590W_A	4	1.07126	0.0993138	0.0394288	0.0184526	Promoter (1-2kb)	1744
orf19.11221	CR_02330C_A	R	0.940471	-0.0885452	0.0394288	0.0184429	Promoter (<=1kb)	0
IPF461.2	C7_00660W_A	7	0.948561	-0.0761875	0.0394315	0.0184646	Promoter (<=1kb)	0
orf19.11485	C5_05100C_A	5	0.924209	-0.113709	0.0396292	0.018568	Promoter (<=1kb)	0
IPF22037.1	C7_03180C_A	7	0.917085	-0.124872	0.0398468	0.0186809	Promoter (<=1kb)	-268
orf19.12220	C1_09000W_A	1	0.899166	-0.153341	0.0398843	0.0187094	Promoter (<=1kb)	-114
orf19.10835	C1_01360C_A	1	1.04423	0.0624419	0.0399723	0.0187616	Promoter (<=1kb)	0
IPF1257.1	C3_05880C_A	3	1.07849	0.109013	0.0399878	0.0187798	Promoter (<=1kb)	602
orf19.12235	C1_09140C_A	1	1.09437	0.130095	0.0400213	0.0188175	Promoter (<=1kb)	541
orf19.9559	C2_01160W_A	2	0.920381	-0.119696	0.0400213	0.0188153	Promoter (1-2kb)	1613
IPF829.1	C1_14300C_A	1	1.07312	0.101811	0.0400235	0.0188371	Promoter (<=1kb)	0
orf19.12703	C1_12240C_A	1	1.10165	0.139671	0.0400235	0.0188404	Promoter (1-2kb)	1983
orf19.12284	C1_09580C_A	1	0.903845	-0.145853	0.0403773	0.019018	Promoter (<=1kb)	-724
orf19.9938	CR_03220C_A	R	1.09236	0.127442	0.0404012	0.0190403	Promoter (<=1kb)	0
orf19.10471	C1_02650W_A	1	1.04441	0.0626858	0.0405337	0.0191138	Promoter (<=1kb)	0
orf19.8541	C5_00630C_A	5	0.910883	-0.134662	0.0409205	0.0193074	Promoter (<=1kb)	-12
orf19.13855	C7_02130W_A	7	1.04299	0.0607252	0.0412176	0.0194589	Promoter (<=1kb)	0
orf19.13619	C1_06710W_A	1	0.956597	-0.0640173	0.0412717	0.0194957	Promoter (<=1kb)	0
orf19.9259	C3_01540W_A	3	1.07979	0.110747	0.041528	0.019638	Promoter (<=1kb)	-182
orf19.13034	C6_03050C_A	6	0.888159	-0.17111	0.041528	0.0196395	Promoter (<=1kb)	-232
IPF643.2	CR_10340W_A	R	1.08288	0.114875	0.0417414	0.0197518	Promoter (<=1kb)	308
orf19.13139	C6_03500C_A	6	1.09428	0.129978	0.0422096	0.0199849	Promoter (<=1kb)	320
orf19.13158	C6_03690W_A	6	0.918062	-0.123336	0.0424335	0.0201025	Promoter (1-2kb)	-1471
orf19.14055	C3_07310C_A	3	0.958622	-0.0609668	0.0424999	0.0201456	Promoter (<=1kb)	0
orf19.12605	C7_03150W_A	7	0.923599	-0.114662	0.0427243	0.0202637	Promoter (<=1kb)	0
IPF2140.1	C7_03840W_A	7	0.908282	-0.138788	0.0428668	0.020343	Promoter (<=1kb)	0
orf19.10368	CR_02920C_A	R	1.09936	0.136661	0.0430509	0.0204421	Promoter (<=1kb)	197
orf19.13183	C6_03850C_A	6	1.06514	0.0910407	0.0431439	0.0204981	Promoter (<=1kb)	0
orf19.10111	CR_01790C_A	R	1.06781	0.0946605	0.0431974	0.0205353	Promoter (<=1kb)	413
orf19.12745	C1_11870W_A	1	0.958306	-0.061441	0.0432717	0.0205825	Promoter (<=1kb)	0
orf19.10888	C4_03510C_A	4	0.913881	-0.129922	0.0432718	0.020601	Promoter (1-2kb)	-1970
orf19.11145	C1_02040C_A	1	0.930658	-0.103676	0.0432718	0.0206062	Promoter (<=1kb)	-433
orf19.8376	C1_04870W_A	1	0.946952	-0.0786366	0.0433162	0.0206392	Promoter (<=1kb)	0
orf19.8338	CR_06470W_A	R	0.914078	-0.129611	0.0434753	0.0207269	Promoter (<=1kb)	-180
IPF25102.1	C2_07750W_A	2	1.04201	0.0593704	0.0437632	0.0208761	Promoter (<=1kb)	0
orf19.11030	C2_05150W_A	2	1.09285	0.128098	0.0437928	0.0209022	Promoter (<=1kb)	799
orf19.9586	C2_00860C_A	2	0.937438	-0.0932043	0.0439219	0.0209758	Promoter (<=1kb)	0
orf19.10741	CR_01230C_A	R	1.04856	0.0684078	0.0443045	0.0211706	Promoter (<=1kb)	-156
orf19.9561	C2_01140C_A	2	0.925013	-0.112454	0.0443389	0.0211992	Promoter (<=1kb)	0
IPF15741.2	C1_06690W_A	1	1.07588	0.105524	0.0451223	0.0215983	Promoter (<=1kb)	18
orf19.8430	C2_04110W_A	2	1.06509	0.0909718	0.0451223	0.0215985	Promoter (<=1kb)	347
orf19.13133	C6_03460W_A	6	1.09418	0.129849	0.0451915	0.0216439	Promoter (<=1kb)	218
orf19.12151	C4_01070W_A	4	0.914981	-0.128186	0.0452177	0.0216689	Promoter (<=1kb)	-266
orf19.9112	C2_02210C_A	2	0.906762	-0.141204	0.0452575	0.0217077	Promoter (<=1kb)	-105
orf19.10054	CR_01350C_A	R	0.956957	-0.0634736	0.0452575	0.0217127	Promoter (<=1kb)	0
orf19.9565	C2_01110C_A	2	0.956835	-0.0636583	0.0453994	0.0217932	Promoter (<=1kb)	0
orf19.8829	C4_05600W_A	4	1.09845	0.135467	0.0454665	0.0218378	Promoter (2-3kb)	2401
orf19.13682	CR_04880W_A	R	0.913639	-0.130303	0.0455045	0.0218686	Promoter (<=1kb)	-131
orf19.11992	C2_04370W_A	2	1.05625	0.0789525	0.0455551	0.0219053	Promoter (<=1kb)	-127
orf19.7831	C2_09030W_A	2	0.930247	-0.104314	0.0458424	0.0220684	Promoter (<=1kb)	0
orf19.11995	C2_04340C_A	2	0.927978	-0.107838	0.0458424	0.0220686	Promoter (<=1kb)	0
orf19.14110	C3_06830C_A	3	0.921258	-0.118323	0.0458649	0.0220919	Promoter (<=1kb)	0
orf19.11832	CR_03830C_A	R	0.935742	-0.0958176	0.0460449	0.0221912	Promoter (<=1kb)	0
IPF3324.1	C3_06090C_A	3	1.06601	0.0922206	0.0462998	0.0223301	Promoter (<=1kb)	480
orf19.11890	C4_06020C_A	4	1.06202	0.086808	0.0462998	0.0223394	Promoter (<=1kb)	0
orf19.1490.1	C2_01800W_A	2	1.07616	0.105886	0.0463171	0.0223647	Promoter (<=1kb)	14
orf19.12271	C1_09450C_A	1	0.916364	-0.126008	0.0463171	0.0223731	Promoter (<=1kb)	0
IPF12930.2	CR_09780C_A	R	0.915715	-0.127029	0.0465709	0.022518	Promoter (1-2kb)	-1706
orf19.12337	C1_10060C_A	1	0.882765	-0.179899	0.0465709	0.0225325	Promoter (<=1kb)	-382
orf19.10515	C1_03060C_A	1	1.04907	0.0691102	0.0465709	0.0225339	Promoter (<=1kb)	0
orf19.8493	C2_03460C_A	2	1.05835	0.0818172	0.0465926	0.0225572	Promoter (<=1kb)	0
orf19.10103	CR_01750C_A	R	0.940029	-0.0892235	0.046841	0.0226902	Promoter (<=1kb)	0
orf19.10683	C5_01980C_A	5	0.927792	-0.108126	0.0468974	0.0227303	Promoter (<=1kb)	0
ALS94	C3_06320W_A	3	0.946201	-0.0797812	0.0470209	0.0228031	Promoter (<=1kb)	0
orf19.13243	C2_02840C_A	2	0.910164	-0.135802	0.0473195	0.0229608	Promoter (<=1kb)	0
orf19.9309	C2_10360C_A	2	0.923217	-0.115258	0.0473659	0.0229963	Promoter (<=1kb)	-833
orf19.13234	C2_02930C_A	2	1.10062	0.138314	0.0475054	0.0230777	Promoter (<=1kb)	0
orf19.14118	C3_06780C_A	3	1.08671	0.119969	0.0475054	0.02309	Promoter (<=1kb)	275
orf19.9090	C2_02010C_A	2	1.086	0.119027	0.0475142	0.0231073	Promoter (<=1kb)	0
IPF639.1	CR_10360C_A	R	0.942516	-0.0854103	0.0476686	0.0231954	Promoter (<=1kb)	0
orf19.8686	C6_04280W_A	6	1.06019	0.0843176	0.0479226	0.0233321	Promoter (2-3kb)	-2146
orf19.9787	C2_06930C_A	2	0.908749	-0.138046	0.0479968	0.0233874	Promoter (<=1kb)	-228
orf19.7688	C2_06370C_A	2	1.06727	0.0939206	0.0479968	0.0233945	Promoter (<=1kb)	0
tP(UGG)2.2	C2_09200W_A	2	1.04645	0.0655049	0.0483454	0.0235776	Promoter (<=1kb)	0
orf19.7986	C3_03550C_A	3	1.04657	0.0656665	0.0483993	0.0236171	Promoter (<=1kb)	0
orf19.11041	C2_05280C_A	2	0.925298	-0.11201	0.0485405	0.0236994	Promoter (<=1kb)	142
orf19.13280	C3_04140C_A	3	1.04482	0.0632496	0.0486245	0.0237537	Promoter (<=1kb)	0
orf19.14036	C3_07450C_A	3	1.05361	0.0753419	0.0486788	0.0237935	Promoter (<=1kb)	0
orf19.12854	C3_00600W_A	3	0.924825	-0.112747	0.0486813	0.023808	Promoter (1-2kb)	-1202
orf19.8445	C2_03990W_A	2	0.952236	-0.0706088	0.0488086	0.0238951	Promoter (<=1kb)	0
orf19.10773	CR_00930W_A	R	0.924278	-0.113601	0.0488086	0.023897	Promoter (<=1kb)	-546
IPF26361.1	C5_00370W_A	5	0.958957	-0.0604622	0.0490724	0.0240396	Promoter (<=1kb)	0
orf19.13329	C3_04530C_A	3	1.05514	0.077428	0.0492308	0.0241306	Promoter (<=1kb)	18
orf19.10147	CR_02160W_A	R	1.04735	0.066741	0.0493039	0.02418	Promoter (<=1kb)	0
IPF4516.1	C3_05600W_A	3	0.940371	-0.0886986	0.049445	0.0242626	Promoter (<=1kb)	0
orf19.7738	C6_00910C_A	6	1.08318	0.115277	0.0496281	0.0243661	Promoter (<=1kb)	209
orf19.10665	C3_01180C_A	3	1.055	0.0772465	0.0496332	0.0243822	Promoter (<=1kb)	0
orf19.13451	C1_00760W_A	1	0.921156	-0.118483	0.049784	0.0244699	Promoter (<=1kb)	0
orf19.12483	C1_13790C_A	1	0.956939	-0.0635005	0.050129	0.0246532	Promoter (<=1kb)	0
orf19.10848	C1_01520C_A	1	0.906027	-0.142374	0.0502256	0.0247144	Promoter (1-2kb)	1224
orf19.13640	C1_06520C_A	1	0.90468	-0.144521	0.0503799	0.0248041	Promoter (<=1kb)	-268
orf19.9389	C1_10580C_A	1	0.924884	-0.112656	0.0507665	0.0250083	Promoter (<=1kb)	-40
orf19.12061	C4_02010C_A	4	0.928545	-0.106956	0.0510283	0.0251513	Promoter (<=1kb)	0
orf19.13935	C7_01470C_A	7	0.917054	-0.124921	0.0510416	0.0251718	Promoter (<=1kb)	79
orf19.9771	C2_06780C_A	2	1.07813	0.108533	0.0512398	0.0252835	Promoter (<=1kb)	462
orf19.8798	C6_04120C_A	6	1.07241	0.100861	0.0513412	0.0253476	Promoter (<=1kb)	422
orf19.13125	C6_03430C_A	6	0.930511	-0.103905	0.0515361	0.0254579	Promoter (<=1kb)	0
orf19.8870	C5_04060C_A	5	0.922364	-0.116592	0.0517116	0.0255588	Promoter (<=1kb)	0
orf19.4380.1	CR_03620C_A	R	1.07762	0.107849	0.0520262	0.0257285	Promoter (<=1kb)	0
orf19.8098	CR_03890W_A	R	0.924313	-0.113547	0.0520973	0.0257779	Promoter (1-2kb)	-1096
IPF946.1	CR_09880W_A	R	0.940796	-0.0880467	0.0521525	0.0258195	Promoter (<=1kb)	0
orf19.11123	C6_00830C_A	6	1.06972	0.0972363	0.0524549	0.0259835	Promoter (<=1kb)	358
orf19.8911	C7_03450C_A	7	0.910968	-0.134528	0.0524937	0.0260171	Promoter (<=1kb)	-107
orf19.13300	C3_04350C_A	3	1.04974	0.0700277	0.0525449	0.0260569	Promoter (<=1kb)	0
orf19.9515	C5_01100C_A	5	0.907891	-0.13941	0.0525855	0.0260914	Distal Intergenic	3582
orf19.13416	C3_05190C_A	3	1.05485	0.077034	0.0529317	0.0262777	Promoter (<=1kb)	0
orf19.9617	C2_00570W_A	2	0.957849	-0.0621302	0.0530814	0.0263665	Promoter (<=1kb)	0
orf19.13311	C3_04410C_A	3	1.04475	0.0631634	0.0530853	0.0263829	Promoter (<=1kb)	0
orf19.11057	C2_05440W_A	2	1.10445	0.143331	0.0535106	0.0266089	Promoter (1-2kb)	1213
orf19.10286.2	C4_02320C_A	4	1.09108	0.125761	0.0535877	0.0266619	Promoter (1-2kb)	1841
IPF917.1	CR_10010C_A	R	1.0404	0.0571382	0.0541126	0.0269379	Promoter (<=1kb)	0
orf19.9165	C2_09390W_A	2	0.93512	-0.0967768	0.0542094	0.0270009	Promoter (<=1kb)	0
IPF660.1	CR_10280W_A	R	1.07365	0.10253	0.054398	0.0271097	Promoter (<=1kb)	786
orf19.9516	C5_01090C_A	5	0.948195	-0.0767445	0.0544907	0.0271708	Promoter (<=1kb)	0
orf19.12051	C4_02090C_A	4	1.09063	0.125165	0.0545874	0.027234	Promoter (<=1kb)	28
IPF395.1	CR_00240W_A	R	1.05664	0.0794881	0.0547219	0.027316	Promoter (<=1kb)	0
IPF3418.1	C3_07770C_A	3	1.0784	0.108887	0.0552702	0.0276048	Promoter (<=1kb)	0
orf19.13453	C1_00740C_A	1	0.925871	-0.111117	0.0554773	0.0277235	Promoter (<=1kb)	-540
orf19.9514	C5_01110W_A	5	0.938927	-0.0909145	0.0555293	0.0277647	Promoter (<=1kb)	208
IPF850.1	C1_14230C_A	1	0.934495	-0.0977416	0.0555682	0.0277993	Promoter (<=1kb)	0
orf19.9395	C1_10660W_A	1	0.921043	-0.118659	0.0557075	0.0278842	Promoter (<=1kb)	0
orf19.9186	C3_02280C_A	3	0.942353	-0.0856605	0.0558862	0.027989	Promoter (<=1kb)	0
orf19.13813	C7_02550C_A	7	0.924617	-0.113073	0.0559028	0.0280126	Promoter (<=1kb)	0
orf19.9488	C5_01360W_A	5	1.08058	0.111804	0.0559415	0.028059	Promoter (1-2kb)	1153
orf19.10684	C5_01970C_A	5	1.08284	0.114822	0.0559415	0.0280626	Promoter (<=1kb)	63
orf19.10210	C4_02970C_A	4	1.091	0.125657	0.0559534	0.0280838	Promoter (1-2kb)	1495
orf19.9728	C2_08010W_A	2	1.09156	0.126386	0.0561302	0.0281879	Promoter (<=1kb)	65
orf19.9614	C2_00600C_A	2	0.92085	-0.118961	0.0567058	0.0284925	Promoter (<=1kb)	0
orf19.10351	CR_02750C_A	R	0.906265	-0.141995	0.0569046	0.0286079	Promoter (<=1kb)	-643
orf19.8699	C6_04380W_A	6	1.04945	0.0696268	0.0569717	0.0286573	Promoter (<=1kb)	0
orf19.9796	C2_07000W_A	2	1.05304	0.0745558	0.0571723	0.0287738	Promoter (<=1kb)	0
IPF1292	C3_06000W_A	3	1.09233	0.127415	0.0572531	0.0288301	Promoter (<=1kb)	481
orf19.8525	C2_03240C_A	2	1.04178	0.059045	0.0572552	0.0288469	Promoter (<=1kb)	0
orf19.12159	C4_00990W_A	4	0.945923	-0.0802052	0.0575688	0.0290206	Promoter (<=1kb)	0
orf19.7990	C3_03590W_A	3	1.08794	0.121602	0.057581	0.0290425	Promoter (<=1kb)	0
orf19.10974	C6_02290C_A	6	0.945356	-0.0810698	0.0582069	0.0293748	Promoter (<=1kb)	0
orf19.11777	C5_02780W_A	5	1.07278	0.10136	0.0582069	0.02939	Promoter (<=1kb)	151
orf19.11482	C5_05070W_A	5	1.07927	0.11005	0.0583738	0.0294903	Promoter (<=1kb)	52
orf19.9190	C3_02230C_A	3	0.911111	-0.134301	0.0585839	0.0296124	Promoter (<=1kb)	-28
orf19.11406	C5_04380C_A	5	0.943115	-0.0844949	0.0588108	0.0297432	Promoter (<=1kb)	-302
orf19.9110	C2_02190C_A	2	0.929852	-0.104927	0.0590607	0.0298858	Promoter (<=1kb)	0
orf19.11894	C4_06060W_A	4	1.06964	0.0971239	0.0590971	0.0299203	Promoter (1-2kb)	1234
orf19.14050	C3_07330W_A	3	0.954512	-0.0671644	0.0592411	0.0300095	Promoter (<=1kb)	0
orf19.9368	C4_05460C_A	4	0.902156	-0.148551	0.0595878	0.0302014	Distal Intergenic	-4988
IPF22647.1	C4_02140C_A	4	1.05547	0.0778896	0.0596349	0.0302415	Promoter (<=1kb)	-157
orf19.13503	C1_00190C_A	1	1.06609	0.0923271	0.0597527	0.0303176	Promoter (<=1kb)	0
IPF24103.1	C5_04020C_A	5	0.904163	-0.145345	0.0602599	0.0305915	Promoter (2-3kb)	2161
orf19.7683	CR_07130C_A	R	1.06825	0.0952546	0.060448	0.0307035	Promoter (<=1kb)	-113
orf19.12228	C1_09070W_A	1	0.918899	-0.122022	0.0606433	0.0308193	Promoter (<=1kb)	0
orf19.11040	C2_05270W_A	2	1.07401	0.103006	0.0607065	0.030868	Promoter (<=1kb)	-642
orf19.12746	C1_11860W_A	1	1.07766	0.107902	0.0608954	0.0309807	Promoter (1-2kb)	1762
orf19.11650	C4_00680W_A	4	1.06032	0.0844982	0.0609969	0.0310593	Promoter (<=1kb)	0
orf19.9760	C2_07670C_A	2	0.930774	-0.103497	0.0609969	0.0310657	Promoter (<=1kb)	0
IPF7116.1	C3_05680W_A	3	1.07277	0.101346	0.0610909	0.0311303	Promoter (<=1kb)	-624
orf19.12006	C1_01920W_A	1	0.943251	-0.0842859	0.0615277	0.0313697	Promoter (<=1kb)	0
orf19.13255	C2_02730W_A	2	0.961284	-0.0569658	0.0615395	0.0313926	Promoter (<=1kb)	0
IPF1978.1	CR_09320C_A	R	0.935593	-0.0960476	0.0615447	0.031412	Promoter (<=1kb)	0
orf19.11551	C2_09100C_A	2	1.08054	0.111749	0.0615781	0.0314459	Promoter (<=1kb)	465
orf19.11360	CR_06270W_A	R	1.06683	0.0933302	0.0617411	0.0315461	Promoter (<=1kb)	-140
orf19.10281	C4_02390W_A	4	1.05257	0.0739185	0.0619465	0.031668	Promoter (<=1kb)	0
orf19.11812	C5_03070W_A	5	0.945218	-0.0812812	0.0622949	0.0318695	Promoter (<=1kb)	0
orf19.9740	C2_07880W_A	2	0.913571	-0.130411	0.0622949	0.0318802	Promoter (<=1kb)	-145
orf19.10255	C4_02590C_A	4	1.0605	0.0847459	0.0624041	0.0319531	Promoter (<=1kb)	0
orf19.12263	C1_09380W_A	1	0.921998	-0.117164	0.0631215	0.0323377	Promoter (<=1kb)	0
IPF22874.1	CR_03770C_A	R	0.954016	-0.0679146	0.0632133	0.032402	Promoter (<=1kb)	0
orf19.11814	C5_03090W_A	5	0.948573	-0.0761693	0.0632868	0.032457	Promoter (<=1kb)	0
orf19.11047	C2_05330C_A	2	1.05876	0.0823801	0.0634348	0.0325502	Promoter (<=1kb)	0
orf19.12010	C1_01880C_A	1	1.05541	0.0777985	0.0636649	0.0326857	Promoter (<=1kb)	0
orf19.7974	C3_03440C_A	3	0.920876	-0.118921	0.0638218	0.0327837	Promoter (<=1kb)	-441
orf19.13120	C4_00460C_A	4	1.0397	0.0561671	0.0642445	0.0330184	Promoter (<=1kb)	0
orf19.8993	C4_04300C_A	4	1.0665	0.0928802	0.064462	0.0331479	Promoter (<=1kb)	472
orf19.10181	C4_03290W_A	4	0.93472	-0.0973946	0.0651577	0.0335234	Promoter (<=1kb)	-89
orf19.10186	C4_03190W_A	4	0.910929	-0.13459	0.0652022	0.0335642	Promoter (<=1kb)	-332
orf19.12280	C1_09530W_A	1	0.927185	-0.109071	0.0653721	0.0336695	Promoter (1-2kb)	1137
IPF967.1	CR_09790W_A	R	0.931086	-0.103013	0.0653748	0.0336888	Promoter (<=1kb)	287
orf19.11379	C5_04150C_A	5	0.938531	-0.0915242	0.0669449	0.0345162	Promoter (<=1kb)	370
orf19.12075	C4_01880W_A	4	1.05454	0.0766141	0.0676524	0.0348994	Promoter (<=1kb)	68
orf19.10479	C1_02730W_A	1	0.924299	-0.113569	0.067693	0.0349389	Promoter (<=1kb)	-615
orf19.12576	C1_08310W_A	1	0.931456	-0.102441	0.0678382	0.0350324	Promoter (<=1kb)	-630
orf19.8925	C7_03300C_A	7	1.08644	0.119608	0.0679574	0.0351126	Promoter (<=1kb)	663
orf19.12205	C1_08850C_A	1	1.0418	0.0590727	0.0681019	0.0352059	Promoter (<=1kb)	0
orf19.11483	C5_05080W_A	5	0.958857	-0.0606117	0.0682986	0.0353262	Promoter (<=1kb)	0
snR40	C5_03450W_A	5	0.9373	-0.0934173	0.0683934	0.0353973	Promoter (<=1kb)	0
orf19.8821	C4_05550C_A	4	0.918717	-0.122307	0.0683934	0.0354127	Promoter (<=1kb)	0
orf19.12636	C7_02920W_A	7	1.05226	0.0734902	0.0691223	0.035809	Promoter (<=1kb)	317
orf19.8210	C5_00770C_A	5	0.907314	-0.140326	0.0692664	0.0359026	Promoter (<=1kb)	-229
orf19.11749	C5_02590C_A	5	1.10733	0.147082	0.0698115	0.0362045	Promoter (<=1kb)	-207
orf19.7972	C3_03420C_A	3	0.949622	-0.074575	0.0698115	0.0362243	Promoter (<=1kb)	0
orf19.12352	C1_10180C_A	1	1.06381	0.0892465	0.0698115	0.036267	Promoter (<=1kb)	0
IPF1261.1	C3_05900W_A	3	0.933848	-0.0987405	0.0698115	0.0362754	Promoter (<=1kb)	0
orf19.8117	CR_04040C_A	R	1.05213	0.0733101	0.0698115	0.0362806	Promoter (<=1kb)	0
orf19.8897	C4_03590C_A	4	0.914195	-0.129425	0.0699913	0.0363932	Promoter (<=1kb)	-840
orf19.8910	C7_03460W_A	7	1.07334	0.102103	0.0711662	0.0370235	Promoter (<=1kb)	0
orf19.13878	C7_01960W_A	7	1.07642	0.106239	0.0714149	0.0371725	Promoter (<=1kb)	998
orf19.8630	C1_03810C_A	1	0.929205	-0.105932	0.0715074	0.0372402	Promoter (<=1kb)	0
orf19.12120	C4_01360W_A	4	0.912728	-0.131743	0.0715151	0.0372781	Promoter (1-2kb)	-1777
orf19.9163	C4_03920W_A	4	0.938601	-0.0914159	0.0715151	0.0372833	Promoter (<=1kb)	0
orf19.12458	C1_13570W_A	1	1.08239	0.114219	0.0715514	0.0373218	Promoter (2-3kb)	2346
orf19.11319	C4_04480C_A	4	0.940438	-0.0885948	0.0716241	0.0373793	Promoter (<=1kb)	-107
orf19.7881	C3_02600C_A	3	1.08978	0.124033	0.0716645	0.03742	Promoter (1-2kb)	1931
orf19.13615	C1_06750W_A	1	1.03964	0.0560828	0.072011	0.0376206	Promoter (<=1kb)	0
orf19.8012	C1_08380W_A	1	1.05416	0.0760914	0.0722347	0.0377738	Promoter (<=1kb)	-467
orf19.12350	C1_10170W_A	1	0.911995	-0.132903	0.0722347	0.037777	Promoter (<=1kb)	-157
orf19.11016	C2_05000C_A	2	0.969066	-0.0453328	0.0728339	0.0381103	Promoter (<=1kb)	0
orf19.9840	C1_11120C_A	1	0.957255	-0.0630247	0.0730052	0.0382199	Promoter (<=1kb)	0
orf19.12490	C1_13850C_A	1	1.06129	0.0858203	0.0730968	0.0382878	Promoter (<=1kb)	-530
IPF1932.1	C7_04230W_A	7	0.947871	-0.0772367	0.0734081	0.038471	Promoter (<=1kb)	-543
orf19.10081	CR_01600C_A	R	0.937045	-0.0938101	0.0735343	0.0385573	Promoter (<=1kb)	-122
IPF20970.1	C1_06840C_A	1	0.930222	-0.104353	0.0737828	0.0387077	Promoter (<=1kb)	0
orf19.10359	CR_02820W_A	R	1.07079	0.0986797	0.0739662	0.0388241	Promoter (<=1kb)	-135
orf19.13922	C7_01570C_A	7	0.943607	-0.0837414	0.0739867	0.0388552	Promoter (<=1kb)	0
orf19.10341	CR_02640W_A	R	0.926941	-0.109451	0.0741252	0.0389512	Promoter (2-3kb)	2281
orf19.12794	C2_10560C_A	2	1.06506	0.090941	0.0741252	0.0389722	Promoter (<=1kb)	0
orf19.8198	C5_00690C_A	5	0.905379	-0.143406	0.0741252	0.0390205	Promoter (<=1kb)	0
orf19.13022	C6_02980C_A	6	0.949822	-0.0742706	0.0741252	0.0390286	Promoter (<=1kb)	0
orf19.9786	C2_06920C_A	2	0.947234	-0.0782066	0.0741252	0.0390293	Promoter (<=1kb)	0
orf19.12642	C7_02860C_A	7	0.965478	-0.0506848	0.0741466	0.0390608	Promoter (<=1kb)	0
orf19.11048	C2_05340C_A	2	0.915185	-0.127865	0.0743603	0.0391937	Promoter (<=1kb)	0
orf19.14122	C3_06730W_A	3	0.954551	-0.0671059	0.074404	0.0392371	Promoter (<=1kb)	0
orf19.13413	C3_05170W_A	3	0.897504	-0.156009	0.074467	0.0392907	Promoter (1-2kb)	1931
orf19.11981	C2_04470W_A	2	0.907735	-0.139657	0.0748045	0.0394892	Promoter (<=1kb)	-463
orf19.8346	CR_06380C_A	R	1.07767	0.10791	0.0749685	0.0395963	Promoter (1-2kb)	-1381
orf19.12498	C1_13930W_A	1	1.05121	0.0720444	0.0753125	0.0397986	Promoter (<=1kb)	0
IPF1278.1	C3_05980C_A	3	1.07518	0.104575	0.0754442	0.0398889	Promoter (<=1kb)	979
orf19.10504	C1_02960C_A	1	1.07546	0.10495	0.0754715	0.0399239	Promoter (<=1kb)	735
orf19.13695	CR_04730W_A	R	0.907293	-0.140359	0.0756097	0.0400177	Promoter (<=1kb)	0
orf19.10848	C1_01520C_A	1	0.945499	-0.0808519	0.0756496	0.0400595	Promoter (<=1kb)	0
orf19.13617	C1_06730W_A	1	1.0839	0.116233	0.0758769	0.0402006	Promoter (<=1kb)	128
orf19.13325	C3_04500C_A	3	1.09229	0.127356	0.0760453	0.0403522	Promoter (<=1kb)	477
orf19.8058	C1_05370C_A	1	1.06534	0.0913146	0.0760453	0.040343	Promoter (<=1kb)	0
orf19.10807	C1_01090C_A	1	1.05034	0.0708511	0.0760453	0.0403458	Promoter (<=1kb)	0
orf19.11806	C5_03040W_A	5	1.08135	0.112839	0.0760477	0.0403944	Promoter (<=1kb)	497
orf19.8090	CR_05950C_A	R	1.04384	0.0618948	0.0760477	0.0403952	Promoter (<=1kb)	0
orf19.11775	C5_02770W_A	5	0.945564	-0.0807525	0.0760499	0.0404171	Promoter (<=1kb)	0
orf19.14143	C1_04600C_A	1	1.04968	0.0699526	0.0761312	0.0404811	Promoter (<=1kb)	0
orf19.11492	C5_05160C_A	5	1.05441	0.0764312	0.0765929	0.0407476	Promoter (<=1kb)	0
orf19.10636	C4_06850C_A	4	1.03846	0.0544509	0.0767881	0.0408724	Promoter (<=1kb)	0
orf19.10647	C4_06740C_A	4	0.926784	-0.109695	0.0768139	0.0409072	Promoter (<=1kb)	-66
orf19.9511	C5_01140C_A	5	1.04797	0.0675968	0.0770524	0.0410553	Promoter (<=1kb)	0
orf19.14113	C3_06810W_A	3	0.934193	-0.0982076	0.0776539	0.041397	Promoter (<=1kb)	0
orf19.10788	CR_00780C_A	R	1.03533	0.0500935	0.0778666	0.0415317	Promoter (<=1kb)	0
orf19.10060	CR_01400W_A	R	0.963567	-0.0535431	0.0786119	0.0419507	Promoter (<=1kb)	0
orf19.10115	CR_01830C_A	R	1.08108	0.11247	0.0787556	0.0420489	Promoter (<=1kb)	147
orf19.9463	C2_00120C_A	2	1.1063	0.145737	0.0788193	0.0421045	Promoter (<=1kb)	0
orf19.8974	C2_09580W_A	2	1.04708	0.0663649	0.0796472	0.042569	Promoter (<=1kb)	0
orf19.12217	C1_08950W_A	1	0.922349	-0.116615	0.0796472	0.0425903	Promoter (<=1kb)	0
orf19.14092	C3_07010W_A	3	0.9328	-0.10036	0.0804554	0.0430445	Promoter (<=1kb)	0
orf19.9248	C3_01640C_A	3	1.05009	0.0705071	0.0808707	0.0432888	Promoter (<=1kb)	0
orf19.10922	C6_01680C_A	6	1.04391	0.0619997	0.08113	0.0434498	Promoter (<=1kb)	0
orf19.12672	C2_05820W_A	2	0.91769	-0.123921	0.0814538	0.0436455	Promoter (<=1kb)	0
orf19.11538	C1_05140W_A	1	0.936113	-0.0952447	0.081517	0.0437017	Promoter (<=1kb)	-935
orf19.11214	CR_02380C_A	R	0.919955	-0.120365	0.0816013	0.0437692	Promoter (<=1kb)	0
orf19.8686	C6_04280W_A	6	0.959447	-0.0597256	0.081635	0.0438096	Promoter (<=1kb)	0
orf19.7838	C2_08980C_A	2	0.931897	-0.101757	0.081731	0.0439058	Promoter (1-2kb)	-1097
IPF2147	C7_03880C_A	7	0.945508	-0.0808383	0.081731	0.0438967	Promoter (<=1kb)	0
orf19.10508	C1_03000W_A	1	1.04858	0.0684301	0.0818581	0.0439965	Promoter (<=1kb)	0
orf19.9235	C3_01800C_A	3	1.06847	0.0955418	0.081898	0.0440403	Promoter (<=1kb)	0
orf19.10638	C4_06830C_A	4	0.955125	-0.066239	0.081924	0.0440767	Promoter (1-2kb)	1480
orf19.12566	C1_08210C_A	1	1.07922	0.109983	0.0821231	0.0442197	Promoter (1-2kb)	1117
orf19.13675	C5_01620C_A	5	0.92697	-0.109405	0.0821231	0.0442288	Promoter (<=1kb)	0
orf19.9486	C5_01380W_A	5	0.927516	-0.108556	0.0821976	0.0442914	Promoter (<=1kb)	-800
orf19.8473	C2_03670W_A	2	0.947178	-0.0782925	0.0823407	0.044391	Promoter (<=1kb)	0
orf19.10443	C1_02390W_A	1	1.0794	0.110233	0.0826044	0.0445558	Promoter (<=1kb)	48
orf19.12292	C1_09660W_A	1	1.04428	0.0625121	0.082807	0.0446877	Promoter (<=1kb)	0
orf19.12875	C3_00450C_A	3	1.04916	0.0692322	0.0828462	0.0447315	Promoter (<=1kb)	0
orf19.8041	C1_05540C_A	1	0.949418	-0.074884	0.0830392	0.0448584	Promoter (<=1kb)	0
orf19.13708	C1_12710C_A	1	0.933404	-0.0994267	0.0832625	0.0450018	Promoter (<=1kb)	0
orf19.11002	C6_02030C_A	6	0.938164	-0.0920878	0.0839431	0.0453927	Promoter (<=1kb)	0
orf19.8387	C1_04770C_A	1	1.0871	0.120486	0.0841769	0.0455421	Promoter (<=1kb)	713
orf19.8422	C2_04180C_A	2	1.03192	0.0453315	0.0844806	0.0457295	Promoter (<=1kb)	0
orf19.9172	C2_09460C_A	2	0.939904	-0.0894152	0.0845674	0.0457996	Promoter (1-2kb)	-1505
IPF25583.1	CR_04650W_A	R	0.91234	-0.132356	0.084602	0.0458415	Promoter (<=1kb)	-33
orf19.14172	C2_05720C_A	2	0.962165	-0.0556433	0.0848178	0.0459817	Promoter (<=1kb)	0
orf19.11930	C1_07170C_A	1	0.928364	-0.107237	0.0857009	0.0464838	Promoter (<=1kb)	-674
orf19.14086	C3_07060W_A	3	0.950263	-0.0736005	0.0857865	0.0465537	Promoter (<=1kb)	0
orf19.4936.1	C1_13100W_A	1	0.93214	-0.101381	0.0857961	0.0465824	Promoter (<=1kb)	115
orf19.10124	CR_01930C_A	R	1.04905	0.0690871	0.0858966	0.0466605	Promoter (<=1kb)	0
orf19.9739	C2_07890W_A	2	0.963542	-0.0535798	0.0859356	0.0467051	Promoter (<=1kb)	0
IPF25704.1	C3_01780C_A	3	0.944455	-0.0824464	0.0864534	0.0470102	Promoter (<=1kb)	-997
orf19.13945	CR_05900W_A	R	1.06316	0.0883642	0.0865625	0.0470932	Promoter (<=1kb)	0
orf19.10328	C3_03990C_A	3	0.91789	-0.123607	0.0866357	0.0471567	Promoter (<=1kb)	-688
orf19.11698	C5_02160W_A	5	1.06214	0.0869685	0.0873385	0.0475632	Promoter (<=1kb)	348
orf19.12056	C4_02050W_A	4	1.05966	0.0836056	0.0873631	0.0476005	Promoter (<=1kb)	0
orf19.10864	C1_01670C_A	1	0.961497	-0.0566459	0.0876456	0.0477784	Promoter (<=1kb)	0
orf19.10886	C4_03500C_A	4	0.945976	-0.0801248	0.0879282	0.0479565	Promoter (<=1kb)	0
orf19.9902	CR_06990W_A	R	1.07333	0.10209	0.0879356	0.0480086	Promoter (1-2kb)	1631
IPF2343.1	C7_01020C_A	7	0.933224	-0.0997049	0.0879356	0.0480027	Promoter (<=1kb)	0
IPF5969.2	CR_09200C_A	R	0.943447	-0.0839859	0.0879904	0.0480626	Promoter (<=1kb)	0
orf19.9060	C2_01740C_A	2	0.935183	-0.0966799	0.0881217	0.0481584	Promoter (<=1kb)	-534
[truncated: 1,658 more rows]
