# Supplementary material for: Echinocandin Adaptation in Candida albicans Is Accompanied by Altered Chromatin Accessibility at Gene Promoters and by Cell Wall Remodeling
Source: J Fungi (Basel). 2025 Feb 1;11(2):110. doi: 10.3390/jof11020110 (PMC11856910; doi:10.3390/jof11020110)
Supplement: Supplementary file 1 [file jof-11-00110-s001.zip › Table S5.xlsx]

## Sheet: DEseq2 of JMC200-2-5 vs JRCT1
		Table S5. DEseq2 analysis of JMC200-2-5
Standard Name	Identifier	Systematic Name	Chromosome	Ratio	log 2 Fold Change	FDR(adjusted p-value)	p-value
PRN1	orf19.10004	C1_05840W_A	1	0.247586	-2.014	1.5872e-21	2.56745e-24
	orf19.13650	C1_06400C_A	1	2.97523	1.573	6.67291e-21	1.18735e-23
	orf19.12535	C1_07980C_A	1	2.49839	1.321	1.70935e-19	3.87105e-22
MDM34	orf19.9385	C1_06230C_A	1	3.26029	1.705	7.16328e-17	2.08572e-19
MLS1	orf19.12296	C1_09690W_A	1	3.99446	1.998	2.49654e-14	1.33267e-16
	orf19.12224	C1_09040C_A	1	0.326239	-1.616	1.43642e-13	9.29424e-16
	orf19.13486	C1_00420W_A	1	2.92006	1.546	1.62998e-13	1.08103e-15
RPS22A	orf19.13644	C1_06460C_A	1	0.360982	-1.47	3.30166e-13	2.45675e-15
GOR1	orf19.10506	C1_02980W_A	1	0.330106	-1.599	6.39575e-13	5.27634e-15
	orf19.12435	C1_13430C_A	1	7.10581	2.829	6.49693e-13	5.57e-15
	IPF893.1	C1_14030W_A	1	2.15248	1.106	1.68877e-12	1.83028e-14
PGA45	orf19.9987	C1_05960W_A	1	3.48945	1.803	3.45272e-12	4.07714e-14
ZMS1	orf19.12493	C1_13880C_A	1	1.91587	0.938	6.84641e-12	8.52756e-14
	orf19.13604	C1_06860W_A	1	6.94031	2.795	9.03148e-12	1.15414e-13
RPS27A	IPF4901.2	C1_05510C_A	1	0.311434	-1.683	2.34511e-11	3.26237e-13
MDG1	IPF836.1	C1_14290C_A	1	2.4932	1.318	2.61672e-11	3.68254e-13
PKH2	orf19.12690	C1_12410C_A	1	2.19923	1.137	2.77223e-11	3.99107e-13
CMP1	orf19.13454	C1_00730C_A	1	2.22222	1.152	4.16293e-11	6.3844e-13
AUT7	IPF12408.2	C1_05700W_A	1	4.4352	2.149	5.2783e-11	8.36741e-13
PHO84	orf19.8269	C1_11480W_A	1	0.286578	-1.803	6.72982e-11	1.08862e-12
POL93	IPF17652.3	C1_00290W_A	1	2.53327	1.341	1.20547e-10	2.10596e-12
NAR1	orf19.12221	C1_09010W_A	1	0.509446	-0.973	1.2786e-10	2.33714e-12
SEC24	orf19.12194	C1_08740C_A	1	1.95748	0.969	1.39998e-10	2.60431e-12
GCA1	orf19.12365	C1_10290W_A	1	0.408102	-1.293	1.56818e-10	2.96792e-12
ALP1	orf19.9873	C1_10800C_A	1	0.400535	-1.32	2.09844e-10	4.03938e-12
	orf19.10569	C1_03490W_A	1	2.41496	1.272	2.14521e-10	4.1641e-12
	orf19.8049	C1_05440C_A	1	5.20898	2.381	3.49567e-10	7.0117e-12
PRD1	orf19.8064	C1_05300C_A	1	2.00973	1.007	3.5691e-10	7.21672e-12
	orf19.12244	C1_09220W_A	1	1.98618	0.99	5.1436e-10	1.09828e-11
RBD1	orf19.12698	C1_12290C_A	1	2.72452	1.446	1.38182e-09	3.24108e-11
ERG3	orf19.8387	C1_04770C_A	1	0.326013	-1.617	1.39178e-09	3.28947e-11
SHA3	orf19.11153	C1_02120C_A	1	1.98069	0.986	2.18725e-09	5.3779e-11
	orf19.13642	C1_06510C_A	1	0.458502	-1.125	2.30046e-09	5.73067e-11
SEC18	orf19.12460	C1_13580W_A	1	2.03355	1.024	2.46115e-09	6.1708e-11
PSP1	orf19.8288	C1_11310C_A	1	1.92252	0.943	2.70703e-09	6.87486e-11
PEP1	orf19.11251	C1_12490W_A	1	2.05338	1.038	3.04504e-09	8.12732e-11
	orf19.6852.1	C1_04590W_A	1	3.87447	1.954	3.48375e-09	9.46732e-11
SET6	orf19.11149	C1_02080W_A	1	0.302499	-1.725	3.52644e-09	9.64038e-11
	orf19.12259	C1_09340C_A	1	5.03154	2.331	3.76687e-09	1.05414e-10
	snR70	C1_13000W_A	1	3.1145	1.639	4.08915e-09	1.15094e-10
RPL42	IPF22520.1	C1_10390C_A	1	0.469111	-1.092	6.37715e-09	1.86714e-10
NPR1	orf19.13612	C1_06780W_A	1	2.24856	1.169	8.54662e-09	2.52998e-10
SIZ1	orf19.10853	C1_01560W_A	1	1.91986	0.941	8.90702e-09	2.65107e-10
	Contig4-2952_0001	C1_03690W_A	1	1.96837	0.977	9.26059e-09	2.80999e-10
ARC35	orf19.9973	C1_06080C_A	1	2.21299	1.146	1.4144e-08	4.50721e-10
NCR1	IPF829.1	C1_14300C_A	1	3.11666	1.64	1.6606e-08	5.47982e-10
RPL16A	orf19.13504	C1_00180W_A	1	0.49141	-1.025	1.71829e-08	5.69797e-10
BBC1	orf19.10309	C1_07540C_A	1	2.46741	1.303	1.73735e-08	5.78929e-10
RPL10	orf19.10452	C1_02460W_A	1	0.516915	-0.952	2.37443e-08	8.18107e-10
SPE1	orf19.13453	C1_00740C_A	1	0.561361	-0.833	2.76171e-08	9.82814e-10
OSH2	orf19.12561	C1_08180C_A	1	1.90264	0.928	3.10473e-08	1.11995e-09
	orf19.772.1	C1_04720W_A	1	0.406408	-1.299	3.11773e-08	1.13473e-09
	orf19.9974	C1_06070W_A	1	0.465547	-1.103	3.27509e-08	1.2026e-09
GLY1	orf19.8601	C1_10450W_A	1	0.35233	-1.505	3.50034e-08	1.31362e-09
IML2	IPF855.1	C1_14210C_A	1	1.98894	0.992	3.96231e-08	1.52545e-09
	orf19.10820	C1_01220C_A	1	2.94445	1.558	4.0616e-08	1.57681e-09
SAM4	orf19.8016	C1_08410C_A	1	0.543367	-0.88	4.45899e-08	1.75994e-09
	orf19.11173	C1_02320C_A	1	2.13465	1.094	5.00295e-08	2.00701e-09
TSR2	orf19.10515	C1_03060C_A	1	0.283614	-1.818	6.78254e-08	2.75383e-09
	IPF20908.1	C1_06470W_A	1	0.481631	-1.054	7.24612e-08	2.98893e-09
TCB1	orf19.9889	C1_10680C_A	1	1.90528	0.93	7.80992e-08	3.2594e-09
RPS21	orf19.10845	C1_01480C_A	1	0.450313	-1.151	8.02888e-08	3.38974e-09
	IPF26886.1	C1_05450W_A	1	4.85678	2.28	1.0355e-07	4.53334e-09
	orf19.10548	C1_03330C_A	1	3.14705	1.654	1.1583e-07	5.13382e-09
IFD6	orf19.8650	C1_04140W_A	1	0.28146	-1.829	1.31577e-07	6.06591e-09
PGA63	orf19.13598	C1_06930W_A	1	1.78386	0.835	1.32841e-07	6.14565e-09
CCT8	orf19.13518	C1_00110W_A	1	0.573156	-0.803	1.38634e-07	6.4585e-09
STP2	orf19.12426	C1_13350W_A	1	1.75078	0.808	1.4921e-07	6.99949e-09
GCS1	orf19.12526	C1_07880C_A	1	0.424548	-1.236	1.51557e-07	7.13412e-09
	orf19.9838	C1_11140W_A	1	2.27837	1.188	1.91536e-07	9.20188e-09
	orf19.12307	C1_09790C_A	1	0.470413	-1.088	1.99043e-07	9.59475e-09
AGE1	orf19.10568	C1_03480C_A	1	2.88586	1.529	2.36445e-07	1.17419e-08
	orf19.12382	C1_12860C_A	1	2.57576	1.365	2.65969e-07	1.33372e-08
BLP1	orf19.4914.1	C1_12850W_A	1	3.24901	1.7	2.82244e-07	1.42446e-08
ECM21	orf19.12352	C1_10180C_A	1	2.03355	1.024	2.94478e-07	1.49573e-08
	orf19.8075	C1_05210C_A	1	0.432568	-1.209	3.31589e-07	1.69496e-08
	orf19.8073	C1_05230W_A	1	0.365261	-1.453	3.41268e-07	1.76099e-08
UBC8	orf19.12015	C1_01830C_A	1	2.40994	1.269	3.72973e-07	1.9608e-08
FEN1	orf19.13699	C1_12790C_A	1	0.456916	-1.13	3.80832e-07	2.00827e-08
	orf19.14140	C1_04560W_A	1	3.00216	1.586	4.45354e-07	2.39895e-08
RPL6	IPF24361.1	C1_03110W_A	1	0.540737	-0.887	5.13205e-07	2.81424e-08
ZCF24	orf19.11999	C1_02010C_A	1	2.59548	1.376	5.32317e-07	2.93627e-08
ERG2	orf19.13447	C1_00800C_A	1	0.258637	-1.951	5.83884e-07	3.24905e-08
MSO1	orf19.12713	C1_12160W_A	1	2.59188	1.374	6.09455e-07	3.42091e-08
YTM1	orf19.12278	C1_09510W_A	1	0.319968	-1.644	6.14377e-07	3.46446e-08
TCP1	orf19.8031	C1_08560W_A	1	0.569197	-0.813	7.12398e-07	4.05636e-08
IRR1	IPF850.1	C1_14230C_A	1	0.337744	-1.566	7.43526e-07	4.25765e-08
	orf19.8059	C1_05360C_A	1	0.520511	-0.942	7.74475e-07	4.45993e-08
TRM2	orf19.10837	C1_01380C_A	1	0.469436	-1.091	8.8319e-07	5.17171e-08
XOG1	orf19.10507	C1_02990C_A	1	0.387697	-1.367	9.18005e-07	5.40527e-08
NMA111	orf19.10798	C1_00990C_A	1	0.466193	-1.101	9.44117e-07	5.58956e-08
ARX1	orf19.10533	C1_03230C_A	1	0.457867	-1.127	9.81613e-07	5.85919e-08
	orf19.12743	C1_11890W_A	1	2.04202	1.03	1.00312e-06	6.00382e-08
	IPF26615.1	C1_11320C_A	1	3.75809	1.91	1.00937e-06	6.05752e-08
MUP1	orf19.12745	C1_11870W_A	1	0.400813	-1.319	1.05551e-06	6.35158e-08
	IPF18110.1	C1_14630C_A	1	0.431969	-1.211	1.06872e-06	6.48288e-08
DUT1	orf19.10832	C1_01330C_A	1	0.31165	-1.682	1.37114e-06	8.53915e-08
	orf19.12569	C1_08240C_A	1	0.417255	-1.261	1.5625e-06	9.90777e-08
SAM2	orf19.8272	C1_11450C_A	1	0.525586	-0.928	1.56749e-06	9.99012e-08
PXA2	orf19.12720	C1_12100C_A	1	2.31177	1.209	1.58328e-06	1.01164e-07
HMX1	orf19.13494	C1_00350C_A	1	0.501041	-0.997	1.59613e-06	1.02243e-07
	orf19.13622	C1_06670W_A	1	2.07916	1.056	1.63893e-06	1.06557e-07
	orf19.9981	C1_06000W_A	1	2.71509	1.441	1.69432e-06	1.10726e-07
	orf19.6222.1	C1_06870C_A	1	0.253842	-1.978	1.69728e-06	1.11468e-07
	IPF878.1	C1_14090W_A	1	0.479965	-1.059	1.69728e-06	1.11445e-07
TBP1	orf19.9395	C1_10660W_A	1	0.607518	-0.719	1.7339e-06	1.14154e-07
	orf19.10865	C1_01680C_A	1	0.475659	-1.072	1.95361e-06	1.32016e-07
DOA1	orf19.12292	C1_09660W_A	1	1.79876	0.847	1.97362e-06	1.33767e-07
CCH1	orf19.10808	C1_01100W_A	1	1.76174	0.817	2.15849e-06	1.48741e-07
FMA1	orf19.12660	C1_04450C_A	1	0.350382	-1.513	2.22852e-06	1.54288e-07
	IPF863.1	C1_14160W_A	1	0.313818	-1.672	2.38493e-06	1.67045e-07
SIN3	orf19.13432	C1_00930C_A	1	1.79751	0.846	2.43014e-06	1.71391e-07
	IPF20959.1	C1_06890C_A	1	0.488693	-1.033	2.54034e-06	1.80396e-07
	orf19.8028	C1_08530W_A	1	2.45547	1.296	2.63023e-06	1.8763e-07
IRE1	orf19.12534	C1_07970C_A	1	1.73147	0.792	2.80782e-06	2.03933e-07
	orf19.12211	C1_08900W_A	1	2.44189	1.288	2.96036e-06	2.16927e-07
RPP1	orf19.8631	C1_03800W_A	1	0.352574	-1.504	3.23277e-06	2.37935e-07
	orf19.12360	C1_10250C_A	1	0.350382	-1.513	3.39499e-06	2.53169e-07
MRPL37	orf19.8375	C1_04880C_A	1	0.400535	-1.32	3.4702e-06	2.61584e-07
MRF1	orf19.8742	C1_11700C_A	1	0.539988	-0.889	3.50335e-06	2.6465e-07
RPL27A	IPF19343.2	C1_12390C_A	1	0.500694	-0.998	3.60059e-06	2.7316e-07
ZCF17	orf19.10815	C1_01170C_A	1	0.51979	-0.944	3.91455e-06	2.97612e-07
KIP4	orf19.12730	C1_12010C_A	1	0.438303	-1.19	4.03697e-06	3.08933e-07
	IPF23615.1	C1_02330C_A	1	0.56175	-0.832	4.18694e-06	3.23062e-07
GAL10	orf19.11156	C1_02150W_A	1	2.60088	1.379	4.22636e-06	3.29522e-07
NTF2	IPF22508.1	C1_10100C_A	1	0.644387	-0.634	4.35788e-06	3.44711e-07
NEO1	orf19.8405	C1_04630C_A	1	1.87905	0.91	4.62005e-06	3.68438e-07
	orf19.12279	C1_09520C_A	1	0.475659	-1.072	4.90951e-06	3.97081e-07
SOD2	orf19.10848	C1_01520C_A	1	0.604159	-0.727	4.9152e-06	3.98337e-07
STB5	orf19.10818	C1_01200W_A	1	2.5088	1.327	5.01511e-06	4.07244e-07
RPP1A	orf19.10509	C1_03010W_A	1	0.489371	-1.031	5.17172e-06	4.2193e-07
	IPF10414.1	C1_12400C_A	1	1.82513	0.868	5.27363e-06	4.31649e-07
	orf19.11150	C1_02090C_A	1	0.421323	-1.247	5.74115e-06	4.75489e-07
	orf19.9988	C1_05950C_A	1	2.19619	1.135	6.15505e-06	5.20698e-07
RPL29	IPF24965.1	C1_11040W_A	1	0.542615	-0.882	6.81713e-06	5.88863e-07
GLT1	orf19.13636	C1_06550W_A	1	1.94261	0.958	6.81862e-06	5.91197e-07
PPT2	orf19.12275	C1_09480W_A	1	0.397217	-1.332	7.45914e-06	6.58798e-07
RPL37B	IPF26651.1	C1_11360W_A	1	0.558644	-0.84	7.96128e-06	7.05723e-07
RIM20	orf19.12263	C1_09380W_A	1	2.05765	1.041	8.43578e-06	7.58701e-07
	orf19.10843	C1_01460W_A	1	1.84676	0.885	8.74185e-06	7.90472e-07
	orf19.12358	C1_10230C_A	1	2.0167	1.012	9.1177e-06	8.31832e-07
RSM22	orf19.8044	C1_05500W_A	1	0.361734	-1.467	9.57409e-06	8.82761e-07
	orf19.13498	C1_00310W_A	1	1.69819	0.764	1.1064e-05	1.04161e-06
	orf19.13712	C1_12680W_A	1	0.433769	-1.205	1.10746e-05	1.04799e-06
	orf19.13464	C1_00630W_A	1	2.0223	1.016	1.11229e-05	1.05615e-06
	orf19.12418	C1_13270W_A	1	2.3408	1.227	1.15387e-05	1.10311e-06
	orf19.12429	C1_13380W_A	1	0.391749	-1.352	1.18559e-05	1.14109e-06
	orf19.8278	C1_11410C_A	1	0.309498	-1.692	1.18932e-05	1.15045e-06
	orf19.10859	C1_01610C_A	1	2.68143	1.423	1.22534e-05	1.19125e-06
	orf19.12014	C1_01840C_A	1	2.54383	1.347	1.26439e-05	1.23126e-06
RPN1	orf19.12421	C1_13300C_A	1	1.47734	0.563	1.31208e-05	1.29255e-06
MNN12	orf19.12366	C1_10300W_A	1	2.31017	1.208	1.57475e-05	1.58785e-06
	orf19.8404	C1_04640W_A	1	1.63467	0.709	1.71092e-05	1.75188e-06
	orf19.12220	C1_09000W_A	1	2.29262	1.197	1.73955e-05	1.79227e-06
MPT5	orf19.12458	C1_13570W_A	1	2.74347	1.456	1.81864e-05	1.88866e-06
	orf19.9886	C1_10710C_A	1	0.346517	-1.529	1.86878e-05	1.96189e-06
SEC21	orf19.8379	C1_04830W_A	1	1.51887	0.603	1.94118e-05	2.05988e-06
	orf19.9850	C1_11000C_A	1	0.376312	-1.41	1.99495e-05	2.12579e-06
	orf19.8371	C1_04930C_A	1	2.86592	1.519	2.07129e-05	2.21469e-06
RPC10	IPF5246.1	C1_14390W_A	1	0.561361	-0.833	2.09211e-05	2.24711e-06
	orf19.13613	C1_06770W_A	1	0.515127	-0.957	2.18935e-05	2.37988e-06
RIA1	orf19.11931	C1_07140C_A	1	0.63244	-0.661	2.19137e-05	2.38563e-06
FAD1	orf19.12186	C1_08650C_A	1	2.15696	1.109	2.19776e-05	2.39969e-06
SSK1	orf19.12498	C1_13930W_A	1	1.86736	0.901	2.30974e-05	2.55185e-06
	orf19.10812	C1_01140C_A	1	2.21606	1.148	2.43063e-05	2.71294e-06
	orf19.12206	C1_08860C_A	1	1.95613	0.968	2.51833e-05	2.82304e-06
	orf19.2472.1	C1_05790W_A	1	0.549046	-0.865	2.63812e-05	2.9744e-06
GAP4	orf19.11936	C1_07120W_A	1	0.571173	-0.808	2.65385e-05	2.99663e-06
RPS16A	IPF24384.1	C1_03030W_A	1	0.549046	-0.865	2.78529e-05	3.17216e-06
	orf19.10456	C1_02500W_A	1	2.31017	1.208	3.12767e-05	3.61235e-06
	orf19.12379	C1_12830C_A	1	1.77892	0.831	3.24848e-05	3.75714e-06
	orf19.12580	C1_08340C_A	1	2.49493	1.319	3.35119e-05	3.89219e-06
DRG1	orf19.12549	C1_08100W_A	1	0.564482	-0.825	3.72142e-05	4.38841e-06
IFD3	orf19.10821	C1_01240W_A	1	2.3327	1.222	3.82516e-05	4.52312e-06
RPS14B	IPF20952.1	C1_06450C_A	1	0.544499	-0.877	3.84749e-05	4.55574e-06
YPK1	orf19.8029	C1_08540C_A	1	1.60436	0.682	3.91334e-05	4.67803e-06
RPS23A	orf19.13632	C1_06580W_A	1	0.602486	-0.731	3.9235e-05	4.70259e-06
	orf19.9866	C1_10880W_A	1	0.442884	-1.175	3.9235e-05	4.70287e-06
	orf19.12428	C1_13370W_A	1	0.357001	-1.486	4.10178e-05	4.96964e-06
CSI2	orf19.12697	C1_12310C_A	1	0.338212	-1.564	4.36466e-05	5.33757e-06
	orf19.12312	C1_09840C_A	1	0.615999	-0.699	4.53472e-05	5.60422e-06
	orf19.13433	C1_00920W_A	1	2.33918	1.226	4.53633e-05	5.61355e-06
	IPF7774.2	C1_02800W_A	1	0.467164	-1.098	4.6572e-05	5.77819e-06
GCA2	IPF16527.3	C1_10550C_A	1	0.527046	-0.924	4.83023e-05	6.03974e-06
ARP8	orf19.10867	C1_01700W_A	1	2.04486	1.032	5.01854e-05	6.32392e-06
	IPF24404.1	C1_02700C_A	1	1.63354	0.708	5.09511e-05	6.43688e-06
	orf19.8604	C1_10470W_A	1	0.654743	-0.611	5.12683e-05	6.48524e-06
	IPF885.1	C1_14060W_A	1	1.95477	0.967	5.29905e-05	6.72882e-06
CYS4	orf19.12011	C1_01870C_A	1	0.54601	-0.873	5.52606e-05	7.03496e-06
	orf19.12367	C1_10310W_A	1	2.60629	1.382	5.5566e-05	7.08282e-06
	orf19.12448	C1_13490C_A	1	2.15696	1.109	5.74166e-05	7.34658e-06
	orf19.13655	C1_06350W_A	1	2.25793	1.175	5.93015e-05	7.63262e-06
	orf19.12342	C1_10090C_A	1	2.10526	1.074	5.93015e-05	7.63571e-06
	orf19.13487	C1_00410C_A	1	1.73267	0.793	5.97917e-05	7.71818e-06
	orf19.8395	C1_04710C_A	1	0.392836	-1.348	6.11397e-05	7.92185e-06
	orf19.12699	C1_12280C_A	1	0.424842	-1.235	6.45576e-05	8.41692e-06
MRP20	orf19.10858	C1_01600W_A	1	0.52268	-0.936	6.53256e-05	8.53819e-06
YMC1	orf19.11927	C1_07200W_A	1	0.441964	-1.178	6.53781e-05	8.55562e-06
CNS1	orf19.13473	C1_00560W_A	1	0.478304	-1.064	6.88957e-05	9.08282e-06
ZPR1	orf19.10810	C1_01110C_A	1	0.596254	-0.746	6.9377e-05	9.19236e-06
ERB1	orf19.8649	C1_04130W_A	1	0.380245	-1.395	6.9377e-05	9.20238e-06
ARG5,6	orf19.12252	C1_09290C_A	1	0.530344	-0.915	7.12326e-05	9.4997e-06
	orf19.9882	C1_10730W_A	1	1.59107	0.67	7.12326e-05	9.48792e-06
	orf19.12398	C1_13060C_A	1	0.462011	-1.114	7.18127e-05	9.6184e-06
	orf19.12255	C1_09310C_A	1	2.29104	1.196	8.16885e-05	1.11658e-05
EFR3	orf19.12261	C1_09360C_A	1	1.75686	0.813	8.54057e-05	1.18706e-05
RPL13	orf19.10511	C1_03020C_A	1	0.571569	-0.807	9.27866e-05	1.30279e-05
DBP3	orf19.12334	C1_10030W_A	1	0.414947	-1.269	9.44968e-05	1.33139e-05
	orf19.10819	C1_01210W_A	1	2.24389	1.166	9.69681e-05	1.37562e-05
	orf19.10817	C1_01190C_A	1	1.98481	0.989	9.92466e-05	1.41437e-05
KOG1	orf19.8048	C1_05460W_A	1	1.94666	0.961	0.000110263	1.59455e-05
	orf19.12388	C1_12920C_A	1	1.91454	0.937	0.000111742	1.61956e-05
MIA40	orf19.10494	C1_02880C_A	1	0.558256	-0.841	0.000113984	1.65758e-05
ERG1	orf19.8036	C1_08590C_A	1	0.544876	-0.876	0.000122481	1.80888e-05
APS3	orf19.8023	C1_08480C_A	1	1.65979	0.731	0.00012351	1.82808e-05
IHD2	orf19.13442	C1_00850W_A	1	2.15248	1.106	0.000126597	1.87991e-05
	orf19.14135	C1_04510W_A	1	0.473357	-1.079	0.000130118	1.94062e-05
HBR1	orf19.13495	C1_00340W_A	1	0.587638	-0.767	0.000131917	1.97599e-05
	snR5a	C1_01720C_A	1	1.58447	0.664	0.00013531	2.04212e-05
SDS24	orf19.12584	C1_08370W_A	1	2.34242	1.228	0.000154596	2.37788e-05
HOM6	orf19.10468	C1_02620C_A	1	0.655651	-0.609	0.000158016	2.44359e-05
HMT1	orf19.10801	C1_01030W_A	1	0.487002	-1.038	0.000166706	2.59686e-05
HGT1	orf19.12002	C1_01980W_A	1	1.91322	0.936	0.000168109	2.62416e-05
	orf19.12184	C1_08630W_A	1	0.514057	-0.96	0.000172272	2.70029e-05
MNN47	orf19.12234	C1_09130W_A	1	1.49796	0.583	0.000181208	2.86379e-05
TPS2	orf19.10556	C1_03380W_A	1	2.22684	1.155	0.000181216	2.86978e-05
	orf19.10835	C1_01360C_A	1	2.22993	1.157	0.000188598	3.01111e-05
	orf19.10297	C1_07640C_A	1	2.19923	1.137	0.000189163	3.02318e-05
AOX1	orf6.3985	C1_09160W_A	1	0.479965	-1.059	0.000192318	3.08294e-05
	orf19.11959	C1_04040C_A	1	0.445655	-1.166	0.000196941	3.17298e-05
RSC9	orf19.10010	C1_05780W_A	1	1.53368	0.617	0.000200939	3.25688e-05
DUR1,2	orf19.8402	C1_04660W_A	1	2.40494	1.266	0.000204406	3.323e-05
RPS1	orf19.10520	C1_03090W_A	1	0.631564	-0.663	0.000205296	3.34411e-05
LHP1	orf19.10313	C1_07500C_A	1	0.43952	-1.186	0.000212981	3.48653e-05
WRS1	orf19.12691	C1_12380C_A	1	0.513701	-0.961	0.000219249	3.6023e-05
TCO89	orf19.8381	C1_04810W_A	1	1.79751	0.846	0.000232229	3.84669e-05
	orf19.10868	C1_01710W_A	1	1.80125	0.849	0.000235866	3.91838e-05
TRP99	orf19.8054	C1_05410C_A	1	0.629815	-0.667	0.000241021	4.01182e-05
GAL1	orf19.11154	C1_02130C_A	1	1.99308	0.995	0.000241031	4.01588e-05
	orf19.13607	C1_06820W_A	1	0.644834	-0.633	0.000244347	4.08299e-05
	orf19.13519	C1_00100C_A	1	0.504526	-0.987	0.000248051	4.15291e-05
	orf19.12532	C1_07950C_A	1	0.417544	-1.26	0.000250201	4.19699e-05
CCR4	orf19.12567	C1_08220W_A	1	1.57352	0.654	0.00025456	4.27835e-05
YKT6	orf19.10491	C1_02860C_A	1	1.805	0.852	0.000268487	4.54716e-05
	orf19.12487	C1_13820C_A	1	0.412653	-1.277	0.000277696	4.7166e-05
PET127	orf19.9845	C1_11070W_A	1	0.41094	-1.283	0.000282358	4.81863e-05
	orf19.8062	C1_05330C_A	1	0.614293	-0.703	0.000287675	4.91868e-05
	orf19.13704	C1_12740W_A	1	2.00973	1.007	0.000289639	4.95695e-05
LKH1	orf19.8607	C1_10490W_A	1	1.51782	0.602	0.000290248	4.97206e-05
	orf19.10540	C1_03280W_A	1	0.591316	-0.758	0.000298033	5.11988e-05
RRP6	orf19.7719	C1_05050C_A	1	0.528875	-0.919	0.00029823	5.1322e-05
	orf19.12516	C1_07790C_A	1	0.322641	-1.632	0.000306579	5.28653e-05
	orf19.11243	C1_12570C_A	1	0.562919	-0.829	0.000315327	5.45778e-05
TCB3	orf19.10521	C1_03100W_A	1	1.94261	0.958	0.000333187	5.82618e-05
IST2	orf19.10310	C1_07520C_A	1	1.91454	0.937	0.000335921	5.90116e-05
POR1	orf19.8644	C1_04100C_A	1	1.63467	0.709	0.00034722	6.13898e-05
	orf19.8628	C1_03830C_A	1	0.473029	-1.08	0.000388474	6.99404e-05
	orf19.10312	C1_07510W_A	1	0.477311	-1.067	0.000388474	6.99286e-05
	orf19.8079	C1_05160C_A	1	2.48975	1.316	0.000422663	7.69161e-05
APN2	orf19.9394	C1_10650W_A	1	0.461371	-1.116	0.000424885	7.73892e-05
RME1	orf19.11918	C1_07330W_A	1	0.408668	-1.291	0.000426812	7.78092e-05
RBE1	PRY2	C1_14120C_A	1	0.474013	-1.077	0.000430624	7.85739e-05
OSM2	orf19.12472	C1_13670W_A	1	0.579146	-0.788	0.000439167	8.02749e-05
	orf19.12419	C1_13280C_A	1	1.57899	0.659	0.000439661	8.05785e-05
GCV2	orf19.8015	C1_08400C_A	1	1.67133	0.741	0.000453658	8.33638e-05
	orf19.8647	C1_04120C_A	1	0.610897	-0.711	0.000454341	8.36364e-05
	IPF24352.1	C1_03150C_A	1	1.64376	0.717	0.000462931	8.55172e-05
	orf19.10020	C1_05670W_A	1	1.48658	0.572	0.000492253	9.18894e-05
	orf19.8812	C1_07660W_A	1	0.277777	-1.848	0.00049625	9.27157e-05
	IPF5257.1	C1_14350W_A	1	0.666649	-0.585	0.000512505	9.60843e-05
CSH1	orf6.4310	C1_04020C_A	1	1.55617	0.638	0.000523591	9.85016e-05
RIB3	orf19.12693	C1_12360C_A	1	1.63921	0.713	0.000524355	9.88997e-05
YPT1	orf19.10570	C1_03500W_A	1	1.85961	0.895	0.000549221	0.000104212
CDC48	orf19.9876	C1_10790W_A	1	1.5305	0.614	0.000575762	0.000109806
	orf19.10578	C1_03600W_A	1	1.59328	0.672	0.000597888	0.000114316
GUA1	orf19.12276	C1_09490C_A	1	0.521956	-0.938	0.000603539	0.000115592
SMF13	orf19.12489	C1_13840W_A	1	1.67018	0.74	0.000603859	0.000115751
	orf19.8654	C1_04180W_A	1	0.567621	-0.817	0.00063413	0.000122272
	orf19.13615	C1_06750W_A	1	0.435879	-1.198	0.000646448	0.000125065
PDE2	orf19.10489	C1_02840W_A	1	0.644834	-0.633	0.000683156	0.000133051
	orf19.12257	C1_09330W_A	1	0.373712	-1.42	0.000695165	0.000136085
	orf19.12298	C1_09710C_A	1	0.510506	-0.97	0.000698813	0.000137231
MSS116	orf19.12201	C1_08810C_A	1	0.526316	-0.926	0.00072258	0.000142429
PFY1	orf19.12542	C1_08030W_A	1	0.685867	-0.544	0.000724822	0.000143042
	orf19.13645	C1_06440C_A	1	0.496202	-1.011	0.000729013	0.000143987
MNS1	orf19.8638	C1_03730C_A	1	1.6144	0.691	0.000731752	0.000144646
	orf19.9872	C1_10810W_A	1	0.40416	-1.307	0.000779015	0.000155296
RPL2	IPF11739.1	C1_11060C_A	1	0.60794	-0.718	0.000779015	0.000155374
	orf19.12007	C1_01910W_A	1	0.580754	-0.784	0.00081514	0.000163503
NOP6	orf19.13616	C1_06740C_A	1	0.42074	-1.249	0.000819896	0.000164855
SFT2	orf19.9878	C1_10770W_A	1	1.9292	0.948	0.000914218	0.000186066
REI1	orf19.7720	C1_05060W_A	1	0.424842	-1.235	0.000919154	0.000187575
GSL1	orf19.10031	C1_05600W_A	1	1.81127	0.857	0.000931714	0.000191256
RPA34	orf19.12361	C1_10260C_A	1	0.463294	-1.11	0.000960407	0.000198389
MSH6	orf19.12411	C1_13170C_A	1	0.551335	-0.859	0.000998787	0.000207609
	orf19.10828	C1_01290C_A	1	2.07484	1.053	0.00105007	0.000219288
	orf19.12739	C1_11930W_A	1	1.50733	0.592	0.00107697	0.000226301
CTA3	orf19.8759	C1_11540C_A	1	1.55401	0.636	0.00110912	0.000234132
	orf19.12313	C1_09850C_A	1	1.76786	0.822	0.00116245	0.000246518
BPH1	orf19.13640	C1_06520C_A	1	1.66671	0.737	0.00119029	0.000254112
ATC1	orf19.13595	C1_06940C_A	1	1.56917	0.65	0.00119029	0.00025419
GIN1	orf19.8274	C1_11440C_A	1	0.371646	-1.428	0.00119029	0.000253891
	orf19.10522	C1_03120W_A	1	1.65519	0.727	0.00120883	0.000258896
ABP140	orf19.11160	C1_02190W_A	1	0.444421	-1.17	0.00120923	0.000259177
ACS2	orf19.8666	C1_04290C_A	1	1.56808	0.649	0.00121342	0.000260271
	orf19.13614	C1_06760C_A	1	0.423666	-1.239	0.00123744	0.000267304
GPX3	orf19.11915	C1_07350C_A	1	0.617709	-0.695	0.0013183	0.000288098
GAL7	orf19.11159	C1_02180W_A	1	1.98756	0.991	0.00131916	0.000288499
ISN1	orf19.10863	C1_01650W_A	1	1.66902	0.739	0.00132736	0.000290722
RGD1	orf19.9979	C1_06020W_A	1	1.62001	0.696	0.00135654	0.000297772
DIM1	orf19.12477	C1_13730C_A	1	0.416966	-1.262	0.00137107	0.000301849
CHS3	orf19.12403	C1_13110C_A	1	1.30949	0.389	0.0013793	0.000304106
GAR1	orf19.8757	C1_11550W_A	1	0.569592	-0.812	0.0014087	0.000312183
ERG12	orf19.12272	C1_09460W_A	1	0.539614	-0.89	0.00141249	0.000313341
TIM50	orf19.8297	C1_11220C_A	1	0.594604	-0.75	0.00141962	0.000315411
	orf19.13651	C1_06390W_A	1	1.70882	0.773	0.00143488	0.000319146
	orf19.10302	C1_07590C_A	1	1.87125	0.904	0.00152793	0.000344044
SIP5	orf19.9995	C1_05910W_A	1	1.51677	0.601	0.00156682	0.000353307
	orf19.12735	C1_11950W_A	1	1.93589	0.953	0.00157617	0.000355927
	orf19.13469	C1_00580W_A	1	1.99308	0.995	0.00158989	0.000359796
PEA2	orf19.9393	C1_10640C_A	1	0.476649	-1.069	0.00160238	0.000362881
	orf19.11939	C1_03870C_A	1	0.436786	-1.195	0.00161305	0.000366426
EGD1	orf19.8746	C1_11650W_A	1	0.646624	-0.629	0.00166012	0.000378643
DOS2	orf19.12497	C1_13920W_A	1	1.80125	0.849	0.00168088	0.000384193
RPL4B	IPF875.1	C1_14110C_A	1	0.651122	-0.619	0.0016898	0.000386592
PSA2	orf19.12409	C1_13160W_A	1	2.03214	1.023	0.00176725	0.000406509
	orf19.9855	C1_10970W_A	1	0.460413	-1.119	0.0017682	0.000407012
	orf19.12025	C1_01750W_A	1	1.71	0.774	0.00177005	0.00040773
RPT1	orf19.8071	C1_05240C_A	1	1.43396	0.52	0.00177005	0.000408011
SIT4	orf19.12667	C1_04380W_A	1	1.76052	0.816	0.00177647	0.000410493
CPP1	orf19.12330	C1_10000C_A	1	1.4651	0.551	0.00177755	0.000411403
KTR4	orf19.11955	C1_04000C_A	1	1.75808	0.814	0.00179243	0.000415779
	orf19.12198	C1_08780W_A	1	1.51152	0.596	0.00189674	0.000443963
ECO1	orf19.12520	C1_07830C_A	1	2.31819	1.213	0.00192893	0.000452122
	orf19.10860	C1_01620C_A	1	2.09217	1.065	0.00194486	0.000457115
	IPF22027.1	C1_04430C_A	1	0.598739	-0.74	0.00196261	0.000462238
	orf19.13647	C1_06420C_A	1	1.63354	0.708	0.00198198	0.000468082
	orf19.13623	C1_06660W_A	1	1.79502	0.844	0.00198766	0.000469747
MRPS9	orf19.12695	C1_12340C_A	1	0.571569	-0.807	0.0020976	0.000498444
UBA4	orf19.9860	C1_10930C_A	1	0.650671	-0.62	0.00216689	0.000515259
MNN2	orf19.9883	C1_10720C_A	1	0.607518	-0.719	0.0022031	0.000525294
HAC1	orf19.9968	C1_06130C_A	1	1.36699	0.451	0.0022334	0.000533919
NRM1	orf19.13443	C1_00840C_A	1	0.388504	-1.364	0.002267	0.000543463
OLE1	orf19.12583	C1_08360C_A	1	1.27721	0.353	0.00235332	0.000565681
	orf19.13503	C1_00190C_A	1	2.13317	1.093	0.00237503	0.000572051
FGR24	IPF14003.1	C1_14570C_A	1	1.65061	0.723	0.0023889	0.000576163
YPT52	IPF877.1	C1_14100W_A	1	1.55725	0.639	0.00241269	0.000582293
MVD	orf19.13524	C1_00070W_A	1	0.711039	-0.492	0.00242232	0.000585401
ERP5	IPF25016.1	C1_10940C_A	1	0.590906	-0.759	0.00243949	0.000591343
	orf19.9856	C1_10950C_A	1	0.51979	-0.944	0.00246992	0.000601698
FGR38	orf19.12024	C1_01760W_A	1	1.67714	0.746	0.00250683	0.000612083
COQ4	orf19.10526	C1_03160C_A	1	1.60547	0.683	0.00251416	0.000614915
	IPF14001.1	C1_14560C_A	1	1.63127	0.706	0.00252655	0.000618356
	orf6.8156	C1_14410W_A	1	0.701736	-0.511	0.00253474	0.000621328
	orf19.13703	C1_12750C_A	1	0.527777	-0.922	0.00256111	0.000629713
TTR1	orf19.13480	C1_00490C_A	1	0.614293	-0.703	0.00264826	0.000656711
CAT8	orf19.12563	C1_08190C_A	1	1.76418	0.819	0.00265065	0.000658426
	orf19.12227	C1_09060C_A	1	1.7593	0.815	0.00265065	0.00065859
HYR1	orf19.12440	C1_13450W_A	1	2.02511	1.018	0.00265413	0.000660312
AVT4	orf19.8735	C1_11750W_A	1	1.83528	0.876	0.00270379	0.000676603
CTA8	orf19.12238	C1_09170W_A	1	0.618566	-0.693	0.0027333	0.000685295
	orf19.12714	C1_12150C_A	1	2.38998	1.257	0.00275901	0.000692653
	orf19.13696	C1_12820C_A	1	0.60374	-0.728	0.00276864	0.000696861
	IPF823.1	C1_14330W_A	1	0.547906	-0.868	0.00276864	0.00069681
JIP5	orf19.12208	C1_08870C_A	1	0.496891	-1.009	0.00278058	0.000700318
SAC1	orf19.12329	C1_09990W_A	1	1.57026	0.651	0.00284427	0.000718658
TUS1	orf19.14132	C1_04480C_A	1	1.65979	0.731	0.00289668	0.000733775
SIM1	orf19.12499	C1_13940W_A	1	0.612593	-0.707	0.0029023	0.000735669
	orf19.10555	C1_03370W_A	1	0.630252	-0.666	0.0029064	0.000737598
SMI1	orf19.12525	C1_07870C_A	1	1.76052	0.816	0.0029064	0.000737648
	orf19.12228	C1_09070W_A	1	1.83147	0.873	0.00290996	0.000739022
RRS1	orf19.13435	C1_00900W_A	1	0.517991	-0.949	0.00306452	0.000788686
	orf19.9869	C1_10840C_A	1	1.61552	0.692	0.00307101	0.000790851
	orf19.12703	C1_12240C_A	1	1.55294	0.635	0.0031047	0.000801034
CRL1	orf19.10840	C1_01420C_A	1	1.40153	0.487	0.00315121	0.000816602
	orf19.13648	C1_06410W_A	1	2.16445	1.114	0.00317537	0.000824404
RPN2	orf19.12725	C1_12050W_A	1	1.34071	0.423	0.00323444	0.000842881
	snR41b	C1_12980W_A	1	1.92119	0.942	0.00325281	0.00084872
KRR1	orf19.8277	C1_11420W_A	1	0.51907	-0.946	0.00327362	0.000855738
ATG18	orf19.13485	C1_00430W_A	1	1.74836	0.806	0.00346119	0.000912607
	orf19.10856	C1_01580W_A	1	0.565657	-0.822	0.00347577	0.000918138
GDI1	IPF5237.2	C1_14440C_A	1	1.41814	0.504	0.00352417	0.000932634
VPS34	orf19.13621	C1_06680W_A	1	1.64035	0.714	0.00357286	0.000948408
BNI1	orf19.12393	C1_12960C_A	1	1.46307	0.549	0.00361535	0.000963196
NOP4	orf19.12665	C1_04390C_A	1	0.51871	-0.947	0.00382779	0.00102413
	orf19.10314	C1_07490C_A	1	0.399703	-1.323	0.00383662	0.00102711
	orf19.7712	C1_04970W_A	1	0.711039	-0.492	0.00405045	0.00109091
	orf19.11170	C1_02290C_A	1	0.582771	-0.779	0.00421776	0.00114689
	orf19.12533	C1_07960W_A	1	0.473685	-1.078	0.00422277	0.00114961
	orf19.10833	C1_01340C_A	1	1.82893	0.871	0.00424515	0.00115845
	orf19.11925	C1_07220W_A	1	0.647073	-0.628	0.00427963	0.00116925
	IPF883.1	C1_14080W_A	1	0.55594	-0.847	0.00430431	0.00117669
RPL14	IPF22199.1	C1_13050W_A	1	0.623301	-0.682	0.00442866	0.00121627
SUA71	orf19.10577	C1_03560C_A	1	0.643495	-0.636	0.00447342	0.00123088
	orf19.13652	C1_06380C_A	1	0.550189	-0.862	0.00449055	0.00123632
	orf19.13600	C1_06920C_A	1	0.523768	-0.933	0.00455374	0.00125532
	orf19.12337	C1_10060C_A	1	2.28945	1.195	0.00468352	0.00130005
	orf19.8377	C1_04860W_A	1	1.77154	0.825	0.00473079	0.0013147
	IPF20970.1	C1_06840C_A	1	0.633317	-0.659	0.00482793	0.00134747
MTO1	orf19.12517	C1_07800W_A	1	0.546768	-0.871	0.00483803	0.00135155
	IPF14618	C1_00270W_A	1	2.29421	1.198	0.00492376	0.00137709
GIM5	orf19.10008	C1_05810W_A	1	0.673617	-0.57	0.00521282	0.00147396
	orf19.12712	C1_12170C_A	1	1.58887	0.668	0.00524239	0.00148571
VPS16	orf19.14138	C1_04540C_A	1	1.72429	0.786	0.00527762	0.0014974
	orf19.10814	C1_01160C_A	1	0.552865	-0.855	0.00533756	0.00151786
MNN11	orf19.10444	C1_02400C_A	1	0.562139	-0.831	0.005445	0.00155108
	orf19.12694	C1_12350W_A	1	0.63905	-0.646	0.005445	0.00155194
EHD3	orf19.10547	C1_03320C_A	1	1.55509	0.637	0.00544626	0.00155318
CAS1	orf19.8728	C1_11810W_A	1	1.93589	0.953	0.00545879	0.00155763
ATP19	IPF11271.2	C1_12320C_A	1	0.6685	-0.581	0.00557922	0.00159922
CUE5	orf19.8078	C1_05170C_A	1	1.61776	0.694	0.00571089	0.0016425
	orf19.8618	C1_10560C_A	1	2.0691	1.049	0.00589261	0.00169763
RPS42	orf19.10862	C1_01640W_A	1	0.635075	-0.655	0.00597613	0.00172362
	orf19.8760	C1_11530C_A	1	0.477641	-1.066	0.00615629	0.00178355
ADE12	orf19.12290	C1_09640W_A	1	0.766841	-0.383	0.00620348	0.00179923
	orf19.12336	C1_10050W_A	1	2.32463	1.217	0.00625853	0.00181722
MRPL3	orf19.12530	C1_07910C_A	1	0.595016	-0.749	0.00630725	0.00183443
	orf19.12744	C1_11880W_A	1	0.544121	-0.878	0.00657391	0.00192474
PRN4	orf19.9998	C1_05880W_A	1	0.613017	-0.706	0.00668902	0.00196061
	orf19.8069	C1_05270C_A	1	0.602904	-0.73	0.00675648	0.00198803
RPO41	orf19.13462	C1_00640C_A	1	0.576343	-0.795	0.0068858	0.00203054
NEP1	orf19.8282	C1_11380W_A	1	0.579146	-0.788	0.0070014	0.00207256
	orf19.11242	C1_12580W_A	1	1.77031	0.824	0.00723633	0.00215966
	IPF846.1	C1_14250C_A	1	1.60882	0.686	0.00743633	0.00222657
	orf19.11945	C1_03910C_A	1	1.71713	0.78	0.00761095	0.0022924
	orf19.12354	C1_10200C_A	1	0.560972	-0.834	0.00761121	0.00229485
POX18	CA1711	C1_01440C_A	1	0.39998	-1.322	0.00763137	0.00230595
	orf19.13610	C1_06800W_A	1	0.571173	-0.808	0.00764119	0.00231016
CHO1	orf19.8294	C1_11240C_A	1	1.62563	0.701	0.00776826	0.00235486
MON2	orf19.12405	C1_13120C_A	1	1.48865	0.574	0.00778952	0.00236382
	orf19.13522	C1_00090W_A	1	2.04911	1.035	0.00793579	0.00241719
	IPF7197.2	C1_05720W_A	1	0.700764	-0.513	0.00801414	0.00244754
GPI8	orf19.10317	C1_07460C_A	1	1.54435	0.627	0.00806604	0.00246992
PCL2	orf19.8033	C1_08570C_A	1	0.510152	-0.971	0.00816638	0.00251121
DAL7	orf19.12490	C1_13850C_A	1	2.41999	1.275	0.00827062	0.00255263
HSP30	orf19.12001	C1_01990W_A	1	0.343409	-1.542	0.0084241	0.00260424
ARO4	orf19.11542	C1_05110C_A	1	0.655197	-0.61	0.00847773	0.00262615
MST1	orf19.10501	C1_02930C_A	1	0.578745	-0.789	0.00848889	0.00263098
	orf19.8636	C1_03750W_A	1	0.517274	-0.951	0.00848898	0.00263238
LPG20	orf19.8393	C1_04740W_A	1	1.53156	0.615	0.00858098	0.00267131
	orf19.13509	C1_00160C_A	1	0.590496	-0.76	0.0086678	0.00270326
	orf19.10023	C1_05650W_A	1	0.608361	-0.717	0.00910867	0.00286716
PIL1	orf19.8400	C1_04680W_A	1	1.40542	0.491	0.00914871	0.00288283
	orf19.4921.1	C1_12910W_A	1	0.543367	-0.88	0.00926594	0.00292577
PCL7	orf19.13605	C1_06850W_A	1	1.5305	0.614	0.00934102	0.00295099
PLD1	orf19.8753	C1_11590W_A	1	1.337	0.419	0.00960383	0.00303557
MED15	orf19.12571	C1_08270C_A	1	1.47836	0.564	0.00966994	0.00305803
SUI2	orf19.13594	C1_06960W_A	1	0.620284	-0.689	0.00969468	0.00306742
RMP1	orf19.12427	C1_13360C_A	1	0.449378	-1.154	0.00975493	0.00308964
ACT1	orf19.12474	C1_13700W_A	1	1.2781	0.354	0.00981381	0.00311803
RPG1A	orf19.13701	C1_12770W_A	1	0.675487	-0.566	0.00982337	0.00312562
	orf19.10813	C1_01150C_A	1	0.716481	-0.481	0.009837	0.00313155
	orf19.12702	C1_12250C_A	1	1.6358	0.71	0.00985674	0.00313943
VPS27	orf19.13452	C1_00750C_A	1	1.47836	0.564	0.0099308	0.00316462
KIN28	orf19.13619	C1_06710W_A	1	1.40834	0.494	0.010021	0.00320146
DUR3	orf19.8403	C1_04650W_A	1	2.41496	1.272	0.0100801	0.00322197
	orf19.12283	C1_09570W_A	1	0.652477	-0.616	0.0102605	0.00329462
HMG1	orf19.8633	C1_03780C_A	1	0.643049	-0.637	0.0104774	0.0033727
	orf19.11901	C1_07440W_A	1	1.46815	0.554	0.0106485	0.00343984
PDC2	orf19.12327	C1_09970C_A	1	1.49381	0.579	0.0111082	0.00359911
QCR10	IPF24823.1	C1_06050C_A	1	0.735603	-0.443	0.0113496	0.0036902
CAF16	orf19.8018	C1_08430W_A	1	1.51677	0.601	0.0115228	0.00375955
PDX1	orf19.12488	C1_13830C_A	1	1.32961	0.411	0.0115573	0.00377267
	orf19.10025	C1_05630C_A	1	0.698339	-0.518	0.0115737	0.00378363
ZCF2	orf19.8061	C1_05340C_A	1	0.647521	-0.627	0.0117267	0.00384313
	orf19.10553	C1_03360W_A	1	1.36888	0.453	0.0119994	0.00394221
CHS7	orf19.9980	C1_06010W_A	1	1.42899	0.515	0.012054	0.00396291
	orf19.12521	C1_07840W_A	1	1.37459	0.459	0.0121144	0.00398785
SPT20	orf19.8052	C1_05430W_A	1	1.47939	0.565	0.0122467	0.00403585
RPB7	orf19.10855	C1_01570C_A	1	0.657927	-0.604	0.0122538	0.0040447
	orf19.13496	C1_00330C_A	1	0.714002	-0.486	0.0122933	0.00406066
CTA9	orf19.10825	C1_01270W_A	1	1.73508	0.795	0.0123184	0.00407292
BMH1	orf19.10532	C1_03220C_A	1	1.28165	0.358	0.0125769	0.00417061
	orf19.9384	C1_06250W_A	1	0.389582	-1.36	0.0126102	0.00418571
	orf19.12214	C1_08920W_A	1	0.580352	-0.785	0.0128147	0.00426812
	orf19.10527	C1_03170C_A	1	2.19771	1.136	0.0128575	0.00428443
	orf19.9888	C1_10690W_A	1	0.635957	-0.653	0.0130278	0.00434948
	orf19.8027	C1_08520C_A	1	0.538867	-0.892	0.0131491	0.004405
	orf19.13438	C1_00880W_A	1	2.30218	1.203	0.0132905	0.00446313
CHR1	orf19.11240	C1_12600C_A	1	0.600402	-0.736	0.0132905	0.00446287
	orf19.10451	C1_02450C_A	1	0.542615	-0.882	0.0133984	0.00450259
GLO1	orf19.13479	C1_00500C_A	1	0.64797	-0.626	0.013518	0.00455264
DUR7	IPF901.1	C1_13980C_A	1	1.5252	0.609	0.0135789	0.00457666
	orf19.8664	C1_04270C_A	1	0.397493	-1.331	0.0135819	0.00458075
	IPF22222.1	C1_13690C_A	1	1.31039	0.39	0.0141896	0.00483553
	IPF26884.1	C1_05250W_A	1	1.42603	0.512	0.0142963	0.00487589
	orf19.8632	C1_03790C_A	1	0.586417	-0.77	0.0144711	0.00495323
	orf19.12193	C1_08730W_A	1	1.58118	0.661	0.0147694	0.00507684
SVF1	orf19.13489	C1_00400W_A	1	1.57135	0.652	0.0150841	0.00520475
	orf19.13451	C1_00760W_A	1	1.46612	0.552	0.015424	0.00534925
ZCF23	orf19.11930	C1_07170C_A	1	1.76296	0.818	0.0154603	0.00536685
	orf19.12476	C1_13720W_A	1	0.538493	-0.893	0.0155161	0.00538872
ADA2	orf19.9867	C1_10860C_A	1	0.604997	-0.725	0.0157983	0.00549697
	orf19.12734	C1_11970C_A	1	1.58557	0.665	0.016669	0.00584036
	IPF5248.1	C1_14380C_A	1	0.677362	-0.562	0.0168006	0.00589731
TIM21	orf19.11175	C1_02350W_A	1	0.679243	-0.558	0.0169578	0.00597447
	orf19.12688	C1_12430W_A	1	1.6644	0.735	0.0169632	0.00597912
RPL82	orf19.9847	C1_11030W_A	1	0.604159	-0.727	0.0171713	0.00606357
TRP1	IPF21091.1	C1_00120C_A	1	0.72749	-0.459	0.0175959	0.00623691
	snR67	C1_07940W_A	1	1.84038	0.88	0.0177772	0.0063149
	orf19.13702	C1_12760W_A	1	0.531448	-0.912	0.0187563	0.00669993
	orf19.11916	C1_07340W_A	1	0.681129	-0.554	0.0190213	0.00680606
TIF35	IPF842.1	C1_14260C_A	1	0.674551	-0.568	0.0194224	0.00698101
	orf19.6008.4	C1_00980W_A	1	0.631126	-0.664	0.0194611	0.00700435
IMP1	orf19.10579	C1_03610C_A	1	0.590496	-0.76	0.0196404	0.00707208
PHO85	orf19.14136	C1_04520C_A	1	1.32317	0.404	0.0197751	0.00712698
	orf19.13625	C1_06630W_A	1	1.77522	0.828	0.0201093	0.00725718
	orf19.8039	C1_08610C_A	1	0.650671	-0.62	0.020154	0.00727656
DIP2	orf19.12572	C1_08290C_A	1	0.515484	-0.956	0.0206027	0.00746858
LYS142	orf19.12242	C1_09200W_A	1	1.61664	0.693	0.0210752	0.00765689
	orf19.8380	C1_04820C_A	1	0.609628	-0.714	0.0211116	0.00767675
	orf19.8056	C1_05390C_A	1	0.720465	-0.473	0.0211262	0.00768566
tR(UCU)4	tR(UCU)4.2	C1_02540C_A	1	0.355027	-1.494	0.0211501	0.00770313
MNN44	orf19.10475	C1_02680C_A	1	1.8264	0.869	0.0217884	0.00799001
	orf19.8019	C1_08440C_A	1	0.502084	-0.994	0.0217933	0.00799535
	orf19.12387	C1_12900W_A	1	1.69114	0.758	0.0221317	0.00813383
	orf19.12370	C1_10340W_A	1	1.71832	0.781	0.0223464	0.00822358
MEF2	orf19.13589	C1_07000W_A	1	0.653836	-0.613	0.023109	0.00855653
	orf19.8743	C1_11690W_A	1	1.43495	0.521	0.0231527	0.0085802
VPS17	orf19.10852	C1_01550W_A	1	1.35849	0.442	0.0235447	0.00873308
URA1	orf19.12299	C1_09720W_A	1	0.739694	-0.435	0.0235719	0.00874698
LEU4	orf19.13505	C1_00170W_A	1	1.30405	0.383	0.024033	0.0089492
RIM1	orf19.10019	C1_05680C_A	1	0.684916	-0.546	0.0242612	0.00905382
GPC1	orf19.8603	C1_10460W_A	1	1.53368	0.617	0.0243984	0.0091126
FTH1	orf19.12265	C1_09400C_A	1	0.503129	-0.991	0.0244692	0.00914331
	orf19.10013	C1_05750C_A	1	1.29504	0.373	0.0247369	0.00926334
	orf19.11239	C1_12610W_A	1	0.732043	-0.45	0.0247585	0.00927943
APE2	orf19.12664	C1_04400C_A	1	1.24747	0.319	0.0254088	0.00955459
PHO87	orf19.9990	C1_05940W_A	1	0.762601	-0.391	0.0257163	0.00969664
	orf19.8815	C1_07690C_A	1	0.710546	-0.493	0.0258168	0.00973874
KEM1	orf19.12434	C1_13420C_A	1	1.25614	0.329	0.0258324	0.00975714
	orf19.12372	C1_10350C_A	1	1.34723	0.43	0.0261515	0.00990727
	IPF18761.2	C1_13190W_A	1	1.51152	0.596	0.0261881	0.00992591
NUP188	orf19.12271	C1_09450C_A	1	0.70907	-0.496	0.0270673	0.0103155
	orf19.12380	C1_12840W_A	1	1.91986	0.941	0.0271984	0.0103743
GEM1	orf19.13437	C1_00890W_A	1	1.51677	0.601	0.0273133	0.010427
PRN3	orf19.9999	C1_05870W_A	1	0.665265	-0.588	0.0273369	0.0104404
	orf19.8645	C1_04110W_A	1	1.94396	0.959	0.0274684	0.0104995
RPS17B	IPF25018.1	C1_10870W_A	1	0.721965	-0.47	0.0275952	0.0105569
EAF6	orf19.8026	C1_08510W_A	1	1.54435	0.627	0.0278677	0.0106792
TOS4	orf19.8285	C1_11350C_A	1	0.647073	-0.628	0.0279705	0.0107321
SNO1	orf19.10465	C1_02600W_A	1	1.54007	0.623	0.0281874	0.010844
SPP1	orf19.10536	C1_03250C_A	1	1.47223	0.558	0.0281874	0.0108557
	orf19.13710	C1_12700W_A	1	1.66209	0.733	0.0281874	0.0108564
	IPF22527.1	C1_09350W_A	1	0.739181	-0.436	0.0286982	0.0110849
	orf19.11906	C1_07400C_A	1	1.45095	0.537	0.0287485	0.0111124
TSC13	orf19.10803	C1_01050C_A	1	0.710054	-0.494	0.0289915	0.011227
	orf19.13708	C1_12710C_A	1	1.55941	0.641	0.0290788	0.0112797
	orf19.10495	C1_02890C_A	1	0.65293	-0.615	0.0296789	0.0115317
DJP1	orf19.8606	C1_10480W_A	1	1.38799	0.473	0.0297628	0.0115739
	orf19.12346	C1_10140C_A	1	1.27721	0.353	0.0305411	0.0119499
	orf19.11157	C1_02160W_A	1	1.65061	0.723	0.0305794	0.0119706
	orf19.10450	C1_02440C_A	1	0.730016	-0.454	0.0310449	0.0121779
	IPF5214.1	C1_14530W_A	1	1.40639	0.492	0.0311992	0.0122586
RPS21B	IPF23913.1	C1_01370C_A	1	0.743807	-0.427	0.0316728	0.0125018
	orf19.12287	C1_09610W_A	1	0.753145	-0.409	0.0317151	0.012528
	orf19.12277	C1_09500W_A	1	0.363493	-1.46	0.0317979	0.012574
	orf19.12013	C1_01850C_A	1	1.49278	0.578	0.0321166	0.0127328
	orf19.10009	C1_05800C_A	1	0.619854	-0.69	0.0329485	0.0131325
	orf19.4936.1	C1_13100W_A	1	1.752	0.809	0.0331074	0.0132065
	orf19.1026.1	C1_03840W_A	1	0.468461	-1.094	0.0340344	0.0136149
FAD3	orf19.12399	C1_13070C_A	1	0.560972	-0.834	0.0343067	0.0137516
NTG1	orf19.12564	C1_08200W_A	1	0.652477	-0.616	0.0344212	0.0138141
	orf19.13475	C1_00540C_A	1	0.643495	-0.636	0.0351374	0.0141641
	orf19.10800	C1_01010W_A	1	0.807201	-0.309	0.0352829	0.014257
FGR39	orf19.8296	C1_11230W_A	1	0.580754	-0.784	0.0356189	0.01441
OFI1	orf19.12437	C1_13440C_A	1	2.54559	1.348	0.0356807	0.0144408
GCV3	orf19.12473	C1_13680C_A	1	1.24315	0.314	0.0363605	0.014763
MAS1	orf19.10544	C1_03300C_A	1	0.748461	-0.418	0.0366615	0.0149208
	orf19.9837	C1_11150W_A	1	1.48968	0.575	0.0366615	0.014916
KEL1	orf19.13511	C1_00140W_A	1	1.30134	0.38	0.0368158	0.0150014
	orf19.9844	C1_11080W_A	1	0.694478	-0.526	0.0369506	0.0150743
SSA2	orf19.8667	C1_04300C_A	1	0.625465	-0.677	0.037372	0.0152644
CLA4	orf19.12355	C1_10210C_A	1	0.679714	-0.557	0.038329	0.0156924
	orf19.10565	C1_03450C_A	1	1.54007	0.623	0.0385945	0.0158323
	orf19.11172	C1_02310C_A	1	1.73989	0.799	0.0387946	0.0159207
	orf19.12687	C1_12440W_A	1	0.473029	-1.08	0.0389688	0.0159985
TOM20	orf19.10470	C1_02640C_A	1	0.64797	-0.626	0.0398493	0.0164245
	orf19.12353	C1_10190W_A	1	1.29774	0.376	0.0401387	0.0165502
	orf19.8276	C1_11430W_A	1	0.51871	-0.947	0.0408276	0.0168541
	orf19.10005	C1_05830W_A	1	0.414085	-1.272	0.0408421	0.0168667
	orf19.10566	C1_03460C_A	1	0.642603	-0.638	0.0408438	0.016874
BNI4	orf19.11937	C1_03860C_A	1	1.43694	0.523	0.0408518	0.0168839
CDC73	orf19.10500	C1_02920W_A	1	1.29864	0.377	0.0410208	0.0169936
	snR31a	C1_09560C_A	1	0.447823	-1.159	0.0412386	0.0171118
	orf19.10478	C1_02720W_A	1	1.4651	0.551	0.0417054	0.0173514
	orf19.9983	C1_05980W_A	1	1.47121	0.557	0.0417054	0.01735
	orf19.9864	C1_10890C_A	1	0.741234	-0.432	0.0417054	0.0173315
GAL102	orf19.11158	C1_02170C_A	1	1.53794	0.621	0.0420402	0.0175043
	IPF19588.1	C1_10960W_A	1	0.654289	-0.612	0.0429799	0.0179859
	orf19.9853	C1_10980W_A	1	0.41151	-1.281	0.0431185	0.0180509
	orf19.14128	C1_04460C_A	1	1.26663	0.341	0.043585	0.0182885
HGC1	orf19.13449	C1_00780C_A	1	1.50629	0.591	0.0442545	0.0186052
	orf19.8300	C1_11200W_A	1	1.40347	0.489	0.0452301	0.0190666
	orf19.12012	C1_01860W_A	1	0.790589	-0.339	0.0453754	0.0191352
LYS21	orf19.8394	C1_04730C_A	1	0.75419	-0.407	0.0456106	0.0192565
RLI1	orf19.10552	C1_03350C_A	1	0.725476	-0.463	0.0457038	0.0193033
	orf19.13628	C1_06600W_A	1	1.24229	0.313	0.0458664	0.0193868
	orf19.10447	C1_02430C_A	1	0.64797	-0.626	0.0460707	0.0194806
UGA2	orf19.12018	C1_01810C_A	1	1.31859	0.399	0.0465937	0.0197771
	orf19.10846	C1_01490W_A	1	0.813379	-0.298	0.0471694	0.0200672
TUF1	orf19.13468	C1_00590W_A	1	0.706617	-0.501	0.0473299	0.0201431
HAK1	orf19.13627	C1_06610C_A	1	1.40056	0.486	0.0485686	0.0208353
	orf19.10021	C1_05660C_A	1	0.809442	-0.305	0.049551	0.0213129
UME6	orf19.9381	C1_06280C_A	1	0.45219	-1.145	0.0498444	0.0214471
UBA2	orf19.12540	C1_08020W_A	1	1.39765	0.483	0.049937	0.0215031
MCU1	orf19.12450	C1_13520C_A	1	0.690159	-0.535	0.0508298	0.0219534
DPM1	orf19.12539	C1_08010W_A	1	1.32409	0.405	0.0510652	0.0220798
HHF1	orf19.8661	C1_04240C_A	1	0.740207	-0.434	0.0516744	0.0223934
	orf19.12363	C1_10280C_A	1	0.760489	-0.395	0.0518187	0.0225062
ARG81	orf19.12230	C1_09090C_A	1	1.33053	0.412	0.0519401	0.0225841
	IPF22326.1	C1_13260W_A	1	1.38896	0.474	0.0520164	0.0226257
GIN4	orf19.8280	C1_11400C_A	1	0.651574	-0.618	0.0525134	0.0228758
	orf19.10497	C1_02900C_A	1	0.680185	-0.556	0.0546594	0.0238638
	orf19.8074	C1_05220C_A	1	0.512278	-0.965	0.0554184	0.0242579
TRS20	orf19.10824	C1_01260C_A	1	1.8163	0.861	0.0554403	0.0242764
TPO3	orf19.12199	C1_08790W_A	1	0.460732	-1.118	0.0555048	0.0243136
	orf19.10799	C1_01000C_A	1	0.693515	-0.528	0.0557577	0.0244335
	orf19.9388	C1_06200W_A	1	1.53156	0.615	0.0568444	0.024974
SPA2	orf19.13719	C1_12620W_A	1	1.23456	0.304	0.0570616	0.0251063
PRC3	orf19.10011	C1_05770C_A	1	1.4025	0.488	0.0570674	0.0251181
	orf19.2343.1	C1_10750C_A	1	1.4025	0.488	0.0572986	0.0252477
AGC1	orf19.12431	C1_13400C_A	1	0.663883	-0.591	0.0572986	0.0252425
	orf19.11914	C1_07360W_A	1	0.705149	-0.504	0.0573362	0.0252829
	orf19.12668	C1_04370C_A	1	0.775931	-0.366	0.0578018	0.0255068
MOB2	orf19.13465	C1_00620W_A	1	1.27456	0.35	0.057885	0.0255623
	IPF861.1	C1_14170W_A	1	1.29235	0.37	0.0586464	0.0259744
	orf19.10455	C1_02490C_A	1	1.35566	0.439	0.0587079	0.0260112
ELA1	orf19.8630	C1_03810C_A	1	0.685391	-0.545	0.0592743	0.0263292
	orf19.8370	C1_04940C_A	1	2.02933	1.021	0.059308	0.0263538
	orf19.12268	C1_09430W_A	1	0.614293	-0.703	0.0593451	0.0263799
	orf19.3663.1	C1_02060W_A	1	1.39668	0.482	0.0594095	0.0264181
PSF2	orf19.7718	C1_05030C_A	1	0.588861	-0.764	0.0605724	0.0270332
	orf19.8608	C1_10500W_A	1	0.687294	-0.541	0.060821	0.0271933
GRP1	orf19.12245	C1_09230C_A	1	1.33978	0.422	0.0610139	0.0272895
RIM101	orf6.8147	C1_14340C_A	1	1.21419	0.28	0.0620271	0.0278129
MSN4	orf19.12215	C1_08940C_A	1	1.53368	0.617	0.0620634	0.0278392
LCB4	orf19.12722	C1_12080W_A	1	0.583579	-0.777	0.062547	0.0280865
	orf19.12297	C1_09700W_A	1	0.48971	-1.03	0.0627395	0.0282033
	orf19.10504	C1_02960C_A	1	0.777546	-0.363	0.0629982	0.02834
ENO1	orf19.8025	C1_08500C_A	1	0.756808	-0.402	0.063315	0.0285235
	orf19.8643	C1_04090C_A	1	1.5768	0.657	0.0640758	0.028887
	orf19.12293	C1_09670C_A	1	0.682547	-0.551	0.0654489	0.0296282
	IPF5225.1	C1_14480W_A	1	0.75106	-0.413	0.0660625	0.029975
RPA190	orf19.9397	C1_10670C_A	1	0.615999	-0.699	0.0660987	0.0300021
	orf19.13713	C1_12670C_A	1	0.623301	-0.682	0.0661109	0.0300183
	orf19.8656	C1_04200C_A	1	1.34164	0.424	0.0673474	0.0307541
	IPF825.1	C1_14310W_A	1	0.690637	-0.534	0.0687308	0.0315304
	orf19.10850	C1_01540W_A	1	1.47427	0.56	0.0702307	0.0322752
SFH5	orf19.12362	C1_10270C_A	1	0.776469	-0.365	0.0705811	0.0324477
MSI3	orf19.9971	C1_06100C_A	1	0.730522	-0.453	0.070877	0.0325951
	orf19.10490	C1_02850W_A	1	0.772175	-0.373	0.0708832	0.0326138
IPT1	orf19.12233	C1_09120W_A	1	1.37364	0.458	0.0714594	0.0329439
	orf19.10483	C1_02780W_A	1	1.29774	0.376	0.0718091	0.0331748
TIF34	orf19.10484	C1_02790W_A	1	0.747425	-0.42	0.071876	0.0332174
	orf19.12189	C1_08680C_A	1	1.31039	0.39	0.0719937	0.0332951
VRG4	orf19.8817	C1_07700C_A	1	0.722966	-0.468	0.0724146	0.0335132
AKR1	orf19.12414	C1_13220C_A	1	1.29235	0.37	0.0731027	0.0338808
	orf19.14143	C1_04600C_A	1	0.677362	-0.562	0.0733108	0.0340346
NUO4	orf19.12543	C1_08050W_A	1	0.806642	-0.31	0.0742678	0.034563
COI1	orf19.12529	C1_07900W_A	1	0.75891	-0.398	0.0745421	0.0347268
	orf19.12425	C1_13330C_A	1	0.779165	-0.36	0.0754363	0.0351922
	snR5b	C1_06300W_A	1	0.462332	-1.113	0.0762826	0.0356364
RTT102	orf19.13576	C1_07080W_A	1	1.41814	0.504	0.0771623	0.0361347
HSP31	orf19.11148	C1_02070W_A	1	0.516557	-0.953	0.0772953	0.0362095
	orf19.13460	C1_00660C_A	1	1.38032	0.465	0.0778691	0.0365161
RPN13	orf19.8660	C1_04230W_A	1	1.23114	0.3	0.0785625	0.0369556
	orf19.12736	C1_11940C_A	1	0.631564	-0.663	0.0794662	0.0374193
	orf19.13497	C1_00320W_A	1	1.32317	0.404	0.0810949	0.0383567
	orf19.8613	C1_10540C_A	1	1.36131	0.445	0.0831515	0.0394909
AFG1	orf19.12205	C1_08850C_A	1	1.69937	0.765	0.0848705	0.0404171
PFK26	orf19.12217	C1_08950W_A	1	1.43893	0.525	0.0850916	0.0405362
	orf19.13643	C1_06500W_A	1	0.745355	-0.424	0.0852078	0.0406191
	orf19.11178	C1_02370C_A	1	0.684442	-0.547	0.0863375	0.0412834
	orf19.13698	C1_12800W_A	1	0.460094	-1.12	0.0863601	0.04135
	orf19.10802	C1_01040W_A	1	0.769504	-0.378	0.0876045	0.0420167
	orf19.9843	C1_11090C_A	1	0.797745	-0.326	0.0903574	0.0435271
SEN15	orf19.11944	C1_03900W_A	1	0.682074	-0.552	0.093196	0.0451871
	orf19.8598	C1_10420C_A	1	1.31221	0.392	0.0932407	0.0452478
	IPF11536.1	C1_06190C_A	1	1.24057	0.311	0.0951536	0.046407
	orf19.13502	C1_00200C_A	1	0.663883	-0.591	0.0955292	0.0466056
	orf19.9835	C1_11160C_A	1	0.699793	-0.515	0.0965858	0.0471993
KIS2	orf19.12464	C1_13610C_A	1	1.49071	0.576	0.0969575	0.0474123
HTA2	orf19.8653	C1_04170C_A	1	0.702709	-0.509	0.0983718	0.0482152
	orf6.8177	C1_14580C_A	1	1.30224	0.381	0.0987714	0.048443
NPL3	IPF837.1	C1_14280C_A	1	0.837406	-0.256	0.0988671	0.048538
UGA32	orf19.13459	C1_00670C_A	1	1.41323	0.499	0.101174	0.0498918
SET1	orf19.13430	C1_00960C_A	1	1.32501	0.406	0.101413	0.050034
	orf19.12724	C1_12060C_A	1	0.644834	-0.633	0.102768	0.0508352
	IPF857.1	C1_14190C_A	1	0.638607	-0.647	0.104517	0.051836
	orf19.12397	C1_13030C_A	1	0.775931	-0.366	0.10468	0.0519334
RBT4	orf19.13583	C1_07030C_A	1	1.50733	0.592	0.106492	0.0530325
	orf19.11951	C1_03960C_A	1	1.5305	0.614	0.109661	0.0548661
	orf19.9840	C1_11120C_A	1	1.23371	0.303	0.111557	0.0559046
HGT2	orf19.11152	C1_02110C_A	1	1.38992	0.475	0.113476	0.0570499
	orf19.11997	C1_02030C_A	1	0.718968	-0.476	0.113602	0.0571317
	orf19.14137	C1_04530C_A	1	0.789494	-0.341	0.114151	0.0574449
	IPF5222.1	C1_14500C_A	1	1.18263	0.242	0.117105	0.059161
	snR41	C1_12990W_A	1	1.44393	0.53	0.118986	0.0602051
RPM2	orf19.7710	C1_04950C_A	1	0.815637	-0.294	0.119011	0.060237
SPO22	orf19.13603	C1_06880C_A	1	2.03214	1.023	0.120683	0.0612787
	orf19.8600	C1_10440W_A	1	0.677362	-0.562	0.120999	0.0614586
TPK1	orf19.12357	C1_10220C_A	1	0.767905	-0.381	0.121224	0.0615985
	orf19.13575	C1_07090C_A	1	0.804408	-0.314	0.121825	0.0620159
CDR4	orf19.12545	C1_08070W_A	1	0.712519	-0.489	0.122117	0.0622043
MLT1	orf19.12566	C1_08210C_A	1	1.25266	0.325	0.123229	0.0628303
	orf19.12383	C1_12870C_A	1	1.81504	0.86	0.12343	0.0630128
	orf19.13470	C1_00570C_A	1	1.43296	0.519	0.123564	0.0631011
ELC1	orf19.14139	C1_04550W_A	1	1.48041	0.566	0.124587	0.0637646
REX3	orf19.12413	C1_13200C_A	1	0.689203	-0.537	0.124794	0.0639311
	CA0668	C1_05180C_A	1	1.2861	0.363	0.125404	0.0643043
	orf19.11935	C1_07130C_A	1	0.815637	-0.294	0.126148	0.0647268
	orf19.8372	C1_04910C_A	1	1.29056	0.368	0.126642	0.0650419
RTG1	orf19.12185	C1_08640W_A	1	1.38127	0.466	0.12869	0.066281
	orf19.10017	C1_05690C_A	1	1.90924	0.933	0.128925	0.0664437
	orf19.13634	C1_06560W_A	1	1.42306	0.509	0.130058	0.0671538
	orf19.14142	C1_04580C_A	1	0.733058	-0.448	0.132419	0.0686512
GSG1	orf19.11248	C1_12520W_A	1	1.46206	0.548	0.134646	0.0700355
	orf19.8762	C1_11510C_A	1	0.771105	-0.375	0.135177	0.0704969
	orf19.12247	C1_09240C_A	1	1.38511	0.47	0.135307	0.0705861
	orf19.10539	C1_03270W_A	1	1.44493	0.531	0.13549	0.0707476
SWE1	orf19.12331	C1_10010C_A	1	1.41912	0.505	0.136134	0.0712748
	orf19.12288	C1_09620C_A	1	1.36415	0.448	0.136976	0.0718562
	orf19.13646	C1_06430C_A	1	0.51871	-0.947	0.137209	0.0720002
PSD1	orf19.13466	C1_00610W_A	1	1.24315	0.314	0.138682	0.0729173
	IPF839.1	C1_14270W_A	1	0.7285	-0.457	0.139237	0.0733796
MMD1	IPF20961.1	C1_06900C_A	1	0.849096	-0.236	0.141522	0.0749048
SER33	orf19.12728	C1_12030W_A	1	0.797192	-0.327	0.141647	0.0750165
	orf19.8041	C1_05540C_A	1	1.2466	0.318	0.145836	0.0777305
MRS7	orf19.10831	C1_01320W_A	1	1.17528	0.233	0.146497	0.0781166
YPT53	orf19.8060	C1_05350W_A	1	0.781328	-0.356	0.146497	0.0781304
	orf19.12373	C1_10360C_A	1	0.679243	-0.558	0.147978	0.0790878
	orf19.13656	C1_06340W_A	1	0.527777	-0.922	0.150247	0.0807377
PGA6	orf19.12229	C1_09080C_A	1	0.723467	-0.467	0.15099	0.0812347
	orf19.11921	C1_07260C_A	1	1.29325	0.371	0.153293	0.0827303
DAD1	IPF22290.1	C1_13710C_A	1	0.646176	-0.63	0.153526	0.0829219
SNF7	orf19.13461	C1_00650C_A	1	1.32134	0.402	0.154129	0.0832977
GPI7	orf19.7721	C1_05070C_A	1	0.682074	-0.552	0.154554	0.0836273
RPN3	orf19.10572	C1_03520W_A	1	1.21419	0.28	0.154607	0.083681
CDC42	orf19.8020	C1_08450C_A	1	0.842063	-0.248	0.156287	0.0847485
BST1	orf19.8655	C1_04190C_A	1	0.757333	-0.401	0.156919	0.0852112
CTA2	orf19.13531	C1_00040W_A	1	0.782412	-0.354	0.157394	0.0855457
SET3	IPF867.2	C1_14140C_A	1	1.29684	0.375	0.158461	0.0863707
	orf19.12514	C1_07780W_A	1	1.30949	0.389	0.160634	0.0877485
	orf19.12500	C1_13950C_A	1	0.621575	-0.686	0.161453	0.0883266
PHO15	orf19.11924	C1_07230W_A	1	0.753145	-0.409	0.161828	0.0886627
PHO91	orf19.11147	C1_02050C_A	1	0.825305	-0.277	0.163289	0.0897006
	orf19.10316	C1_07470C_A	1	0.660669	-0.598	0.16356	0.0898762
RAC1	orf19.13617	C1_06730W_A	1	1.21757	0.284	0.16427	0.0903991
	IPF27197.1	C1_12480W_A	1	0.643941	-0.635	0.164481	0.0905417
DAO1	orf19.10583	C1_03670C_A	1	1.27721	0.353	0.16635	0.091705
RPN4	orf19.8671	C1_04330W_A	1	1.23285	0.302	0.167883	0.092822
	orf19.11151	C1_02100W_A	1	0.657927	-0.604	0.167966	0.0928947
WAR1	orf19.8637	C1_03740W_A	1	1.34257	0.425	0.170011	0.094246
	orf19.12264	C1_09390W_A	1	0.684442	-0.547	0.170364	0.0944964
	orf19.12390	C1_12950W_A	1	1.30224	0.381	0.170989	0.0950094
	CA6175	C1_05190C_A	1	0.79996	-0.322	0.171094	0.0950955
	orf19.5064.1	C1_07920W_A	1	1.26927	0.344	0.172101	0.0957662
	orf19.8730	C1_11790W_A	1	0.705149	-0.504	0.175159	0.0977823
OP4	orf19.12400	C1_13080W_A	1	1.66324	0.734	0.175159	0.097778
MNN15	orf19.8373	C1_04900W_A	1	1.22519	0.293	0.177217	0.0991863
YPT7	orf19.10492	C1_02870W_A	1	1.42011	0.506	0.178535	0.100069
MED17	orf19.10573	C1_03530W_A	1	1.23456	0.304	0.179645	0.100836
IDH1	orf19.12289	C1_09630W_A	1	0.862741	-0.213	0.179791	0.100947
	orf19.10559	C1_03400W_A	1	1.19665	0.259	0.1827	0.102876
	orf19.12253	C1_09300C_A	1	1.63354	0.708	0.184235	0.103919
	orf19.11949	C1_03940W_A	1	1.20748	0.272	0.184362	0.10408
	orf19.12203	C1_08830C_A	1	0.610473	-0.712	0.1862	0.105268
	IPF859.1	C1_14180W_A	1	1.428	0.514	0.186787	0.105661
	orf19.13501	C1_00210C_A	1	0.833353	-0.263	0.187261	0.106097
SKI3	orf19.12311	C1_09830W_A	1	1.18017	0.239	0.187328	0.106179
FAL1	orf19.10024	C1_05640C_A	1	0.74898	-0.417	0.187398	0.106249
	orf19.757.1	C1_04850C_A	1	1.44894	0.535	0.188488	0.10705
HNT1	orf19.9877	C1_10780C_A	1	1.2008	0.264	0.190754	0.108677
SOG2	orf19.11928	C1_07190W_A	1	1.22519	0.293	0.191902	0.109516
	orf19.12326	C1_09950C_A	1	1.30495	0.384	0.194083	0.11112
	orf19.12306	C1_09780C_A	1	1.24315	0.314	0.195509	0.112176
	orf19.14130	C1_04470C_A	1	1.30586	0.385	0.197352	0.113584
	orf19.12210	C1_08890C_A	1	0.684442	-0.547	0.197352	0.113557
GND1	orf19.12491	C1_13860C_A	1	1.15269	0.205	0.197352	0.113579
	orf19.12692	C1_12370W_A	1	1.31768	0.398	0.198185	0.114128
	orf19.8014	C1_08390C_A	1	1.19168	0.253	0.198704	0.114459
KNS1	orf19.12446	C1_13470W_A	1	1.31677	0.397	0.198882	0.114593
TUB2	orf19.13455	C1_00710C_A	1	0.836826	-0.257	0.199196	0.114806
PTR3	orf19.12010	C1_01880C_A	1	1.43296	0.519	0.199658	0.115206
	orf19.11926	C1_07210C_A	1	1.22774	0.296	0.199658	0.115234
NAA20	orf19.13624	C1_06650W_A	1	1.3113	0.391	0.199853	0.115465
	orf19.8744	C1_11670W_A	1	1.28521	0.362	0.203052	0.117489
	orf19.8293	C1_11250W_A	1	1.28877	0.366	0.204874	0.118904
	IPF26154.1	C1_11680C_A	1	0.753667	-0.408	0.205019	0.119125
CYK3	IPF15741.2	C1_06690W_A	1	1.5966	0.675	0.206173	0.120029
YBP1	orf19.12501	C1_13960W_A	1	0.818469	-0.289	0.20671	0.120374
	orf19.13638	C1_06540C_A	1	0.774319	-0.369	0.208201	0.121344
GCR3	orf19.8017	C1_08420W_A	1	0.824162	-0.279	0.210791	0.123059
DIP5	orf19.10459	C1_02530C_A	1	0.832776	-0.264	0.211075	0.123326
PGA50	orf19.9383	C1_06260W_A	1	0.639493	-0.645	0.211191	0.123531
ZCF3	orf19.8761	C1_11520C_A	1	0.794434	-0.332	0.211191	0.123451
	orf19.8733	C1_11760C_A	1	1.25266	0.325	0.211191	0.123524
2024-09-07	orf19.11164	C1_02230W_A	1	0.777007	-0.364	0.213188	0.12494
	IPF20969.1	C1_07060C_A	1	0.812252	-0.3	0.213593	0.125343
TYE7	orf19.12407	C1_13140C_A	1	1.15829	0.212	0.213593	0.12535
FUN12	orf19.12547	C1_08090C_A	1	0.843816	-0.245	0.216488	0.127688
	orf19.13476	C1_00530C_A	1	1.25006	0.322	0.216567	0.1279
RPB11	IPF21134.1	C1_00940W_A	1	0.844986	-0.243	0.217291	0.128505
	orf19.12345	C1_10120C_A	1	0.855595	-0.225	0.217515	0.128726
	orf19.12395	C1_13010W_A	1	0.808321	-0.307	0.217515	0.128749
TUP1	orf19.13528	C1_00060W_A	1	1.12662	0.172	0.217887	0.129104
	orf19.12320	C1_09910C_A	1	0.793884	-0.333	0.220724	0.131001
ATP7	orf19.10301	C1_07600W_A	1	0.860949	-0.216	0.222248	0.132047
MTM1	orf19.8047	C1_05470W_A	1	0.772175	-0.373	0.223214	0.132658
	orf19.10580	C1_03630W_A	1	1.2492	0.321	0.223497	0.132946
BUD16	orf19.9387	C1_06210W_A	1	0.735603	-0.443	0.223605	0.133179
	snR128	C1_08970W_A	1	0.824162	-0.279	0.223688	0.133265
BUL4	orf19.12710	C1_12190W_A	1	1.37554	0.46	0.228527	0.136591
RSC8	IPF848.1	C1_14240W_A	1	1.15589	0.209	0.229535	0.137528
	orf19.12551	C1_08110W_A	1	0.820173	-0.286	0.229606	0.137617
RPN11	IPF5231.1	C1_14460W_A	1	1.13524	0.183	0.23007	0.13796
	orf19.12470	C1_13650C_A	1	1.25701	0.33	0.231689	0.139062
	orf19.12747	C1_11850W_A	1	0.789494	-0.341	0.232203	0.139427
ADH2	orf19.12579	C1_08330C_A	1	0.847332	-0.239	0.234626	0.141453
ARP7	orf19.10545	C1_03310W_A	1	1.27987	0.356	0.234938	0.141792
	orf19.12202	C1_08820C_A	1	0.709562	-0.495	0.235836	0.142551
TVP18	orf19.12308	C1_09800C_A	1	1.2033	0.267	0.235836	0.142632
	orf19.12481	C1_13770C_A	1	1.4651	0.551	0.235836	0.142434
MRPL19	orf19.13611	C1_06790C_A	1	0.791137	-0.338	0.23639	0.14305
CAT1	orf19.13609	C1_06810W_A	1	0.841479	-0.249	0.238765	0.144873
HAT1	orf19.8401	C1_04670W_A	1	0.766841	-0.383	0.239616	0.145467
	orf19.13478	C1_00510W_A	1	1.20581	0.27	0.240967	0.146522
SKP1	orf19.11905	C1_07410C_A	1	1.21504	0.281	0.241667	0.147095
WOR1	orf19.12348	C1_10150W_A	1	0.571569	-0.807	0.242671	0.148075
GIG1	orf19.8668	C1_04310C_A	1	0.752623	-0.41	0.245601	0.150452
EXG2	orf19.10469	C1_02630C_A	1	0.670356	-0.577	0.246096	0.150914
DOA4	IPF899.1	C1_14000C_A	1	1.21335	0.279	0.246096	0.150909
	orf19.7714	C1_04990C_A	1	0.762601	-0.391	0.248306	0.152309
	orf19.10505	C1_02970W_A	1	0.837406	-0.256	0.252907	0.155734
UGA4	orf19.10016	C1_05710C_A	1	1.53368	0.617	0.253779	0.156446
ROA1	orf19.12006	C1_01920W_A	1	0.825305	-0.277	0.256846	0.158794
	orf19.12350	C1_10170W_A	1	0.682074	-0.552	0.257335	0.159187
	orf19.8673	C1_04350C_A	1	1.28788	0.365	0.258708	0.160482
	IPF5217.1	C1_14520W_A	1	0.868742	-0.203	0.258708	0.160489
LSC1	orf19.10866	C1_01690C_A	1	1.13997	0.189	0.262189	0.163461
ARO80	orf19.10530	C1_03200C_A	1	1.23114	0.3	0.262328	0.163674
DPP1	orf19.8271	C1_11470C_A	1	0.744839	-0.425	0.262763	0.164148
	orf19.5114.1	C1_08350C_A	1	1.36415	0.448	0.266412	0.16669
RAM2	orf19.12280	C1_09530W_A	1	0.813379	-0.298	0.266494	0.166785
PDR16	orf19.8629	C1_03820W_A	1	0.716978	-0.48	0.267543	0.167701
SNL1	orf19.8612	C1_10530W_A	1	0.838568	-0.254	0.267813	0.167914
	orf19.10861	C1_01630W_A	1	0.810003	-0.304	0.268675	0.168584
	orf19.8053	C1_05420W_A	1	1.20164	0.265	0.268878	0.168776
	orf19.12291	C1_09650W_A	1	1.31494	0.395	0.268878	0.168836
	orf19.11161	C1_02200C_A	1	1.34071	0.423	0.269021	0.168976
CIS312	orf19.8740	C1_11710C_A	1	0.590906	-0.759	0.270968	0.170418
WSC4	IPF5256.1	C1_14360C_A	1	1.22603	0.294	0.271309	0.17072
	orf19.11998	C1_02020W_A	1	1.29325	0.371	0.271576	0.170976
KSP1	orf19.11910	C1_07380C_A	1	1.22179	0.289	0.273088	0.172181
	orf19.9997	C1_05890W_A	1	0.602069	-0.732	0.273904	0.172929
	orf19.10453	C1_02470W_A	1	1.45599	0.542	0.275147	0.173803
SNT1	orf19.12706	C1_12230W_A	1	1.18427	0.244	0.275249	0.173912
	orf19.13592	C1_06970C_A	1	1.3491	0.432	0.277433	0.175606
UBP6	orf19.13484	C1_00440W_A	1	1.18345	0.243	0.278152	0.176281
	snR3a	C1_13500C_A	1	1.3333	0.415	0.280827	0.178299
PLB5	orf19.12568	C1_08230C_A	1	1.26751	0.342	0.281074	0.178502
	orf19.11165	C1_02240W_A	1	0.819037	-0.288	0.281212	0.178639
	IPF5234.2	C1_14450C_A	1	1.12039	0.164	0.281295	0.178824
	orf19.12009	C1_01890C_A	1	1.25266	0.325	0.284983	0.181491
	IPF21126.1	C1_00450C_A	1	0.864537	-0.21	0.286248	0.182482
	IPF20285.1	C1_04440W_A	1	0.79996	-0.322	0.287375	0.183386
	orf19.13477	C1_00520W_A	1	0.844986	-0.243	0.287481	0.1835
HST1	orf19.12225	C1_09050W_A	1	0.802737	-0.317	0.288001	0.183926
SHY1	orf19.12304	C1_09760C_A	1	1.19582	0.258	0.289068	0.18475
	orf19.10030	C1_05610W_A	1	0.825305	-0.277	0.290013	0.185727
	orf19.12197	C1_08770W_A	1	0.78187	-0.355	0.290013	0.185684
ORC1	orf19.10518	C1_03070C_A	1	1.17365	0.231	0.292665	0.187869
LCB2	orf19.12494	C1_13900C_A	1	0.849096	-0.236	0.292966	0.188139
FGR6-3	IPF12868.1	C1_07770W_A	1	0.613017	-0.706	0.294528	0.189285
ZCF30	orf19.12716	C1_12130C_A	1	0.838568	-0.254	0.295671	0.190163
	orf19.7711	C1_04960C_A	1	1.20581	0.27	0.295823	0.190308
	orf19.9846	C1_11050W_A	1	0.70125	-0.512	0.297283	0.191488
FUS1	orf19.8748	C1_11630C_A	1	1.52309	0.607	0.298684	0.192487
VPS41	orf19.12321	C1_09920W_A	1	1.26927	0.344	0.301332	0.194925
	snR64	C1_11180C_A	1	1.58227	0.662	0.30205	0.195634
GCN20	orf19.13481	C1_00480C_A	1	0.856188	-0.224	0.302176	0.195764
CHL4	orf19.14141	C1_04570C_A	1	0.626332	-0.675	0.302549	0.196104
	orf19.12309	C1_09810W_A	1	0.785673	-0.348	0.304172	0.197402
	orf19.8611	C1_10520W_A	1	1.30405	0.383	0.304186	0.197475
DLH1	orf19.11244	C1_12560C_A	1	0.670356	-0.577	0.305623	0.198541
	IPF22481.1	C1_09820C_A	1	0.757333	-0.401	0.305753	0.198675
ADE5,7	orf19.12528	C1_07890C_A	1	1.15029	0.202	0.306893	0.199614
	orf19.12369	C1_10330C_A	1	1.25353	0.326	0.308106	0.200503
TRI1	orf19.13434	C1_00910W_A	1	0.807761	-0.308	0.308108	0.200554
tA(AGC)7	tA(AGC)7.2	C1_13890C_A	1	1.54114	0.624	0.308273	0.200761
	orf19.12740	C1_11920W_A	1	1.23628	0.306	0.308419	0.200906
	orf19.8055	C1_05400C_A	1	0.7884	-0.343	0.309175	0.201549
	orf19.9386	C1_06220C_A	1	0.622437	-0.684	0.312431	0.203975
PRN2	orf19.10000	C1_05860W_A	1	1.2518	0.324	0.313103	0.204566
SFU1	orf19.12333	C1_10020W_A	1	1.19168	0.253	0.314194	0.20538
MODF	orf19.12496	C1_13910C_A	1	1.21926	0.286	0.315718	0.206478
ARG2	orf19.7717	C1_05020C_A	1	1.31859	0.399	0.317202	0.207654
COX5	orf19.12223	C1_09030C_A	1	1.1321	0.179	0.317883	0.208151
GAD1	orf19.8745	C1_11660W_A	1	1.19168	0.253	0.31868	0.208828
HOT1	orf19.10838	C1_01390C_A	1	0.812252	-0.3	0.31993	0.20975
	orf19.10528	C1_03180W_A	1	0.72951	-0.455	0.320051	0.209882
	IPF13996.1	C1_14550C_A	1	0.777007	-0.364	0.320369	0.210245
	orf19.10476	C1_02690C_A	1	1.57571	0.656	0.320871	0.210713
IFE1	orf19.8391	C1_04750W_A	1	0.789494	-0.341	0.324732	0.214054
	orf19.13639	C1_06530C_A	1	0.860353	-0.217	0.326054	0.21519
	orf19.10822	C1_01250W_A	1	0.87843	-0.187	0.328454	0.217128
RTT101	orf19.9976	C1_06040W_A	1	1.22095	0.288	0.328778	0.217606
CCS1	orf19.11929	C1_07180W_A	1	0.832776	-0.264	0.329351	0.218271
HHT21	orf19.8663	C1_04260W_A	1	0.797745	-0.326	0.330356	0.219051
	orf19.8022	C1_08470W_A	1	1.22603	0.294	0.330379	0.219166
	orf19.10502	C1_02940C_A	1	1.18674	0.247	0.330839	0.219579
CRP1	orf19.12248	C1_09250W_A	1	0.762601	-0.391	0.332	0.220671
	orf19.8068	C1_05280W_A	1	1.21588	0.282	0.336677	0.224648
	orf19.10015	C1_05740C_A	1	0.692555	-0.53	0.337264	0.225152
FCY23	orf19.9390	C1_10610W_A	1	1.18345	0.243	0.338351	0.225987
	orf19.8729	C1_11800C_A	1	1.40444	0.49	0.338418	0.226086
SEC34	orf19.11920	C1_07270W_A	1	1.1704	0.227	0.339128	0.226726
DDI1	IPF5241.2	C1_14420W_A	1	1.18591	0.246	0.340163	0.227802
ESS1	orf19.12663	C1_04410C_A	1	0.86814	-0.204	0.34286	0.230052
	orf19.13574	C1_07100C_A	1	1.35754	0.441	0.342964	0.230177
	orf19.13590	C1_06980C_A	1	1.29864	0.377	0.352749	0.237714
	orf19.2965.1	C1_02770W_A	1	0.871758	-0.198	0.353623	0.23859
	orf19.12406	C1_13130C_A	1	0.835088	-0.26	0.35497	0.239671
	orf19.12556	C1_08140W_A	1	0.777546	-0.363	0.355489	0.240136
	orf19.8756	C1_11560C_A	1	1.17528	0.233	0.355489	0.240133
	orf19.8057	C1_05380C_A	1	0.848508	-0.237	0.355568	0.240251
TLO34	IPF11534.1	C1_06180W_A	1	1.15589	0.209	0.358366	0.242717
GPM2	orf19.8669	C1_04320W_A	1	0.837987	-0.255	0.358737	0.243183
ATP20	orf19.11241	C1_12590W_A	1	0.869345	-0.202	0.360549	0.244779
	IPF856.1	C1_14200W_A	1	1.19748	0.26	0.3615	0.245636
	orf19.13483	C1_00460W_A	1	0.866938	-0.206	0.362524	0.246882
GPT1	orf19.11546	C1_05080W_A	1	1.28521	0.362	0.365733	0.249423
	orf19.10295	C1_07650W_A	1	0.692555	-0.53	0.367361	0.25083
SYG1	orf19.8389	C1_04760C_A	1	0.848508	-0.237	0.367676	0.251104
	IPF824.1	C1_14320C_A	1	0.875998	-0.191	0.368375	0.251749
	orf19.8058	C1_05370C_A	1	1.21841	0.285	0.368618	0.252165
PAM16	IPF864.1	C1_14150C_A	1	0.892547	-0.164	0.371081	0.25433
	IPF22833.1	C1_07160C_A	1	1.31951	0.4	0.371911	0.254959
tP(AGG)1	tP(AGG)1.2	C1_06950C_A	1	0.690637	-0.534	0.372589	0.255545
TKL1	orf19.12578	C1_08320W_A	1	0.85441	-0.227	0.379332	0.261028
	orf19.12463	C1_13600W_A	1	1.44193	0.528	0.381935	0.263252
MMS2	orf19.13715	C1_12650C_A	1	1.25614	0.329	0.382117	0.263501
	orf19.8384	C1_04780C_A	1	1.15509	0.208	0.382341	0.26378
SNZ1	orf19.10464	C1_02590C_A	1	1.17772	0.236	0.38408	0.265414
	orf19.8750	C1_11620W_A	1	1.31585	0.396	0.387553	0.268504
	orf19.8378	C1_04840C_A	1	0.844401	-0.244	0.387958	0.268847
	orf19.8290	C1_11290W_A	1	1.19997	0.263	0.388832	0.269767
	orf19.10575	C1_03540C_A	1	0.746389	-0.422	0.388995	0.270069
MRPL27	orf19.10582	C1_03650C_A	1	0.842647	-0.247	0.388995	0.270023
SWI4	orf19.12020	C1_01790W_A	1	0.824162	-0.279	0.392469	0.272671
HPC2	orf19.12502	C1_13970C_A	1	0.845572	-0.242	0.393325	0.273394
	orf19.10807	C1_01090C_A	1	0.88454	-0.177	0.394271	0.274242
	snR44b	C1_06830W_A	1	1.28788	0.365	0.394549	0.274627
	orf19.8651	C1_04150C_A	1	1.32777	0.409	0.397486	0.276929
DUR32	orf19.12484	C1_13800C_A	1	1.24401	0.315	0.397542	0.277032
CGA1	orf19.12424	C1_13320C_A	1	0.846745	-0.24	0.400407	0.279482
HCM1	orf19.12316	C1_09870W_A	1	0.715488	-0.483	0.400816	0.279962
	orf19.12251	C1_09280W_A	1	0.855002	-0.226	0.401125	0.280372
NOT5	orf19.12573	C1_08300W_A	1	0.908148	-0.139	0.401224	0.28057
	orf19.12742	C1_11900C_A	1	1.20999	0.275	0.401574	0.281011
LYS2	orf19.10487	C1_02820W_A	1	1.14155	0.191	0.40502	0.284395
IML1	orf19.10466	C1_02610W_A	1	0.862741	-0.213	0.405117	0.284606
	orf19.11162	C1_02210W_A	1	1.15429	0.207	0.405224	0.284876
TERT	orf19.12555	C1_08130C_A	1	1.22774	0.296	0.408952	0.288026
	orf19.12003	C1_01950C_A	1	0.886382	-0.174	0.410944	0.289895
	orf19.11171	C1_02300W_A	1	0.775931	-0.366	0.411039	0.290095
	snR60	C1_05550C_A	1	1.48555	0.571	0.412851	0.291507
CUP2	orf19.12468	C1_13640W_A	1	0.88454	-0.177	0.413842	0.292474
OCA6	IPF900.2	C1_13990W_A	1	1.22434	0.292	0.414455	0.293006
SSH1	orf19.8042	C1_05530C_A	1	0.831622	-0.266	0.416487	0.29468
PBR1	orf19.13653	C1_06370C_A	1	1.38896	0.474	0.417661	0.295781
	orf19.5269.1	C1_11960C_A	1	1.1599	0.214	0.419603	0.29736
SEC62	orf19.10549	C1_03340C_A	1	1.1321	0.179	0.422387	0.299812
SMT3	orf19.8287	C1_11330C_A	1	0.858565	-0.22	0.423027	0.300334
NRI2	orf19.12019	C1_01800W_A	1	1.18017	0.239	0.423337	0.300622
tL(AAG)2	tL(AAG)2.2	C1_07310C_A	1	0.741234	-0.432	0.42386	0.3012
RAX2	orf19.11249	C1_12510W_A	1	1.17528	0.233	0.424174	0.301491
	orf19.13707	C1_12720C_A	1	1.32501	0.406	0.426302	0.303556
	orf19.12741	C1_11910W_A	1	0.794434	-0.332	0.426689	0.303901
	orf19.11247	C1_12530C_A	1	1.2861	0.363	0.429801	0.306673
SWI6	orf19.12188	C1_08670W_A	1	0.851454	-0.232	0.43038	0.307225
	orf19.9978	C1_06030C_A	1	1.26576	0.34	0.430441	0.307339
	IPF20936.1	C1_06480C_A	1	1.23114	0.3	0.431656	0.308485
TIF	orf19.10834	C1_01350C_A	1	0.903127	-0.147	0.432814	0.309523
	orf19.12715	C1_12140W_A	1	1.17283	0.23	0.435951	0.312401
	orf19.13456	C1_00700W_A	1	0.863938	-0.211	0.439099	0.315509
	orf19.9868	C1_10850W_A	1	1.40639	0.492	0.439292	0.31579
	orf19.10457	C1_02510W_A	1	1.23029	0.299	0.439602	0.316084
	IPF5228.1	C1_14470W_A	1	0.894405	-0.161	0.441056	0.317344
	orf19.10503	C1_02950W_A	1	1.28877	0.366	0.443668	0.319725
MNN23	orf19.12338	C1_10070C_A	1	0.849685	-0.235	0.445437	0.32136
	orf19.12558	C1_08150C_A	1	0.699793	-0.515	0.446876	0.322688
	orf19.4837.1	C1_09740C_A	1	1.3491	0.432	0.447662	0.323327
KEX2	orf19.12219	C1_08990C_A	1	1.10803	0.148	0.44814	0.323765
	orf19.12368	C1_10320W_A	1	1.20664	0.271	0.448696	0.32451
	orf19.8397	C1_04700C_A	1	1.17854	0.237	0.448718	0.324657
RTG3	orf19.9851	C1_10990C_A	1	0.893785	-0.162	0.448718	0.324671
YPD1	orf19.11923	C1_07240W_A	1	0.898755	-0.154	0.449805	0.325821
	orf19.9996	C1_05900W_A	1	0.875998	-0.191	0.452064	0.327604
COX19	orf19.12432	C1_13410W_A	1	0.879649	-0.185	0.452616	0.328223
	snR39b	C1_05730W_A	1	1.29056	0.368	0.453039	0.328677
	orf19.10537	C1_03260W_A	1	1.16959	0.226	0.453578	0.329215
	orf19.12523	C1_07850C_A	1	1.32593	0.407	0.457501	0.332728
FRS2	orf19.10477	C1_02710W_A	1	0.894405	-0.161	0.45857	0.333654
LIP2	orf19.12267	C1_09420W_A	1	1.43396	0.52	0.460516	0.335591
MET3	orf19.12492	C1_13870W_A	1	0.885154	-0.176	0.462896	0.3377
CDC3	orf19.8657	C1_04210C_A	1	0.904379	-0.145	0.464076	0.338636
FGR41	orf19.12376	C1_10400C_A	1	1.11574	0.158	0.464992	0.33953
SWD2	orf19.10306	C1_07550W_A	1	0.845572	-0.242	0.467658	0.342006
	orf19.10480	C1_02740C_A	1	1.28165	0.358	0.468444	0.342884
	orf19.5079.1	C1_08080C_A	1	0.893166	-0.163	0.468455	0.342968
	IPF889.2	C1_14050C_A	1	1.13761	0.186	0.468877	0.343353
	orf19.13618	C1_06720C_A	1	0.869345	-0.202	0.475846	0.349013
TLO4	IPF14006.2	C1_14590C_A	1	0.872363	-0.197	0.476366	0.349838
POL32	orf19.10002	C1_05850W_A	1	0.833931	-0.262	0.480674	0.35378
	orf19.10305	C1_07560W_A	1	1.15349	0.206	0.483278	0.355931
PGA5	orf19.11177	C1_02360C_A	1	1.35097	0.434	0.484043	0.356588
HFL1	orf19.10581	C1_03640C_A	1	0.837987	-0.255	0.484043	0.356651
TRP3	orf19.12708	C1_12210W_A	1	0.865737	-0.208	0.48431	0.356926
RVS162	orf19.13706	C1_12730W_A	1	1.25963	0.333	0.485656	0.358153
	orf19.12305	C1_09770W_A	1	1.23114	0.3	0.486536	0.359038
	orf19.10811	C1_01130W_A	1	0.88454	-0.177	0.490648	0.362924
	orf19.8024	C1_08490W_A	1	1.10726	0.147	0.49144	0.363691
	orf19.8751	C1_11610C_A	1	1.16231	0.217	0.492794	0.365042
	IPF894.1	C1_14020W_A	1	0.752102	-0.411	0.492794	0.365092
	orf19.12719	C1_12110C_A	1	0.783497	-0.352	0.492889	0.365321
PET100	IPF16152.1	C1_09960W_A	1	1.13288	0.18	0.49314	0.365587
NPL4	orf19.9970	C1_06110C_A	1	1.11034	0.151	0.493487	0.365924
	orf19.8063	C1_05320C_A	1	1.14711	0.198	0.497046	0.369484
PHO8	orf19.8599	C1_10430W_A	1	1.39378	0.479	0.497046	0.369609
BIG1	orf19.9870	C1_10830W_A	1	1.1607	0.215	0.497709	0.370429
HOL1	orf19.10508	C1_03000W_A	1	0.766841	-0.383	0.49786	0.370703
ACP1	orf19.9975	C1_06060C_A	1	0.901875	-0.149	0.498469	0.371392
	orf19.12256	C1_09320C_A	1	0.880259	-0.184	0.498652	0.371609
NUP49	orf19.12454	C1_13550C_A	1	0.882091	-0.181	0.503525	0.376381
	orf19.13714	C1_12660W_A	1	0.880869	-0.183	0.504195	0.376964
	orf19.11958	C1_04030W_A	1	0.862741	-0.213	0.505416	0.378121
UPC2	orf19.8021	C1_08460C_A	1	0.895646	-0.159	0.506591	0.379083
	orf19.12274	C1_09470C_A	1	0.895646	-0.159	0.506604	0.379256
	orf19.12524	C1_07860W_A	1	0.773246	-0.371	0.506782	0.379471
	snR189a	C1_06490C_A	1	1.23456	0.304	0.507617	0.38042
	snR62	C1_10590W_A	1	1.3566	0.44	0.508679	0.381594
	orf19.9848	C1_11020W_A	1	0.867539	-0.205	0.512354	0.384915
	orf19.10567	C1_03470C_A	1	1.37173	0.456	0.515067	0.387842
	orf19.8639	C1_03720C_A	1	0.82932	-0.27	0.518272	0.391427
	orf19.8619	C1_10570C_A	1	0.736113	-0.442	0.520522	0.39338
CWH8	orf19.11166	C1_02250W_A	1	1.19997	0.263	0.522962	0.395563
	orf19.10857	C1_01590C_A	1	1.07475	0.104	0.526138	0.398732
	orf19.8596	C1_10410W_A	1	0.841479	-0.249	0.526489	0.399168
CDC54	orf19.11245	C1_12550C_A	1	0.802737	-0.317	0.527308	0.400044
	orf19.12190	C1_08690W_A	1	1.09809	0.135	0.527609	0.400358
SKY1	orf19.9972	C1_06090C_A	1	1.12194	0.166	0.529361	0.40208
LIP3	orf19.12319	C1_09900W_A	1	1.35191	0.435	0.529361	0.402115
IRA2	orf19.12686	C1_12450C_A	1	1.14949	0.201	0.530773	0.403532
	orf19.9982	C1_05990C_A	1	0.875998	-0.191	0.537824	0.410981
PUT3	orf19.13584	C1_07020C_A	1	1.11651	0.159	0.537824	0.410929
ZCF28	orf19.12231	C1_09100W_A	1	1.24057	0.311	0.538045	0.411236
NIT3	orf19.9887	C1_10700C_A	1	1.1274	0.173	0.539084	0.412292
	orf19.9862	C1_10910C_A	1	1.12662	0.172	0.539581	0.41276
	orf19.13445	C1_00820W_A	1	1.22095	0.288	0.540567	0.413863
	orf19.13482	C1_00470C_A	1	0.889459	-0.169	0.542362	0.415715
RBK1	orf19.13700	C1_12780W_A	1	0.860949	-0.216	0.542362	0.415764
	orf19.13580	C1_07040C_A	1	0.807201	-0.309	0.543789	0.417492
CDC12	orf19.10531	C1_03210C_A	1	1.10267	0.141	0.544521	0.4183
RAD10	orf19.10006	C1_05820C_A	1	0.835088	-0.26	0.544633	0.418474
	orf19.13626	C1_06620C_A	1	1.18427	0.244	0.545871	0.420043
OPY2	orf19.12576	C1_08310W_A	1	0.922103	-0.117	0.547667	0.421868
VCX1	orf19.8035	C1_08580C_A	1	1.15269	0.205	0.547873	0.422116
TFA1	orf19.12314	C1_09860C_A	1	1.11111	0.152	0.555629	0.428631
	orf19.675.1	C1_11260C_A	1	1.13839	0.187	0.555889	0.428921
RAD16	orf19.10486	C1_02810W_A	1	0.875391	-0.192	0.557195	0.430199
	orf19.8045	C1_05490C_A	1	0.917004	-0.125	0.557218	0.430307
ROT1	orf19.13450	C1_00770C_A	1	0.88148	-0.182	0.558501	0.431478
	orf19.13717	C1_12630C_A	1	0.880259	-0.184	0.55955	0.432839
	orf19.12518	C1_07810C_A	1	1.25614	0.329	0.563464	0.436862
	orf19.2800	C1_07530W_A	1	0.813943	-0.297	0.564048	0.437498
	orf19.12204	C1_08840W_A	1	0.811127	-0.302	0.565889	0.439299
BUD31	orf19.12318	C1_09880C_A	1	1.13682	0.185	0.565889	0.439452
BET4	orf19.8641	C1_04070C_A	1	0.856782	-0.223	0.566313	0.440079
HOL4	orf19.12021	C1_01780C_A	1	1.15029	0.202	0.56652	0.440423
	orf19.10304	C1_07570C_A	1	0.866938	-0.206	0.567013	0.440898
POM1	orf19.12718	C1_12120W_A	1	1.16797	0.224	0.571644	0.445608
STR2	orf19.8635	C1_03760C_A	1	1.09885	0.136	0.57984	0.453405
ERD1	orf19.12531	C1_07930C_A	1	1.20664	0.271	0.582367	0.456228
FGR16	orf19.9839	C1_11130W_A	1	0.835667	-0.259	0.582685	0.456571
GUP1	orf19.12452	C1_13540W_A	1	1.19086	0.252	0.583297	0.457422
	orf19.8046	C1_05480C_A	1	1.24143	0.312	0.586706	0.460671
	orf19.12711	C1_12180C_A	1	1.14155	0.191	0.587467	0.461554
	orf19.9841	C1_11110C_A	1	0.870551	-0.2	0.589069	0.46348
COQ6	orf19.10576	C1_03550C_A	1	1.11574	0.158	0.589552	0.46405
SAM35	IPF5224.1	C1_14490C_A	1	1.07998	0.111	0.58971	0.46427
CDC5	orf19.13431	C1_00950C_A	1	1.14076	0.19	0.59088	0.465669
	orf19.12451	C1_13530W_A	1	0.908778	-0.138	0.59088	0.465548
	orf19.13601	C1_06910C_A	1	0.911933	-0.133	0.597543	0.471846
TRY2	orf19.11544	C1_05090W_A	1	0.904379	-0.145	0.600331	0.475448
	orf19.9966	C1_06150W_A	1	0.834509	-0.261	0.604511	0.479653
ANT1	orf19.13633	C1_06570W_A	1	1.14711	0.198	0.608402	0.483468
	orf19.10563	C1_03440C_A	1	0.931095	-0.103	0.61127	0.486386
	IPF21109.1	C1_00970W_A	1	1.21251	0.278	0.61722	0.493841
tT(CGU)1	tT(CGT)1	C1_03700C_A	1	0.876606	-0.19	0.61722	0.494116
tP(UGG)1	tP(UGG)1.2	C1_05310W_A	1	0.876606	-0.19	0.61722	0.494116
LIP6	orf19.12286	C1_09600C_A	1	0.860353	-0.217	0.61722	0.493834
CSK1	SMK1	C1_14010W_A	1	0.876606	-0.19	0.61722	0.494116
	orf19.9871	C1_10820C_A	1	0.91955	-0.121	0.617889	0.494951
	orf19.13446	C1_00810W_A	1	0.794985	-0.331	0.61899	0.496434
	orf19.14145	C1_04620W_A	1	1.07624	0.106	0.619892	0.497257
MGM101	orf19.10473	C1_02660C_A	1	0.908148	-0.139	0.620346	0.497722
	orf19.9382	C1_06270W_A	1	1.15509	0.208	0.620841	0.49842
	orf19.12196	C1_08760W_A	1	1.10191	0.14	0.621899	0.499571
ARO7	orf19.8763	C1_11500C_A	1	0.885768	-0.175	0.624538	0.502398
tL(UAA)4	tL(UAA)4.2	C1_06990C_A	1	0.852044	-0.231	0.62558	0.50354
MIR1	orf19.12349	C1_10160W_A	1	1.07029	0.098	0.628621	0.5067
BFA1	orf19.13499	C1_00230C_A	1	0.895025	-0.16	0.630538	0.508857
LRO1	orf19.13439	C1_00870W_A	1	0.928517	-0.107	0.633057	0.511414
	orf19.9969	C1_06120C_A	1	0.862144	-0.214	0.635568	0.513944
	orf19.12270	C1_09440W_A	1	1.10573	0.145	0.637613	0.516217
SPC19	orf19.11953	C1_03980W_A	1	0.872968	-0.196	0.639844	0.518541
PGA26	orf19.10012	C1_05760C_A	1	1.18509	0.245	0.640194	0.518928
IFI3	orf19.11962	C1_04060W_A	1	1.23713	0.307	0.641014	0.519696
MAD2	orf19.8642	C1_04080W_A	1	0.864537	-0.21	0.642543	0.522183
	orf19.12483	C1_13790C_A	1	1.11111	0.152	0.645943	0.5262
RIB7	orf19.13697	C1_12810W_A	1	0.893166	-0.163	0.646286	0.526595
MYO2	orf19.12482	C1_13780W_A	1	1.08298	0.115	0.648217	0.529206
ATG17	orf19.10499	C1_02910C_A	1	1.1487	0.2	0.648277	0.52936
	orf19.10482	C1_02760W_A	1	1.06733	0.094	0.650332	0.531353
BRG1	orf19.11538	C1_05140W_A	1	1.10114	0.139	0.650978	0.531987
	orf19.8736	C1_11740W_A	1	1.11034	0.151	0.651019	0.532231
AGE3	orf19.11167	C1_02260C_A	1	1.07624	0.106	0.658757	0.540582
RAD54	orf19.12471	C1_13660W_A	1	0.882703	-0.18	0.66049	0.542751
MED10	orf19.12733	C1_11980W_A	1	0.875998	-0.191	0.660794	0.543117
GRS1	orf19.8067	C1_05290W_A	1	0.938221	-0.092	0.662334	0.545231
	orf19.9985	C1_05970W_A	1	1.19665	0.259	0.667933	0.551136
	IPF22795.1	C1_07280C_A	1	0.893785	-0.162	0.669385	0.552876
tT(AGU)6	tT(AGU)6.2	C1_00240C_A	1	0.804966	-0.313	0.670668	0.55437
AOX2	orf19.12237	C1_09150W_A	1	0.863938	-0.211	0.67085	0.554628
	orf19.8672	C1_04340C_A	1	1.13288	0.18	0.671573	0.555443
	IPF14997.2	C1_03950C_A	1	1.17202	0.229	0.673586	0.557871
ATP1	orf19.14144	C1_04610W_A	1	1.05336	0.075	0.673947	0.558606
LTP1	orf19.12570	C1_08260C_A	1	1.06437	0.09	0.673947	0.558582
	orf19.9849	C1_11010C_A	1	1.10496	0.144	0.677783	0.562443
ECM25	orf19.12423	C1_13310W_A	1	1.10191	0.14	0.679205	0.563963
tR(CCG)1	tR(CCG)1.2	C1_02340C_A	1	0.842647	-0.247	0.680231	0.565026
	snR8a	C1_11780W_A	1	0.867539	-0.205	0.691303	0.577109
DAM1	orf19.12300	C1_09730W_A	1	0.911933	-0.133	0.693707	0.579585
	orf19.8281	C1_11390W_A	1	0.827597	-0.273	0.695638	0.581649
CEF1	orf19.12262	C1_09370W_A	1	1.089	0.123	0.696237	0.582375
	orf19.10560	C1_03410W_A	1	0.880869	-0.183	0.697242	0.583861
SDH1	orf19.8070	C1_05260C_A	1	0.929805	-0.105	0.697242	0.583892
	orf19.12008	C1_01900C_A	1	1.06511	0.091	0.698044	0.585016
RHD1	orf19.7715	C1_05000W_A	1	0.921464	-0.118	0.698495	0.585506
LIP1	orf19.12284	C1_09580C_A	1	0.819037	-0.288	0.707206	0.59441
TEM1	orf19.10519	C1_03080C_A	1	0.887611	-0.172	0.709436	0.596973
DAK2	orf19.12241	C1_09190C_A	1	1.12117	0.165	0.709436	0.596858
MTS1	orf19.12294	C1_09680W_A	1	0.91067	-0.135	0.711114	0.59919
	orf19.13448	C1_00790W_A	1	1.19665	0.259	0.711924	0.600563
	snR42a	C1_07450W_A	1	0.82245	-0.282	0.711924	0.600508
	orf19.8752	C1_11600W_A	1	1.08298	0.115	0.713884	0.602794
	orf19.11246	C1_12540W_A	1	1.15029	0.202	0.714833	0.603711
ROB1	orf19.12465	C1_13620W_A	1	1.09278	0.128	0.714857	0.603923
CPH1	orf19.11912	C1_07370C_A	1	0.856782	-0.223	0.71537	0.604859
	orf19.8043	C1_05520W_A	1	1.11111	0.152	0.715729	0.60551
	orf19.12415	C1_13240W_A	1	1.06069	0.085	0.720348	0.610233
	orf19.10844	C1_01470W_A	1	0.948027	-0.077	0.720521	0.610496
MNN43	orf19.10474	C1_02670C_A	1	1.16797	0.224	0.721409	0.611599
	orf19.11957	C1_04010C_A	1	0.916369	-0.126	0.721409	0.611481
MSB1	orf19.8726	C1_03710C_A	1	0.915099	-0.128	0.724903	0.615315
CDC13	orf19.13493	C1_00360W_A	1	1.08975	0.124	0.725055	0.615628
	orf19.8652	C1_04160C_A	1	0.882091	-0.181	0.726078	0.617432
ADE4	orf19.8818	C1_07710C_A	1	1.05336	0.075	0.726078	0.617266
VPS23	orf19.9879	C1_10760W_A	1	1.08975	0.124	0.727947	0.619261
	orf19.12212	C1_08910C_A	1	0.875391	-0.192	0.728211	0.619722
tS(UGA)1	tS(UGA)1.2	C1_01660C_A	1	0.911933	-0.133	0.728981	0.620613
TEF2	orf19.8012	C1_08380W_A	1	1.0367	0.052	0.731438	0.622941
tY(GUA)4	tY(GTA)4	C1_11830W_A	1	1.13682	0.185	0.731607	0.623321
	orf19.12302	C1_09750W_A	1	0.93045	-0.104	0.732411	0.624243
	orf19.10512	C1_03040W_A	1	0.924663	-0.113	0.734114	0.626289
tY(GUA)1	tY(GUA)1.2	C1_11820W_A	1	0.915099	-0.128	0.735562	0.628833
	orf19.10445	C1_02410C_A	1	1.08448	0.117	0.735662	0.629266
	IPF12254.2	C1_09940W_A	1	1.08749	0.121	0.735662	0.629138
REC8	orf19.8398	C1_04690C_A	1	1.1479	0.199	0.736039	0.629717
NRP1	orf19.12537	C1_08000W_A	1	1.13053	0.177	0.738274	0.632465
MED22	orf19.10827	C1_01280C_A	1	1.14711	0.198	0.739291	0.633886
LYS143	orf19.12240	C1_09180W_A	1	0.926588	-0.11	0.739541	0.634269
ERO1	orf19.12335	C1_10040W_A	1	1.04899	0.069	0.740906	0.635679
	orf19.12187	C1_08660C_A	1	1.08448	0.117	0.741424	0.636593
DHH1	orf19.13577	C1_07070C_A	1	1.10343	0.142	0.742018	0.637473
	orf19.9842	C1_11100W_A	1	1.07326	0.102	0.745804	0.642173
	orf19.11145	C1_02040C_A	1	1.09657	0.133	0.748006	0.645159
	orf19.12455	C1_13560W_A	1	1.08298	0.115	0.751621	0.649193
	LSU-G364	C1_08960W_A	1	1.0629	0.088	0.753115	0.650904
	snR10a	C1_10130W_A	1	1.10803	0.148	0.757586	0.65575
CWP419	orf19.12732	C1_11990W_A	1	1.06881	0.096	0.76097	0.659417
	orf19.13620	C1_06700W_A	1	1.07475	0.104	0.761126	0.659799
	orf19.12696	C1_12330W_A	1	1.1704	0.227	0.761371	0.660134
SSU81	orf19.12235	C1_09140C_A	1	1.07029	0.098	0.762511	0.661863
CIS2	orf19.13474	C1_00550W_A	1	0.944092	-0.083	0.762713	0.662162
	orf19.5076.1	C1_08040W_A	1	0.938221	-0.092	0.763523	0.663111
ARL3	orf19.9833	C1_11190W_A	1	0.943438	-0.084	0.763886	0.663674
	orf19.11543	C1_05100W_A	1	0.903753	-0.146	0.764791	0.664708
	orf19.13441	C1_00860W_A	1	1.09126	0.126	0.769654	0.671175
	orf19.12192	C1_08710W_A	1	0.929805	-0.105	0.774056	0.676023
	orf19.12324	C1_09930W_A	1	1.11651	0.159	0.778263	0.680823
GCF1	orf19.8030	C1_08550C_A	1	0.963262	-0.054	0.780273	0.683212
CIS308	orf19.11943	C1_03890W_A	1	0.86814	-0.204	0.781333	0.684393
KRP1	orf19.10805	C1_01070C_A	1	0.935623	-0.096	0.782829	0.686843
	orf19.11163	C1_02220C_A	1	1.08222	0.114	0.784223	0.688701
	orf19.10816	C1_01180C_A	1	0.905634	-0.143	0.787851	0.6929
	snR87	C1_13040C_A	1	1.09429	0.13	0.787851	0.692906
	orf19.12000	C1_02000W_A	1	0.95	-0.074	0.787863	0.693299
APL1	IPF891.1	C1_14040W_A	1	1.05555	0.078	0.787863	0.693293
	orf19.12420	C1_13290W_A	1	1.15109	0.203	0.788906	0.694855
BUL1	orf19.12560	C1_08170C_A	1	1.07475	0.104	0.793118	0.69972
	orf19.10847	C1_01510W_A	1	1.10343	0.142	0.794184	0.701045
PMM1	orf19.10454	C1_02480W_A	1	1.06069	0.085	0.79534	0.702451
	orf19.10839	C1_01400C_A	1	1.05922	0.083	0.795431	0.702661
KAR9	orf19.12478	C1_13740W_A	1	1.09657	0.133	0.795495	0.702846
SAP7	orf19.8376	C1_04870W_A	1	0.888227	-0.171	0.795809	0.703381
	orf19.9392	C1_10630C_A	1	0.870551	-0.2	0.796817	0.704529
	orf19.8289	C1_11300C_A	1	1.05922	0.083	0.797162	0.704963
ABC1	orf19.10842	C1_01450W_A	1	1.04102	0.058	0.797402	0.705434
OFR1	orf19.12544	C1_08060W_A	1	0.944747	-0.082	0.798252	0.706565
	orf19.12462	C1_13590W_A	1	1.13918	0.188	0.801107	0.709748
	orf19.11954	C1_03990W_A	1	1.05336	0.075	0.802169	0.710819
	orf19.9965	C1_06160W_A	1	1.1088	0.149	0.803137	0.712456
TAF145	orf19.8354	C1_07110W_A	1	1.05482	0.077	0.803137	0.712431
ESP1	orf19.10864	C1_01670C_A	1	1.10114	0.139	0.805183	0.714661
	orf19.12004	C1_01940C_A	1	0.953299	-0.069	0.805617	0.715438
PRM1	orf19.8286	C1_11340W_A	1	0.907519	-0.14	0.8078	0.717769
	orf19.4450.2	C1_07150W_A	1	1.07549	0.105	0.808166	0.718355
SPC3	orf19.12396	C1_13020C_A	1	1.05044	0.071	0.808527	0.718938
PSY2	orf19.11169	C1_02280C_A	1	1.07029	0.098	0.813858	0.726706
	orf19.12200	C1_08800W_A	1	0.94737	-0.078	0.814518	0.727559
PHO100	orf19.11902	C1_07430W_A	1	0.853818	-0.228	0.815132	0.728766
	orf19.10525	C1_03140W_A	1	1.06585	0.092	0.815509	0.7295
PIR32	orf19.10299	C1_07620C_A	1	0.888227	-0.171	0.817629	0.732189
PRY1	orf19.10303	C1_07580C_A	1	1.14235	0.192	0.819484	0.734537
URA6	orf19.12662	C1_04420C_A	1	1.0403	0.057	0.821353	0.736986
ENG1	orf19.10584	C1_03680W_A	1	0.958599	-0.061	0.823902	0.740908
	orf19.13630	C1_06590C_A	1	0.96929	-0.045	0.8244	0.74172
	orf19.3061.2	C1_03620C_A	1	0.957271	-0.063	0.824629	0.742193
	orf19.9993	C1_05920W_A	1	0.880869	-0.183	0.826366	0.744558
	orf19.9861	C1_10920W_A	1	0.942785	-0.085	0.830234	0.748984
	orf19.12746	C1_11860W_A	1	0.957271	-0.063	0.83347	0.752989
FGR43	orf19.12250	C1_09270W_A	1	1.06363	0.089	0.835868	0.756571
FTR1	orf6.8119	C1_14130W_A	1	0.966606	-0.049	0.835868	0.756215
	orf19.10571	C1_03510C_A	1	1.04464	0.063	0.838109	0.759908
	orf19.13711	C1_12690C_A	1	0.900626	-0.151	0.838109	0.76029
HSP70	orf19.12447	C1_13480W_A	1	0.952638	-0.07	0.838109	0.759809
CDC6	orf19.12707	C1_12220W_A	1	1.07773	0.108	0.838659	0.760925
HAP43	orf19.8298	C1_11210C_A	1	0.951318	-0.072	0.839266	0.76229
	orf19.12232	C1_09110W_A	1	0.948027	-0.077	0.840971	0.764927
	orf19.12727	C1_12040W_A	1	0.91067	-0.135	0.840971	0.764578
VPS53	orf19.13513	C1_00130C_A	1	1.03886	0.055	0.84456	0.768875
	orf19.10849	C1_01530C_A	1	0.967947	-0.047	0.846771	0.771299
	orf19.12721	C1_12090C_A	1	0.900002	-0.152	0.84911	0.774116
	orf19.14133	C1_04490W_A	1	1.03526	0.05	0.852401	0.777957
	orf19.8732	C1_11770C_A	1	0.96393	-0.053	0.856745	0.783571
FTR2	orf6.8131	C1_14220C_A	1	1.04536	0.064	0.857023	0.783964
NGG1	orf19.10541	C1_03290W_A	1	0.965936	-0.05	0.857557	0.784837
	orf19.11908	C1_07390W_A	1	1.02598	0.037	0.85814	0.786096
CTN1	orf19.12026	C1_01740W_A	1	0.91764	-0.124	0.861163	0.789333
GSC1	orf19.10446	C1_02420C_A	1	1.04754	0.067	0.861163	0.789422
ZCF4	orf19.8813	C1_07670W_A	1	0.907519	-0.14	0.862444	0.790876
	snR43a	C1_07320W_A	1	0.943438	-0.084	0.863402	0.791894
	IPF29564.1	C1_11720W_A	1	0.911301	-0.134	0.864781	0.793299
	orf19.12017	C1_01820C_A	1	1.02954	0.042	0.865172	0.794175
PUT4	orf19.10462	C1_02570C_A	1	0.943438	-0.084	0.865172	0.793975
ASR1	orf19.9880	C1_10740C_A	1	0.921464	-0.118	0.867453	0.796537
	orf19.7723	C1_12470W_A	1	1.08298	0.115	0.868312	0.798083
	orf19.12222	C1_09020W_A	1	1.02527	0.036	0.870015	0.800352
RIB4	IPF26888.1	C1_05560W_A	1	1.03526	0.05	0.871713	0.802478
	orf19.12328	C1_09980C_A	1	0.966606	-0.049	0.873656	0.804549
MCD4	orf19.12709	C1_12200W_A	1	1.07103	0.099	0.873656	0.804432
ASM3	orf19.13458	C1_00680W_A	1	0.964598	-0.052	0.873959	0.805252
CYB2	orf19.12467	C1_13630W_A	1	1.04247	0.06	0.873971	0.805433
MLH3	IPF5245.2	C1_14400C_A	1	0.976032	-0.035	0.875438	0.80789
	orf19.12359	C1_10240C_A	1	0.961261	-0.057	0.876583	0.810223
	orf19.10488	C1_02830W_A	1	0.965267	-0.051	0.879857	0.81453
	orf19.10829	C1_01300W_A	1	1.03025	0.043	0.879946	0.814774
	orf19.10534	C1_03240W_A	1	0.973329	-0.039	0.879946	0.814897
	orf19.8659	C1_04220C_A	1	1.04174	0.059	0.880417	0.815618
ECM33	orf19.10528.1	C1_03190C_A	1	0.978742	-0.031	0.880578	0.816194
	orf19.10479	C1_02730W_A	1	0.954621	-0.067	0.882046	0.818553
RIM8	orf19.13510	C1_00150C_A	1	0.97468	-0.037	0.882982	0.819565
YBN5	orf19.8374	C1_04890W_A	1	0.97468	-0.037	0.883714	0.820673
	calb_CGOB_00015	C1_00370W_A	1	0.957935	-0.062	0.884589	0.821883
	orf19.13579	C1_07050C_A	1	1.03455	0.049	0.884589	0.82203
MBF1	orf19.10804	C1_01060W_A	1	0.971307	-0.042	0.885015	0.823456
	orf19.8292	C1_11270W_A	1	1.02527	0.036	0.885307	0.823871
PHR2	orf19.13500	C1_00220W_A	1	0.974004	-0.038	0.885438	0.824137
ALG9	orf19.11922	C1_07250C_A	1	1.03097	0.044	0.887804	0.827522
GCD6	orf19.8037	C1_08600C_A	1	0.97468	-0.037	0.888126	0.828387
	orf19.7716	C1_05010C_A	1	0.968618	-0.046	0.888737	0.829795
	orf19.3064.1	C1_03660W_A	1	0.96393	-0.053	0.889461	0.831184
	orf19.4923.1	C1_12940C_A	1	1.04174	0.059	0.889461	0.83119
	orf19.11941	C1_03880C_A	1	1.07103	0.099	0.892429	0.835696
	orf19.12339	C1_10080W_A	1	0.969962	-0.044	0.893629	0.837398
HEM14	orf19.12209	C1_08880W_A	1	0.970634	-0.043	0.895895	0.840536
	orf19.10561	C1_03430W_A	1	0.968618	-0.046	0.898644	0.843881
	orf19.11541	C1_05120W_A	1	0.96929	-0.045	0.90118	0.846952
	orf19.3059.1	C1_03580W_A	1	0.954621	-0.067	0.904162	0.851825
HAP2	orf19.8814	C1_07680W_A	1	1.0403	0.057	0.904162	0.851393
WBP1	orf19.9834	C1_11170W_A	1	1.02385	0.034	0.904162	0.85221
	orf19.12486	C1_13810W_A	1	1.04102	0.058	0.904162	0.852241
	orf19.12519	C1_07820W_A	1	0.96393	-0.053	0.905106	0.853277
MAK32	orf19.12023	C1_01770W_A	1	1.03958	0.056	0.906668	0.855548
	orf19.12243	C1_09210C_A	1	1.02172	0.031	0.908199	0.857662
STE3	orf19.10028	C1_05620C_A	1	1.0519	0.073	0.91144	0.86205
	orf19.5201.1	C1_04360C_A	1	0.975355	-0.036	0.911715	0.862597
NUE2	orf19.11948	C1_03930W_A	1	0.971307	-0.042	0.912313	0.86388
	IPF26174.1	C1_11570W_A	1	0.946714	-0.079	0.912347	0.864088
	orf19.8382	C1_04800C_A	1	1.04174	0.059	0.913522	0.865657
	orf19.7713	C1_04980C_A	1	1.02527	0.036	0.913522	0.865715
	orf19.12281	C1_09540W_A	1	0.969962	-0.044	0.915219	0.867844
	orf19.11168	C1_02270C_A	1	1.03025	0.043	0.916686	0.870385
DPP2	orf19.8747	C1_11640C_A	1	0.971981	-0.041	0.917305	0.87141
SRT1	orf19.12700	C1_12270W_A	1	1.0324	0.046	0.923009	0.879561
	orf19.12384	C1_12880C_A	1	0.967276	-0.048	0.928137	0.886049
SEC2	orf19.12394	C1_12970C_A	1	0.972655	-0.04	0.930189	0.88866
	snR44a	C1_06310W_A	1	1.04899	0.069	0.931295	0.890674
BTA1	orf19.8764	C1_11490C_A	1	0.945402	-0.081	0.931295	0.89059
	IPF5239.2	C1_14430C_A	1	1.01819	0.026	0.931295	0.890771
	orf19.13654	C1_06360W_A	1	1.02456	0.035	0.932128	0.891719
PEX3	orf19.11904	C1_07420C_A	1	0.980099	-0.029	0.933398	0.893236
	orf19.10443	C1_02390W_A	1	0.977386	-0.033	0.936218	0.896543
	orf19.9992	C1_05930C_A	1	1.0196	0.028	0.936236	0.897163
	orf19.13716	C1_12640W_A	1	0.968618	-0.046	0.936236	0.897095
RCA1	orf19.13521	C1_00080C_A	1	0.981459	-0.027	0.937612	0.899157
	orf19.13660	C1_06320W_A	1	0.965267	-0.051	0.938241	0.899995
	orf19.8291	C1_11280W_A	1	0.978063	-0.032	0.938962	0.900892
	orf19.10806	C1_01080W_A	1	0.981459	-0.027	0.93968	0.901832
	orf19.12479	C1_13750C_A	1	0.974004	-0.038	0.940422	0.902848
	orf19.12430	C1_13390W_A	1	0.974004	-0.038	0.941134	0.903684
	orf19.10513	C1_03050W_A	1	0.985549	-0.021	0.942659	0.905693
GGA2	orf19.10524	C1_03130C_A	1	0.989657	-0.015	0.942659	0.905757
	orf19.8737	C1_11730W_A	1	1.02385	0.034	0.942809	0.906098
VPH2	orf19.12701	C1_12260W_A	1	0.958599	-0.061	0.942809	0.906207
RIC1	orf19.13457	C1_00690W_A	1	0.977386	-0.033	0.943011	0.906994
TGL99	orf19.12449	C1_13510C_A	1	0.978063	-0.032	0.943011	0.906989
BUD6	orf19.12553	C1_08120W_A	1	1.01396	0.02	0.946125	0.911646
SFH1	orf19.12559	C1_08160W_A	1	0.988286	-0.017	0.948251	0.914885
	orf19.12191	C1_08700W_A	1	0.986917	-0.019	0.948833	0.91619
PTC1	orf19.12249	C1_09260C_A	1	0.983502	-0.024	0.948833	0.916247
HNM4	orf19.10463	C1_02580W_A	1	0.977386	-0.033	0.949926	0.918272
	orf19.10298	C1_07630W_A	1	1.01185	0.017	0.950059	0.918708
	orf19.12417	C1_13250W_A	1	0.988286	-0.017	0.951945	0.920823
	orf19.13586	C1_07010W_A	1	1.01537	0.022	0.954352	0.923786
YMC2	orf19.12195	C1_08750W_A	1	0.977386	-0.033	0.957349	0.927926
AGM1	orf19.12480	C1_13760W_A	1	1.01326	0.019	0.960494	0.931595
	orf19.13444	C1_00830W_A	1	0.984866	-0.022	0.960688	0.931941
	orf19.11947	C1_03920C_A	1	1.0203	0.029	0.961589	0.933436
	orf19.8283	C1_11370C_A	1	1.01045	0.015	0.964602	0.936516
	orf19.12731	C1_12000C_A	1	0.992404	-0.011	0.966884	0.939513
	orf19.9391	C1_10620W_A	1	0.992404	-0.011	0.968193	0.941725
	orf19.8609	C1_10510W_A	1	1.01677	0.024	0.969123	0.9431
	orf19.13532	C1_00030C_A	1	0.988286	-0.017	0.97062	0.945342
	orf19.10315	C1_07480C_A	1	1.02314	0.033	0.970723	0.945756
	orf19.12389	C1_12930C_A	1	1.01326	0.019	0.972077	0.947704
APC1	orf19.13467	C1_00600W_A	1	1.00975	0.014	0.972367	0.948145
SCW4	orf19.10458	C1_02520W_A	1	0.989657	-0.015	0.974021	0.950545
	orf19.12412	C1_13180W_A	1	0.967276	-0.048	0.974149	0.950827
	orf19.12282	C1_09550W_A	1	0.97468	-0.037	0.975894	0.953004
EHT1	orf19.10558	C1_03390W_A	1	1.00975	0.014	0.976033	0.953455
	orf19.10442	C1_02380C_A	1	0.986233	-0.02	0.976776	0.954497
	orf19.9389	C1_10580C_A	1	1.01748	0.025	0.981056	0.961378
	orf19.12723	C1_12070C_A	1	0.990343	-0.014	0.981498	0.962129
SKO1	orf19.8634	C1_03770W_A	1	1.00835	0.012	0.981931	0.963147
	orf19.8076	C1_05200C_A	1	1.00696	0.01	0.981931	0.96314
ZWF1	orf19.12218	C1_08980C_A	1	1.00417	0.006	0.984328	0.966813
	orf19.12536	C1_07990C_A	1	0.993781	-0.009	0.985878	0.968814
	orf19.10300	C1_07610C_A	1	1.01255	0.018	0.985965	0.969173
NAA25	orf19.13492	C1_00380C_A	1	0.99516	-0.007	0.986873	0.97091
	calb_CGOB_00010	C1_01970W_A	1	1.01819	0.026	0.986873	0.970783
RSC2	orf19.10481	C1_02750C_A	1	1.00347	0.005	0.989052	0.973533
CTR2	orf19.12183	C1_08620W_A	1	0.99585	-0.006	0.990723	0.975499
	orf19.8080	C1_05150C_A	1	0.989657	-0.015	0.9909	0.976107
	orf19.8383	C1_04790W_A	1	1.00417	0.006	0.990991	0.976404
CBK1	orf19.12375	C1_10380C_A	1	1.00486	0.007	0.992089	0.977806
	orf19.8665	C1_04280C_A	1	0.993781	-0.009	0.992108	0.978306
ENA2	orf19.13491	C1_00390W_A	1	0.99654	-0.005	0.992196	0.978554
	IPF22717.1	C1_01930W_A	1	1.00417	0.006	0.99417	0.981948
ICL1	orf19.14134	C1_04500W_A	1	0.99447	-0.008	0.99417	0.981827
	orf19.4751.1	C1_08930C_A	1	0.997231	-0.004	0.996112	0.984785
	orf19.12344	C1_10110W_A	1	0.99654	-0.005	0.997032	0.985904
tN(GUU)3	tN(GUU)3.2	C1_03420W_A	1	0.997923	-0.003	0.997228	0.990453
	calb_CGOB_00006	C1_06640C_A	1	0.997923	-0.003	0.997228	0.986551
tI(UAU)1	tI(UAU)1.2	C1_10900C_A	1	0.997923	-0.003	0.997228	0.990453
	orf19.8755	C1_11580W_A	1	0.998615	-0.002	0.997228	0.989367
	orf19.10471	C1_02650W_A	1	1.00069	0.001	0.997972	0.991514
tP(UGG)3	tP(UGG)3.2	C1_00720W_A	1	1	0	1	1
tA(AGC)3	tA(AGC)3.2	C1_01730W_A	1	1	0	1	1
tL(UAA)3	tL(UAA)3.2	C1_03570C_A	1	1	0	1	1
MFALPHA	orf19.11961	C1_04050C_A	1	1	0	1	1
	orf19.13533	C1_00020C_A	1
RFC52	IPF14619.2	C1_00280C_A	1
tA(AGC)4	tA(AGC)4.2	C1_01020W_A	1
tN(GUU)2	tN(GUU)2.2	C1_05570W_A	1
tN(GUU)1	tN(GUU)1.2	C1_05580W_A	1
tT(AGU)1	tT(AGU)1.2	C1_05590W_A	1
LIP10	orf19.12285	C1_09590C_A	1
tS(CGA)1	tS(CGA)1.2	C1_09890C_A	1
tW(CCA)1	tW(CCA)1.2	C1_12500C_A	1
PHM7	orf19.9716	C2_08140C_A	2	3.1145	1.639	4.83453e-31	1.56407e-34
DDR48	orf19.11563	C2_09220W_A	2	4.04461	2.016	5.94993e-26	4.8123e-29
PNG2	orf19.14166	C2_05660W_A	2	2.25012	1.17	2.05788e-25	2.33018e-28
	orf19.7836	C2_08990C_A	2	3.16017	1.66	3.08552e-16	9.48316e-19
	orf19.7847	C2_08920W_A	2	2.19466	1.134	9.4375e-16	4.12185e-18
SMF12	orf19.9810	C2_07160W_A	2	2.42839	1.28	2.37433e-15	1.15221e-17
HPT1	orf19.13254	C2_02740C_A	2	0.342458	-1.546	6.15104e-13	4.97496e-15
VPS24	orf19.9579	C2_00930C_A	2	2.23148	1.158	6.95976e-13	6.19196e-15
SIT1	orf19.9725	C2_08050C_A	2	0.187505	-2.415	1.09153e-12	1.10962e-14
YIM1	orf19.8467	C2_03750W_A	2	0.450313	-1.151	2.21386e-12	2.50679e-14
STB3	orf19.7833	C2_09010W_A	2	3.10803	1.636	3.54288e-12	4.24091e-14
	orf19.8433	C2_04080W_A	2	0.36425	-1.457	8.61952e-12	1.08755e-13
	IPF14774.2	C2_08830W_A	2	2.72452	1.446	1.60749e-11	2.15822e-13
MNN24	orf19.9547	C2_01300C_A	2	3.47979	1.799	3.67011e-11	5.46182e-13
HGT6	orf19.9570	C2_01020W_A	2	3.51129	1.812	5.2783e-11	8.29964e-13
	orf19.13224	C2_03000C_A	2	0.341747	-1.549	8.27841e-11	1.39268e-12
	orf19.8981	C2_09510C_A	2	0.423666	-1.239	8.68642e-11	1.47537e-12
MIT1	orf19.11558	C2_09150W_A	2	2.14503	1.101	1.1818e-10	2.04549e-12
	orf19.11028	C2_05130W_A	2	3.83972	1.941	1.26961e-10	2.27963e-12
	IPF20254.1	C2_05710C_A	2	0.466193	-1.101	1.26961e-10	2.27255e-12
	orf19.9076	C2_01900C_A	2	2.65737	1.41	3.24581e-10	6.45802e-12
PGA52	orf19.9467	C2_00100C_A	2	2.07197	1.051	7.85077e-10	1.73982e-11
	orf19.11098	C2_08620W_A	2	2.48113	1.311	8.98749e-10	2.00627e-11
	orf19.9080	C2_01920C_A	2	2.67586	1.42	1.33534e-09	3.11047e-11
SMP2	orf19.9037	C2_01550W_A	2	2.32302	1.216	2.0962e-09	5.12014e-11
PGA55	orf19.7838	C2_08980C_A	2	1.99032	0.993	2.97432e-09	7.84234e-11
	orf19.9054	C2_01680C_A	2	2.95058	1.561	2.99631e-09	7.9488e-11
EAP1	orf6.5354	C2_09530W_A	2	2.5562	1.354	3.26438e-09	8.76555e-11
FMO2	orf19.8477	C2_03610W_A	2	0.32421	-1.625	5.66626e-09	1.63553e-10
SPO72	orf19.11601	C2_06010W_A	2	3.35893	1.748	9.22845e-09	2.77659e-10
SPT23	orf19.9320	C2_10280C_A	2	2.72074	1.444	1.08995e-08	3.38514e-10
RPL21A	orf19.8460	C2_03810C_A	2	0.449378	-1.154	1.25419e-08	3.93582e-10
DLD1	orf19.13227	C2_02980C_A	2	0.382094	-1.388	1.34103e-08	4.25174e-10
RNR22	orf19.9424	C2_07570W_A	2	0.320412	-1.642	1.4157e-08	4.54878e-10
FAB1	orf19.9088	C2_01990C_A	2	2.81864	1.495	1.59515e-08	5.21223e-10
GSP1	orf19.12948	C2_06310C_A	2	0.592546	-0.755	1.85245e-08	6.20279e-10
	orf19.9580	C2_00920W_A	2	2.23457	1.16	1.95447e-08	6.57602e-10
	orf19.12824	C2_10810W_A	2	0.521956	-0.938	3.11836e-08	1.14e-09
CNT	orf19.11600	C2_06020W_A	2	0.337978	-1.565	3.70375e-08	1.40194e-09
ROM2	orf19.8525	C2_03240C_A	2	1.98069	0.986	4.44374e-08	1.74673e-09
GDH2	orf19.9738	C2_07900W_A	2	2.95263	1.562	4.78106e-08	1.90252e-09
	orf19.12671	C2_05810W_A	2	2.10818	1.076	7.41293e-08	3.08173e-09
GCD7	orf19.8445	C2_03990W_A	2	0.537375	-0.896	8.34031e-08	3.54821e-09
DFG5	orf19.9622	C2_00520W_A	2	1.76052	0.816	1.14623e-07	5.04325e-09
RPS9B	IPF3402.2	C2_03820C_A	2	0.529976	-0.916	1.17414e-07	5.22305e-09
	orf19.8466	C2_03760C_A	2	2.61534	1.387	1.21055e-07	5.46334e-09
PAN1	orf19.8505	C2_03380W_A	2	1.62113	0.697	1.25125e-07	5.66725e-09
	orf19.7693	C2_06440C_A	2	0.408951	-1.29	1.29128e-07	5.92774e-09
ARP3	orf19.9829	C2_07320W_A	2	1.91322	0.936	2.26271e-07	1.10537e-08
NAT2	orf19.9664	C2_00160C_A	2	0.424548	-1.236	2.29998e-07	1.12729e-08
RPS10	IPF25168.1	C2_08040C_A	2	0.475	-1.074	2.32483e-07	1.14324e-08
AAH1	orf19.9791	C2_06970W_A	2	0.244855	-2.03	2.36445e-07	1.17358e-08
PRB1	orf19.9783	C2_06880C_A	2	2.82451	1.498	3.23356e-07	1.64764e-08
	orf19.9578	C2_00940W_A	2	1.64718	0.72	3.71633e-07	1.94173e-08
	orf19.11117	C2_08450W_A	2	2.66845	1.416	3.72696e-07	1.95331e-08
	orf19.14168	C2_05670C_A	2	0.355273	-1.493	3.96782e-07	2.10521e-08
FMO1	orf19.9098	C2_02060C_A	2	0.269433	-1.892	3.98509e-07	2.12082e-08
LAS1	orf19.11602	C2_06000W_A	2	0.40669	-1.298	4.66697e-07	2.52901e-08
	orf19.12823	C2_10790C_A	2	0.523405	-0.934	4.9196e-07	2.68183e-08
AMO1	orf19.13206	C2_03120W_A	2	3.29436	1.72	5.51379e-07	3.05034e-08
	orf19.11964	C2_04620W_A	2	2.07628	1.054	6.01932e-07	3.35921e-08
	IPF23702.1	C2_05410W_A	2	0.53924	-0.891	7.62805e-07	4.38039e-08
	orf19.11031	C2_05160C_A	2	0.395843	-1.337	8.42331e-07	4.87794e-08
SNX4	orf19.9541	C2_01350C_A	2	2.4777	1.309	8.9998e-07	5.28458e-08
	orf19.9035	C2_01530C_A	2	1.68529	0.753	9.50945e-07	5.64537e-08
	orf19.13234	C2_02930C_A	2	0.535887	-0.9	1.17328e-06	7.17404e-08
NOC4	orf19.9458	C2_07340W_A	2	0.379455	-1.398	1.42439e-06	8.93991e-08
SLA1	orf19.9049	C2_01640W_A	2	1.74594	0.804	1.54688e-06	9.76376e-08
	orf19.12683	C2_05960C_A	2	0.146401	-2.772	1.54688e-06	9.78375e-08
RPL17B	orf19.11966	C2_04600C_A	2	0.529609	-0.917	1.56749e-06	9.97624e-08
CKA2	orf19.11014	C2_04980C_A	2	0.518351	-0.948	1.59839e-06	1.02884e-07
YVC1	orf19.9754	C2_07730W_A	2	0.38716	-1.369	1.63099e-06	1.05532e-07
RCL1	orf19.9442	C2_07450C_A	2	0.380508	-1.394	1.63953e-06	1.0688e-07
UGA1	orf19.8421	C2_04190C_A	2	0.437089	-1.194	1.78893e-06	1.18066e-07
RTS1	orf19.7691	C2_06420C_A	2	1.88165	0.912	1.80259e-06	1.19551e-07
SLR1	orf19.9319	C2_10290W_A	2	1.78633	0.837	1.93431e-06	1.28912e-07
NSP1	orf19.8519	C2_03280W_A	2	1.68413	0.752	1.93456e-06	1.29313e-07
	orf19.9599	C2_00730C_A	2	1.84293	0.882	2.15849e-06	1.48522e-07
	orf19.8461	C2_03800C_A	2	1.72788	0.789	2.2527e-06	1.56326e-07
	orf19.7831	C2_09030W_A	2	2.61534	1.387	2.35113e-06	1.63917e-07
	orf19.9801	C2_07060W_A	2	0.50278	-0.992	2.35327e-06	1.64447e-07
COX17	IPF25343.1	C2_01180W_A	2	0.485654	-1.042	2.40634e-06	1.68935e-07
	orf19.7848	C2_08910C_A	2	1.71	0.774	2.65554e-06	1.89866e-07
SUV3	orf19.11994	C2_04350C_A	2	0.379455	-1.398	2.77081e-06	2.00348e-07
ATP4	orf19.11063	C2_05500W_A	2	0.599986	-0.737	2.87704e-06	2.09425e-07
CCT2	orf19.8980	C2_09520C_A	2	0.625465	-0.677	2.91607e-06	2.12738e-07
	orf19.9568	C2_01060C_A	2	0.385019	-1.377	3.00153e-06	2.20429e-07
	orf19.9826	C2_07290W_A	2	0.498616	-1.004	3.28581e-06	2.42902e-07
RPR1	RPR1.2	C2_08055W_A	2	2.35708	1.237	3.29806e-06	2.4434e-07
	orf19.9747	C2_07800W_A	2	0.421616	-1.246	3.34906e-06	2.49059e-07
	orf19.9036	C2_01540W_A	2	3.68586	1.882	3.55134e-06	2.68849e-07
SAS2	orf19.9634	C2_00440W_A	2	0.371646	-1.428	3.93359e-06	3.00332e-07
YAK1	orf19.7787	C2_04660C_A	2	2.17347	1.12	4.03697e-06	3.09532e-07
PEX12	orf19.9560	C2_01150W_A	2	2.14206	1.099	4.19006e-06	3.24659e-07
RNR1	orf19.13201	C2_03160C_A	2	0.418123	-1.258	4.19006e-06	3.24258e-07
RPF2	orf19.11036	C2_05230C_A	2	0.378404	-1.402	4.21005e-06	3.26889e-07
RRP15	Contig4-3095_0042	C2_09380W_A	2	0.393654	-1.345	4.2681e-06	3.34188e-07
	orf19.7793	C2_04700C_A	2	0.317098	-1.657	4.62005e-06	3.68016e-07
FEN12	orf19.8526	C2_03230C_A	2	0.359983	-1.474	4.63516e-06	3.71142e-07
IPK2	orf19.8957	C2_09730C_A	2	2.06051	1.043	4.74289e-06	3.81303e-07
	orf19.13221	C2_03020C_A	2	1.92119	0.942	5.17172e-06	4.22471e-07
	orf19.9598	C2_00740C_A	2	2.11697	1.082	5.44156e-06	4.48035e-07
SRD1	orf19.9085	C2_01980C_A	2	2.22993	1.157	5.47507e-06	4.5168e-07
KTI11	IPF20221.1	C2_05620W_A	2	0.419575	-1.253	6.82517e-06	5.93973e-07
PRP39	orf19.9069	C2_01830W_A	2	0.355766	-1.491	6.85134e-06	5.98467e-07
	orf19.11090	C2_08690C_A	2	3.78423	1.92	6.97722e-06	6.10591e-07
RPS8A	orf19.14162	C2_05610C_A	2	0.549808	-0.863	7.97022e-06	7.09094e-07
CMK2	orf19.9323	C2_10260C_A	2	2.09362	1.066	8.58746e-06	7.75122e-07
CHS5	orf19.8426	C2_04140W_A	2	1.60547	0.683	8.9466e-06	8.13327e-07
REG1	orf19.9556	C2_01200C_A	2	1.73989	0.799	9.60583e-06	8.87241e-07
PHO86	orf19.9745	C2_07820C_A	2	0.55787	-0.842	1.17329e-05	1.12546e-06
PLC2	orf19.13219	C2_03040W_A	2	1.85575	0.892	1.18739e-05	1.14667e-06
	orf19.8961	C2_09710C_A	2	2.49147	1.317	1.29592e-05	1.26825e-06
YPT72	IPF19068.2	C2_06910W_A	2	1.93187	0.95	1.44011e-05	1.428e-06
VPS36	orf19.8414	C2_04250W_A	2	1.88426	0.914	1.56647e-05	1.57103e-06
	orf19.9022	C2_01420C_A	2	0.272627	-1.875	1.57145e-05	1.58111e-06
PZF1	IPF13278.2	C2_04860W_A	2	0.397768	-1.33	1.63528e-05	1.65855e-06
	orf19.9585	C2_00870W_A	2	2.02933	1.021	1.65958e-05	1.68857e-06
	orf19.9546	C2_01310W_A	2	2.10235	1.072	1.72923e-05	1.77342e-06
PIR1	orf19.7851	C2_08870C_A	2	1.9917	0.994	1.77517e-05	1.84064e-06
RPL3	orf19.9169	C2_09430W_A	2	0.535144	-0.902	1.88694e-05	1.98401e-06
	orf19.8949	C2_09810C_A	2	2.76063	1.465	1.89818e-05	2.00196e-06
HIR1	orf19.9647	C2_00330C_A	2	1.87514	0.907	1.91009e-05	2.01762e-06
	orf19.9623	C2_00510W_A	2	2.02933	1.021	1.93865e-05	2.05092e-06
PSO2	orf19.12822	C2_10780C_A	2	0.463615	-1.109	2.0421e-05	2.18018e-06
MDH1-3	orf19.12783	C2_10480W_A	2	1.77399	0.827	2.14153e-05	2.3175e-06
	orf19.13205	C2_03130W_A	2	0.531448	-0.912	2.21865e-05	2.43327e-06
	Contig4-2678_0013	C2_06660W_A	2	0.373971	-1.419	2.39178e-05	2.65796e-06
	orf19.11599	C2_06030W_A	2	2.01531	1.011	2.42338e-05	2.70092e-06
	orf19.9737	C2_07920W_A	2	0.532923	-0.908	2.55888e-05	2.87263e-06
BLM3	orf19.9728	C2_08010W_A	2	1.51677	0.601	2.57846e-05	2.89878e-06
	orf19.8410	C2_04280W_A	2	2.30697	1.206	2.61798e-05	2.94745e-06
	orf19.9119	C2_02270C_A	2	0.562529	-0.83	2.79442e-05	3.19129e-06
RIM2	orf19.11975	C2_04510W_A	2	0.422786	-1.242	3.32266e-05	3.84831e-06
TOM1	orf19.13198	C2_03180C_A	2	1.58667	0.666	3.41428e-05	3.98204e-06
IMH3	orf19.7689	C2_06390C_A	2	0.472701	-1.081	3.82516e-05	4.51843e-06
	orf19.11043	C2_05300C_A	2	0.510152	-0.971	3.95605e-05	4.75468e-06
TOR1	orf19.9459	C2_07330W_A	2	1.60547	0.683	4.27929e-05	5.2124e-06
SSC1	orf19.9452	C2_07380W_A	2	0.602486	-0.731	4.67571e-05	5.80871e-06
ENT3	orf19.9127	C2_02340C_A	2	1.54221	0.625	6.08952e-05	7.87048e-06
	orf19.14160	C2_05580W_A	2	2.0209	1.015	6.16039e-05	7.99196e-06
	orf19.8982	C2_09500W_A	2	0.355273	-1.493	6.55616e-05	8.59024e-06
OSH4	orf19.14172	C2_05720C_A	2	1.60993	0.687	6.92775e-05	9.16677e-06
	IPF13275.2	C2_04850C_A	2	1.69466	0.761	7.09908e-05	9.42792e-06
	orf19.9456	C2_07360W_A	2	0.451563	-1.147	7.12326e-05	9.48976e-06
RTA3	orf19.7694	C2_06460W_A	2	0.386088	-1.373	7.141e-05	9.54638e-06
RPL11	orf19.9774	C2_06810C_A	2	0.457233	-1.129	7.30861e-05	9.82442e-06
	orf19.12816	C2_10740C_A	2	0.549046	-0.865	7.89331e-05	1.07111e-05
	orf19.8935	C2_09970C_A	2	1.83401	0.875	8.07146e-05	1.10196e-05
RPL38	IPF25223.1	C2_00210W_A	2	0.58156	-0.782	8.20259e-05	1.12252e-05
PEX22	orf19.8811	C2_06690C_A	2	2.51228	1.329	8.28676e-05	1.1394e-05
	orf19.14157	C2_05560W_A	2	2.2974	1.2	8.48086e-05	1.17157e-05
BMT5	orf19.9039	C2_01560W_A	2	1.78386	0.835	8.75757e-05	1.22255e-05
RPL39	IPF26380.1	C2_03960W_A	2	0.577143	-0.793	9.30746e-05	1.30834e-05
	orf19.8448	C2_03950W_A	2	0.409518	-1.288	9.42442e-05	1.32631e-05
AVT7	orf19.8524	C2_03250W_A	2	1.8302	0.872	9.63868e-05	1.3627e-05
PEX17	orf19.11088	C2_08710W_A	2	2.02371	1.017	0.000100082	1.42789e-05
PRS1	orf19.9148	C2_02510W_A	2	0.559031	-0.839	0.000100749	1.43904e-05
	orf19.9138	C2_02420C_A	2	0.44227	-1.177	0.000102914	1.47495e-05
TIF11	orf19.12811	C2_10710W_A	2	0.50874	-0.975	0.000107347	1.54544e-05
	orf19.9341	C2_10090C_A	2	0.467488	-1.097	0.000111462	1.61369e-05
SSO2	orf19.8956	C2_09740W_A	2	1.75321	0.81	0.000117065	1.71375e-05
	orf19.2191.1	C2_07910C_A	2	0.429283	-1.22	0.000121497	1.79042e-05
MTR2	IPF21880.1	C2_10640C_A	2	0.542239	-0.883	0.000127024	1.8883e-05
	orf19.9104	C2_02120W_A	2	0.559031	-0.839	0.000130528	1.94884e-05
GPM1	orf19.8522	C2_03270W_A	2	0.53108	-0.913	0.000131863	1.97304e-05
	orf19.11559	C2_09160W_A	2	0.477641	-1.066	0.000141519	2.14499e-05
CCT5	orf19.9828	C2_07310W_A	2	0.633756	-0.658	0.00015878	2.46055e-05
	orf19.8458	C2_03830W_A	2	0.551335	-0.859	0.000167767	2.6161e-05
RPC11	orf19.12820	C2_10770W_A	2	0.565265	-0.823	0.000174319	2.73519e-05
IFF6	orf19.11553	C2_09130C_A	2	2	1	0.000180799	2.84856e-05
	orf19.8490	C2_03500W_A	2	1.457	0.543	0.000185157	2.95316e-05
	orf19.7700	C2_06530W_A	2	0.334482	-1.58	0.000190556	3.04853e-05
RPS4A	orf19.12801	C2_10620W_A	2	0.54601	-0.873	0.000194095	3.11457e-05
	orf19.12813	C2_10730W_A	2	0.512989	-0.963	0.000197431	3.18407e-05
	orf19.9120	C2_02280W_A	2	0.575944	-0.796	0.000200113	3.2394e-05
TLG2	orf19.9112	C2_02210C_A	2	2.30058	1.202	0.000211268	3.45165e-05
RPA12	orf19.9827	C2_07300C_A	2	0.383953	-1.381	0.000219249	3.60331e-05
	orf19.9825	C2_07280W_A	2	0.275095	-1.862	0.000224377	3.70211e-05
AMO2	orf19.10662	C2_06700W_A	2	1.9066	0.931	0.000232229	3.84412e-05
PDR17	orf19.13261	C2_02680W_A	2	0.427205	-1.227	0.000234638	3.89419e-05
SRB9	orf19.9026	C2_01470W_A	2	1.53156	0.615	0.000280051	4.7702e-05
	orf19.8455	C2_03900C_A	2	1.65634	0.728	0.00033203	5.8006e-05
TPK2	orf19.9817	C2_07210C_A	2	1.78633	0.837	0.000334363	5.86298e-05
	orf19.9153	C2_02550C_A	2	1.81378	0.859	0.000334984	5.87928e-05
	orf19.7697	C2_06490W_A	2	1.71713	0.78	0.000345395	6.10112e-05
	orf19.9796	C2_07000W_A	2	0.508035	-0.977	0.00034781	6.16065e-05
	orf19.9800	C2_07040W_A	2	0.556711	-0.845	0.00036017	6.39707e-05
	orf19.12673	C2_05830C_A	2	0.465547	-1.103	0.000373877	6.6647e-05
MAK16	orf19.12955	C2_06360C_A	2	0.376051	-1.411	0.000379021	6.76867e-05
ARA1	orf19.9718	C2_08130W_A	2	2.1155	1.081	0.000408141	7.40094e-05
MET1	orf19.13233	C2_02940W_A	2	0.515484	-0.956	0.000435811	7.95909e-05
	orf19.11069	C2_08840W_A	2	0.535515	-0.901	0.000452625	8.31007e-05
PST1	IPF17954.2	C2_06870C_A	2	1.6644	0.735	0.000455618	8.39451e-05
	orf19.14156	C2_05540C_A	2	0.495858	-1.012	0.000460345	8.4965e-05
	orf19.13204	C2_03140C_A	2	1.60436	0.682	0.000463835	8.57592e-05
RPS26A	orf19.9045	C2_01610C_A	2	0.606677	-0.721	0.000526215	9.95258e-05
	orf19.9567	C2_01070W_A	2	0.514057	-0.96	0.000534635	0.000101271
	orf19.9815	C2_07190C_A	2	0.512278	-0.965	0.000627806	0.000120747
	orf19.9786	C2_06920C_A	2	0.561361	-0.833	0.000635794	0.000122695
UTP22	orf19.9142	C2_02450C_A	2	0.534033	-0.905	0.000648754	0.000125616
	orf19.12829	C2_10860C_A	2	0.688248	-0.539	0.000676099	0.000131501
	orf19.9755	C2_07720C_A	2	1.99032	0.993	0.000737761	0.000146072
	orf19.2018.2	C2_01050W_A	2	0.392836	-1.348	0.000818557	0.000164453
TIM23	orf19.8941	C2_09900C_A	2	0.512278	-0.965	0.000865315	0.000175107
CDC15	orf19.11029	C2_05140W_A	2	1.93187	0.95	0.000919154	0.000187637
STT3	orf19.9053	C2_01670C_A	2	1.49692	0.582	0.000920765	0.000188115
CDH1	orf19.9631	C2_00450C_A	2	1.54542	0.628	0.000938927	0.00019304
VRP1	orf19.9736	C2_07930C_A	2	1.57899	0.659	0.000940929	0.000193604
	orf19.9711	C2_08200W_A	2	0.540363	-0.888	0.000950053	0.000195943
TES15	orf19.12682	C2_05950C_A	2	1.88035	0.911	0.000970803	0.000200745
	orf19.8494	C2_03450W_A	2	0.588453	-0.765	0.000975598	0.000202474
SMP3	orf19.13214	C2_03070C_A	2	0.386088	-1.373	0.00100128	0.00020829
SNF2	orf19.9102	C2_02100W_A	2	1.60214	0.68	0.00102153	0.000212833
	orf19.9007	C2_08390W_A	2	1.92652	0.946	0.00105135	0.000219725
	orf19.8482	C2_03560C_A	2	0.556325	-0.846	0.00105922	0.000221712
TIM17	orf19.7790	C2_04680W_A	2	0.607518	-0.719	0.00106908	0.000224296
	orf19.7709	C2_06620W_A	2	2.62989	1.395	0.00112708	0.000238652
	orf19.8971	C2_09610W_A	2	0.488693	-1.033	0.00118839	0.000252595
	orf19.9330	C2_10200W_A	2	1.96428	0.974	0.00118841	0.000252793
VMA7	orf19.8424	C2_04150C_A	2	1.62338	0.699	0.00123114	0.000265068
SCH9	orf19.8449	C2_03940C_A	2	0.510506	-0.97	0.00123744	0.000266859
	orf19.9135	C2_02390W_A	2	2.29262	1.197	0.00127731	0.000277487
	orf19.7822	C2_04750W_A	2	1.65979	0.731	0.00133325	0.000292227
	orf19.9118	C2_02260W_A	2	1.40737	0.493	0.00138475	0.000305979
	orf19.7829	C2_09050C_A	2	1.58667	0.666	0.00141962	0.000315523
UTP21	orf19.9139	C2_02430W_A	2	0.525586	-0.928	0.00145507	0.000324577
	orf19.11023	C2_05080C_A	2	0.452817	-1.143	0.00146286	0.000327025
RDH54	orf19.12827	C2_10840W_A	2	0.564482	-0.825	0.00146579	0.000327918
MKK2	orf19.14178	C2_05780C_A	2	1.62563	0.701	0.00149435	0.000335032
FCY21	orf19.8937	C2_09950W_A	2	0.636397	-0.652	0.00151433	0.000340246
HGT20	orf19.9160	C2_02610C_A	2	2.38998	1.257	0.00153696	0.000346325
RFA2	orf19.9807	C2_07120W_A	2	0.609628	-0.714	0.0015679	0.000353805
APE3	orf19.11073	C2_08800C_A	2	1.47631	0.562	0.00160693	0.000364171
NSA1	orf19.9731	C2_07960C_A	2	0.480964	-1.056	0.00161022	0.000365179
	orf19.8429	C2_04120C_A	2	0.48063	-1.057	0.00161305	0.000366199
	orf19.14175	C2_05750W_A	2	0.477973	-1.065	0.00164376	0.000374492
ERG10	IPF13331.2	C2_04310W_A	2	0.657927	-0.604	0.00174676	0.000401279
ENT2	orf19.9019	C2_01390W_A	2	1.48761	0.573	0.00177992	0.000412301
KAR3	orf19.11581	C2_09370C_A	2	0.455335	-1.135	0.00181184	0.000420575
	orf19.9161	C2_02620W_A	2	1.80375	0.851	0.00182247	0.000423631
	orf19.9061	C2_01750C_A	2	0.640824	-0.642	0.0018338	0.000426859
	orf19.8966	C2_09660W_A	2	0.449378	-1.154	0.0018407	0.000429357
GPD1	orf19.9325	C2_10240W_A	2	0.602486	-0.731	0.00187633	0.000438883
UBC15	orf19.12797	C2_10580W_A	2	1.60882	0.686	0.00193379	0.000453575
	orf19.13257	C2_02710C_A	2	0.573156	-0.803	0.00195468	0.000460056
TBF1	orf19.8420	C2_04200W_A	2	0.473029	-1.08	0.00196501	0.000463441
CDC55	orf19.9043	C2_01600C_A	2	1.59328	0.672	0.00198198	0.000467866
STF2	IPF25220.1	C2_00250W_A	2	1.91986	0.941	0.00199649	0.000472156
	orf19.12812	C2_10720C_A	2	1.52838	0.612	0.00199887	0.000473042
BCY1	orf19.9565	C2_01110C_A	2	1.56917	0.65	0.0020674	0.000490597
MAF1	orf19.9719	C2_08120W_A	2	1.96564	0.975	0.00219764	0.000523281
	orf19.9147	C2_02500W_A	2	1.50733	0.592	0.00220506	0.000526117
SPE3	orf19.9790	C2_06960W_A	2	0.595016	-0.749	0.00228749	0.000548746
TIF33	orf19.11992	C2_04370W_A	2	0.562529	-0.83	0.00241338	0.00058285
HGT8	orf19.9571	C2_01010W_A	2	1.56482	0.646	0.00242835	0.000587643
	orf19.8493	C2_03460C_A	2	0.679714	-0.557	0.00243949	0.000591262
	orf19.9072	C2_01860C_A	2	0.508387	-0.976	0.00256115	0.000630137
BIO32	orf19.11051	C2_05360C_A	2	2.28153	1.19	0.00257522	0.00063564
UTP15	orf19.11092	C2_08670C_A	2	0.542615	-0.882	0.00260737	0.000644461
MAK5	orf19.11024	C2_05090W_A	2	0.604997	-0.725	0.00264608	0.000655741
PR26	orf19.13215	C2_03060W_A	2	1.44593	0.532	0.00264874	0.000657257
BUD14	orf19.11038	C2_05260W_A	2	1.73508	0.795	0.00267912	0.000668461
	orf19.9637	C2_00410C_A	2	0.496546	-1.01	0.00268052	0.000669804
HMA1	orf19.9663	C2_00170C_A	2	0.575545	-0.797	0.00287997	0.000729076
KRE30	orf19.9729	C2_08000C_A	2	0.495858	-1.012	0.00297611	0.000758711
	orf19.9659	C2_00220C_A	2	1.42701	0.513	0.00300069	0.000767403
SMF3	orf19.9616	C2_00580C_A	2	1.41716	0.503	0.00300135	0.000768059
SPR3	orf19.9100	C2_02070W_A	2	0.328508	-1.606	0.00302275	0.000775491
CTF1	orf19.9075	C2_01890W_A	2	1.72907	0.79	0.00305163	0.000784053
	orf19.7696	C2_06480W_A	2	0.571965	-0.806	0.00311557	0.000804342
SSY1	orf19.8434	C2_04060C_A	2	1.62225	0.698	0.00313047	0.000810216
EFT2	orf19.13210	C2_03100W_A	2	0.739694	-0.435	0.00318762	0.000828591
ADAEC	orf19.8487	C2_03520C_A	2	1.50943	0.594	0.00320715	0.00083473
PRE2	orf19.9775	C2_06820C_A	2	1.38703	0.472	0.00323962	0.000844753
PES1	orf19.11574	C2_09320C_A	2	0.56175	-0.832	0.003278	0.000857412
RRP8	orf19.11113	C2_08480W_A	2	0.552482	-0.856	0.00344627	0.000907002
VPS33	orf19.12681	C2_05940C_A	2	1.69819	0.764	0.00349564	0.000923952
PRS5	orf19.9739	C2_07890W_A	2	0.752102	-0.411	0.00354397	0.000940166
	orf19.11042	C2_05290C_A	2	0.569592	-0.812	0.00358072	0.000952233
SAP30	orf19.9629	C2_00460W_A	2	2.4863	1.314	0.0038435	0.00102958
	orf19.11040	C2_05270W_A	2	0.595428	-0.748	0.00391748	0.00105129
INO4	orf19.837.1	C2_03840C_A	2	1.69937	0.765	0.00394014	0.00105865
	orf19.9137	C2_02410W_A	2	1.39185	0.477	0.00410565	0.00110777
	orf19.36.1	C2_06630C_A	2	1.86219	0.897	0.00413143	0.0011174
UBP8	orf19.9336	C2_10140W_A	2	0.501736	-0.995	0.00424515	0.00115832
	orf19.8940	C2_09920W_A	2	0.460413	-1.119	0.00425299	0.00116128
	orf19.9642	C2_00360C_A	2	1.65864	0.73	0.00435854	0.00119363
	orf19.8510	C2_03360W_A	2	0.748461	-0.418	0.00442866	0.00121625
	orf19.8447	C2_03970W_A	2	1.65864	0.73	0.00452894	0.00124762
	orf19.11968	C2_04570W_A	2	0.46684	-1.099	0.00455374	0.00125593
	orf19.9333	C2_10170C_A	2	1.98481	0.989	0.00469203	0.00130317
APT1	orf19.9023	C2_01430W_A	2	0.607097	-0.72	0.00481313	0.00134066
COX6	IPF26503.1	C2_03470C_A	2	0.778085	-0.362	0.00493385	0.00138151
SGT2	orf19.13245	C2_02830C_A	2	0.774856	-0.368	0.00501069	0.00140951
HEM3	orf19.9309	C2_10360C_A	2	0.661586	-0.596	0.00511842	0.0014423
GAL4	orf19.12798	C2_10590W_A	2	1.42405	0.51	0.0051265	0.0014454
	orf19.5365.1	C2_10830W_A	2	0.61132	-0.71	0.00531452	0.00150959
	orf19.8948	C2_09820W_A	2	1.64262	0.716	0.00538567	0.00153329
RPN12	orf19.7845	C2_08930W_A	2	1.37554	0.46	0.00551205	0.00157551
INP51	orf19.8953	C2_09770C_A	2	1.68296	0.751	0.00558271	0.00160112
	orf19.12825	C2_10820C_A	2	0.568408	-0.815	0.0056683	0.00162842
	orf19.8952	C2_09780C_A	2	1.50212	0.587	0.00567101	0.00163012
	orf19.9619	C2_00550W_A	2	1.93053	0.949	0.00595321	0.00171605
MRPL10	orf19.11016	C2_05000C_A	2	0.55787	-0.842	0.0060912	0.00176075
TAF4	orf19.9441	C2_07460W_A	2	1.38511	0.47	0.00611188	0.00176772
	orf19.9799	C2_07030C_A	2	0.602904	-0.73	0.00663281	0.00194306
	orf19.11089	C2_08700C_A	2	1.67018	0.74	0.00669349	0.001963
PPE1	orf19.9034	C2_01520W_A	2	1.74352	0.802	0.006715	0.0019704
	orf19.12674	C2_05840W_A	2	0.544121	-0.878	0.0069695	0.00206086
RCK2	orf19.9808	C2_07130C_A	2	0.737135	-0.44	0.00707856	0.00209709
HEM15	orf19.9436	C2_07490W_A	2	0.681601	-0.553	0.00707856	0.00209769
	orf19.9613	C2_00620C_A	2	0.577543	-0.792	0.00707897	0.00210009
ACP12	orf19.8439	C2_04030C_A	2	0.74898	-0.417	0.00714105	0.00212198
STE4	orf19.8419	C2_04210W_A	2	1.84805	0.886	0.00731556	0.00218686
CKB1	orf19.9650	C2_00300C_A	2	0.73255	-0.449	0.00751662	0.00226155
	orf19.11109	C2_08530C_A	2	0.36299	-1.462	0.00781509	0.00237411
	orf19.9649	C2_00320W_A	2	0.70907	-0.496	0.00806075	0.00246699
VPS35	orf19.14164	C2_05650W_A	2	1.44995	0.536	0.00806075	0.00246651
	orf19.10661	C2_06710W_A	2	1.68529	0.753	0.008107	0.00248901
UCF1	orf19.8934	C2_08290C_A	2	1.82766	0.87	0.0081924	0.00252053
	orf19.9469	C2_00090W_A	2	0.642158	-0.639	0.00850484	0.00263888
	orf19.11084	C2_08740W_A	2	1.8226	0.866	0.00871486	0.00271934
COX4	orf19.9046	C2_01620W_A	2	0.787308	-0.345	0.00886505	0.00277075
	orf19.9597	C2_00750W_A	2	1.51257	0.597	0.00893709	0.0027988
RPC40	orf19.11048	C2_05340C_A	2	0.505576	-0.984	0.00901013	0.00282605
	orf19.8498	C2_03420C_A	2	1.52944	0.613	0.00902466	0.00283499
RAD57	orf19.9720	C2_08110W_A	2	1.58118	0.661	0.00925756	0.00292163
ASR3	orf19.8462	C2_03790C_A	2	1.5977	0.676	0.0098113	0.00311325
PUS7	orf19.9322	C2_10270W_A	2	0.559419	-0.838	0.00981381	0.00312099
IFK2	orf19.8476	C2_03620W_A	2	2.15846	1.11	0.00993698	0.0031698
ECS3	orf19.13255	C2_02730W_A	2	1.33422	0.416	0.0100063	0.00319514
	orf19.9162	C2_02630W_A	2	0.598739	-0.74	0.0100948	0.00323414
	orf19.8973	C2_09590C_A	2	0.48971	-1.03	0.0104709	0.00336893
CHK1	orf19.8515	C2_03320W_A	2	1.38319	0.468	0.0104797	0.00337684
	orf19.9168	C2_09420W_A	2	1.69232	0.759	0.0104797	0.00337647
GNA1	orf19.8457	C2_03870W_A	2	0.527411	-0.923	0.0106053	0.00342417
TIF4631	orf19.11082	C2_08760C_A	2	0.741747	-0.431	0.0112238	0.00364746
PEX2	orf19.11030	C2_05150W_A	2	1.46815	0.554	0.0113636	0.00369657
GWT1	orf19.14173	C2_05730C_A	2	1.57026	0.651	0.0114278	0.00371929
MNN41	orf19.8469	C2_03710W_A	2	2.08204	1.058	0.0114847	0.00374154
	orf19.9449	C2_07390C_A	2	1.56699	0.648	0.0118386	0.00388366
	orf19.7843	C2_08950W_A	2	1.75686	0.813	0.012095	0.00397951
FGR29	orf19.12776	C2_10430C_A	2	1.85961	0.895	0.0125519	0.00416029
ZTA1	orf19.9802	C2_07070W_A	2	0.620714	-0.688	0.0127095	0.00422484
SPF1	orf19.7701	C2_06540C_A	2	1.47121	0.557	0.0127109	0.00422772
LEU42	orf19.8955	C2_09750W_A	2	1.45498	0.541	0.0130525	0.00436631
	IPF13328.2	C2_04300C_A	2	0.605417	-0.724	0.0134033	0.00450752
DCK1	orf19.8435	C2_04050C_A	2	1.36888	0.453	0.0134958	0.00454079
UGA11	orf19.8474	C2_03640W_A	2	0.625031	-0.678	0.013518	0.00455253
VAM6	orf19.9140	C2_02440W_A	2	1.50629	0.591	0.0136595	0.00460915
	orf19.9713	C2_08180C_A	2	0.580754	-0.784	0.0140414	0.00476981
	orf19.9420	C2_07610C_A	2	1.34443	0.427	0.014068	0.00478795
OPI1	orf19.9117	C2_02250C_A	2	1.34164	0.424	0.0144437	0.00494151
	orf19.13202	C2_03150C_A	2	1.71594	0.779	0.0146725	0.00503403
EBP7	orf19.13238	C2_02880C_A	2	0.635516	-0.654	0.014727	0.00505748
LSP1	orf19.10659	C2_06730W_A	2	1.28343	0.36	0.0149105	0.00514223
	orf19.11991	C2_04380C_A	2	1.51152	0.596	0.015139	0.00522835
	orf19.8486	C2_03530W_A	2	1.50838	0.593	0.0152595	0.00527739
	orf19.9611	C2_00640W_A	2	1.64035	0.714	0.0153015	0.00529687
	orf19.9122	C2_02300W_A	2	1.69466	0.761	0.0154062	0.00534057
	CA6201	C2_06850W_A	2	0.526681	-0.925	0.0154497	0.00536066
COQ5	orf19.11061	C2_05470W_A	2	0.711532	-0.491	0.0166577	0.00583368
	orf19.8943	C2_09880C_A	2	1.3491	0.432	0.016674	0.00584703
MNN42	orf19.8471	C2_03690C_A	2	1.46815	0.554	0.0168278	0.00590959
	orf19.9759	C2_07680W_A	2	0.613868	-0.704	0.0171754	0.00606779
	orf19.9658	C2_00230W_A	2	1.63354	0.708	0.0171998	0.00607917
	orf19.11067	C2_05530C_A	2	1.33886	0.421	0.0174531	0.00617435
	orf19.9606	C2_00690W_A	2	0.585199	-0.773	0.0174577	0.00617881
EAF3	IPF11644	C2_08280W_A	2	0.621575	-0.686	0.0177048	0.00628058
ERF1	orf19.11025	C2_05100C_A	2	0.681129	-0.554	0.0185066	0.00660093
	orf19.9595	C2_00770W_A	2	1.75443	0.811	0.0189808	0.00678852
GLO2	orf19.11569	C2_09260C_A	2	1.41519	0.501	0.0201936	0.00729741
KAR2	orf19.9564	C2_01120W_A	2	1.29415	0.372	0.0204179	0.00738505
MEC3	orf19.12940	C2_06220C_A	2	1.50004	0.585	0.0204305	0.00739293
	orf19.11083	C2_08750W_A	2	2.27837	1.188	0.0204379	0.00740018
	orf19.9591	C2_00810C_A	2	0.592136	-0.756	0.0211436	0.00769543
MSU1	orf19.11107	C2_08550C_A	2	0.516557	-0.953	0.0211925	0.0077235
IPP1	orf19.11072	C2_08810C_A	2	0.76313	-0.39	0.0215933	0.007908
	orf19.11066	C2_05520W_A	2	0.626332	-0.675	0.0222121	0.00816696
	orf19.8483	C2_03550C_A	2	1.44493	0.531	0.0224217	0.00825852
	orf19.9789	C2_06950C_A	2	0.590087	-0.761	0.0226272	0.00834154
IDH2	orf19.13213	C2_03080W_A	2	0.796088	-0.329	0.0228874	0.00845598
	orf19.7816	C2_04790C_A	2	0.588453	-0.765	0.0231122	0.00856148
	orf19.9749	C2_07760W_A	2	1.41128	0.497	0.0239943	0.00892702
	orf19.12782	C2_10470C_A	2	1.36131	0.445	0.0247585	0.00927835
	orf19.35.1	C2_06610C_A	2	1.39959	0.485	0.0255874	0.00963564
FLC3	orf19.9744	C2_07830W_A	2	0.739694	-0.435	0.0266127	0.0101293
	orf19.11978	C2_04500W_A	2	1.28877	0.366	0.0275354	0.0105296
	orf19.8463	C2_03780C_A	2	1.38511	0.47	0.0279029	0.0106972
CDC19	orf19.11059	C2_05460W_A	2	0.691595	-0.532	0.0280513	0.0107766
	orf19.9714	C2_08170W_A	2	0.453131	-1.142	0.0286236	0.0110475
RRN3	orf19.9479	C2_00030W_A	2	0.622437	-0.684	0.0287485	0.0111144
LPT1	orf19.9437	C2_07480W_A	2	1.39474	0.48	0.0289915	0.0112256
RNR21	orf19.13223	C2_03010C_A	2	0.753145	-0.409	0.0290595	0.0112675
STP4	orf19.8527	C2_03220C_A	2	0.656106	-0.608	0.0291854	0.0113258
	orf19.216.1	C2_08900W_A	2	0.736624	-0.441	0.0297558	0.0115663
	orf19.13207	C2_03110W_A	2	0.369079	-1.438	0.0298566	0.0116248
	orf19.7699	C2_06520C_A	2	0.564482	-0.825	0.0302315	0.0117953
SMD2	IPF21683.1	C2_06240W_A	2	0.653383	-0.614	0.0303895	0.0118766
RHO3	orf19.11018	C2_05030C_A	2	1.40444	0.49	0.0304849	0.0119188
NRI1	orf19.9016	C2_01370C_A	2	0.642603	-0.638	0.0306035	0.011985
	orf19.9423	C2_07580W_A	2	1.58227	0.662	0.0310941	0.0122073
KIN3	orf19.12785	C2_10530C_A	2	0.755236	-0.405	0.031612	0.0124617
ORF298	orf19.9710	C2_08240W_A	2	1.48658	0.572	0.0317979	0.0125762
	orf19.9348	C2_10010C_A	2	0.615999	-0.699	0.0321166	0.0127334
	orf19.7818	C2_04780W_A	2	1.27279	0.348	0.0323046	0.0128236
	orf19.14182	C2_05800C_A	2	1.37936	0.464	0.0323046	0.0128191
	orf19.8964	C2_09680W_A	2	1.35472	0.438	0.0325588	0.012935
	orf19.9157	C2_02580W_A	2	0.665726	-0.587	0.0327475	0.0130259
MPP10	orf19.9471	C2_00070C_A	2	0.705638	-0.503	0.0327803	0.0130495
YCS4	orf19.9439	C2_07470W_A	2	0.699793	-0.515	0.0327803	0.0130469
	orf19.9058	C2_01720C_A	2	0.679243	-0.558	0.0329149	0.0131102
	orf19.7698	C2_06510W_A	2	1.64148	0.715	0.0330898	0.0131942
QCR8	IPF22763.1	C2_04590C_A	2	0.794985	-0.331	0.0338907	0.0135519
	orf19.11987	C2_04410W_A	2	1.57352	0.654	0.0345969	0.0138963
ECS1	orf19.9335	C2_10150W_A	2	2.12579	1.088	0.0347843	0.0139936
	orf19.11979	C2_04490W_A	2	1.27191	0.347	0.0351887	0.0142075
	calb_CGOB_00014	C2_02910W_A	2	1.76663	0.821	0.0357491	0.01448
	orf19.9060	C2_01740C_A	2	0.562529	-0.83	0.0357498	0.0144861
PGA27	orf19.9592	C2_00800C_A	2	0.623733	-0.681	0.0362938	0.01473
HYU1	orf19.13226	C2_02990C_A	2	1.34723	0.43	0.0365832	0.0148593
CIS302	orf19.7702	C2_06550W_A	2	1.66786	0.738	0.0368664	0.015028
CWC22	orf19.9340	C2_10100W_A	2	0.693996	-0.527	0.0376698	0.0154043
	snR50	C2_06410W_A	2	0.449689	-1.153	0.0377833	0.0154568
MED18	orf19.11572	C2_09300W_A	2	0.661586	-0.596	0.0384579	0.0157514
AKL1	orf19.12817	C2_10750C_A	2	1.29864	0.377	0.0391344	0.0160792
YOR1	orf19.9349	C2_09990C_A	2	0.72951	-0.455	0.0396843	0.0163436
ROD1	orf19.9084	C2_01970C_A	2	0.595841	-0.747	0.040931	0.0169293
MCM3	orf19.9457	C2_07350W_A	2	0.576343	-0.795	0.0409485	0.0169437
	orf19.8428	C2_04130W_A	2	1.29056	0.368	0.0411697	0.0170619
	orf19.13235	C2_02920W_A	2	1.32134	0.402	0.0414332	0.0172046
DBF2	orf19.8809	C2_06670C_A	2	1.39862	0.484	0.0416838	0.0173154
	orf19.9636	C2_00420W_A	2	1.43893	0.525	0.042109	0.01755
	orf19.9604	C2_00700W_A	2	1.2544	0.327	0.0422533	0.017634
SMM1	orf19.8942	C2_09890W_A	2	0.725476	-0.463	0.0425535	0.0177937
	orf19.11017	C2_05020W_A	2	0.692555	-0.53	0.0434228	0.0181994
CSM3	orf19.11586	C2_06130W_A	2	0.562919	-0.829	0.0438861	0.0184291
TAZ1	orf19.11577	C2_09350W_A	2	0.682074	-0.552	0.044327	0.0186429
	orf19.9569	C2_01030W_A	2	0.688725	-0.538	0.0443678	0.0186672
TAF14	orf19.8418	C2_04220C_A	2	1.28877	0.366	0.0463791	0.0196485
	orf19.9091	C2_02020W_A	2	1.28788	0.365	0.0471275	0.0200356
	orf19.9730	C2_07980W_A	2	1.42701	0.513	0.0477501	0.020373
MSB2	orf19.9067	C2_01780W_A	2	1.28165	0.358	0.0478898	0.0204804
VMA10	orf19.9422	C2_07590W_A	2	1.24833	0.32	0.0480946	0.0205922
MED4	orf19.9434	C2_07500C_A	2	1.40153	0.487	0.0490451	0.0210606
HEM4	orf19.9311	C2_10340W_A	2	1.43495	0.521	0.0494194	0.0212483
	orf19.12818	C2_10760C_A	2	0.764718	-0.387	0.049892	0.0214757
	IPF27154.1	C2_04670W_A	2	1.39571	0.481	0.049944	0.0215142
	orf19.9101	C2_02090W_A	2	1.42603	0.512	0.0499747	0.0215355
	orf19.8944	C2_09870W_A	2	1.38032	0.465	0.0500046	0.0215565
	orf19.11021	C2_05060C_A	2	0.546768	-0.871	0.0512849	0.022194
	orf19.11578	C2_09360W_A	2	0.595016	-0.749	0.0512849	0.0221997
	orf19.8876	C2_06650C_A	2	0.687294	-0.541	0.0517161	0.0224208
	orf19.11032	C2_05170W_A	2	1.39378	0.479	0.0517701	0.0224683
ILV1	orf19.12935	C2_06190W_A	2	0.788947	-0.342	0.0518187	0.0224997
	orf19.9351	C2_09980W_A	2	1.62225	0.698	0.0519234	0.0225685
CDC47	orf19.7832	C2_09020W_A	2	0.643495	-0.636	0.0544021	0.0237338
	orf19.12677	C2_05860C_A	2	0.501041	-0.997	0.0548792	0.0239686
	IPF25151.1	C2_07870C_A	2	1.47939	0.565	0.0553723	0.0242198
	orf19.9726	C2_08020C_A	2	1.31951	0.4	0.0580245	0.0256427
AAT1	orf19.11037	C2_05250C_A	2	1.48658	0.572	0.0581769	0.0257194
DCW1	orf19.9540	C2_01360C_A	2	1.24747	0.319	0.0583191	0.0258106
	orf19.11053	C2_05380W_A	2	1.48555	0.571	0.0583191	0.025803
ASH1	orf19.12803	C2_10660W_A	2	0.76313	-0.39	0.0587179	0.0260251
HGT7	orf19.9572	C2_01000W_A	2	0.709562	-0.495	0.0607902	0.0271599
POT1-2	orf19.9594	C2_00780W_A	2	1.58557	0.665	0.0610504	0.0273157
	orf19.9596	C2_00760C_A	2	1.40056	0.486	0.0621114	0.0278708
	IPF25833.1	C2_01500W_A	2	1.60436	0.682	0.0622869	0.0279596
RIM11	orf19.8410	C2_04290W_A	2	2.16895	1.117	0.0627262	0.0281872
ARH2	orf19.11004	C2_04880C_A	2	1.49071	0.576	0.0642911	0.0290041
	orf19.9081	C2_01930C_A	2	1.3566	0.44	0.0643011	0.0290198
	orf19.13246	C2_02820C_A	2	0.762072	-0.392	0.0645216	0.0291297
MIG2	orf19.12786	C2_10540W_A	2	0.790041	-0.34	0.0658208	0.0298547
GCN1	orf19.12788	C2_10550C_A	2	0.767905	-0.381	0.0662868	0.0301319
GPI13	orf19.8452	C2_03920C_A	2	0.643495	-0.636	0.0668188	0.0304046
	orf19.9149	C2_02520W_A	2	1.45498	0.541	0.0669642	0.0304816
	orf19.8975	C2_09570C_A	2	0.638164	-0.648	0.0672053	0.030624
	orf19.9753	C2_07740W_A	2	1.32317	0.404	0.0672469	0.0306647
	orf19.8523	C2_03260W_A	2	1.45397	0.54	0.0672512	0.0306884
	orf19.11988	C2_04400W_A	2	1.2201	0.287	0.067576	0.0308694
	orf19.9615	C2_00590W_A	2	1.52626	0.61	0.0676634	0.0309203
	orf19.8972	C2_09600C_A	2	0.662963	-0.593	0.0683607	0.0313053
SOD6	orf19.9656	C2_00240C_A	2	1.44794	0.534	0.0691917	0.0317642
DFG16	orf19.8500	C2_03400C_A	2	1.29684	0.375	0.0710159	0.0327001
	orf19.13199	C2_03170W_A	2	1.6783	0.747	0.0733901	0.0340952
	IPF9033.1	C2_10070W_A	2	0.461691	-1.115	0.0745338	0.0347109
CHT4	orf19.9090	C2_02010C_A	2	1.50525	0.59	0.0752037	0.0350715
	orf19.9593	C2_00790C_A	2	0.804408	-0.314	0.0762826	0.0356346
	IPF10133.2	C2_04870C_A	2	1.18181	0.241	0.076494	0.0357475
FGR15	orf19.9601	C2_00720C_A	2	1.23971	0.31	0.0780248	0.0366168
FGR22	orf19.9159	C2_02600C_A	2	1.54435	0.627	0.0780685	0.0366601
OLE2	orf19.9804	C2_07090C_A	2	0.783497	-0.352	0.0785567	0.0369402
MTW1	orf19.8947	C2_09840W_A	2	1.69349	0.76	0.0800432	0.0377299
	orf19.9130	C2_02360C_A	2	1.56808	0.649	0.0813554	0.0384951
	orf19.9639	C2_00390C_A	2	1.25963	0.333	0.081468	0.0385925
KIS1	orf19.11565	C2_09230C_A	2	1.24574	0.317	0.081468	0.0385991
TPO5	orf19.7792	C2_04690C_A	2	0.665726	-0.587	0.0824129	0.0391001
	orf19.7842	C2_08960C_A	2	1.51047	0.595	0.0827114	0.0392551
ADH3	orf19.11981	C2_04470W_A	2	0.588861	-0.764	0.0838722	0.0398603
ERG24	orf19.9166	C2_09400C_A	2	0.660211	-0.599	0.0863375	0.0412743
	orf19.12805	C2_10670W_A	2	1.25876	0.332	0.0866577	0.0415206
	snR47	C2_10800W_A	2	0.720964	-0.472	0.0869613	0.0416801
VPS28	orf19.7844	C2_08940C_A	2	1.47121	0.557	0.0874834	0.0419445
	orf19.8978	C2_09560C_A	2	1.41323	0.499	0.0882316	0.042346
NCB2	orf19.13247	C2_02810C_A	2	0.792235	-0.336	0.088809	0.0426806
	orf19.9068	C2_01820C_A	2	0.678772	-0.559	0.0912146	0.0439842
SKY2	orf19.7708	C2_06600W_A	2	1.30767	0.387	0.0916987	0.0442622
	orf19.9614	C2_00600C_A	2	1.42306	0.509	0.09385	0.0455918
	orf19.9559	C2_01160W_A	2	0.700278	-0.514	0.0938863	0.0456523
	orf19.9032	C2_01490C_A	2	1.29056	0.368	0.0960467	0.0468892
	orf19.11984	C2_04440W_A	2	1.96428	0.974	0.0979044	0.0479228
	orf19.12802	C2_10630W_A	2	1.35097	0.434	0.0979044	0.0479087
	SNRNAU2	C2_04070C_A	2	1.49381	0.579	0.0980644	0.0480329
LIG4	orf19.13220	C2_03030W_A	2	1.3632	0.447	0.0993529	0.0488407
RTA2	orf19.7695	C2_06470W_A	2	1.39765	0.483	0.105677	0.0525822
VAS1	orf19.8875	C2_06640C_A	2	0.756284	-0.403	0.105759	0.05264
ZCF10	orf19.9820	C2_07230C_A	2	1.44093	0.527	0.106801	0.0532107
	orf19.7812	C2_04820W_A	2	0.706617	-0.501	0.107592	0.0536395
	orf19.14163	C2_05640W_A	2	1.16393	0.219	0.111703	0.0560139
OSM1	orf19.14171	C2_05700W_A	2	1.42405	0.51	0.115448	0.0582096
MFG1	orf19.11086	C2_08730W_A	2	1.24487	0.316	0.11565	0.0583412
VMA5	orf19.9712	C2_08190W_A	2	1.26225	0.336	0.118035	0.0596858
IDP1	orf19.12678	C2_05890C_A	2	0.802181	-0.318	0.118528	0.0599541
	orf19.7820	C2_04770W_A	2	0.696889	-0.521	0.121543	0.061833
	orf19.11591	C2_06090W_A	2	0.674551	-0.568	0.121708	0.0619368
RFC5	orf19.9577	C2_00950C_A	2	1.21588	0.282	0.123241	0.0628567
RAD23	orf19.9071	C2_01850W_A	2	0.840896	-0.25	0.123376	0.0629455
MET10	orf19.11557	C2_09140C_A	2	0.737646	-0.439	0.125332	0.0642268
	orf19.9097	C2_02050C_A	2	1.46104	0.547	0.126223	0.0647859
	orf19.8969	C2_09630C_A	2	1.77399	0.827	0.128237	0.066027
	IPF23132.1	C2_09290W_A	2	0.702222	-0.51	0.129788	0.0669935
ZSF1	orf19.12794	C2_10560C_A	2	0.779165	-0.36	0.130666	0.0675734
	orf19.9771	C2_06780C_A	2	1.31859	0.399	0.131283	0.0679138
	orf19.13262	C2_02670C_A	2	1.69702	0.763	0.133015	0.069025
	orf19.9433	C2_07510W_A	2	1.48349	0.569	0.134046	0.0696506
ECS2	IPF20253.1	C2_05550W_A	2	1.50212	0.587	0.134646	0.0700454
PGA33	orf19.8495	C2_03440W_A	2	1.26663	0.341	0.134841	0.0702342
YTH1	orf19.14170	C2_05690C_A	2	1.36794	0.452	0.135368	0.07064
	orf19.11582	C2_06160W_A	2	1.53156	0.615	0.135428	0.0706933
CYT1	orf19.11011	C2_04950C_A	2	0.869947	-0.201	0.135659	0.0708887
SUR2	orf19.13240	C2_02860W_A	2	0.751581	-0.412	0.135832	0.0710802
	orf19.11019	C2_05040C_A	2	1.2008	0.264	0.136456	0.071495
	orf19.7826	C2_09070C_A	2	1.25353	0.326	0.138682	0.0729301
HOG1	orf19.8514	C2_03330C_A	2	1.18509	0.245	0.138739	0.0729829
	orf19.8513	C2_03340W_A	2	1.35754	0.441	0.13894	0.0731561
	orf19.2018.1	C2_01040W_A	2	1.43594	0.522	0.139042	0.0732321
	orf19.909.1	C2_03210W_A	2	0.805524	-0.312	0.145399	0.0774501
MUQ1	orf19.9655	C2_00260C_A	2	1.2544	0.327	0.145486	0.0775205
	orf19.804.1	C2_04170C_A	2	0.825305	-0.277	0.148441	0.0793831
KTR2	orf19.11970	C2_04560W_A	2	0.743291	-0.428	0.14906	0.079883
	orf19.9337	C2_10130W_A	2	1.60436	0.682	0.149501	0.0802077
	orf19.11597	C2_06040C_A	2	1.33145	0.413	0.149664	0.0803343
SNF6	orf19.8451	C2_03930C_A	2	1.25527	0.328	0.150005	0.0805833
	orf19.8936	C2_09960W_A	2	1.33422	0.416	0.150515	0.080906
	orf19.9008	C2_08380C_A	2	0.706127	-0.502	0.151207	0.0813834
	orf19.9089	C2_02000W_A	2	1.23114	0.3	0.15141	0.081534
NOT3	orf19.9563	C2_01130W_A	2	0.823591	-0.28	0.152985	0.082531
PMT4	orf19.11590	C2_06100W_A	2	1.32501	0.406	0.15416	0.0833393
	orf19.9418	C2_07630C_A	2	0.655197	-0.61	0.154451	0.083533
KIC1	orf19.7821	C2_04760W_A	2	1.23542	0.305	0.156287	0.0847926
	orf19.9338	C2_10120W_A	2	1.30134	0.38	0.15733	0.08546
	orf19.9765	C2_08260W_A	2	1.80375	0.851	0.157586	0.0857776
	orf19.8432	C2_04090W_A	2	1.79876	0.847	0.157774	0.0859057
	orf19.11094	C2_08650W_A	2	1.23713	0.307	0.158321	0.086229
	orf19.9150	C2_02530W_A	2	0.556325	-0.846	0.159205	0.0868648
	orf19.9121	C2_02290C_A	2	1.47325	0.559	0.161828	0.0886127
ATP14	IPF21688.1	C2_06290C_A	2	0.864537	-0.21	0.162287	0.0889403
FRP3	orf19.8810	C2_06680W_A	2	1.49692	0.582	0.162736	0.0892389
	orf19.9757	C2_07700C_A	2	1.79129	0.841	0.164177	0.0902946
PRP3	orf19.8528	C2_03200W_A	2	0.710546	-0.493	0.165704	0.0912684
	orf19.13243	C2_02840C_A	2	1.37078	0.455	0.165774	0.091334
SPT5	orf19.9028	C2_01480W_A	2	1.17202	0.229	0.167167	0.0922639
PHO13	orf19.8983	C2_09490W_A	2	0.614719	-0.702	0.167475	0.0924609
	orf19.9762	C2_07650C_A	2	1.27368	0.349	0.16764	0.092633
CDC21	orf19.11033	C2_05190W_A	2	0.751581	-0.412	0.16931	0.093775
SUP35	orf19.8958	C2_09720W_A	2	0.841479	-0.249	0.170011	0.0942383
	IPF25147.1	C2_08030W_A	2	1.24401	0.315	0.17058	0.0946715
	orf19.11974	C2_04520C_A	2	0.645729	-0.631	0.172859	0.0962159
NBN1	orf19.8497	C2_03430W_A	2	1.27103	0.346	0.173543	0.0966528
	orf19.9059	C2_01730W_A	2	0.631564	-0.663	0.173689	0.0967907
RPB4	orf19.7785	C2_04650C_A	2	0.775931	-0.366	0.177426	0.0993319
MRS4	orf19.9724	C2_08070C_A	2	0.725476	-0.463	0.178942	0.100355
	snR68	C2_09550C_A	2	1.44693	0.533	0.182136	0.10244
	orf19.9550	C2_01250W_A	2	0.688725	-0.538	0.182159	0.102483
BMT8	orf19.8479	C2_03600W_A	2	1.31403	0.394	0.18248	0.102693
FPK1	orf19.7854	C2_08860W_A	2	1.17121	0.228	0.183852	0.103647
MXR1	orf19.9576	C2_00960C_A	2	1.16959	0.226	0.187261	0.106111
	orf19.12828	C2_10850C_A	2	0.838568	-0.254	0.187861	0.106602
NDH51	orf19.11971	C2_04550C_A	2	1.15429	0.207	0.188634	0.107194
	orf19.11980	C2_04480W_A	2	1.2861	0.363	0.192072	0.109659
DCK2	orf19.8436	C2_04040C_A	2	1.29056	0.368	0.192284	0.109907
HSP78	orf19.8501	C2_03390C_A	2	0.769504	-0.378	0.192777	0.110234
	orf19.9445	C2_07420W_A	2	0.797192	-0.327	0.19362	0.11081
	orf19.9552	C2_01230W_A	2	0.712025	-0.49	0.194083	0.111138
[truncated: 4,265 more rows]
