# Supplementary material for: Echinocandin Adaptation in Candida albicans Is Accompanied by Altered Chromatin Accessibility at Gene Promoters and by Cell Wall Remodeling
Source: J Fungi (Basel). 2025 Feb 1;11(2):110. doi: 10.3390/jof11020110 (PMC11856910; doi:10.3390/jof11020110)
Supplement: Supplementary file 1 [file jof-11-00110-s001.zip › Table S6.xlsx]

## Sheet: DEseq2 of JMC160-2-5 vs JRCT1
		Table S6. DEseq2 analysis of JMC160-2-5
Standard Name	Identifier	Systematic Name	Chromosome	Ratio	log 2 Fold Change	FDR(adjusted p-value)	p-value
AMS1	orf19.10284	C4_02360W_A	4	6.413	2.681	1.55186e-58	2.51029e-62
CHT2	orf19.11376	C5_04130C_A	5	0.185694	-2.429	1.99457e-52	6.45284e-56
PGA59	orf19.10283	C4_02370C_A	4	0.290176	-1.785	1.74934e-45	8.48919e-49
DDR48	orf19.11563	C2_09220W_A	2	6.21606	2.636	2.33845e-45	1.51307e-48
PHM7	orf19.9716	C2_08140C_A	2	3.85038	1.945	4.99438e-45	4.03945e-48
PDI1	orf19.12595	C7_03250C_A	7	2.92817	1.55	5.14963e-41	4.99802e-44
SLP3	IPF2839.1	CR_08990C_A	R	4.11531	2.041	1.07441e-40	1.21657e-43
HHF22	orf19.9412	CR_06800C_A	R	0.119162	-3.069	2.34429e-39	3.0337e-42
MDR1	orf19.13047	C6_03170C_A	6	0.106506	-3.231	1.30043e-38	1.89321e-41
	orf19.8654	C1_04180W_A	1	0.143388	-2.802	1.28743e-36	2.08254e-39
HHT2	orf19.9411	CR_06810W_A	R	0.103593	-3.271	1.80843e-35	3.21785e-38
	orf19.12535	C1_07980C_A	1	3.25352	1.702	1.21917e-33	2.36655e-36
	IPF3434.1	C3_07840C_A	3	5.44903	2.446	8.44764e-32	1.77644e-34
MRV8	orf19.11389	C5_04250W_A	5	16.3816	4.034	1.64476e-31	3.72478e-34
POX1-3	orf19.9221	C3_01960C_A	3	3.8	1.926	1.88805e-31	4.58117e-34
FOX3	orf19.9271	C3_01460C_A	3	3.76853	1.914	2.51529e-31	6.50998e-34
	orf19.12224	C1_09040C_A	1	0.17912	-2.481	3.28842e-31	9.04289e-34
SEC61	orf6.5397	C3_07810C_A	3	2.59728	1.377	8.79875e-30	2.56191e-32
MET6	orf19.10083	CR_01620C_A	R	3.06312	1.615	1.35318e-29	4.15891e-32
OYE23	orf19.10937	C6_01510W_A	6	0.0651993	-3.939	3.36903e-29	1.08995e-31
CIP1	orf19.7761	C6_01070C_A	6	0.20222	-2.306	1.0154e-28	3.44926e-31
PRD1	orf19.8064	C1_05300C_A	1	3.16455	1.662	4.82767e-28	1.71803e-30
	orf19.12824	C2_10810W_A	2	0.295863	-1.757	3.11063e-27	1.1573e-29
MNN22	orf19.11284	C4_04770C_A	4	0.333556	-1.584	3.36057e-27	1.30466e-29
MLS1	orf19.12296	C1_09690W_A	1	6.50252	2.701	1.28606e-26	5.20082e-29
HHT21	orf19.8663	C1_04260W_A	1	0.12905	-2.954	2.0452e-26	8.60163e-29
FBP1	IPF3435.1	C3_07830W_A	3	4.74037	2.245	3.02027e-26	1.31911e-28
TFP1	orf19.9249	C3_01630W_A	3	2.85403	1.513	3.54899e-26	1.60744e-28
HHF1	orf19.8661	C1_04240C_A	1	0.231808	-2.109	4.6891e-26	2.19967e-28
PRN1	orf19.10004	C1_05840W_A	1	0.222673	-2.167	6.59875e-26	3.20224e-28
UGA1	orf19.8421	C2_04190C_A	2	0.181118	-2.465	1.92373e-25	9.64668e-28
	orf19.11414	C5_04470C_A	5	3.35893	1.748	5.77231e-25	2.98793e-27
HTA2	orf19.8653	C1_04170C_A	1	0.14896	-2.747	3.3022e-24	1.76274e-26
FAS2	orf19.13370	C3_04830C_A	3	2.28153	1.19	4.80488e-24	2.64261e-26
	orf19.9908	C7_02600C_A	7	0.178748	-2.484	6.83834e-24	3.87159e-26
FOX2	IPF19113.1	C3_00810C_A	3	3.72955	1.899	1.14459e-23	6.66538e-26
	IPF2440.1	C3_06370C_A	3	0.188548	-2.407	1.71396e-23	1.02582e-25
PWP2	orf19.10786	CR_00800C_A	R	0.212569	-2.234	3.23498e-23	1.9885e-25
NOP14	orf19.13380	C3_04900W_A	3	0.251564	-1.991	3.46982e-23	2.24511e-25
INT1	orf19.11733	C5_02470W_A	5	0.156583	-2.675	3.46982e-23	2.1955e-25
CHS1	orf19.12655	C7_02770W_A	7	0.218696	-2.193	4.60549e-23	3.05443e-25
GPH1	orf6.7947	C7_00930W_A	7	3.47979	1.799	5.26455e-23	3.57669e-25
	orf19.9259	C3_01540W_A	3	0.0422472	-4.565	1.14629e-22	7.97321e-25
CYS3	orf19.13760	CR_08340W_A	R	0.130489	-2.938	2.24825e-22	1.60018e-24
SEC24	orf19.12194	C1_08740C_A	1	2.65185	1.407	2.63829e-22	1.92046e-24
VMA2	orf19.13955	CR_05780W_A	R	2.52976	1.339	3.06811e-22	2.28296e-24
MET13	orf19.7920	C3_02950C_A	3	3.15579	1.658	4.9934e-22	3.79634e-24
KIP4	orf19.12730	C1_12010C_A	1	0.179369	-2.479	1.3009e-21	1.01008e-23
ACC1	IPF2516.1	CR_00640W_A	R	2.40661	1.267	3.73918e-21	2.96377e-23
OPT7	orf19.13118	C4_00440C_A	4	0.27797	-1.847	5.65218e-21	4.57149e-23
CPY1	orf19.8919	C7_03360W_A	7	2.96288	1.567	5.7316e-21	4.72843e-23
ERG25	orf19.11216	CR_02370W_A	R	0.203204	-2.299	6.94074e-21	5.83822e-23
MDM34	orf19.9385	C1_06230C_A	1	3.64016	1.864	7.29895e-21	6.25759e-23
GCV1	orf19.12965	C6_02500C_A	6	3.31958	1.731	8.60143e-21	7.51338e-23
PNG2	orf19.14166	C2_05660W_A	2	2.05196	1.037	1.30429e-20	1.1604e-22
HPT1	orf19.13254	C2_02740C_A	2	0.265356	-1.914	2.89621e-20	2.62355e-22
OPT9	orf19.10116	CR_01860W_A	R	0.0868097	-3.526	3.56251e-20	3.28475e-22
	orf19.11467	C5_04960W_A	5	3.40818	1.769	3.70356e-20	3.47471e-22
	orf19.13486	C1_00420W_A	1	3.62505	1.858	4.14825e-20	3.95902e-22
	orf19.10107	CR_01780W_A	R	0.199298	-2.327	9.32117e-20	9.04675e-22
	orf19.10651	C4_06710W_A	4	0.238655	-2.067	9.65401e-20	9.52596e-22
	orf19.10569	C1_03490W_A	1	3.34035	1.74	1.0049e-19	1.00782e-21
PTR22	orf19.14199	C3_03800W_A	3	0.273573	-1.87	1.0491e-19	1.06912e-21
FET31	orf19.11687	C6_00480C_A	6	4.62355	2.209	1.73353e-19	1.79466e-21
RDN25	CR_08810W_B	CR_08810W_A	R	0.195603	-2.354	2.51145e-19	2.64064e-21
	orf19.8433	C2_04080W_A	2	0.279128	-1.841	5.27752e-19	5.63436e-21
NMA111	orf19.10798	C1_00990C_A	1	0.267943	-1.9	9.1563e-19	9.92352e-21
PCK1	IPF385.1	CR_00200W_A	R	8.20783	3.037	9.69252e-19	1.06615e-20
	orf19.10051	C3_01130C_A	3	4.7207	2.239	1.06282e-18	1.18626e-20
IMP4	orf19.8236	CR_07950W_A	R	0.258458	-1.952	1.76946e-18	2.0036e-20
SLA2	IPF2136.1	C7_03810W_A	7	2.1495	1.104	1.89932e-18	2.18136e-20
SUR7	orf19.10917	C6_01720C_A	6	2.38502	1.254	2.03195e-18	2.36655e-20
	orf19.13676	C5_01610W_A	5	0.254546	-1.974	2.11135e-18	2.49318e-20
SMF12	orf19.9810	C2_07160W_A	2	2.59009	1.373	2.38576e-18	2.85581e-20
ECM22	orf19.10154	CR_07530C_A	R	2.71133	1.439	2.39908e-18	2.91056e-20
CDC14	orf19.11669	C6_00670W_A	6	0.158769	-2.655	3.97198e-18	4.88306e-20
URA7	orf19.11423	C5_04570C_A	5	0.209642	-2.254	6.10026e-18	7.59819e-20
SAH1	orf19.11392	C5_04270C_A	5	2.20076	1.138	9.43753e-18	1.19076e-19
OPT3	IPF4737.2	CR_02220C_A	R	0.229728	-2.122	9.96182e-18	1.27302e-19
TAR1	IPF27401.1	CR_08820C_A	R	0.216284	-2.209	1.1802e-17	1.52727e-19
	IPF2232.1	C7_01170C_A	7	0.273573	-1.87	1.2286e-17	1.60978e-19
MDG1	IPF836.1	C1_14290C_A	1	3.10157	1.633	1.49899e-17	1.98831e-19
	orf19.8647	C1_04120C_A	1	0.317758	-1.654	1.65702e-17	2.23236e-19
RPO26	orf19.10166	C5_03360W_A	5	0.302918	-1.723	1.65702e-17	2.25153e-19
RRP15	Contig4-3095_0042	C2_09380W_A	2	0.191976	-2.381	1.8806e-17	2.58575e-19
RPP1	orf19.8631	C1_03800W_A	1	0.159099	-2.652	3.21061e-17	4.4664e-19
RPC10	IPF5246.1	C1_14390W_A	1	0.336575	-1.571	5.38224e-17	7.57449e-19
LAP41	orf19.9196	C3_02170C_A	3	2.30857	1.207	6.6339e-17	9.44327e-19
TRY3	orf19.9527	C5_00980W_A	5	0.345798	-1.532	6.79926e-17	9.78865e-19
HAS1	orf19.11444	C5_04750C_A	5	0.350868	-1.511	7.35397e-17	1.07062e-18
ADP1	orf19.8090	CR_05950C_A	R	2.65921	1.411	8.3215e-17	1.2384e-18
ALK8	orf19.7683	CR_07130C_A	R	6.55229	2.712	8.3215e-17	1.22567e-18
HGT1	orf19.12002	C1_01980W_A	1	3.88792	1.959	8.59745e-17	1.29337e-18
DBF2	orf19.8809	C2_06670C_A	2	0.267016	-1.905	9.01e-17	1.37001e-18
TRM2	orf19.10837	C1_01380C_A	1	0.294023	-1.766	1.12951e-16	1.73574e-18
HGT6	orf19.9570	C2_01020W_A	2	4.65248	2.218	1.33195e-16	2.06852e-18
ERG5	orf19.12645	C7_02840C_A	7	0.32466	-1.623	1.33195e-16	2.08993e-18
NAR1	orf19.12221	C1_09010W_A	1	0.434371	-1.203	1.35225e-16	2.14366e-18
	orf19.7971	C3_03410C_A	3	2.37019	1.245	1.37181e-16	2.19685e-18
	TER1	CR_05370W_A	R	0.280097	-1.836	1.44715e-16	2.34091e-18
	orf19.10228	C4_02820W_A	4	0.129318	-2.951	1.59264e-16	2.60202e-18
ARG1	IPF2508.1	CR_00620C_A	R	0.291183	-1.78	1.60479e-16	2.64782e-18
SIK1	IPF929.2	CR_09950C_A	R	0.433769	-1.205	1.6443e-16	2.73962e-18
MIS11	orf19.9900	CR_07010W_A	R	2.30857	1.207	1.96912e-16	3.31266e-18
RPS22A	orf19.13644	C1_06460C_A	1	0.329648	-1.601	3.39453e-16	5.76554e-18
	orf19.12435	C1_13430C_A	1	8.78474	3.135	3.60493e-16	6.18121e-18
GNP1	orf19.8784	C6_00330C_A	6	0.29078	-1.782	3.71486e-16	6.42979e-18
	orf19.10020	C1_05670W_A	1	2.35218	1.234	3.95516e-16	6.97367e-18
	orf19.13224	C2_03000C_A	2	0.274333	-1.866	3.95516e-16	6.96985e-18
SIT1	orf19.9725	C2_08050C_A	2	0.157127	-2.67	4.30208e-16	7.65495e-18
ENP2	orf19.13978	C7_03540C_A	7	0.192376	-2.378	4.63201e-16	8.31695e-18
	IPF7556.1	C3_05360C_A	3	4.60755	2.204	4.80361e-16	8.70275e-18
SEC18	orf19.12460	C1_13580W_A	1	2.51403	1.33	4.85036e-16	8.86592e-18
	orf19.7836	C2_08990C_A	2	3.02514	1.597	5.04793e-16	9.3087e-18
AGP2	orf19.12148	C4_01100C_A	4	4.14393	2.051	6.24221e-16	1.1612e-17
	orf19.13776	CR_08500W_A	R	0.235207	-2.088	1.12109e-15	2.10364e-17
	orf19.9080	C2_01920C_A	2	3.48462	1.801	1.3506e-15	2.55614e-17
	orf19.11626	C5_01560C_A	5	0.313166	-1.675	1.53227e-15	2.92474e-17
HRT2	orf19.12094	C4_01690C_A	4	2.64268	1.402	1.69582e-15	3.26435e-17
TSR2	orf19.10515	C1_03060C_A	1	0.166662	-2.585	1.72064e-15	3.33997e-17
SET6	orf19.11149	C1_02080W_A	1	0.211686	-2.24	2.06273e-15	4.03737e-17
SSD1	orf19.11441	C5_04730C_A	5	2.05053	1.036	2.08065e-15	4.10611e-17
MEP2	orf19.13117	C4_00430W_A	4	3.79474	1.924	2.28262e-15	4.5416e-17
CDC48	orf19.9876	C1_10790W_A	1	2.51403	1.33	2.47376e-15	4.96193e-17
	orf19.10062	CR_01410C_A	R	0.193044	-2.373	2.85393e-15	5.77065e-17
	orf19.3932.1	C5_04480C_A	5	0.204192	-2.292	3.16259e-15	6.44591e-17
ERV29	orf19.12048	C4_02120W_A	4	3.17334	1.666	3.177e-15	6.52667e-17
CYC3	orf19.9512	C5_01130W_A	5	0.366529	-1.448	3.66991e-15	7.59865e-17
BRN1	orf19.8835	C4_05660C_A	4	0.253314	-1.981	3.86878e-15	8.073e-17
UTP18	IPF1948.1	C7_04190C_A	7	0.187245	-2.417	4.18865e-15	8.80822e-17
	orf19.12092	C4_01720C_A	4	2.09072	1.064	4.65914e-15	9.87297e-17
THG1	IPF480.2	C7_00560C_A	7	0.219151	-2.19	4.79094e-15	1.02298e-16
SEC21	orf19.8379	C1_04830W_A	1	2.05623	1.04	5.18006e-15	1.12247e-16
NOC4	orf19.9458	C2_07340W_A	2	0.221903	-2.172	5.18006e-15	1.12282e-16
KTI12	orf19.9921	CR_03370C_A	R	0.207906	-2.266	5.53752e-15	1.20926e-16
GUK1	orf19.8712	C5_03790W_A	5	0.136219	-2.876	6.36981e-15	1.40132e-16
	orf19.11512	C5_05340W_A	5	0.472374	-1.082	7.28446e-15	1.61432e-16
	orf19.9737	C2_07920W_A	2	0.326239	-1.616	7.45275e-15	1.67572e-16
	orf19.13412	C3_05160C_A	3	0.276241	-1.856	7.45275e-15	1.67433e-16
MAK21	orf19.13333	C3_04560W_A	3	0.315563	-1.664	8.17704e-15	1.8518e-16
PGA45	orf19.9987	C1_05960W_A	1	3.85572	1.947	8.22306e-15	1.87553e-16
YVH1	orf19.11879	CR_03570C_A	R	0.258458	-1.952	8.28741e-15	1.90361e-16
GAP5	orf19.9365	C4_05430C_A	4	0.293412	-1.769	1.02673e-14	2.37499e-16
	orf19.11028	C2_05130W_A	2	4.80988	2.266	1.04646e-14	2.43756e-16
FAS1	orf19.8594	C5_00190C_A	5	2.10964	1.077	1.20782e-14	2.83298e-16
FEN1	orf19.13699	C1_12790C_A	1	0.319525	-1.646	1.27231e-14	3.00481e-16
	orf19.10602	C4_07130W_A	4	0.399703	-1.323	1.33868e-14	3.18321e-16
TCB1	orf19.9889	C1_10680C_A	1	2.41496	1.272	1.58602e-14	3.797e-16
	orf19.10251	C4_02620C_A	4	2.81474	1.493	1.6234e-14	3.91275e-16
MDH1-3	orf19.12783	C2_10480W_A	2	2.66475	1.414	1.71937e-14	4.17189e-16
	orf19.9241	C3_01720C_A	3	2.12579	1.088	1.93028e-14	4.71487e-16
ARC35	orf19.9973	C1_06080C_A	1	2.78949	1.48	1.98009e-14	4.86855e-16
	orf19.10981	C6_02350C_A	6	0.243164	-2.04	2.06559e-14	5.11219e-16
GLC3	orf19.13067	C6_03340C_A	6	2.19619	1.135	2.1401e-14	5.33121e-16
ERG3	orf19.8387	C1_04770C_A	1	0.259895	-1.944	2.80357e-14	7.02934e-16
	orf19.11873	CR_03520C_A	R	2.45377	1.295	2.90976e-14	7.34265e-16
HOF1	orf19.13109	C4_00370W_A	4	0.204901	-2.287	2.9292e-14	7.43908e-16
ENA2	orf19.13491	C1_00390W_A	1	2.57398	1.364	2.97502e-14	7.60358e-16
PHR3	orf19.13077	C4_00090W_A	4	0.399426	-1.324	3.11029e-14	7.99961e-16
	orf6.8902	CR_09830W_A	R	0.316439	-1.66	3.43187e-14	8.88224e-16
	orf19.13650	C1_06400C_A	1	2.38998	1.257	4.01482e-14	1.04559e-15
	IPF20254.1	C2_05710C_A	2	0.418703	-1.256	4.22812e-14	1.10798e-15
DOA1	orf19.12292	C1_09660W_A	1	2.41664	1.273	4.80663e-14	1.26736e-15
CLB2	orf19.9021	C2_01410C_A	2	0.317098	-1.657	5.11175e-14	1.35608e-15
	orf19.10943	C6_01450C_A	6	0.378667	-1.401	6.23322e-14	1.66367e-15
	IPF5729.1	C6_00110C_A	6	0.297096	-1.751	6.42194e-14	1.72443e-15
RDI1	orf19.13389	C3_05000W_A	3	2.03214	1.023	6.94942e-14	1.87731e-15
	orf19.9153	C2_02550C_A	2	3.2065	1.681	7.16827e-14	1.94803e-15
	orf19.9076	C2_01900C_A	2	3.03985	1.604	9.44297e-14	2.58147e-15
ARG11	orf19.13347	C3_04660C_A	3	0.132862	-2.912	9.72713e-14	2.67488e-15
RPB8	orf19.13691	CR_04780W_A	R	0.304603	-1.715	1.03261e-13	2.85629e-15
	orf19.12103	C4_01510W_A	4	2.0734	1.052	1.03332e-13	2.87498e-15
PEP1	orf19.11251	C1_12490W_A	1	2.37677	1.249	1.1763e-13	3.29183e-15
LAS1	orf19.11602	C2_06000W_A	2	0.280292	-1.835	1.1967e-13	3.38762e-15
	orf19.7754	C6_01040C_A	6	0.210516	-2.248	1.1967e-13	3.38121e-15
	IPF9803.2	C3_00850C_A	3	2.36854	1.244	1.30519e-13	3.71584e-15
	orf19.11263	C4_04980W_A	4	4.7866	2.259	1.32033e-13	3.78031e-15
ARX1	orf19.10533	C1_03230C_A	1	0.322641	-1.632	1.36517e-13	3.93076e-15
PKH2	orf19.12690	C1_12410C_A	1	2.32785	1.219	1.5359e-13	4.44721e-15
CMP1	orf19.13454	C1_00730C_A	1	2.37347	1.247	1.55431e-13	4.52566e-15
SPB4	orf19.13677	C5_01600C_A	5	0.314036	-1.671	1.67232e-13	4.8963e-15
GLO3	orf19.12900	C3_00240C_A	3	2.21146	1.145	1.79412e-13	5.28195e-15
AUT7	IPF12408.2	C1_05700W_A	1	5.0806	2.345	1.94062e-13	5.74464e-15
PPT1	orf19.9242	C3_01710C_A	3	0.249308	-2.004	2.05081e-13	6.104e-15
POP3	IPF4924.1	CR_10690W_A	R	0.231166	-2.113	2.10261e-13	6.29218e-15
HTA3	orf19.7959	C3_03280C_A	3	0.420157	-1.251	2.17673e-13	6.57888e-15
	IPF2837.2	CR_09010C_A	R	1.92519	0.945	2.17673e-13	6.58441e-15
SSF1	IPF8195.2	CR_09730C_A	R	0.190518	-2.392	2.20991e-13	6.72052e-15
SGD1	orf19.11841	CR_03650W_A	R	0.312516	-1.678	2.22668e-13	6.80755e-15
	orf19.13696	C1_12820C_A	1	0.311003	-1.685	2.2327e-13	6.8982e-15
	IPF893.1	C1_14030W_A	1	2.16145	1.112	2.2327e-13	6.88805e-15
	orf19.12360	C1_10250C_A	1	0.20222	-2.306	2.4235e-13	7.52688e-15
	orf19.12604	C7_03160W_A	7	3.7633	1.912	2.63073e-13	8.21304e-15
TOP2	orf19.10391	C4_06600W_A	4	0.275476	-1.86	2.91798e-13	9.15703e-15
	orf19.12259	C1_09340C_A	1	7.00799	2.809	3.3765e-13	1.06506e-14
NAM7	orf19.8554	C5_00500W_A	5	0.461371	-1.116	3.70461e-13	1.17455e-14
	orf19.12813	C2_10730W_A	2	0.286379	-1.804	3.88437e-13	1.23782e-14
CLC1	orf19.12063	C4_01980C_A	4	1.99308	0.995	3.89931e-13	1.24889e-14
NIP7	orf19.10982	C6_02360W_A	6	0.198746	-2.331	4.08232e-13	1.31411e-14
PEX4	orf19.11524	C5_05430W_A	5	2.78755	1.479	6.6232e-13	2.14509e-14
	PRB1	C7_03860W_A	7	2.57755	1.366	6.6232e-13	2.15345e-14
GNP2	GNP1	CR_09920W_A	R	0.247929	-2.012	6.68375e-13	2.18395e-14
	orf19.772.1	C1_04720W_A	1	0.325787	-1.618	6.9239e-13	2.27362e-14
PZF1	IPF13278.2	C2_04860W_A	2	0.227825	-2.134	8.06676e-13	2.66195e-14
	orf19.9215	C3_02020W_A	3	0.293819	-1.767	8.52385e-13	2.82658e-14
	orf19.11551	C2_09100C_A	2	0.254194	-1.976	9.97266e-13	3.32315e-14
OPT1	orf19.10133	CR_02020C_A	R	0.256672	-1.962	1.01164e-12	3.3874e-14
CAN1	orf19.7744	C6_00960W_A	6	0.161432	-2.631	1.03415e-12	3.48551e-14
	IPF436.1	CR_00460C_A	R	0.203768	-2.295	1.03415e-12	3.49625e-14
	orf19.9882	C1_10730W_A	1	2.1795	1.124	1.06337e-12	3.61222e-14
NOG2	orf19.13154	C6_03640W_A	6	0.237171	-2.076	1.07072e-12	3.65451e-14
SIM1	orf19.12499	C1_13940W_A	1	0.333094	-1.586	1.08792e-12	3.73083e-14
PXA2	orf19.12720	C1_12100C_A	1	3.27388	1.711	1.08928e-12	3.75312e-14
DYN1	orf19.13420	C3_05210C_A	3	0.467488	-1.097	1.11039e-12	3.84381e-14
	orf19.13306	C3_04380C_A	3	0.338681	-1.562	1.11568e-12	3.88017e-14
RPC19	orf19.7805	CR_02520W_A	R	0.193848	-2.367	1.17065e-12	4.09027e-14
CSP37	orf19.10066	CR_01470W_A	R	2.53678	1.343	1.25033e-12	4.38889e-14
CST20	orf19.11717	C5_02340C_A	5	2.44189	1.288	1.31291e-12	4.62982e-14
	orf19.14043	C3_07400W_A	3	0.245705	-2.025	1.41217e-12	5.00268e-14
RPL30	IPF6920.1	C4_04900W_A	4	0.405845	-1.301	1.49281e-12	5.31249e-14
	orf19.10985	C6_02380W_A	6	0.313601	-1.673	1.58544e-12	5.68841e-14
RIO2	orf19.13726	CR_08100C_A	R	0.279128	-1.841	1.58544e-12	5.69342e-14
	orf19.11287	C4_04750W_A	4	3.05463	1.611	1.59013e-12	5.73598e-14
SEC26	orf19.8161	CR_04380C_A	R	2.04769	1.034	1.73885e-12	6.30059e-14
	orf19.9255	C3_01560W_A	3	0.244855	-2.03	1.78927e-12	6.51224e-14
CHC1	orf19.10990	C6_02120W_A	6	1.95884	0.97	2.03888e-12	7.45367e-14
CDC5	orf19.13431	C1_00950C_A	1	0.255253	-1.97	2.07484e-12	7.61871e-14
	orf19.8395	C1_04710C_A	1	0.205613	-2.282	2.12096e-12	7.82237e-14
ALR1	orf19.9175	C3_02370C_A	3	0.270556	-1.886	2.18878e-12	8.10791e-14
AMO1	orf19.13206	C2_03120W_A	2	5.00372	2.323	2.19108e-12	8.15187e-14
	orf19.8278	C1_11410C_A	1	0.154749	-2.692	2.38912e-12	8.92733e-14
PST1	IPF17954.2	C2_06870C_A	2	2.59728	1.377	2.57805e-12	9.67497e-14
RPS20	orf19.13732	CR_08150W_A	R	0.455967	-1.133	2.59373e-12	9.77579e-14
	orf19.12743	C1_11890W_A	1	2.63719	1.399	2.65726e-12	1.00582e-13
	orf19.13057	C6_03260W_A	6	2.59188	1.374	2.7159e-12	1.03241e-13
MAK5	orf19.11024	C2_05090W_A	2	0.333325	-1.585	2.89061e-12	1.1049e-13
RLP24	orf19.11668	C4_00510C_A	4	0.221135	-2.177	2.89061e-12	1.10818e-13
RBD1	orf19.12698	C1_12290C_A	1	3.04829	1.608	2.96687e-12	1.14221e-13
RPA135	IPF479.1	C7_00570W_A	7	0.251564	-1.991	2.98177e-12	1.15277e-13
	orf19.8073	C1_05230W_A	1	0.267387	-1.903	3.24715e-12	1.26062e-13
	IPF11756.2	C7_01070C_A	7	3.64521	1.866	3.5702e-12	1.39181e-13
SEC9	orf19.7764	C6_01100W_A	6	2.39828	1.262	3.96663e-12	1.55277e-13
GCS1	orf19.12526	C1_07880C_A	1	0.336808	-1.57	4.36308e-12	1.71503e-13
DBP8	orf19.13973	CR_05630W_A	R	0.242827	-2.042	4.36794e-12	1.724e-13
	IPF966.1	CR_09800C_A	R	0.259535	-1.946	4.46183e-12	1.76828e-13
MPH1	orf19.10436	C4_06190C_A	4	0.28107	-1.831	4.48882e-12	1.78892e-13
	IPF5457.1	C5_00080C_A	5	2.10089	1.071	4.48882e-12	1.79349e-13
CNT	orf19.11600	C2_06020W_A	2	0.267758	-1.901	4.52507e-12	1.8153e-13
AAH1	orf19.9791	C2_06970W_A	2	0.163346	-2.614	4.53973e-12	1.82852e-13
	orf19.12886	C3_00360W_A	3	0.446583	-1.163	5.08731e-12	2.05731e-13
ARP2	IPF2847.1	CR_08950W_A	R	1.93858	0.955	5.24762e-12	2.13062e-13
FGR34	IPF913.1	CR_10030W_A	R	2.44189	1.288	6.19108e-12	2.5237e-13
BMS1	orf19.10040	C3_01000W_A	3	0.28068	-1.833	6.2497e-12	2.5577e-13
CSH1	orf6.4310	C1_04020C_A	1	2.28628	1.193	6.26433e-12	2.57383e-13
SNX4	orf19.9541	C2_01350C_A	2	3.34267	1.741	6.2836e-12	2.6037e-13
	orf19.13195	C6_03960W_A	6	2.18102	1.125	6.2836e-12	2.59634e-13
CPA2	orf19.10732	CR_01330W_A	R	0.259535	-1.946	6.2836e-12	2.61224e-13
	orf19.2191.1	C2_07910C_A	2	0.227195	-2.138	6.29772e-12	2.6283e-13
NCS2	orf19.11877	CR_03550W_A	R	0.321079	-1.639	7.28905e-12	3.0656e-13
	orf19.8124	CR_04110W_A	R	0.212274	-2.236	7.28905e-12	3.06108e-13
SAM2	orf19.8272	C1_11450C_A	1	0.416099	-1.265	7.51635e-12	3.17335e-13
	orf19.10967	C6_02230W_A	6	0.284993	-1.811	7.75773e-12	3.30036e-13
RPL10A	orf19.10969	C6_02240C_A	6	0.470087	-1.089	7.75773e-12	3.2947e-13
PXA1	IPF414.1	CR_00330C_A	R	3.62505	1.858	8.53741e-12	3.64587e-13
	orf19.12635	C7_02930C_A	7	0.474013	-1.077	8.60425e-12	3.68833e-13
PHO84	orf19.8269	C1_11480W_A	1	0.28107	-1.831	9.10828e-12	3.91912e-13
ERB1	orf19.8649	C1_04130W_A	1	0.205898	-2.28	9.22859e-12	3.98582e-13
	orf19.8981	C2_09510C_A	2	0.418703	-1.256	9.84666e-12	4.26869e-13
PHO86	orf19.9745	C2_07820C_A	2	0.421031	-1.248	1.00505e-11	4.37332e-13
RPF1	orf19.10184	C4_03270W_A	4	0.293412	-1.769	1.04009e-11	4.54261e-13
	orf19.11069	C2_08840W_A	2	0.314253	-1.67	1.04088e-11	4.56292e-13
	orf19.11823	C5_03140C_A	5	2.27521	1.186	1.05912e-11	4.66001e-13
ASH1	orf19.12803	C2_10660W_A	2	0.413225	-1.275	1.13087e-11	4.99399e-13
SHM2	orf19.13173	C6_03760C_A	6	2.07053	1.05	1.23913e-11	5.49208e-13
KAR2	orf19.9564	C2_01120W_A	2	2.00139	1.001	1.26459e-11	5.62538e-13
ARP3	orf19.9829	C2_07320W_A	2	2.25793	1.175	1.27961e-11	5.71292e-13
	orf19.11312	C4_04520W_A	4	0.259355	-1.947	1.28217e-11	5.7451e-13
RPN1	orf19.12421	C1_13300C_A	1	1.77892	0.831	1.41837e-11	6.37832e-13
RRP9	orf19.10348	CR_02710W_A	R	0.234393	-2.093	1.49688e-11	6.75557e-13
PRS5	orf19.9739	C2_07890W_A	2	0.538867	-0.892	1.52075e-11	6.88791e-13
IRE1	orf19.12534	C1_07970C_A	1	2.11844	1.083	1.56078e-11	7.09446e-13
	orf19.8173	CR_04490C_A	R	3.2288	1.691	1.58571e-11	7.23341e-13
MOH1	orf19.10876	C4_03430W_A	4	3.22433	1.689	1.67214e-11	7.65473e-13
WOR2	orf19.13413	C3_05170W_A	3	0.398596	-1.327	1.83547e-11	8.43212e-13
YTM1	orf19.12278	C1_09510W_A	1	0.228616	-2.129	1.85437e-11	8.54896e-13
RPN7	IPF2855.1	CR_08910C_A	R	1.89212	0.92	1.93024e-11	8.92996e-13
	orf19.14022	C3_07600W_A	3	0.295453	-1.759	1.98742e-11	9.22661e-13
	orf19.8874	C5_04030W_A	5	0.308855	-1.695	1.99501e-11	9.29411e-13
RPS7A	orf19.9267	C3_01490W_A	3	0.390393	-1.357	1.99776e-11	9.33924e-13
	IPF24404.1	C1_02700C_A	1	2.17046	1.118	2.12181e-11	9.95347e-13
	orf19.13622	C1_06670W_A	1	2.64451	1.403	2.12967e-11	1.00755e-12
NSP1	orf19.8519	C2_03280W_A	2	2.01531	1.011	2.12967e-11	1.0092e-12
SOF1	orf19.12862	C3_00560C_A	3	0.417255	-1.261	2.12967e-11	1.00937e-12
	orf19.13487	C1_00410C_A	1	2.38502	1.254	2.18798e-11	1.04055e-12
	orf19.12754	C4_04140W_A	4	3.7607	1.911	2.22301e-11	1.0608e-12
TBF1	orf19.8420	C2_04200W_A	2	0.217638	-2.2	2.23938e-11	1.07223e-12
RPL42	IPF22520.1	C1_10390C_A	1	0.42958	-1.219	2.25163e-11	1.08239e-12
	IPF2142.1	C7_03850W_A	7	0.15209	-2.717	2.25163e-11	1.08539e-12
ZMS1	orf19.12493	C1_13880C_A	1	1.85703	0.893	2.25682e-11	1.09154e-12
	snR47	C2_10800W_A	2	0.305448	-1.711	2.26396e-11	1.09865e-12
	orf19.9690	C6_04530C_A	6	0.381036	-1.392	2.29918e-11	1.11946e-12
VPH1	orf19.14153	C4_05240C_A	4	2.07628	1.054	2.474e-11	1.21259e-12
NOP10	IPF26697.1	CR_08020C_A	R	0.410086	-1.286	2.474e-11	1.21156e-12
MDH1	orf6.8733	CR_00540C_A	R	3.55045	1.828	2.72807e-11	1.34153e-12
SEC13	orf19.7948	C3_03170W_A	3	1.9917	0.994	2.72864e-11	1.34623e-12
KRR1	orf19.8277	C1_11420W_A	1	0.248101	-2.011	2.87082e-11	1.42102e-12
SPE1	orf19.13453	C1_00740C_A	1	0.516557	-0.953	3.38645e-11	1.68172e-12
	orf19.10642	C4_06790W_A	4	0.354044	-1.498	3.50181e-11	1.74467e-12
	orf19.10095	CR_01700C_A	R	0.267387	-1.903	3.59828e-11	1.79856e-12
	IPF20959.1	C1_06890C_A	1	0.380245	-1.395	3.61159e-11	1.81105e-12
	orf19.13712	C1_12680W_A	1	0.299993	-1.737	3.78791e-11	1.9056e-12
	orf19.10648	C4_06730C_A	4	2.68143	1.423	4.10532e-11	2.07192e-12
VPS1	orf19.9505	C5_01210W_A	5	1.66786	0.738	4.14042e-11	2.09633e-12
	IPF18222.2	C4_00250W_A	4	2.41496	1.272	4.27238e-11	2.17005e-12
	orf19.10760	CR_01050C_A	R	2.20228	1.139	4.51602e-11	2.30111e-12
CPA1	orf19.12100	C4_01550C_A	4	0.28107	-1.831	4.78571e-11	2.44627e-12
	orf19.9250	C3_01620W_A	3	3.6604	1.872	4.8781e-11	2.50138e-12
	IPF2446.1	C3_06420C_A	3	0.356754	-1.487	5.00477e-11	2.57444e-12
	orf19.9151	C2_02540W_A	2	0.363745	-1.459	5.08319e-11	2.623e-12
SEC12	orf19.10912	C6_01760W_A	6	2.00834	1.006	5.11626e-11	2.64834e-12
MNS1	orf19.8638	C1_03730C_A	1	2.38006	1.251	5.51998e-11	2.87115e-12
	IPF14774.2	C2_08830W_A	2	2.59188	1.374	5.51998e-11	2.87518e-12
	orf19.13906	C7_01710W_A	7	2.14503	1.101	5.6246e-11	2.93877e-12
GLY1	orf19.8601	C1_10450W_A	1	0.301452	-1.73	5.70004e-11	2.9874e-12
RRP6	orf19.7719	C1_05050C_A	1	0.333325	-1.585	5.70425e-11	2.99884e-12
MCD1	IPF607.1	CR_10540C_A	R	0.243332	-2.039	5.80845e-11	3.06301e-12
ERG13	IPF5977.1	CR_09160C_A	R	0.373971	-1.419	6.01411e-11	3.1812e-12
ALP1	orf19.9873	C1_10800C_A	1	0.401925	-1.315	6.06182e-11	3.21624e-12
NCR1	IPF829.1	C1_14300C_A	1	3.57762	1.839	6.13805e-11	3.26661e-12
	orf19.13761	CR_08350W_A	R	1.9292	0.948	6.32073e-11	3.37405e-12
PTP2	orf19.12512	C4_03890W_A	4	2.2958	1.199	6.46118e-11	3.45948e-12
ACT1	orf19.12474	C1_13700W_A	1	1.77645	0.829	6.96412e-11	3.74003e-12
NOP8	orf19.8692	C6_04330W_A	6	0.20733	-2.27	7.33276e-11	3.94987e-12
	orf19.12367	C1_10310W_A	1	4.40151	2.138	7.4102e-11	4.00357e-12
	orf19.11208	CR_02420W_A	R	0.289373	-1.789	7.44792e-11	4.036e-12
2024-04-01	orf19.9447	C2_07400C_A	2	1.81756	0.862	8.58454e-11	4.66581e-12
SPB1	orf19.7727	C6_04160C_A	6	0.232935	-2.102	8.60995e-11	4.69355e-12
	orf19.12418	C1_13270W_A	1	3.33341	1.737	8.69315e-11	4.75297e-12
ECM4	orf19.10144	CR_02130W_A	R	2.40994	1.269	8.93247e-11	4.89827e-12
	orf19.11608	C5_01410C_A	5	2.6081	1.383	9.90287e-11	5.44642e-12
CNS1	orf19.13473	C1_00560W_A	1	0.317758	-1.654	9.9507e-11	5.48882e-12
OPT8	orf19.13192	C6_03930W_A	6	0.434974	-1.201	1.04335e-10	5.77201e-12
	orf19.9357	C4_05330C_A	4	0.296273	-1.755	1.06965e-10	5.93478e-12
GAT1	orf19.8862	C4_05880W_A	4	4.19305	2.068	1.09236e-10	6.0785e-12
	orf19.8582	C5_00280C_A	5	0.395021	-1.34	1.11327e-10	6.21286e-12
GAR1	orf19.8757	C1_11550W_A	1	0.341747	-1.549	1.13639e-10	6.36024e-12
PRO3	orf19.13095	C4_00240C_A	4	2.38337	1.253	1.14695e-10	6.43794e-12
RSM22	orf19.8044	C1_05500W_A	1	0.241819	-2.048	1.20887e-10	6.80504e-12
	orf19.14120	C3_06760W_A	3	0.227983	-2.133	1.29597e-10	7.31629e-12
	orf19.11777	C5_02780W_A	5	0.216734	-2.206	1.30112e-10	7.36643e-12
POX1	orf19.13146	C6_03560W_A	6	2.50012	1.322	1.32034e-10	7.49658e-12
YUH2	orf19.11412	C5_04430C_A	5	2.33918	1.226	1.33051e-10	7.57584e-12
MNN24	orf19.9547	C2_01300C_A	2	3.25126	1.701	1.35267e-10	7.7239e-12
	orf19.9596	C2_00760C_A	2	2.85205	1.512	1.36361e-10	7.80844e-12
	orf19.9137	C2_02410W_A	2	1.98343	0.988	1.38788e-10	7.97552e-12
	orf19.7877	C3_02570W_A	3	3.26029	1.705	1.38788e-10	7.9923e-12
SEC23	orf19.8839	C4_05690W_A	4	1.82893	0.871	1.39017e-10	8.02798e-12
	orf19.13604	C1_06860W_A	1	5.84013	2.546	1.3989e-10	8.12366e-12
TPD3	orf19.14102	C3_06910C_A	3	2.09652	1.068	1.3989e-10	8.10229e-12
GYP7	orf19.13998	C7_03490W_A	7	2.3933	1.259	1.48303e-10	8.63622e-12
RCT1	IPF7109.2	C3_05710W_A	3	2.12579	1.088	1.53011e-10	8.9351e-12
RRN11	orf19.8337	CR_06480C_A	R	0.208917	-2.259	1.56921e-10	9.18881e-12
HCA4	orf19.10227	C4_02830C_A	4	0.206613	-2.275	1.57085e-10	9.22385e-12
	IPF20908.1	C1_06470W_A	1	0.432868	-1.208	1.60804e-10	9.5454e-12
NPR1	orf19.13612	C1_06780W_A	1	2.38502	1.254	1.60804e-10	9.49126e-12
	orf19.9637	C2_00410C_A	2	0.246046	-2.023	1.60804e-10	9.57069e-12
	orf19.10236	C4_02770C_A	4	0.373971	-1.419	1.60804e-10	9.51889e-12
	orf19.9362	C4_05390W_A	4	2.25793	1.175	1.60804e-10	9.57231e-12
	orf19.8577	C5_00310C_A	5	0.265172	-1.915	1.61968e-10	9.66776e-12
PHO87	orf19.9990	C1_05940W_A	1	0.489032	-1.032	1.62054e-10	9.69912e-12
LTV1	IPF579.1	CR_10650W_A	R	0.233744	-2.097	1.69879e-10	1.01949e-11
	orf19.10785	CR_00810W_A	R	0.318419	-1.651	1.82728e-10	1.09956e-11
UTP9	orf19.14002	C3_07750W_A	3	0.298541	-1.744	1.88036e-10	1.13759e-11
IDI1	orf19.12027	C4_02280W_A	4	0.37553	-1.413	1.88036e-10	1.13634e-11
	orf19.8059	C1_05360C_A	1	0.447823	-1.159	2.05069e-10	1.24395e-11
SLA1	orf19.9049	C2_01640W_A	2	2.0209	1.015	2.07071e-10	1.25949e-11
	orf19.7806	CR_02510W_A	R	2.28945	1.195	2.07071e-10	1.26279e-11
IMH3	orf19.7689	C2_06390C_A	2	0.331022	-1.595	2.1146e-10	1.29298e-11
ZCF17	orf19.10815	C1_01170C_A	1	0.424548	-1.236	2.31262e-10	1.4178e-11
	orf19.12079	C4_01840C_A	4	1.92252	0.943	2.90198e-10	1.78381e-11
OSH2	orf19.12561	C1_08180C_A	1	2.02651	1.019	2.93992e-10	1.81189e-11
	orf19.13958	CR_05750W_A	R	2.64634	1.404	2.98293e-10	1.84322e-11
	orf19.11559	C2_09160W_A	2	0.310357	-1.688	3.1012e-10	1.92132e-11
	orf19.10716	C5_01710C_A	5	0.209787	-2.253	3.24487e-10	2.01558e-11
	IPF1252.1	C3_05860C_A	3	0.301034	-1.732	3.53514e-10	2.2016e-11
	orf19.11382	C5_04180W_A	5	0.38716	-1.369	3.69877e-10	2.30949e-11
	orf19.10297	C1_07640C_A	1	3.5186	1.815	3.71906e-10	2.32817e-11
SRR1	orf19.13265	CR_05610C_A	R	0.310357	-1.688	3.82797e-10	2.40255e-11
SHP1	orf19.10082	CR_01610C_A	R	1.87514	0.907	3.94414e-10	2.48183e-11
MRT4	orf19.12996	C6_02770W_A	6	0.264988	-1.916	4.02259e-10	2.53771e-11
	orf19.8584	C5_00260W_A	5	0.369335	-1.437	4.0619e-10	2.56908e-11
RPP2B	orf19.13349	C3_04680W_A	3	0.387697	-1.367	4.14601e-10	2.62898e-11
PGA63	orf19.13598	C1_06930W_A	1	1.93589	0.953	4.45946e-10	2.83496e-11
	orf19.12211	C1_08900W_A	1	3.11882	1.641	4.56271e-10	2.90797e-11
POT1	IPF372.1	CR_00150C_A	R	2.50707	1.326	4.72699e-10	3.02032e-11
	orf19.11031	C2_05160C_A	2	0.32421	-1.625	4.80182e-10	3.0827e-11
AIP5	orf19.7738	C6_00910C_A	6	2.13761	1.096	4.80182e-10	3.08366e-11
	orf19.9786	C2_06920C_A	2	0.367038	-1.446	4.95281e-10	3.18864e-11
	orf19.12032	C4_02260C_A	4	0.202501	-2.304	5.17113e-10	3.33756e-11
NSA1	orf19.9731	C2_07960C_A	2	0.256317	-1.964	5.37851e-10	3.48011e-11
RIM15	IPF3086.1	C7_00740W_A	7	2.26891	1.182	5.39926e-10	3.50227e-11
	orf19.9276	C3_01420C_A	3	2.70382	1.435	5.54497e-10	3.60943e-11
RPL15A	orf19.8123	CR_04100C_A	R	0.455651	-1.134	5.54497e-10	3.61472e-11
	IPF18110.1	C1_14630C_A	1	0.35824	-1.481	5.64356e-10	3.68812e-11
SEF2	orf19.9482	C5_01400W_A	5	3.62254	1.857	5.67385e-10	3.71709e-11
SUV3	orf19.11994	C2_04350C_A	2	0.293006	-1.771	5.75627e-10	3.78041e-11
UBI3	orf19.10599	C4_07180W_A	4	0.461691	-1.115	5.80183e-10	3.81971e-11
PRS1	orf19.9148	C2_02510W_A	2	0.412367	-1.278	5.81955e-10	3.84079e-11
RPP1B	RP1B	C7_03920C_A	7	0.439825	-1.185	5.86453e-10	3.87996e-11
	orf19.10769	CR_00990W_A	R	2.39662	1.261	6.05558e-10	4.01616e-11
	orf19.11716	C5_02330W_A	5	0.430773	-1.215	6.21191e-10	4.12989e-11
NCE102	orf19.13381	C3_04910C_A	3	3.0504	1.609	6.53104e-10	4.35262e-11
SMP2	orf19.9037	C2_01550W_A	2	2.32141	1.215	6.62212e-10	4.42403e-11
RPL38	IPF25223.1	C2_00210W_A	2	0.443498	-1.173	6.64979e-10	4.45327e-11
GND1	orf19.12491	C1_13860C_A	1	1.80375	0.851	6.65637e-10	4.46845e-11
NHP2	orf19.8159	CR_04360C_A	R	0.37527	-1.414	6.96174e-10	4.6847e-11
JIP5	orf19.12208	C1_08870C_A	1	0.257028	-1.96	7.31219e-10	4.93236e-11
NOP5	orf19.8790	C6_00370C_A	6	0.353064	-1.502	7.7483e-10	5.23906e-11
	orf19.8028	C1_08530W_A	1	3.05252	1.61	7.94062e-10	5.39479e-11
RAT1	orf19.12150	C4_01080W_A	4	0.464902	-1.105	7.94062e-10	5.38669e-11
RCL1	orf19.9442	C2_07450C_A	2	0.304603	-1.715	8.14217e-10	5.5449e-11
RPO41	orf19.13462	C1_00640C_A	1	0.309927	-1.69	8.1914e-10	5.59167e-11
	orf19.14012	C3_07670W_A	3	0.368057	-1.442	8.4785e-10	5.80137e-11
RIB3	orf19.12693	C1_12360C_A	1	2.28628	1.193	8.82994e-10	6.05612e-11
UTP4	orf19.9201	C3_02130W_A	3	0.313818	-1.672	8.97671e-10	6.17131e-11
	orf19.8049	C1_05440C_A	1	4.79324	2.261	9.45294e-10	6.514e-11
HAC1	orf19.9968	C1_06130C_A	1	1.79626	0.845	9.60051e-10	6.63121e-11
KGD2	orf19.13545	CR_07420W_A	R	1.93992	0.956	9.61386e-10	6.65599e-11
SEC27	orf19.10971	C6_02260C_A	6	1.92652	0.946	9.75181e-10	6.76727e-11
	orf19.14168	C2_05670C_A	2	0.307573	-1.701	1.04249e-09	7.26629e-11
HSL1	orf19.11784	C5_02840C_A	5	0.371131	-1.43	1.04249e-09	7.26808e-11
NOP6	orf19.13616	C1_06740C_A	1	0.224067	-2.158	1.06759e-09	7.46035e-11
	orf19.12244	C1_09220W_A	1	1.91986	0.941	1.1291e-09	7.94501e-11
ECM1	orf19.12758	C4_04100C_A	4	0.219912	-2.185	1.1291e-09	7.92108e-11
	orf19.13931	C7_01510W_A	7	3.11882	1.641	1.1291e-09	7.93346e-11
HGT8	orf19.9571	C2_01010W_A	2	2.33108	1.221	1.13409e-09	7.99846e-11
	orf19.9177	C3_02350W_A	3	0.328964	-1.604	1.16554e-09	8.2391e-11
	orf19.11259	C4_05010W_A	4	0.356754	-1.487	1.21816e-09	8.63078e-11
POP4	orf19.13013	C6_02910W_A	6	0.356259	-1.489	1.24031e-09	8.80779e-11
RPP1A	orf19.10509	C1_03010W_A	1	0.400535	-1.32	1.27626e-09	9.08373e-11
SAM4	orf19.8016	C1_08410C_A	1	0.523405	-0.934	1.30461e-09	9.30656e-11
VMA8	orf19.10413	C4_06400C_A	4	2.0195	1.014	1.32747e-09	9.49114e-11
UGP1	orf19.9305	CR_04660C_A	R	1.86865	0.902	1.363e-09	9.76723e-11
ABP1	orf19.10214	C4_02940W_A	4	2.13613	1.095	1.42098e-09	1.02056e-10
RIA1	orf19.11931	C1_07140C_A	1	0.535887	-0.9	1.446e-09	1.04087e-10
NOP4	orf19.12665	C1_04390C_A	1	0.275095	-1.862	1.4517e-09	1.04733e-10
	orf19.14108	C3_06860C_A	3	1.90264	0.928	1.52344e-09	1.10155e-10
	orf19.8075	C1_05210C_A	1	0.387428	-1.368	1.53613e-09	1.11342e-10
DBP6	orf19.11188	CR_07750C_A	R	0.360732	-1.471	1.53613e-09	1.11569e-10
TSR1	orf19.13775	CR_08490W_A	R	0.302079	-1.727	1.53985e-09	1.12089e-10
	orf19.9341	C2_10090C_A	2	0.320412	-1.642	1.56653e-09	1.14284e-10
RPF2	orf19.11036	C2_05230C_A	2	0.294431	-1.764	1.65181e-09	1.20995e-10
	orf19.11853	CR_03760W_A	R	0.406126	-1.3	1.65181e-09	1.2104e-10
RPS28B	IPF440.1	C7_00710W_A	7	0.508387	-0.976	1.71464e-09	1.25922e-10
	orf19.10896	C6_01890C_A	6	0.254546	-1.974	1.76479e-09	1.2989e-10
NOC2	orf19.13272	CR_05520W_A	R	0.306296	-1.707	1.78709e-09	1.3182e-10
PIR1	orf19.7851	C2_08870C_A	2	2.52976	1.339	1.80461e-09	1.33405e-10
	orf19.9007	C2_08390W_A	2	3.11882	1.641	1.80942e-09	1.34053e-10
	orf19.12298	C1_09710C_A	1	0.322417	-1.633	1.90028e-09	1.41313e-10
	orf19.10600	C4_07150W_A	4	0.157127	-2.67	1.90028e-09	1.41399e-10
STB3	orf19.7833	C2_09010W_A	2	2.61353	1.386	1.90274e-09	1.4189e-10
	orf19.36.1	C2_06630C_A	2	3.36592	1.751	1.93815e-09	1.44844e-10
SLK19	orf19.14055	C3_07310C_A	3	2.37677	1.249	1.99768e-09	1.49616e-10
	orf19.14152	C4_05230C_A	4	0.239816	-2.06	2.01093e-09	1.50934e-10
GDH2	orf19.9738	C2_07900W_A	2	3.16894	1.664	2.04743e-09	1.54005e-10
GEA2	orf19.9279	C3_01390C_A	3	2.12432	1.087	2.05936e-09	1.55234e-10
	orf19.13831	C7_02340C_A	7	0.272627	-1.875	2.1634e-09	1.63427e-10
	orf19.8918	C7_03370C_A	7	2.28628	1.193	2.22627e-09	1.68537e-10
BBC1	orf19.10309	C1_07540C_A	1	2.52976	1.339	2.27434e-09	1.72544e-10
	orf19.11098	C2_08620W_A	2	2.36035	1.239	2.2896e-09	1.74072e-10
	IPF4934.1	CR_10750C_A	R	0.345558	-1.533	2.29387e-09	1.74767e-10
	orf19.11609	C5_01420W_A	5	2.34242	1.228	2.32468e-09	1.77491e-10
PRE2	orf19.9775	C2_06820C_A	2	1.85832	0.894	2.46704e-09	1.88973e-10
SEC63	orf19.8121	CR_04080C_A	R	1.9602	0.971	2.46704e-09	1.89158e-10
PRP8	orf19.13800	CR_08660W_A	R	0.443191	-1.174	2.47681e-09	1.90308e-10
MCA1	orf19.13416	C3_05190C_A	3	2.04627	1.033	2.53014e-09	1.94815e-10
ENP1	IPF2587.2	C7_03700C_A	7	0.238986	-2.065	2.55607e-09	1.97225e-10
OST1	IPF4532.2	C3_05530W_A	3	2.12285	1.086	2.56982e-09	1.98914e-10
GAP6	IPF2282.1	C5_03500W_A	5	0.430475	-1.216	2.56982e-09	1.99118e-10
	orf19.10640	C4_06810C_A	4	2.04202	1.03	2.83748e-09	2.20315e-10
	IPF630.1	CR_10410C_A	R	0.347962	-1.523	2.85193e-09	2.21899e-10
NRM1	orf19.13443	C1_00840C_A	1	0.158769	-2.655	2.8785e-09	2.24432e-10
KAR4	orf19.11221	CR_02330C_A	R	0.366275	-1.449	2.88203e-09	2.25173e-10
YHB1	orf19.11192	CR_07790C_A	R	3.66293	1.873	2.93754e-09	2.29986e-10
CYS4	orf19.12011	C1_01870C_A	1	0.426317	-1.23	2.98025e-09	2.33811e-10
	orf19.9209	C3_02040C_A	3	0.234393	-2.093	3.10644e-09	2.44214e-10
BUD21	orf19.12885	C3_00370C_A	3	0.327145	-1.612	3.19171e-09	2.51433e-10
ELF1	IPF1989.1	CR_09370W_A	R	0.278548	-1.844	3.30787e-09	2.6112e-10
	orf19.8915	C7_03400C_A	7	0.337978	-1.565	3.3136e-09	2.62108e-10
	IPF26886.1	C1_05450W_A	1	5.49835	2.459	3.42262e-09	2.71285e-10
	orf19.11173	C1_02320C_A	1	2.21453	1.147	3.50757e-09	2.78586e-10
RPS10	IPF25168.1	C2_08040C_A	2	0.44013	-1.184	3.64632e-09	2.90196e-10
	orf19.11959	C1_04040C_A	1	0.294023	-1.766	3.66389e-09	2.92187e-10
FCY21	orf19.8937	C2_09950W_A	2	0.451876	-1.146	3.67194e-09	2.93422e-10
HAP41	orf19.8359	C4_05110C_A	4	1.76296	0.818	3.69091e-09	2.95536e-10
RET2	orf19.11711	C5_02300C_A	5	2.11697	1.082	3.72327e-09	2.98729e-10
HMT1	orf19.10801	C1_01030W_A	1	0.340565	-1.554	3.73321e-09	3.00131e-10
RBR3	orf19.12589	C7_03290C_A	7	2.4863	1.314	3.80739e-09	3.0671e-10
	IPF885.1	C1_14060W_A	1	2.54383	1.347	3.90818e-09	3.15461e-10
	orf19.11649	C4_00690C_A	4	0.338212	-1.564	4.01312e-09	3.24581e-10
TRA1	orf19.7783	C6_01320W_A	6	1.85318	0.89	4.08445e-09	3.31011e-10
	IPF883.1	C1_14080W_A	1	0.321302	-1.638	4.25883e-09	3.45832e-10
	orf19.12735	C1_11950W_A	1	3.1536	1.657	4.28281e-09	3.48472e-10
	orf19.11396	C5_04290C_A	5	0.511923	-0.966	4.29398e-09	3.50076e-10
MUP1	orf19.12745	C1_11870W_A	1	0.346998	-1.527	4.36309e-09	3.56415e-10
RTS1	orf19.7691	C2_06420C_A	2	2.10672	1.075	4.38026e-09	3.58527e-10
RPL28	IPF24932.1	CR_03030C_A	R	0.467164	-1.098	4.45373e-09	3.65261e-10
	orf19.11980	C2_04480W_A	2	2.64634	1.404	4.4622e-09	3.66677e-10
	orf19.2529.1	CR_01440C_A	R	0.453131	-1.142	4.48028e-09	3.68888e-10
	orf19.11350	CR_06140W_A	R	0.456916	-1.13	4.54773e-09	3.75177e-10
	orf19.10548	C1_03330C_A	1	3.39874	1.765	4.54803e-09	3.75937e-10
RPS14B	IPF20952.1	C1_06450C_A	1	0.436181	-1.197	4.63441e-09	3.83827e-10
	IPF24352.1	C1_03150C_A	1	2.18859	1.13	4.68892e-09	3.89858e-10
	orf19.11461	C5_04910W_A	5	0.254194	-1.976	4.68892e-09	3.89683e-10
APE2	orf19.12664	C1_04400C_A	1	1.70173	0.767	4.69781e-09	3.91357e-10
ADE17	orf19.8122	CR_04090C_A	R	1.6077	0.685	4.75375e-09	3.96786e-10
RRS1	orf19.13435	C1_00900W_A	1	0.293412	-1.769	4.86801e-09	4.07111e-10
	orf19.8982	C2_09500W_A	2	0.234393	-2.093	4.8735e-09	4.08359e-10
RPA34	orf19.12361	C1_10260C_A	1	0.274333	-1.866	4.89967e-09	4.11344e-10
UBC8	orf19.12015	C1_01830C_A	1	2.65737	1.41	4.95612e-09	4.16885e-10
	orf19.13305	C3_04370C_A	3	0.396942	-1.333	5.18154e-09	4.36684e-10
DBP7	IPF2228.1	C7_01200C_A	7	0.339857	-1.557	5.29651e-09	4.4723e-10
ARG3	orf19.13053	C6_03230W_A	6	0.336109	-1.573	5.30202e-09	4.48553e-10
	orf19.7793	C2_04700C_A	2	0.246729	-2.019	5.42952e-09	4.60218e-10
SAC6	orf19.12990	C6_02730W_A	6	1.86219	0.897	5.55492e-09	4.71746e-10
RPL27A	IPF19343.2	C1_12390C_A	1	0.433168	-1.207	5.78029e-09	4.9182e-10
	orf19.13464	C1_00630W_A	1	2.42335	1.277	5.78773e-09	4.93389e-10
CMK2	orf19.9323	C2_10260C_A	2	2.52275	1.335	5.83653e-09	4.98494e-10
RPC11	orf19.12820	C2_10770W_A	2	0.431072	-1.214	5.93525e-09	5.07885e-10
NAN1	orf19.10203	C4_03030C_A	4	0.257385	-1.958	5.95066e-09	5.10167e-10
	orf19.10522	C1_03120W_A	1	2.3473	1.231	6.08797e-09	5.22923e-10
	orf19.12257	C1_09330W_A	1	0.2018	-2.309	6.19663e-09	5.33259e-10
	orf19.3087.2	C4_07160W_A	4	0.279515	-1.839	6.49032e-09	5.59583e-10
RPS23A	orf19.13632	C1_06580W_A	1	0.503478	-0.99	6.52744e-09	5.63839e-10
	orf19.11898	C4_06090C_A	4	0.448444	-1.157	6.5468e-09	5.6657e-10
	orf19.13642	C1_06510C_A	1	0.484981	-1.044	6.55675e-09	5.68985e-10
GAP4	orf19.11936	C1_07120W_A	1	0.475989	-1.071	6.55675e-09	5.69552e-10
	orf19.8830	C4_05610C_A	4	2.0167	1.012	6.74341e-09	5.86857e-10
YIM1	orf19.8467	C2_03750W_A	2	0.526681	-0.925	6.8731e-09	5.99256e-10
KIN2	IPF402.1	CR_00260W_A	R	1.68413	0.752	7.10559e-09	6.20676e-10
	orf19.11317	C4_04500C_A	4	0.513701	-0.961	7.58093e-09	6.63423e-10
	orf6.8391	CR_09140C_A	R	2.2253	1.154	7.67346e-09	6.72763e-10
	Contig4-2952_0001	C1_03690W_A	1	1.93053	0.949	7.76647e-09	6.82173e-10
	orf19.12307	C1_09790C_A	1	0.448755	-1.156	7.85076e-09	6.90847e-10
UTP8	orf19.12891	C3_00330W_A	3	0.353064	-1.502	7.8898e-09	6.95558e-10
GLE2	orf19.8697	C6_04360C_A	6	0.465547	-1.103	8.00736e-09	7.07217e-10
OSH3	orf19.8897	C4_03590C_A	4	2.00277	1.002	8.30759e-09	7.35078e-10
POL93	IPF17652.3	C1_00290W_A	1	2.24233	1.165	8.36943e-09	7.41903e-10
	orf19.11150	C1_02090C_A	1	0.351111	-1.51	8.53925e-09	7.58339e-10
	orf6.8409	CR_09330C_A	R	1.83401	0.875	8.6594e-09	7.70409e-10
	IPF23702.1	C2_05410W_A	2	0.500347	-0.999	8.86307e-09	7.89963e-10
	orf19.8352	CR_07160C_A	R	0.482968	-1.05	8.90559e-09	7.95194e-10
	orf19.8961	C2_09710C_A	2	3.17994	1.669	9.10908e-09	8.14837e-10
	IPF863.1	C1_14160W_A	1	0.260797	-1.939	9.44201e-09	8.46146e-10
	orf19.13614	C1_06760C_A	1	0.236023	-2.083	9.59144e-09	8.64192e-10
DIM1	orf19.12477	C1_13730C_A	1	0.226565	-2.142	9.59144e-09	8.63772e-10
	orf19.9567	C2_01070W_A	2	0.349896	-1.515	9.59144e-09	8.61891e-10
DAO2	orf19.10873	C4_03380C_A	4	0.380772	-1.393	9.68661e-09	8.74333e-10
OSH4	orf19.14172	C2_05720C_A	2	1.92119	0.942	1.00337e-08	9.07283e-10
NMD3	orf19.8325	CR_06720W_A	R	0.328736	-1.605	1.00752e-08	9.12665e-10
	orf19.9118	C2_02260W_A	2	1.77031	0.824	1.02031e-08	9.2624e-10
CDG1	IPF5972.1	CR_09180W_A	R	2.18253	1.126	1.02031e-08	9.27554e-10
RRN3	orf19.9479	C2_00030W_A	2	0.31864	-1.65	1.04209e-08	9.49044e-10
MIS12	IPF349.1	CR_00080W_A	R	0.268315	-1.898	1.06776e-08	9.74141e-10
	orf19.9796	C2_07000W_A	2	0.356013	-1.49	1.09203e-08	9.98484e-10
	orf19.13134	C6_03470W_A	6	2.63719	1.399	1.09203e-08	9.9982e-10
ERG6	orf19.9199	C3_02150C_A	3	0.378929	-1.4	1.09661e-08	1.00579e-09
	orf19.9036	C2_01540W_A	2	4.71416	2.237	1.16962e-08	1.07465e-09
STE24	orf19.13099	C4_00280W_A	4	1.87384	0.906	1.17228e-08	1.07898e-09
STE23	orf19.13007	C6_02860W_A	6	2.18404	1.127	1.17669e-08	1.08495e-09
	orf19.13871	C7_02010C_A	7	2.78176	1.476	1.1845e-08	1.09406e-09
	orf19.13983	C7_03590C_A	7	0.309498	-1.692	1.19975e-08	1.11009e-09
	orf19.14140	C1_04560W_A	1	3.29436	1.72	1.22783e-08	1.13806e-09
SAS10	orf19.10232	C4_02790C_A	4	0.281655	-1.828	1.24721e-08	1.15804e-09
RPL16A	orf19.13504	C1_00180W_A	1	0.49827	-1.005	1.25132e-08	1.16388e-09
	orf19.12227	C1_09060C_A	1	2.71133	1.439	1.28543e-08	1.19768e-09
	orf19.13620	C1_06700W_A	1	0.369847	-1.435	1.29537e-08	1.20904e-09
SUN41	orf19.11124	C6_00820W_A	6	0.56331	-0.828	1.3237e-08	1.23762e-09
EAP1	orf6.5354	C2_09530W_A	2	2.39164	1.258	1.34393e-08	1.25872e-09
	orf19.12104	C4_01500W_A	4	0.376573	-1.409	1.37606e-08	1.29103e-09
ALK2	IPF387.1	CR_00210W_A	R	2.56152	1.357	1.43604e-08	1.34963e-09
	orf19.7341.1	CR_09460C_A	R	1.89737	0.924	1.5577e-08	1.46649e-09
	orf19.12342	C1_10090C_A	1	2.72452	1.446	1.59272e-08	1.50203e-09
	orf19.10819	C1_01210W_A	1	3.06524	1.616	1.64268e-08	1.5518e-09
ERG2	orf19.13447	C1_00800C_A	1	0.236678	-2.079	1.64507e-08	1.55672e-09
MAK16	orf19.12955	C2_06360C_A	2	0.2283	-2.131	1.65737e-08	1.57105e-09
PES1	orf19.11574	C2_09320C_A	2	0.35233	-1.505	1.69553e-08	1.60996e-09
RIX7	orf19.11695	C5_02120C_A	5	0.504176	-0.988	1.86464e-08	1.77355e-09
RPL21A	orf19.8460	C2_03810C_A	2	0.463615	-1.109	1.88367e-08	1.79597e-09
	orf19.8130	CR_04160C_A	R	0.278163	-1.846	1.88367e-08	1.79774e-09
	orf19.10135	CR_02030C_A	R	0.285389	-1.809	1.89637e-08	1.81293e-09
	orf19.7801	CR_02550C_A	R	0.358489	-1.48	1.91049e-08	1.82952e-09
	orf19.12505	C4_03830W_A	4	0.219455	-2.188	1.9519e-08	1.87234e-09
AGE1	orf19.10568	C1_03480C_A	1	3.04829	1.608	1.97061e-08	1.89347e-09
	orf19.12155	C4_01020C_A	4	1.76663	0.821	1.9923e-08	1.91754e-09
	orf19.14135	C1_04510W_A	1	0.351355	-1.509	2.01196e-08	1.93971e-09
CYR1	orf19.12615	C7_03070C_A	7	1.99032	0.993	2.01318e-08	1.94414e-09
	orf19.9866	C1_10880W_A	1	0.344363	-1.538	2.01775e-08	1.95182e-09
SKN2	orf19.7981	C3_03500W_A	3	2.31498	1.211	2.02546e-08	1.96255e-09
YKT6	orf19.10491	C1_02860C_A	1	2.36526	1.242	2.02591e-08	1.96954e-09
SRP40	orf19.10377	CR_02980C_A	R	0.230686	-2.116	2.02591e-08	1.96793e-09
	orf19.11243	C1_12570C_A	1	0.426317	-1.23	2.04289e-08	1.98936e-09
PSD2	orf19.11436	C5_04680W_A	5	2.06337	1.045	2.07345e-08	2.02247e-09
	orf19.11253	C4_05080C_A	4	2.79529	1.483	2.13398e-08	2.08496e-09
YSY6	IPF10503.2	C3_02530W_A	3	2.51751	1.332	2.18849e-08	2.14176e-09
DFG5	orf19.9622	C2_00520W_A	2	1.77645	0.829	2.20254e-08	2.15908e-09
	IPF514.1	C7_00410C_A	7	0.351111	-1.51	2.28809e-08	2.24663e-09
	orf19.9568	C2_01060C_A	2	0.340801	-1.553	2.30526e-08	2.26722e-09
VMA4	orf19.10129	CR_01970C_A	R	1.68179	0.75	2.33573e-08	2.30097e-09
NCE103	orf19.9289	C3_01300C_A	3	0.289373	-1.789	2.40183e-08	2.36997e-09
STP2	orf19.12426	C1_13350W_A	1	1.77892	0.831	2.42582e-08	2.39757e-09
RPS27	IPF9327.1	CR_07630C_A	R	0.428688	-1.222	2.45914e-08	2.43448e-09
PR26	orf19.13215	C2_03060W_A	2	1.9	0.926	2.56474e-08	2.54317e-09
	orf19.12354	C1_10200C_A	1	0.322417	-1.633	2.6047e-08	2.587e-09
DBP3	orf19.12334	C1_10030W_A	1	0.301034	-1.732	2.64612e-08	2.63243e-09
MPP10	orf19.9471	C2_00070C_A	2	0.433469	-1.206	2.6785e-08	2.66896e-09
	orf19.9850	C1_11000C_A	1	0.294227	-1.765	2.69341e-08	2.68818e-09
	orf19.10125	CR_01950W_A	R	0.343171	-1.543	2.72806e-08	2.72717e-09
RPP2A	RP2A	CR_08360C_A	R	0.463615	-1.109	2.73685e-08	2.74039e-09
	orf19.11740	C5_02520W_A	5	3.27615	1.712	2.76352e-08	2.77604e-09
UTP5	IPF668.2	CR_10240W_A	R	0.310142	-1.689	2.76352e-08	2.77348e-09
	orf19.9974	C1_06070W_A	1	0.480297	-1.058	2.76607e-08	2.78307e-09
BMT1	orf19.14074	C3_07180C_A	3	0.37501	-1.415	2.76841e-08	2.78991e-09
SPO72	orf19.11601	C2_06010W_A	2	3.12098	1.642	2.79548e-08	2.82171e-09
	orf19.8447	C2_03970W_A	2	2.49493	1.319	2.82278e-08	2.85383e-09
RRP8	orf19.11113	C2_08480W_A	2	0.345079	-1.535	2.84159e-08	2.87744e-09
	orf19.9194	C3_02180C_A	3	0.32019	-1.643	2.91718e-08	2.9587e-09
HBR1	orf19.13495	C1_00340W_A	1	0.478968	-1.062	3.01376e-08	3.06154e-09
PTC8	orf19.12168	C4_00960W_A	4	0.425432	-1.233	3.1117e-08	3.16606e-09
IHD2	orf19.13442	C1_00850W_A	1	2.85403	1.513	3.12827e-08	3.18798e-09
	orf19.11023	C2_05080C_A	2	0.268687	-1.896	3.13689e-08	3.20184e-09
GYP1	orf19.11292	C4_04710W_A	4	2.62989	1.395	3.14831e-08	3.21859e-09
SEN2	orf19.10249	C4_02640C_A	4	0.287573	-1.798	3.23392e-08	3.31134e-09
	orf19.12247	C1_09240C_A	1	2.89788	1.535	3.24073e-08	3.32356e-09
	IPF22996.1	C5_02130W_A	5	0.418703	-1.256	3.2782e-08	3.36729e-09
SMC2	orf19.11106	C2_08560W_A	2	0.368312	-1.441	3.27885e-08	3.37326e-09
	orf6.6767	C5_03490C_A	5	2.02933	1.021	3.35454e-08	3.45655e-09
	orf19.8371	C1_04930C_A	1	3.70635	1.89	3.4085e-08	3.52319e-09
DAP2	orf19.11797	C5_02970W_A	5	2.05196	1.037	3.4085e-08	3.5231e-09
	orf19.8966	C2_09660W_A	2	0.262247	-1.931	3.49625e-08	3.61954e-09
HTA1	orf19.14186	C3_03910W_A	3	0.343885	-1.54	3.52512e-08	3.65513e-09
AAT21	orf19.13666	CR_07620W_A	R	2.60629	1.382	3.55399e-08	3.69081e-09
	IPF1928.2	C7_04240C_A	7	1.9292	0.948	3.5819e-08	3.7256e-09
	orf19.12066	C4_01950W_A	4	2.0167	1.012	3.63242e-08	3.78402e-09
MSS116	orf19.12201	C1_08810C_A	1	0.370103	-1.434	3.70074e-08	3.86118e-09
	orf19.7700	C2_06530W_A	2	0.209642	-2.254	3.75072e-08	3.92546e-09
ORM1	orf19.13174	C6_03770C_A	6	2.25012	1.17	3.75072e-08	3.9195e-09
	orf19.8780	C6_00290W_A	6	0.549808	-0.863	3.7734e-08	3.95529e-09
VPS70	IPF19814.1	C7_00170W_A	7	2.48285	1.312	3.87736e-08	4.07054e-09
FEN12	orf19.8526	C2_03230C_A	2	0.308213	-1.698	3.92503e-08	4.12789e-09
	orf19.11704	C5_02220C_A	5	2.63902	1.4	3.92503e-08	4.13328e-09
PPH21	orf19.9252	C3_01600W_A	3	2.0648	1.046	4.0441e-08	4.26522e-09
RPA12	orf19.9827	C2_07300C_A	2	0.256672	-1.962	4.06272e-08	4.29142e-09
MLC1	IPF24934.1	CR_03090C_A	R	0.474671	-1.075	4.07438e-08	4.31692e-09
STT4	orf19.9377	CR_07090W_A	R	1.68763	0.755	4.07438e-08	4.31152e-09
	orf19.9943	CR_03200C_A	R	0.426909	-1.228	4.1443e-08	4.39771e-09
	orf19.8143	CR_04240C_A	R	0.357992	-1.482	4.19818e-08	4.46167e-09
RPL37B	IPF26651.1	C1_11360W_A	1	0.502432	-0.993	4.2039e-08	4.47455e-09
LPG20	orf19.8393	C1_04740W_A	1	2.27363	1.185	4.39091e-08	4.68071e-09
	orf19.9378	CR_07080W_A	R	0.404441	-1.306	4.64213e-08	4.95601e-09
	snR58	C6_02390W_A	6	0.25543	-1.969	4.73559e-08	5.06346e-09
FAB1	orf19.9088	C2_01990C_A	2	2.64451	1.403	4.74406e-08	5.08018e-09
	orf19.13127	C6_03440W_A	6	0.300826	-1.733	4.74537e-08	5.08926e-09
MET15	orf19.13090	C4_00200C_A	4	0.44074	-1.182	4.87975e-08	5.24128e-09
	orf19.8470	C2_03700W_A	2	0.399149	-1.325	4.92833e-08	5.30142e-09
LEU4	orf19.13505	C1_00170W_A	1	1.79876	0.847	4.93912e-08	5.32102e-09
	orf19.12058	C4_02040W_A	4	2.47942	1.31	5.1176e-08	5.52921e-09
	orf19.11800	C5_03000C_A	5	0.286181	-1.805	5.1176e-08	5.52986e-09
	orf19.13498	C1_00310W_A	1	1.87644	0.908	5.20589e-08	5.64593e-09
SMC4	orf19.8579	C5_00300C_A	5	0.484309	-1.046	5.20589e-08	5.6374e-09
	orf19.11477	C5_05020C_A	5	1.84165	0.881	5.20589e-08	5.65052e-09
GDI1	IPF5237.2	C1_14440C_A	1	1.84548	0.884	5.24058e-08	5.69665e-09
	orf19.10578	C1_03600W_A	1	1.99861	0.999	5.30086e-08	5.77075e-09
RPL9B	orf19.7866	C3_02470C_A	3	0.495858	-1.012	5.32856e-08	5.80953e-09
FAD1	orf19.12186	C1_08650C_A	1	2.55266	1.352	5.346e-08	5.83719e-09
MET14	orf19.8561	C5_00430W_A	5	0.445655	-1.166	5.46692e-08	5.97807e-09
	orf19.11002	C6_02030C_A	6	2.44359	1.289	5.52362e-08	6.04899e-09
RPS24	orf19.12921	C3_00090W_A	3	0.433769	-1.205	5.65644e-08	6.2036e-09
	orf19.11401	C5_04320C_A	5	2.02933	1.021	5.83541e-08	6.40932e-09
STB5	orf19.10818	C1_01200W_A	1	2.85601	1.514	5.8403e-08	6.42414e-09
	orf19.11324	C4_04440W_A	4	2.03355	1.024	5.87308e-08	6.4697e-09
TOP1	orf19.7742	C6_00950C_A	6	0.302499	-1.725	5.963e-08	6.5784e-09
	orf19.13556	CR_07310W_A	R	0.300826	-1.733	5.97458e-08	6.60083e-09
FAA21	orf19.7904	C3_02810C_A	3	2.99592	1.583	6.02964e-08	6.68117e-09
UTP13	orf19.11744	C5_02550C_A	5	0.308855	-1.695	6.02964e-08	6.6781e-09
	orf19.9303	CR_04710W_A	R	0.315782	-1.663	6.05055e-08	6.71414e-09
GCD7	orf19.8445	C2_03990W_A	2	0.549046	-0.865	6.08523e-08	6.76246e-09
	Contig4-2678_0013	C2_06660W_A	2	0.30187	-1.728	6.08538e-08	6.77247e-09
	orf19.13651	C1_06390W_A	1	2.34242	1.228	6.0871e-08	6.78423e-09
	orf19.12487	C1_13820C_A	1	0.283811	-1.817	6.08891e-08	6.80595e-09
RPS12	orf19.14077	C3_07150C_A	3	0.482968	-1.05	6.08891e-08	6.7979e-09
WSC1	orf19.13289	C3_04250W_A	3	0.437999	-1.191	6.24752e-08	6.99334e-09
ECI1	orf19.13803	CR_08690C_A	R	1.87254	0.905	6.36703e-08	7.13742e-09
	orf19.12816	C2_10740C_A	2	0.455651	-1.134	6.59689e-08	7.40577e-09
PIL1	orf19.8400	C1_04680W_A	1	1.93321	0.951	6.66149e-08	7.48906e-09
PRC2	orf19.11612	C5_01450W_A	5	3.41764	1.773	6.70669e-08	7.55072e-09
	orf19.14028	C3_07550C_A	3	0.455019	-1.136	6.7286e-08	7.58627e-09
	orf19.13623	C1_06660W_A	1	2.62806	1.394	6.73517e-08	7.60458e-09
RPS9B	IPF3402.2	C2_03820C_A	2	0.534033	-0.905	6.78261e-08	7.66911e-09
	orf19.13536	CR_07480W_A	R	0.536258	-0.899	6.83455e-08	7.73889e-09
	orf19.9054	C2_01680C_A	2	2.6081	1.383	6.87232e-08	7.79278e-09
VMA13	IPF10175.2	CR_05080W_A	R	2.10672	1.075	6.92304e-08	7.86149e-09
	orf19.8429	C2_04120C_A	2	0.30566	-1.71	6.98597e-08	7.94426e-09
IFH1	orf19.11757	C5_02650C_A	5	0.4938	-1.018	7.00605e-08	7.97843e-09
PLC2	orf19.13219	C2_03040W_A	2	2.07197	1.051	7.02079e-08	8.00657e-09
	orf19.10601	C4_07140W_A	4	0.338916	-1.561	7.15782e-08	8.17441e-09
	orf19.9035	C2_01530C_A	2	1.73508	0.795	7.17998e-08	8.21133e-09
PEX5	orf19.13085	C4_00150C_A	4	2.36199	1.24	7.18404e-08	8.22759e-09
	IPF2343.1	C7_01020C_A	7	0.429878	-1.218	7.2777e-08	8.34663e-09
PRP5	orf19.14123	C3_06720W_A	3	0.504526	-0.987	7.32733e-08	8.41541e-09
YPT72	IPF19068.2	C2_06910W_A	2	2.17799	1.123	7.39165e-08	8.50123e-09
	IPF20303.1	C3_07580W_A	3	0.51086	-0.969	7.70706e-08	8.87646e-09
EFR3	orf19.12261	C1_09360C_A	1	2.08782	1.062	7.72498e-08	8.9096e-09
RPS25B	IPF2288.1	C5_03540C_A	5	0.514057	-0.96	8.04747e-08	9.29456e-09
	orf19.9922	CR_03360W_A	R	0.389582	-1.36	8.09116e-08	9.35811e-09
	IPF495.1	C7_00490C_A	7	0.255607	-1.968	8.36802e-08	9.69185e-09
YOX1	IPF2351.1	C7_00970C_A	7	0.329192	-1.603	8.38636e-08	9.72666e-09
	orf19.14175	C2_05750W_A	2	0.304392	-1.716	8.39923e-08	9.75517e-09
GOR1	orf19.10506	C1_02980W_A	1	0.45125	-1.148	8.434e-08	9.8092e-09
ARG4	orf19.13981	C7_03570W_A	7	0.445346	-1.167	8.50966e-08	9.91095e-09
ZCF24	orf19.11999	C1_02010C_A	1	2.64818	1.405	8.62698e-08	1.00616e-08
RMS1	orf19.10177	C5_03250W_A	5	0.318861	-1.649	8.72905e-08	1.01947e-08
RPS13	IPF23071.1	C6_00650C_A	6	0.479632	-1.06	8.73827e-08	1.02196e-08
	IPF3428.1	C3_07800C_A	3	0.449378	-1.154	9.41032e-08	1.10208e-08
RPS27A	IPF4901.2	C1_05510C_A	1	0.407254	-1.296	9.41762e-08	1.10598e-08
	orf19.12751	C4_04160W_A	4	2.65737	1.41	9.41762e-08	1.10497e-08
	orf19.8834	C4_05650W_A	4	0.37036	-1.433	9.50561e-08	1.11785e-08
PRB1	orf19.9783	C2_06880C_A	2	2.85799	1.515	9.53817e-08	1.12323e-08
	orf19.9599	C2_00730C_A	2	1.9292	0.948	9.68436e-08	1.14201e-08
TCP1	orf19.8031	C1_08560W_A	1	0.559806	-0.837	9.7135e-08	1.14702e-08
PGA32	orf19.14076	C3_07160W_A	3	0.294431	-1.764	9.89468e-08	1.17001e-08
	orf19.8192	CR_05210W_A	R	0.270744	-1.885	1.00534e-07	1.19041e-08
	orf19.10860	C1_01620C_A	1	3.31039	1.727	1.00581e-07	1.19259e-08
CCT8	orf19.13518	C1_00110W_A	1	0.580352	-0.785	1.00929e-07	1.19835e-08
RPL32	IPF23866.1	C6_01700W_A	6	0.473685	-1.078	1.05756e-07	1.25737e-08
	orf19.9176	C3_02360C_A	3	0.310357	-1.688	1.05838e-07	1.26006e-08
	orf19.8088	CR_05980W_A	R	2.03637	1.026	1.06984e-07	1.27544e-08
ISN1	orf19.10863	C1_01650W_A	1	2.22376	1.153	1.12641e-07	1.34674e-08
RPN2	orf19.12725	C1_12050W_A	1	1.64376	0.717	1.12641e-07	1.34794e-08
UBP1	IPF1255.1	C3_05870C_A	3	0.566835	-0.819	1.12641e-07	1.34834e-08
	orf19.4936.1	C1_13100W_A	1	3.64268	1.865	1.14563e-07	1.37319e-08
RPL25	IPF26650.1	C6_01970C_A	6	0.489032	-1.032	1.16068e-07	1.39312e-08
	orf19.13065	C6_03320W_A	6	2.0691	1.049	1.17775e-07	1.41551e-08
OFD1	orf19.9368	C4_05460C_A	4	0.48063	-1.057	1.18119e-07	1.42156e-08
	orf19.11843	CR_03660C_A	R	0.326918	-1.613	1.20726e-07	1.45489e-08
	IPF2130.2	C7_03780C_A	7	3.01258	1.591	1.22756e-07	1.48133e-08
PRR2	orf19.8921	C7_03340C_A	7	3.72955	1.899	1.24912e-07	1.50937e-08
	IPF23615.1	C1_02330C_A	1	0.528509	-0.92	1.25608e-07	1.51981e-08
ACO1	orf19.13742	CR_08210C_A	R	1.65405	0.726	1.2569e-07	1.52283e-08
BUD22	orf19.10797	CR_00680W_A	R	0.29179	-1.777	1.27047e-07	1.54133e-08
	orf19.8713	C5_03780C_A	5	0.259535	-1.946	1.2907e-07	1.56796e-08
	orf19.13269	CR_05550C_A	R	0.371646	-1.428	1.34255e-07	1.63313e-08
NOP1	orf19.10650	C4_06720W_A	4	0.290377	-1.784	1.3482e-07	1.64218e-08
GDB1	orf19.8363	C4_05140C_A	4	1.65864	0.73	1.37946e-07	1.68249e-08
	IPF861.1	C1_14170W_A	1	1.90132	0.927	1.40251e-07	1.71287e-08
	orf19.10381	CR_03000C_A	R	2.04769	1.034	1.45053e-07	1.77386e-08
GTT11	orf19.14209	C3_03720W_A	3	2.38171	1.252	1.45902e-07	1.7866e-08
	orf19.13615	C1_06750W_A	1	0.293819	-1.767	1.46585e-07	1.79733e-08
	orf19.9275	C3_01430W_A	3	0.203486	-2.297	1.49836e-07	1.84204e-08
ECM29	orf19.14064	C3_07260C_A	3	2.02511	1.018	1.49836e-07	1.84163e-08
GAD1	orf19.8745	C1_11660W_A	1	2.19314	1.133	1.51399e-07	1.86616e-08
	orf19.10613	C4_07080C_A	4	0.285587	-1.808	1.51399e-07	1.86461e-08
PSO2	orf19.12822	C2_10780C_A	2	0.407254	-1.296	1.5329e-07	1.89194e-08
ENT3	orf19.9127	C2_02340C_A	2	1.72071	0.783	1.53529e-07	1.89738e-08
CPR6	IPF574.1	CR_10670W_A	R	0.5544	-0.851	1.54931e-07	1.91722e-08
	orf19.13429	C3_05290C_A	3	0.297714	-1.748	1.5533e-07	1.92467e-08
	orf19.10942	C6_01460C_A	6	2.30857	1.207	1.58668e-07	1.96859e-08
	orf19.12521	C1_07840W_A	1	1.84038	0.88	1.62943e-07	2.02427e-08
	orf19.9236	C3_01790C_A	3	2.41664	1.273	1.71393e-07	2.13202e-08
ZWF1	orf19.12218	C1_08980C_A	1	1.73508	0.795	1.75192e-07	2.18211e-08
ISW2	IPF2633.1	C3_06310C_A	3	0.376573	-1.409	1.75896e-07	2.19372e-08
	orf19.10096	CR_01710W_A	R	0.245876	-2.024	1.76329e-07	2.20197e-08
	orf19.14157	C2_05560W_A	2	2.87587	1.524	1.80345e-07	2.25504e-08
SDA1	orf19.13969	CR_05660W_A	R	0.322194	-1.634	1.82181e-07	2.28095e-08
KTI11	IPF20221.1	C2_05620W_A	2	0.389043	-1.362	1.83361e-07	2.30331e-08
EBP1	orf19.7772	C6_01180C_A	6	0.138025	-2.857	1.83361e-07	2.30402e-08
	IPF5615.1	C7_00160C_A	7	0.434672	-1.202	1.83361e-07	2.30462e-08
	orf19.13758	CR_08330W_A	R	0.368057	-1.442	1.85942e-07	2.34006e-08
TFS1	orf19.9530	C5_00930C_A	5	2.05623	1.04	1.87946e-07	2.36833e-08
RPN12	orf19.7845	C2_08930W_A	2	1.74715	0.805	1.96812e-07	2.48323e-08
	orf19.11738	C5_02500C_A	5	2.20381	1.14	1.9822e-07	2.50741e-08
TMA19	orf19.10778	CR_00860C_A	R	0.568408	-0.815	1.9822e-07	2.5052e-08
DUR1,2	orf19.8402	C1_04660W_A	1	3.24901	1.7	2.00399e-07	2.53822e-08
RPL11	orf19.9774	C2_06810C_A	2	0.373195	-1.422	2.01726e-07	2.56106e-08
	orf19.14082	C3_07100C_A	3	2.65553	1.409	2.01726e-07	2.56155e-08
	orf19.11368	CR_06330C_A	R	0.359983	-1.474	2.04617e-07	2.60157e-08
	orf19.10615	C4_07060W_A	4	0.558644	-0.84	2.07104e-07	2.63654e-08
TEF2	orf19.8012	C1_08380W_A	1	1.50733	0.592	2.07206e-07	2.64119e-08
	orf19.11453	C5_04840C_A	5	0.407254	-1.296	2.10083e-07	2.68126e-08
	orf19.13052	C6_03220W_A	6	0.297302	-1.75	2.10695e-07	2.69248e-08
	orf19.7831	C2_09030W_A	2	2.74347	1.456	2.19614e-07	2.81001e-08
	orf19.10820	C1_01220C_A	1	2.69634	1.431	2.19761e-07	2.819e-08
BLP1	orf19.4914.1	C1_12850W_A	1	3.16894	1.664	2.19761e-07	2.81698e-08
	orf19.9138	C2_02420C_A	2	0.352086	-1.506	2.22049e-07	2.85194e-08
	orf19.13120	C4_00460C_A	4	0.544499	-0.877	2.22874e-07	2.86615e-08
RPL7	orf19.11348	CR_06120W_A	R	0.37788	-1.404	2.23778e-07	2.88138e-08
RPL35	IPF21319.1	C3_04960W_A	3	0.482634	-1.051	2.24064e-07	2.88869e-08
	orf19.12198	C1_08780W_A	1	1.90528	0.93	2.25137e-07	2.90617e-08
CIC1	orf19.7771	C6_01170W_A	6	0.280875	-1.832	2.25694e-07	2.91701e-08
	orf19.11709	C5_02280C_A	5	0.365514	-1.452	2.27917e-07	2.94943e-08
	orf19.8306	C6_01980C_A	6	0.466193	-1.101	2.28525e-07	2.96099e-08
	orf19.13645	C1_06440C_A	1	0.360732	-1.471	2.30133e-07	2.98555e-08
XOG1	orf19.10507	C1_02990C_A	1	0.386623	-1.371	2.31229e-07	3.00631e-08
PEX19	orf19.13792	CR_08600C_A	R	1.79626	0.845	2.31229e-07	3.00725e-08
PSA2	orf19.12409	C1_13160W_A	1	3.03354	1.601	2.39415e-07	3.11759e-08
	orf19.11133	C6_00760W_A	6	0.511923	-0.966	2.46215e-07	3.21011e-08
	orf19.11279	C4_04810C_A	4	0.357992	-1.482	2.46775e-07	3.22266e-08
AGO1	orf19.10421	C4_06340W_A	4	2.45207	1.294	2.46775e-07	3.2254e-08
	orf19.6852.1	C1_04590W_A	1	3.16674	1.663	2.52187e-07	3.30022e-08
	orf19.13703	C1_12750C_A	1	0.355273	-1.493	2.6293e-07	3.44693e-08
DOT1	IPF2639.1	C3_06300W_A	3	0.49758	-1.007	2.6293e-07	3.44931e-08
	orf19.12944	C2_06270W_A	2	0.224378	-2.156	2.64298e-07	3.47153e-08
NAT2	orf19.9664	C2_00160C_A	2	0.43952	-1.186	2.66346e-07	3.50274e-08
KAR3	orf19.11581	C2_09370C_A	2	0.288371	-1.794	2.73074e-07	3.59564e-08
PWP1	orf19.12110	C4_01450W_A	4	0.337042	-1.569	2.73816e-07	3.60983e-08
GDE1	orf19.11418	C5_04510W_A	5	0.529976	-0.916	2.76468e-07	3.64927e-08
RPL12	orf19.9203	C3_02110W_A	3	0.533663	-0.906	2.77337e-07	3.66523e-08
	orf19.11117	C2_08450W_A	2	2.60449	1.381	2.91252e-07	3.85383e-08
	orf19.8410	C2_04280W_A	2	2.65369	1.408	2.91352e-07	3.85987e-08
RPS21	orf19.10845	C1_01480C_A	1	0.476649	-1.069	2.94611e-07	3.90782e-08
	orf19.8458	C2_03830W_A	2	0.462011	-1.114	2.95063e-07	3.91859e-08
	orf19.9856	C1_10950C_A	1	0.351355	-1.509	3.07074e-07	4.08306e-08
ASE1	IPF1274.2	C3_05960W_A	3	0.313383	-1.674	3.09537e-07	4.12082e-08
	orf19.10690	C5_01920C_A	5	2.02371	1.017	3.15987e-07	4.21179e-08
	orf19.10859	C1_01610C_A	1	3.01885	1.594	3.25444e-07	4.34311e-08
NOP13	orf19.14058	C3_07300W_A	3	0.351111	-1.51	3.27294e-07	4.37309e-08
	orf19.9672	C6_04410C_A	6	2.6081	1.383	3.29402e-07	4.40659e-08
CAT2	orf19.12060	C4_02020W_A	4	2.3327	1.222	3.32711e-07	4.45624e-08
CHS8	orf19.12839	C3_00710W_A	3	0.439215	-1.187	3.33678e-07	4.47458e-08
PSP1	orf19.8288	C1_11310C_A	1	1.72548	0.787	3.45172e-07	4.63431e-08
HTB1	orf19.14187	C3_03900C_A	3	0.423079	-1.241	3.64007e-07	4.89376e-08
	IPF2843.1	CR_08980C_A	R	2.1038	1.073	3.64007e-07	4.89897e-08
NTF2	IPF22508.1	C1_10100C_A	1	0.628507	-0.67	3.64447e-07	4.91078e-08
	orf19.8300	C1_11200W_A	1	2.20076	1.138	3.67152e-07	4.95316e-08
VPS24	orf19.9579	C2_00930C_A	2	1.74836	0.806	3.74161e-07	5.05377e-08
	orf19.13613	C1_06770W_A	1	0.468461	-1.094	3.80618e-07	5.14715e-08
POR1	orf19.8644	C1_04100C_A	1	1.94801	0.962	3.82082e-07	5.17312e-08
	orf19.11860	CR_03600C_A	R	1.74836	0.806	3.91358e-07	5.30505e-08
TES15	orf19.12682	C2_05950C_A	2	2.50533	1.325	3.98367e-07	5.4065e-08
	orf19.12388	C1_12920C_A	1	2.24856	1.169	3.99231e-07	5.42468e-08
UGA2	orf19.12018	C1_01810C_A	1	1.88949	0.918	4.01338e-07	5.4598e-08
IPT1	orf19.12233	C1_09120W_A	1	2.22684	1.155	4.03692e-07	5.49837e-08
	orf19.13221	C2_03020C_A	2	2.00973	1.007	4.0589e-07	5.53487e-08
CRN1	orf19.13888	C7_01850C_A	7	1.87644	0.908	4.07896e-07	5.56882e-08
	orf19.8628	C1_03830C_A	1	0.360482	-1.472	4.08846e-07	5.59501e-08
QDR2	IPF4526.1	C3_05570W_A	3	0.388504	-1.364	4.08846e-07	5.58932e-08
SIN3	orf19.13432	C1_00930C_A	1	1.83401	0.875	4.10748e-07	5.62769e-08
	orf19.9964	CR_03020C_A	R	0.436786	-1.195	4.11925e-07	5.65048e-08
YCG1	orf19.9190	C3_02230C_A	3	0.360732	-1.471	4.13984e-07	5.68541e-08
	orf19.7978	C3_03470W_A	3	0.26906	-1.894	4.15353e-07	5.71093e-08
GTT13	orf19.7989	C3_03580C_A	3	5.77572	2.53	4.16999e-07	5.74031e-08
ALS3	orf19.9891	CR_07070C_A	R	1.8391	0.879	4.29642e-07	5.9213e-08
ARG5,6	orf19.12252	C1_09290C_A	1	0.461371	-1.116	4.30114e-07	5.93477e-08
	orf19.11611	C5_01440C_A	5	2.21299	1.146	4.4694e-07	6.17416e-08
	orf19.8687	C6_04290W_A	6	0.548286	-0.867	4.58022e-07	6.33466e-08
FGR23	orf19.9183	C3_02300W_A	3	0.314253	-1.67	4.60686e-07	6.37896e-08
MPT5	orf19.12458	C1_13570W_A	1	3.11666	1.64	4.69236e-07	6.50494e-08
MNN12	orf19.12366	C1_10300W_A	1	2.5562	1.354	4.79403e-07	6.65363e-08
FMO2	orf19.8477	C2_03610W_A	2	0.401925	-1.315	4.91006e-07	6.82262e-08
	orf19.10680	C5_02010C_A	5	0.401091	-1.318	4.9143e-07	6.83646e-08
RRP42	orf19.12506	C4_03840C_A	4	0.341273	-1.551	4.93018e-07	6.86652e-08
RPS8A	orf19.14162	C2_05610C_A	2	0.521956	-0.938	4.99038e-07	6.95844e-08
GST2	orf19.10208	C4_02990C_A	4	0.484309	-1.046	4.9932e-07	6.97045e-08
	snR128	C1_08970W_A	1	0.498616	-1.004	5.10148e-07	7.12986e-08
	orf19.8311	C6_02020C_A	6	2.08493	1.06	5.22245e-07	7.30738e-08
TPS2	orf19.10556	C1_03380W_A	1	2.80111	1.486	5.36767e-07	7.51926e-08
	orf19.10270	C4_02460W_A	4	3.17774	1.668	5.37952e-07	7.54455e-08
YPT52	IPF877.1	C1_14100W_A	1	1.98343	0.988	5.43934e-07	7.63725e-08
CDS1	orf19.8866	C5_04100W_A	5	1.80375	0.851	5.53812e-07	7.78505e-08
PRE10	orf19.13935	C7_01470C_A	7	1.63807	0.712	5.53812e-07	7.79386e-08
BCY1	orf19.9565	C2_01110C_A	2	2	1	5.5892e-07	7.87478e-08
	orf19.7740	C6_00930C_A	6	2.05196	1.037	5.69272e-07	8.02984e-08
	orf19.8174	CR_04500C_A	R	0.455335	-1.135	5.79402e-07	8.1821e-08
	orf19.12924	C3_00030C_A	3	2.04344	1.031	6.02927e-07	8.52911e-08
	orf19.14110	C3_06830C_A	3	0.397768	-1.33	6.02927e-07	8.53382e-08
DRS1	IPF603.1	CR_10550W_A	R	0.382094	-1.388	6.04215e-07	8.56183e-08
PET127	orf19.9845	C1_11070W_A	1	0.310787	-1.686	6.05718e-07	8.59293e-08
	orf19.9211	C3_02030W_A	3	0.464258	-1.107	6.07763e-07	8.63177e-08
	orf19.12382	C1_12860C_A	1	2.41831	1.274	6.17938e-07	8.78628e-08
	orf19.9826	C2_07290W_A	2	0.487678	-1.036	6.31913e-07	8.99521e-08
CSI2	orf19.12697	C1_12310C_A	1	0.28146	-1.829	6.33679e-07	9.03059e-08
ATC1	orf19.13595	C1_06940C_A	1	1.92252	0.943	6.36726e-07	9.08431e-08
	orf19.8924	C7_03310W_A	7	0.269433	-1.892	6.48399e-07	9.26134e-08
MRPL40	orf19.8114	CR_04010C_A	R	0.443191	-1.174	6.59205e-07	9.42636e-08
ACB1	IPF3082.1	C7_00750W_A	7	1.68296	0.751	6.6908e-07	9.57838e-08
	orf19.12428	C1_13370W_A	1	0.302918	-1.723	6.70946e-07	9.62681e-08
	orf19.13051	C6_03210C_A	6	0.260255	-1.942	6.70946e-07	9.62024e-08
	orf19.11043	C2_05300C_A	2	0.457867	-1.127	6.77348e-07	9.72962e-08
DOT4	orf19.10878	C4_03440C_A	4	0.307573	-1.701	6.86213e-07	9.86805e-08
UBA1	IPF2475.1	C3_06500W_A	3	1.66902	0.739	6.90039e-07	9.93424e-08
	orf19.12823	C2_10790C_A	2	0.547147	-0.87	6.95584e-07	1.00253e-07
	orf19.12270	C1_09440W_A	1	2.28311	1.191	7.00044e-07	1.01009e-07
RPC53	orf19.10230	C4_02800W_A	4	0.330793	-1.596	7.02311e-07	1.0145e-07
URK1	orf19.13286	C3_04220C_A	3	0.514413	-0.959	7.04783e-07	1.01921e-07
	IPF2852.1	CR_08920W_A	R	2.17799	1.123	7.06053e-07	1.02219e-07
	orf19.12533	C1_07960W_A	1	0.293819	-1.767	7.09647e-07	1.02854e-07
ARA1	orf19.9718	C2_08130W_A	2	2.7283	1.448	7.17624e-07	1.04126e-07
OLE1	orf19.12583	C1_08360C_A	1	1.45902	0.545	7.19565e-07	1.04524e-07
BUB1	orf19.10193	C4_03120C_A	4	0.441964	-1.178	7.20952e-07	1.04842e-07
PMT2	orf19.14104	C3_06890W_A	3	2.18707	1.129	7.25475e-07	1.05617e-07
	IPF3003.1	C3_05410W_A	3	1.83147	0.873	7.37816e-07	1.07534e-07
TRM1	orf19.10775	CR_00900W_A	R	0.351598	-1.508	7.52197e-07	1.09751e-07
	orf19.9623	C2_00510W_A	2	2.18253	1.126	7.7957e-07	1.13871e-07
CCT7	orf19.10718	C5_01690C_A	5	0.416388	-1.264	7.79668e-07	1.14012e-07
HAM1	orf19.8705	C5_03860W_A	5	0.560583	-0.835	7.92875e-07	1.16071e-07
KRE1	orf19.11855	CR_03790C_A	R	0.524858	-0.93	7.93777e-07	1.16332e-07
	IPF20019.1	C7_01360C_A	7	0.271495	-1.881	7.94745e-07	1.16602e-07
	orf19.13879	C7_01950W_A	7	0.37475	-1.416	8.00552e-07	1.17583e-07
RPT1	orf19.8071	C1_05240C_A	1	1.71119	0.775	8.07222e-07	1.18694e-07
	orf19.11670	C6_00660C_A	6	0.422493	-1.243	8.32836e-07	1.22595e-07
PPT2	orf19.12275	C1_09480W_A	1	0.387428	-1.368	8.41144e-07	1.23954e-07
	IPF496.1	C7_00500W_A	7	0.2772	-1.851	8.41647e-07	1.24164e-07
RPL40B	IPF22579.1	C4_01050C_A	4	0.556325	-0.846	8.43358e-07	1.24553e-07
ROM2	orf19.8525	C2_03240C_A	2	1.81882	0.863	8.61442e-07	1.27363e-07
	orf19.8041	C1_05540C_A	1	1.93187	0.95	8.62524e-07	1.27662e-07
	orf19.12255	C1_09310C_A	1	2.69634	1.431	8.69704e-07	1.2916e-07
	orf19.7696	C2_06480W_A	2	0.415235	-1.268	8.69704e-07	1.29186e-07
UTP20	orf19.9300	C3_01200W_A	3	0.32511	-1.621	8.69704e-07	1.29288e-07
	orf19.9003	C4_04230W_A	4	0.242659	-2.043	8.69704e-07	1.29023e-07
	orf19.12606	C7_03140W_A	7	3.32649	1.734	8.745e-07	1.30142e-07
ATM1	orf19.8678	C6_04210C_A	6	2.32302	1.216	8.75247e-07	1.30395e-07
	orf19.12985	C6_02680W_A	6	2.36035	1.239	8.76637e-07	1.30886e-07
SEC22	IPF26812.1	CR_03970C_A	R	2.1155	1.081	8.76637e-07	1.30881e-07
SRG1	orf19.11721	C5_02380W_A	5	3.63008	1.86	8.93529e-07	1.33552e-07
REI1	orf19.7720	C1_05060W_A	1	0.29937	-1.74	9.06657e-07	1.35661e-07
	IPF2234.1	C7_01150W_A	7	0.462973	-1.111	9.10216e-07	1.36341e-07
ZPR1	orf19.10810	C1_01110C_A	1	0.541863	-0.884	9.13249e-07	1.36943e-07
RIM2	orf19.11975	C2_04510W_A	2	0.377618	-1.405	9.18658e-07	1.38051e-07
	IPF2195.1	C7_01390W_A	7	0.34772	-1.524	9.18658e-07	1.3793e-07
	orf19.14191	C3_03860W_A	3	0.359235	-1.477	9.27161e-07	1.39479e-07
	orf19.12599	C7_03210W_A	7	0.357744	-1.483	9.39656e-07	1.41511e-07
GCV2	orf19.8015	C1_08400C_A	1	1.98343	0.988	9.60821e-07	1.44854e-07
	orf19.10366	CR_02890C_A	R	0.469761	-1.09	9.70882e-07	1.46528e-07
	orf19.9898	CR_07030C_A	R	0.363241	-1.461	9.76451e-07	1.47526e-07
	IPF19738.1	C5_03030W_A	5	0.494828	-1.015	9.85174e-07	1.49003e-07
TPS1	orf19.13961	CR_05720W_A	R	2.55443	1.353	9.88587e-07	1.49679e-07
RPA190	orf19.9397	C1_10670C_A	1	0.310357	-1.688	9.90421e-07	1.50117e-07
RHD3	orf19.12765	C4_04050C_A	4	3.43188	1.779	9.96012e-07	1.51126e-07
	orf19.9334	C2_10160W_A	2	0.283614	-1.818	1.0098e-06	1.53381e-07
SCH9	orf19.8449	C2_03940C_A	2	0.380508	-1.394	1.02044e-06	1.55162e-07
EXO1	orf19.8541	C5_00630C_A	5	0.306296	-1.707	1.0355e-06	1.5762e-07
URA5	orf19.10087	CR_01650W_A	R	0.492092	-1.023	1.04688e-06	1.59522e-07
BLM3	orf19.9728	C2_08010W_A	2	1.59107	0.67	1.0602e-06	1.61722e-07
ABP140	orf19.11160	C1_02190W_A	1	0.313383	-1.674	1.08497e-06	1.65677e-07
	orf19.9747	C2_07800W_A	2	0.427501	-1.226	1.08535e-06	1.6591e-07
	orf19.13971	CR_05640C_A	R	0.509093	-0.974	1.08562e-06	1.66126e-07
VPS13	orf19.11894	C4_06060W_A	4	1.72429	0.786	1.09459e-06	1.67676e-07
CTM1	IPF639.1	CR_10360C_A	R	2.44528	1.29	1.10489e-06	1.69433e-07
	orf19.9489	C5_01350W_A	5	2.20076	1.138	1.12729e-06	1.7305e-07
PRP39	orf19.9069	C2_01830W_A	2	0.353064	-1.502	1.15392e-06	1.77511e-07
	snR66	CR_06630W_A	R	0.459456	-1.122	1.15392e-06	1.77327e-07
	orf19.7966	C3_03370C_A	3	2.02371	1.017	1.1577e-06	1.78346e-07
	IPF2342.1	C7_01030C_A	7	0.34151	-1.55	1.1577e-06	1.78467e-07
GLT1	orf19.13636	C1_06550W_A	1	2	1	1.17055e-06	1.80637e-07
	orf19.9469	C2_00090W_A	2	0.463937	-1.108	1.17253e-06	1.81133e-07
	orf19.11763	C5_02690W_A	5	2.1155	1.081	1.18377e-06	1.83061e-07
SOD3	SOD21	C7_00110W_A	7	4.94853	2.307	1.19227e-06	1.84569e-07
	orf19.12429	C1_13380W_A	1	0.377095	-1.407	1.19574e-06	1.85492e-07
	orf19.12831	C3_00790W_A	3	0.340565	-1.554	1.19574e-06	1.85375e-07
IST2	orf19.10310	C1_07520C_A	1	2.30857	1.207	1.2079e-06	1.8777e-07
	orf19.12956	C6_02430W_A	6	0.422786	-1.242	1.2079e-06	1.87701e-07
	orf19.10653	C4_06680C_A	4	0.521956	-0.938	1.21174e-06	1.88562e-07
	orf19.11749	C5_02590C_A	5	0.312299	-1.679	1.21186e-06	1.88856e-07
	orf19.12590	C7_03280C_A	7	3.28752	1.717	1.21186e-06	1.88973e-07
WRS1	orf19.12691	C1_12380C_A	1	0.433469	-1.206	1.23016e-06	1.92298e-07
HMA1	orf19.9663	C2_00170C_A	2	0.427205	-1.227	1.23016e-06	1.92034e-07
	IPF393.2	CR_00230W_A	R	0.599155	-0.739	1.23016e-06	1.92424e-07
	orf19.10995	C6_02090C_A	6	0.449066	-1.155	1.23644e-06	1.93607e-07
	orf19.8952	C2_09780C_A	2	1.94396	0.959	1.24573e-06	1.9542e-07
	orf19.13087	C4_00170W_A	4	1.64035	0.714	1.24573e-06	1.95465e-07
SAC1	orf19.12329	C1_09990W_A	1	1.97657	0.983	1.28937e-06	2.0252e-07
THI6	orf19.7909	C3_02860W_A	3	2.62989	1.395	1.2952e-06	2.03645e-07
	orf19.13519	C1_00100C_A	1	0.422786	-1.242	1.30613e-06	2.05575e-07
IDP2	orf19.11218	CR_02360W_A	R	2.91198	1.542	1.32955e-06	2.09476e-07
STT3	orf19.9053	C2_01670C_A	2	1.73989	0.799	1.37236e-06	2.16442e-07
	orf19.12596	C7_03240W_A	7	2.75299	1.461	1.39481e-06	2.2021e-07
	orf19.10731	C5_03920C_A	5	0.370103	-1.434	1.40162e-06	2.21512e-07
	orf19.13062	C6_03290W_A	6	2.17648	1.122	1.40718e-06	2.22618e-07
	orf19.9391	C1_10620W_A	1	0.585605	-0.772	1.42666e-06	2.2593e-07
	IPF364.2	CR_00130C_A	R	1.84676	0.885	1.46263e-06	2.31863e-07
	orf19.9407	CR_06840W_A	R	0.487678	-1.036	1.49368e-06	2.37028e-07
DPM1	orf19.12539	C1_08010W_A	1	1.87384	0.906	1.5248e-06	2.42211e-07
	orf19.9091	C2_02020W_A	2	1.73628	0.796	1.57906e-06	2.51087e-07
	orf19.10483	C1_02780W_A	1	1.86607	0.9	1.5854e-06	2.52864e-07
RPS16A	IPF24384.1	C1_03030W_A	1	0.515127	-0.957	1.5854e-06	2.52718e-07
CHS5	orf19.8426	C2_04140W_A	2	1.6358	0.71	1.5854e-06	2.5268e-07
	IPF549.1	C7_00270W_A	7	0.560972	-0.834	1.59339e-06	2.54396e-07
	orf19.8949	C2_09810C_A	2	2.98763	1.579	1.60404e-06	2.56356e-07
	orf19.9119	C2_02270C_A	2	0.535515	-0.901	1.65617e-06	2.64956e-07
RPS15	orf19.13348	C3_04670C_A	3	0.523768	-0.933	1.65618e-06	2.65224e-07
CAC1	orf19.10253	C4_02600C_A	4	0.386088	-1.373	1.66538e-06	2.66968e-07
RPL29	IPF24965.1	C1_11040W_A	1	0.533293	-0.907	1.67811e-06	2.69279e-07
YMC1	orf19.11927	C1_07200W_A	1	0.391477	-1.353	1.70107e-06	2.73238e-07
LYS1	orf19.9356	C4_05320W_A	4	1.59107	0.67	1.7178e-06	2.76204e-07
	orf19.11431	C5_04640C_A	5	1.7593	0.815	1.73061e-06	2.78544e-07
END3	orf19.9278	C3_01400W_A	3	2.42503	1.278	1.76696e-06	2.84966e-07
	orf19.10625	C4_06960W_A	4	0.350868	-1.511	1.76696e-06	2.84897e-07
	orf6.6784	C5_03630C_A	5	0.420157	-1.251	1.76809e-06	2.85526e-07
LIG1	orf19.13864	C7_02060W_A	7	0.477311	-1.067	1.76809e-06	2.85721e-07
BUD23	orf19.9522	C5_01060C_A	5	0.333325	-1.585	1.77635e-06	2.87343e-07
	Contig4-1515_0003	C3_01150C_A	3	0.350868	-1.511	1.78034e-06	2.88276e-07
RAD51	orf19.11236	CR_02200C_A	R	0.455019	-1.136	1.81246e-06	2.9377e-07
LEU1	IPF417.2	CR_00360C_A	R	1.65405	0.726	1.84848e-06	2.99907e-07
	orf19.11473	C5_04990W_A	5	0.446273	-1.164	1.87747e-06	3.04914e-07
	orf19.11636	C4_00810C_A	4	0.306084	-1.708	1.89989e-06	3.08862e-07
	IPF451.1	C7_00670C_A	7	1.99723	0.998	1.90617e-06	3.10192e-07
	orf19.11968	C2_04570W_A	2	0.299785	-1.738	1.90715e-06	3.10659e-07
	orf19.12532	C1_07950C_A	1	0.337509	-1.567	1.90891e-06	3.11256e-07
	IPF823.1	C1_14330W_A	1	0.404441	-1.306	1.91397e-06	3.1239e-07
	orf19.9296	C3_01230C_A	3	3.59004	1.844	1.92598e-06	3.14661e-07
	IPF3310.1	C3_06150W_A	3	0.483638	-1.048	1.93063e-06	3.15734e-07
DBP2	orf19.7803	CR_02530W_A	R	0.327371	-1.611	1.93199e-06	3.16268e-07
AAF1	CAD1	C3_06470W_A	3	0.59791	-0.742	1.93416e-06	3.16937e-07
	orf19.12516	C1_07790C_A	1	0.24115	-2.052	1.94977e-06	3.19811e-07
	orf19.9713	C2_08180C_A	2	0.373453	-1.421	1.95974e-06	3.21762e-07
IPK1	orf19.9013	C4_03330W_A	4	0.434672	-1.202	1.97451e-06	3.24506e-07
PCL7	orf19.13605	C1_06850W_A	1	2.0691	1.049	1.98313e-06	3.26245e-07
	orf19.9604	C2_00700W_A	2	1.62225	0.698	2.0297e-06	3.34235e-07
ABC1	orf19.10842	C1_01450W_A	1	0.582771	-0.779	2.0743e-06	3.42585e-07
	orf19.12683	C2_05960C_A	2	0.194521	-2.362	2.0743e-06	3.42043e-07
ATG11	orf19.12084	C4_01790W_A	4	2.43007	1.281	2.0743e-06	3.42523e-07
SPT23	orf19.9320	C2_10280C_A	2	2.25168	1.171	2.10523e-06	3.48033e-07
	orf19.7900	C3_02770C_A	3	1.96973	0.978	2.12888e-06	3.52288e-07
PRC3	orf19.10011	C1_05770C_A	1	2.15099	1.105	2.14927e-06	3.5601e-07
HTS1	orf19.11533	C5_05490C_A	5	0.568408	-0.815	2.16414e-06	3.58822e-07
DNA2	orf19.8783	C6_00320C_A	6	0.349896	-1.515	2.19785e-06	3.64768e-07
CPH2	orf19.8778	C6_00280W_A	6	1.79626	0.845	2.19908e-06	3.65328e-07
FUR1	orf19.10163	C5_03390C_A	5	0.455019	-1.136	2.25407e-06	3.74827e-07
	orf19.8800	C6_04100W_A	6	1.88557	0.915	2.25862e-06	3.75949e-07
	orf19.11625	C5_01550C_A	5	0.500347	-0.999	2.27177e-06	3.78506e-07
	orf19.9800	C2_07040W_A	2	0.4793	-1.061	2.33242e-06	3.88989e-07
	IPF20724.1	CR_08480C_A	R	0.5	-1	2.33249e-06	3.89378e-07
	orf19.11090	C2_08690C_A	2	3.85839	1.948	2.33551e-06	3.90259e-07
ALS9	orf19.13164	C6_03710W_A	6	0.492775	-1.021	2.34624e-06	3.92431e-07
CKA2	orf19.11014	C2_04980C_A	2	0.544876	-0.876	2.36783e-06	3.96425e-07
	IPF5217.1	C1_14520W_A	1	0.601652	-0.733	2.45655e-06	4.11676e-07
	orf19.11783	C5_02830W_A	5	1.78881	0.839	2.46403e-06	4.13329e-07
	orf19.14032	C3_07480W_A	3	0.564091	-0.826	2.51838e-06	4.22853e-07
GCN1	orf19.12788	C2_10550C_A	2	0.539614	-0.89	2.52422e-06	4.24242e-07
	orf19.13175	C6_03780C_A	6	2.05196	1.037	2.55292e-06	4.29478e-07
UTP22	orf19.9142	C2_02450C_A	2	0.438303	-1.19	2.56049e-06	4.31166e-07
	orf19.12007	C1_01910W_A	1	0.483638	-1.048	2.57163e-06	4.33457e-07
	orf19.9231	C3_01850W_A	3	0.416677	-1.263	2.57894e-06	4.35107e-07
	orf19.9838	C1_11140W_A	1	2.05623	1.04	2.58337e-06	4.36272e-07
GAL1	orf19.11154	C1_02130C_A	1	2.33432	1.223	2.60966e-06	4.41134e-07
HHT1	orf19.14083	C3_07090W_A	3	2.43344	1.283	2.63957e-06	4.46999e-07
SCW11	orf19.11374	C5_04110W_A	5	0.549427	-0.864	2.63957e-06	4.47045e-07
	orf19.8486	C2_03530W_A	2	2.08782	1.062	2.65771e-06	4.50546e-07
	orf19.10813	C1_01150C_A	1	0.567228	-0.818	2.68467e-06	4.55552e-07
NGS1	IPF380.1	CR_00190W_A	R	0.483638	-1.048	2.69997e-06	4.58584e-07
RPL13	orf19.10511	C1_03020C_A	1	0.524131	-0.932	2.75952e-06	4.69592e-07
ACS1	orf19.9310	C2_10350C_A	2	1.95613	0.968	2.75952e-06	4.69214e-07
	snR10c	C5_02850W_A	5	0.524495	-0.931	2.77754e-06	4.73107e-07
RPL24A	IPF18743.1	C4_04890C_A	4	0.573156	-0.803	2.77941e-06	4.73875e-07
	orf19.10814	C1_01160C_A	1	0.390393	-1.357	2.81618e-06	4.80644e-07
	orf19.12406	C1_13130C_A	1	0.457233	-1.129	2.81618e-06	4.81055e-07
MRP21	orf19.10371	CR_02950C_A	R	0.553249	-0.854	2.85357e-06	4.87905e-07
	orf19.9809	C2_07140W_A	2	1.74473	0.803	2.85965e-06	4.89407e-07
	orf19.11824	C5_03150W_A	5	1.65176	0.724	2.90335e-06	4.97356e-07
	orf19.9595	C2_00770W_A	2	2.83825	1.505	2.95669e-06	5.08405e-07
RPL39	IPF26380.1	C2_03960W_A	2	0.53108	-0.913	2.95669e-06	5.07642e-07
YAK1	orf19.7787	C2_04660C_A	2	2.14058	1.098	2.95669e-06	5.07222e-07
	orf19.13034	C6_03050C_A	6	2.94037	1.556	2.95669e-06	5.08076e-07
OBPA	IPF9854.2	C5_01770C_A	5	1.86865	0.902	3.0314e-06	5.21742e-07
	orf19.9855	C1_10970W_A	1	0.333325	-1.585	3.04505e-06	5.24584e-07
	orf19.12080	C4_01830C_A	4	1.90792	0.932	3.07025e-06	5.29423e-07
	orf19.14085	C3_07070C_A	3	3.39403	1.763	3.13067e-06	5.40347e-07
	orf19.11040	C2_05270W_A	2	0.453445	-1.141	3.13309e-06	5.41272e-07
DOT5	orf19.12872	C3_00480C_A	3	1.60659	0.684	3.1797e-06	5.49838e-07
COF1	IPF26361.1	C5_00370W_A	5	1.49381	0.579	3.20123e-06	5.54597e-07
SEF1	orf19.11237	CR_02190C_A	R	0.45882	-1.124	3.20123e-06	5.54536e-07
RIB4	IPF26888.1	C1_05560W_A	1	1.99861	0.999	3.23096e-06	5.6027e-07
OXR1	orf19.7873	C3_02540C_A	3	2.19162	1.132	3.28345e-06	5.69903e-07
	orf19.8208	C5_00750C_A	5	2.11404	1.08	3.30021e-06	5.73345e-07
ARG8	orf19.11254	C4_05070C_A	4	0.414085	-1.272	3.3511e-06	5.82729e-07
	orf19.14015	C3_07650C_A	3	0.335178	-1.577	3.41267e-06	5.94539e-07
GSY1	orf19.10788	CR_00780C_A	R	2.28469	1.192	3.41267e-06	5.94127e-07
RPT5	orf19.10635	C4_06870W_A	4	1.68179	0.75	3.43354e-06	5.98732e-07
MKC1	IPF363.1	CR_00120C_A	R	1.71594	0.779	3.49732e-06	6.10419e-07
MTG2	orf19.13974	CR_05620C_A	R	0.330106	-1.599	3.50844e-06	6.12927e-07
MTG1	orf19.9920	CR_03380W_A	R	0.331941	-1.591	3.52314e-06	6.16064e-07
	orf19.9988	C1_05950C_A	1	2.16145	1.112	3.53977e-06	6.19546e-07
	orf19.11466	C5_04950C_A	5	2.0167	1.012	3.62598e-06	6.35222e-07
KRE30	orf19.9729	C2_08000C_A	2	0.355027	-1.494	3.63654e-06	6.37659e-07
	orf19.7781	C6_01300W_A	6	0.558644	-0.84	3.6512e-06	6.41342e-07
RPL23A	orf19.10998	C6_02070C_A	6	0.509093	-0.974	3.6512e-06	6.41412e-07
NMD5	orf19.11665	C4_00540C_A	4	0.469436	-1.091	3.65222e-06	6.42182e-07
EXO84	orf19.7779	C6_01280W_A	6	2.55266	1.352	3.78538e-06	6.66207e-07
SPT7	IPF925.1	CR_09980W_A	R	1.79005	0.84	3.81379e-06	6.71824e-07
FRP5	orf19.10944	C6_01440C_A	6	0.332171	-1.59	3.81648e-06	6.72915e-07
	orf19.8149	CR_04300W_A	R	0.50278	-0.992	3.84604e-06	6.78749e-07
	orf19.13509	C1_00160C_A	1	0.418413	-1.257	3.86058e-06	6.81939e-07
	orf19.11964	C2_04620W_A	2	1.92385	0.944	3.96944e-06	7.01811e-07
MSB1	orf19.8726	C1_03710C_A	1	0.401369	-1.317	4.00256e-06	7.08314e-07
	orf19.12182	C4_00840W_A	4	2.04061	1.029	4.02628e-06	7.13164e-07
	orf19.9840	C1_11120C_A	1	1.70645	0.771	4.08185e-06	7.23666e-07
	IPF16843.2	CR_03260W_A	R	2.04061	1.029	4.21485e-06	7.47928e-07
	orf19.12358	C1_10230C_A	1	2.01391	1.01	4.2933e-06	7.62544e-07
	orf19.8935	C2_09970C_A	2	1.97247	0.98	4.35483e-06	7.74177e-07
	orf19.13205	C2_03130W_A	2	0.520511	-0.942	4.36959e-06	7.77508e-07
BEM3	orf19.10287	C4_02310W_A	4	1.84165	0.881	4.43966e-06	7.90692e-07
	orf19.2018.2	C2_01050W_A	2	0.295658	-1.758	4.44563e-06	7.92476e-07
	orf19.9207	C3_02070C_A	3	3.6782	1.879	4.48475e-06	8.00175e-07
RPL43A	IPF23373.1	C5_04590C_A	5	0.558644	-0.84	4.49088e-06	8.01994e-07
	IPF5621.1	C7_00120W_A	7	1.71356	0.777	4.52227e-06	8.08333e-07
RPN11	IPF5231.1	C1_14460W_A	1	1.51992	0.604	4.64777e-06	8.31517e-07
GAL10	orf19.11156	C1_02150W_A	1	2.51228	1.329	4.72575e-06	8.46231e-07
PRX1	orf19.12647	C7_02810W_A	7	0.537747	-0.895	4.82697e-06	8.65137e-07
RNR3	orf19.13267	CR_05570C_A	R	0.439215	-1.187	4.83973e-06	8.68209e-07
IFD3	orf19.10821	C1_01240W_A	1	2.47598	1.308	4.85146e-06	8.71097e-07
	orf19.8664	C1_04270C_A	1	0.187375	-2.416	4.86036e-06	8.73481e-07
UTP21	orf19.9139	C2_02430W_A	2	0.415235	-1.268	4.88988e-06	8.79577e-07
	orf19.11314	C4_04510W_A	4	0.583175	-0.778	4.92631e-06	8.86927e-07
	orf19.13982	C7_03580C_A	7	2.82255	1.497	4.942e-06	8.90551e-07
	orf19.10817	C1_01190C_A	1	2.15547	1.108	4.98042e-06	8.9828e-07
	orf19.8795	C6_00430C_A	6	2.1495	1.104	5.04737e-06	9.11172e-07
	orf19.7693	C2_06440C_A	2	0.482299	-1.052	5.06074e-06	9.14403e-07
MTR2	IPF21880.1	C2_10640C_A	2	0.499307	-1.002	5.23366e-06	9.46494e-07
	IPF2903.1	C3_06670C_A	3	3.48462	1.801	5.23467e-06	9.47525e-07
MNT1	orf19.9234	C3_01810C_A	3	1.64718	0.72	5.25935e-06	9.52842e-07
PEA2	orf19.9393	C1_10640C_A	1	0.362487	-1.464	5.26246e-06	9.54257e-07
	orf19.13433	C1_00920W_A	1	2.4777	1.309	5.28774e-06	9.59696e-07
PGA6	orf19.12229	C1_09080C_A	1	0.397768	-1.33	5.30673e-06	9.64001e-07
	orf19.10747	CR_01170W_A	R	1.74473	0.803	5.30782e-06	9.65058e-07
SIZ1	orf19.10853	C1_01560W_A	1	1.65405	0.726	5.31391e-06	9.67024e-07
	orf19.10048	C3_01100W_A	3	0.248101	-2.011	5.33488e-06	9.71727e-07
	orf19.10987	C6_02420W_A	6	0.359983	-1.474	5.33488e-06	9.72928e-07
	IPF2166.1	C7_03990C_A	7	0.527046	-0.924	5.33488e-06	9.7343e-07
	orf19.13194	C6_03950C_A	6	2.05338	1.038	5.34902e-06	9.76875e-07
	orf19.11109	C2_08530C_A	2	0.196827	-2.345	5.36473e-06	9.80613e-07
FYV5	orf19.11619	C5_01480W_A	5	0.359983	-1.474	5.669e-06	1.03715e-06
FLC2	orf19.9376	CR_07100W_A	R	1.76296	0.818	5.69131e-06	1.04215e-06
PEL1	IPF499.1	C7_00470C_A	7	0.39202	-1.351	5.70808e-06	1.04614e-06
GCD1	orf19.8111	CR_03990C_A	R	0.578344	-0.79	5.72321e-06	1.04984e-06
LHP1	orf19.10313	C1_07500C_A	1	0.380772	-1.393	5.8155e-06	1.06771e-06
ATG13	orf19.10367	CR_02910W_A	R	2.25636	1.174	5.83767e-06	1.07273e-06
RPL6	IPF24361.1	C1_03110W_A	1	0.583175	-0.778	5.8583e-06	1.07746e-06
CAF16	orf19.8018	C1_08430W_A	1	2.00694	1.005	5.97129e-06	1.09921e-06
TCB3	orf19.10521	C1_03100W_A	1	2.23457	1.16	5.97178e-06	1.10027e-06
	IPF2905.1	C3_06680C_A	3	1.9711	0.979	6.16493e-06	1.13685e-06
	orf19.13386	C3_04970C_A	3	2.20228	1.139	6.16937e-06	1.13867e-06
GSP1	orf19.12948	C2_06310C_A	2	0.664343	-0.59	6.32476e-06	1.16837e-06
	orf19.12673	C2_05830C_A	2	0.396667	-1.334	6.53196e-06	1.2077e-06
	orf19.8585	C5_00250C_A	5	0.520511	-0.942	6.5648e-06	1.21484e-06
	orf19.10456	C1_02500W_A	1	2.39164	1.258	6.59164e-06	1.22087e-06
	IPF3333.1	C3_06040W_A	3	4.21637	2.076	6.67974e-06	1.23827e-06
GEF2	orf19.11219	CR_02350C_A	R	2.80889	1.49	6.95015e-06	1.28952e-06
LAG1	orf19.10759	CR_01060W_A	R	2.10964	1.077	6.98716e-06	1.29752e-06
DOA10	orf19.12642	C7_02860C_A	7	1.52838	0.612	7.28543e-06	1.35409e-06
	IPF23127.1	C5_01540W_A	5	0.521594	-0.939	7.29359e-06	1.35678e-06
VMA7	orf19.8424	C2_04150C_A	2	1.88296	0.913	7.3075e-06	1.36055e-06
CDC55	orf19.9043	C2_01600C_A	2	1.89605	0.923	7.39286e-06	1.37764e-06
REG1	orf19.9556	C2_01200C_A	2	1.72071	0.783	7.52256e-06	1.40303e-06
	orf19.11620	C5_01490C_A	5	2.16595	1.115	7.76592e-06	1.44967e-06
	orf19.2509.1	C3_01060W_A	3	3.17774	1.668	7.86909e-06	1.47148e-06
OYE32	orf19.10643	C4_06780C_A	4	0.348686	-1.52	7.86909e-06	1.47048e-06
DES1	orf19.11530	C5_05480W_A	5	0.508035	-0.977	7.94676e-06	1.48729e-06
	IPF660.1	CR_10280W_A	R	0.580352	-0.785	8.12828e-06	1.52257e-06
	orf19.11759	C5_02660C_A	5	0.382359	-1.387	8.17762e-06	1.53314e-06
PCD1	IPF8193.1	CR_09710W_A	R	0.527411	-0.923	8.20135e-06	1.53891e-06
	orf19.8691	C6_04320C_A	6	0.198884	-2.33	8.22809e-06	1.54526e-06
HIR1	orf19.9647	C2_00330C_A	2	1.88426	0.914	8.26802e-06	1.55432e-06
	orf19.11599	C2_06030W_A	2	2.03637	1.026	8.26802e-06	1.55544e-06
	orf19.8079	C1_05160C_A	1	3.03143	1.6	8.27535e-06	1.55823e-06
DPB2	IPF940.1	CR_09900C_A	R	0.387697	-1.367	8.27535e-06	1.55949e-06
PGA58	orf19.11809	C5_03050C_A	5	0.411225	-1.282	8.28924e-06	1.56345e-06
NOP15	IPF447.1	C7_00690W_A	7	0.298748	-1.743	8.36543e-06	1.57917e-06
PCT1	orf19.11663	C4_00570C_A	4	1.76541	0.82	8.38386e-06	1.58401e-06
	orf19.12448	C1_13490C_A	1	2.25793	1.175	8.39613e-06	1.58769e-06
	orf19.14009	C3_07700W_A	3	0.503129	-0.991	8.45206e-06	1.60041e-06
	IPF2848.1	CR_08940W_A	R	0.425137	-1.234	8.45206e-06	1.601e-06
HET1	IPF5726.1	C6_00100C_A	6	1.65749	0.729	8.48509e-06	1.60863e-06
	IPF1968.2	CR_09230C_A	R	2.1495	1.104	8.50086e-06	1.61299e-06
PIKA	IPF9853.1	C5_01760C_A	5	2.12285	1.086	8.52635e-06	1.61921e-06
	IPF18761.2	C1_13190W_A	1	2.15547	1.108	8.55644e-06	1.62631e-06
FAD3	orf19.12399	C1_13070C_A	1	0.324885	-1.622	8.56254e-06	1.62885e-06
ASH2	orf19.11446	C5_04780W_A	5	0.449378	-1.154	8.59695e-06	1.63679e-06
MON2	orf19.12405	C1_13120C_A	1	1.85318	0.89	8.63056e-06	1.64458e-06
	orf19.9606	C2_00690W_A	2	0.389852	-1.359	8.78206e-06	1.67487e-06
LKH1	orf19.8607	C1_10490W_A	1	1.63241	0.707	8.82073e-06	1.68453e-06
AAT1	orf19.11037	C2_05250C_A	2	2.34242	1.228	8.82073e-06	1.6851e-06
RGD1	orf19.9979	C1_06020W_A	1	1.87644	0.908	9.12789e-06	1.74526e-06
	orf19.14155	C4_05260W_A	4	0.481631	-1.054	9.17542e-06	1.75583e-06
GUA1	orf19.12276	C1_09490C_A	1	0.447202	-1.161	9.22515e-06	1.76683e-06
NOG1	IPF1302.2	C3_06030W_A	3	0.37788	-1.404	9.26426e-06	1.77582e-06
	orf19.10385	C4_06650W_A	4	2.09362	1.066	9.34307e-06	1.79244e-06
	orf19.12353	C1_10190W_A	1	1.66902	0.739	9.34723e-06	1.79475e-06
VPS4	orf19.11814	C5_03090W_A	5	1.64604	0.719	9.39281e-06	1.80502e-06
	orf19.9420	C2_07610C_A	2	1.63921	0.713	9.48303e-06	1.82389e-06
PAL1	orf19.9226	C3_01890C_A	3	1.94936	0.963	9.62262e-06	1.8523e-06
JAB1	orf19.10879	C4_03450C_A	4	1.86477	0.899	9.64083e-06	1.85737e-06
ARP1	orf19.10164	C5_03380W_A	5	0.285191	-1.81	9.83322e-06	1.89602e-06
	IPF17975.2	CR_06570C_A	R	0.436484	-1.196	9.91527e-06	1.91344e-06
CTA1	orf19.10904	C6_01830W_A	6	1.68997	0.757	9.93205e-06	1.91829e-06
	orf19.12312	C1_09840C_A	1	0.605417	-0.724	9.93312e-06	1.9201e-06
UTP15	orf19.11092	C2_08670C_A	2	0.427501	-1.226	1.0214e-05	1.97604e-06
	orf19.12703	C1_12240C_A	1	1.85189	0.889	1.02173e-05	1.97834e-06
	orf19.11272	C4_04870C_A	4	1.60436	0.682	1.06413e-05	2.06216e-06
	orf19.10023	C1_05650W_A	1	0.45376	-1.14	1.07293e-05	2.08094e-06
LYS142	orf19.12242	C1_09200W_A	1	2.33593	1.224	1.07754e-05	2.09164e-06
RIM101	orf6.8147	C1_14340C_A	1	1.51782	0.602	1.09155e-05	2.1206e-06
PUT2	orf19.11457	C5_04880C_A	5	0.515842	-0.955	1.10725e-05	2.15288e-06
	orf19.10757	CR_01080W_A	R	1.6783	0.747	1.11054e-05	2.16108e-06
	orf19.13553	CR_07350W_A	R	1.80625	0.853	1.11168e-05	2.16509e-06
	orf19.13073	C6_03390W_A	6	0.484309	-1.046	1.1209e-05	2.18486e-06
RPS4A	orf19.12801	C2_10620W_A	2	0.503129	-0.991	1.12769e-05	2.19992e-06
	IPF2186.1	C7_04090C_A	7	0.475659	-1.072	1.14866e-05	2.24269e-06
STF2	IPF25220.1	C2_00250W_A	2	2.41664	1.273	1.15268e-05	2.25241e-06
LEU2	IPF516.1	C7_00400W_A	7	2.10235	1.072	1.15838e-05	2.26542e-06
MSO1	orf19.12713	C1_12160W_A	1	2.25168	1.171	1.16354e-05	2.27927e-06
	SNRNAU1	CR_03190C_A	R	2.41162	1.27	1.16354e-05	2.27825e-06
	IPF3075.1	C7_00790W_A	7	2.07197	1.051	1.16389e-05	2.28185e-06
MDN1	orf19.12167	C4_00970C_A	4	0.49827	-1.005	1.16733e-05	2.29047e-06
	orf19.13326	C3_04510W_A	3	0.344363	-1.538	1.16779e-05	2.29327e-06
	IPF26215.1	C5_03700C_A	5	0.380245	-1.395	1.18229e-05	2.32401e-06
	IPF20842.1	CR_04750W_A	R	0.438303	-1.19	1.18229e-05	2.32557e-06
	orf19.13018	C6_02940C_A	6	1.91986	0.941	1.19211e-05	2.34681e-06
SPC98	orf19.10131	CR_01990C_A	R	0.406972	-1.297	1.21723e-05	2.39824e-06
RIM20	orf19.12263	C1_09380W_A	1	1.98069	0.986	1.23698e-05	2.43914e-06
CKS1	orf19.8869	C5_04070C_A	5	0.500347	-0.999	1.25127e-05	2.46934e-06
BMT6	orf19.13045	C6_03160C_A	6	0.607518	-0.719	1.27018e-05	2.50873e-06
	orf19.9662	C2_00180C_A	2	1.64947	0.722	1.27254e-05	2.51543e-06
SNF1	orf19.9491	C5_01320W_A	5	1.76786	0.822	1.27271e-05	2.51783e-06
	CA6201	C2_06850W_A	2	0.337744	-1.566	1.31364e-05	2.60092e-06
LPD1	orf19.13546	CR_07400C_A	R	1.84165	0.881	1.3221e-05	2.61983e-06
	orf19.13408	C3_05140C_A	3	0.401647	-1.316	1.32345e-05	2.62463e-06
YPT1	orf19.10570	C1_03500W_A	1	2.11697	1.082	1.35002e-05	2.67951e-06
FGR39	orf19.8296	C1_11230W_A	1	0.349412	-1.517	1.35791e-05	2.69736e-06
ZDS1	orf19.11304	C4_04580W_A	4	1.94531	0.96	1.37373e-05	2.73101e-06
	orf19.12674	C2_05840W_A	2	0.396667	-1.334	1.3865e-05	2.75864e-06
	orf19.1409.1	C4_04390W_A	4	0.467164	-1.098	1.38912e-05	2.76611e-06
RPB7	orf19.10855	C1_01570C_A	1	0.507331	-0.979	1.39175e-05	2.77359e-06
	IPF1957.1	C7_04140C_A	7	0.501388	-0.996	1.41253e-05	2.8173e-06
	orf19.9598	C2_00740C_A	2	2.00277	1.002	1.42598e-05	2.84642e-06
	orf19.10416	C4_06370C_A	4	1.76052	0.816	1.4314e-05	2.85955e-06
	orf19.13538	CR_07460C_A	R	0.433769	-1.205	1.44e-05	2.87907e-06
PDK2	IPF2861.1	CR_08860W_A	R	1.99308	0.995	1.44243e-05	2.88626e-06
	IPF670.2	CR_10230W_A	R	1.74715	0.805	1.44504e-05	2.89382e-06
PEX12	orf19.9560	C2_01150W_A	2	2.00139	1.001	1.44512e-05	2.89631e-06
	orf19.11455	C5_04860C_A	5	0.38582	-1.374	1.45704e-05	2.92256e-06
	orf19.13091	C4_00210W_A	4	0.352574	-1.504	1.46052e-05	2.93191e-06
	orf19.13634	C1_06560W_A	1	2.4402	1.287	1.53289e-05	3.07966e-06
	IPF26884.1	C1_05250W_A	1	1.79626	0.845	1.53897e-05	3.09437e-06
	orf19.9639	C2_00390C_A	2	1.67249	0.742	1.55383e-05	3.12676e-06
UAP1	orf19.11741	C5_02530W_A	5	0.569197	-0.813	1.55752e-05	3.1367e-06
	orf19.13821	C7_02460C_A	7	0.521956	-0.938	1.56518e-05	3.15467e-06
MIG2	orf19.12786	C2_10540W_A	2	0.604159	-0.727	1.57732e-05	3.18169e-06
	orf19.8782	C6_00310W_A	6	1.79876	0.847	1.58178e-05	3.19324e-06
	orf19.14061	C3_07290W_A	3	0.628507	-0.67	1.58472e-05	3.20174e-06
	orf19.10656	C2_06760C_A	2	0.284993	-1.811	1.6076e-05	3.25271e-06
SFC1	orf19.11413	C5_04440C_A	5	2.22068	1.151	1.6076e-05	3.25317e-06
CKB1	orf19.9650	C2_00300C_A	2	0.624598	-0.679	1.61903e-05	3.27892e-06
	orf19.13012	C6_02900C_A	6	0.460094	-1.12	1.61928e-05	3.28203e-06
	orf19.9642	C2_00360C_A	2	2.06623	1.047	1.62046e-05	3.28705e-06
	orf19.9370	CR_04920W_A	R	0.493116	-1.02	1.62596e-05	3.30084e-06
	orf19.9514	C5_01110W_A	5	0.417833	-1.259	1.62886e-05	3.30936e-06
	orf19.10610	C4_07100C_A	4	0.572362	-0.805	1.64141e-05	3.33751e-06
	IPF690.2	CR_10140W_A	R	1.53156	0.615	1.65313e-05	3.36402e-06
	orf19.11403	C5_04350C_A	5	0.555169	-0.849	1.65627e-05	3.37309e-06
GST1	orf19.10633	C4_06900W_A	4	0.165626	-2.594	1.67101e-05	3.40581e-06
	orf19.8566	C5_00390C_A	5	1.96156	0.972	1.73292e-05	3.5348e-06
	orf19.9825	C2_07280W_A	2	0.244177	-2.034	1.73414e-05	3.54008e-06
DPM2	IPF26149.1	C6_00420W_A	6	1.74473	0.803	1.75524e-05	3.59168e-06
ARC18	orf19.7768	C6_01140C_A	6	2.13909	1.097	1.75524e-05	3.58992e-06
	orf19.10898	C6_01870C_A	6	0.50278	-0.992	1.75524e-05	3.59113e-06
	IPF679.1	CR_10170C_A	R	0.339151	-1.56	1.78194e-05	3.64921e-06
	orf19.11210	CR_02410W_A	R	2.08493	1.06	1.81754e-05	3.72505e-06
BMH1	orf19.10532	C1_03220C_A	1	1.49071	0.576	1.8364e-05	3.76667e-06
CIT1	orf19.11871	CR_03500W_A	R	2.12874	1.09	1.84223e-05	3.7816e-06
AMO2	orf19.10662	C2_06700W_A	2	2.05196	1.037	1.86088e-05	3.8229e-06
PEX17	orf19.11088	C2_08710W_A	2	2.10672	1.075	1.87661e-05	3.85825e-06
	orf19.10755	CR_01090W_A	R	2.31819	1.213	1.87829e-05	3.86474e-06
MVD	orf19.13524	C1_00070W_A	1	0.633756	-0.658	1.88574e-05	3.88313e-06
	orf19.8131	CR_04170W_A	R	0.436181	-1.197	1.88797e-05	3.89077e-06
RHO1	orf19.10362	CR_02860W_A	R	1.55509	0.637	1.89018e-05	3.89837e-06
OYE2	orf19.10947	C6_01410C_A	6	0.617281	-0.696	1.89044e-05	3.90199e-06
ZCF39	OAF1	CR_10070C_A	R	1.84421	0.883	1.91228e-05	3.95015e-06
	orf19.8632	C1_03790C_A	1	0.416677	-1.263	1.92278e-05	3.97494e-06
MOB2	orf19.13465	C1_00620W_A	1	1.6358	0.71	1.92753e-05	3.98789e-06
	orf19.11445	C5_04770W_A	5	1.72071	0.783	1.96607e-05	4.0708e-06
DIP2	orf19.12572	C1_08290C_A	1	0.320856	-1.64	2.02598e-05	4.19813e-06
	IPF2212.2	C7_01320W_A	7	1.96428	0.974	2.02738e-05	4.20431e-06
RPL17B	orf19.11966	C2_04600C_A	2	0.577943	-0.791	2.03179e-05	4.21674e-06
	orf19.11379	C5_04150C_A	5	2.27679	1.187	2.04545e-05	4.24839e-06
PHR2	orf19.13500	C1_00220W_A	1	0.583579	-0.777	2.05546e-05	4.27251e-06
	orf19.8684	C6_04260C_A	6	0.407536	-1.295	2.0611e-05	4.28757e-06
	orf19.7902	C3_02790W_A	3	2.00555	1.004	2.0714e-05	4.31235e-06
ADAEC	orf19.8487	C2_03520C_A	2	1.76052	0.816	2.09715e-05	4.36934e-06
	orf19.13257	C2_02710C_A	2	0.483303	-1.049	2.09776e-05	4.37401e-06
	orf19.7908	C3_02850C_A	3	0.488354	-1.034	2.11388e-05	4.41104e-06
SFL2	orf19.11452	C5_04830W_A	5	0.579548	-0.787	2.17753e-05	4.54738e-06
CAN3	orf19.11123	C6_00830C_A	6	0.560583	-0.835	2.20981e-05	4.61837e-06
	orf19.10974	C6_02290C_A	6	0.49005	-1.029	2.30419e-05	4.81935e-06
	orf19.14124	C3_06710W_A	3	1.71475	0.778	2.31046e-05	4.8362e-06
	orf19.10717	C5_01700W_A	5	0.331941	-1.591	2.33026e-05	4.88141e-06
WHI3	orf19.13847	C7_02200W_A	7	1.87125	0.904	2.3549e-05	4.93682e-06
GRP1	orf19.12245	C1_09230C_A	1	1.81127	0.857	2.37046e-05	4.9733e-06
IRR1	IPF850.1	C1_14230C_A	1	0.412081	-1.279	2.38559e-05	5.00888e-06
	orf19.8292	C1_11270W_A	1	0.603322	-0.729	2.40095e-05	5.04503e-06
	orf19.11278	C4_04820C_A	4	0.441046	-1.181	2.44522e-05	5.14199e-06
PUP1	IPF654.1	CR_10300W_A	R	1.54756	0.63	2.47906e-05	5.21717e-06
ECS3	orf19.13255	C2_02730W_A	2	1.55617	0.638	2.49551e-05	5.25584e-06
TIM17	orf19.7790	C2_04680W_A	2	0.543367	-0.88	2.54156e-05	5.35693e-06
	orf19.12085	C4_01780C_A	4	1.71238	0.776	2.54539e-05	5.36912e-06
TUB4	orf19.8823	C4_05570C_A	4	0.398044	-1.329	2.5649e-05	5.41442e-06
	orf19.13204	C2_03140C_A	2	1.72548	0.787	2.5826e-05	5.45596e-06
TYE7	orf19.12407	C1_13140C_A	1	1.54649	0.629	2.61584e-05	5.53042e-06
	orf19.7697	C2_06490W_A	2	1.83655	0.877	2.63773e-05	5.58097e-06
	orf19.12313	C1_09850C_A	1	2.0223	1.016	2.65122e-05	5.61379e-06
	orf19.8704	C5_03870C_A	5	1.97794	0.984	2.66172e-05	5.64117e-06
	IPF1912.1	C7_04280C_A	7	1.83655	0.877	2.66172e-05	5.64463e-06
HRQ2	orf19.12504	C4_03820C_A	4	0.387697	-1.367	2.66376e-05	5.65328e-06
LIG4	orf19.13220	C2_03030W_A	2	2.0223	1.016	2.68162e-05	5.69551e-06
	orf19.13353	C3_04720C_A	3	1.96564	0.975	2.68791e-05	5.71321e-06
	orf19.9456	C2_07360W_A	2	0.449689	-1.153	2.6946e-05	5.73179e-06
DUR3	orf19.8403	C1_04650W_A	1	4.21929	2.077	2.73525e-05	5.82269e-06
	IPF19588.1	C1_10960W_A	1	0.44227	-1.177	2.76135e-05	5.88273e-06
BZZ1	orf19.9266	C3_01500C_A	3	1.63014	0.705	2.76565e-05	5.89635e-06
	orf19.10812	C1_01140C_A	1	2.15547	1.108	2.77403e-05	5.91872e-06
	orf19.9869	C1_10840C_A	1	1.90792	0.932	2.78956e-05	5.95636e-06
ERG12	orf19.12272	C1_09460W_A	1	0.462652	-1.112	2.82152e-05	6.02917e-06
	orf19.4192.1	C6_00680C_A	6	0.49141	-1.025	2.82925e-05	6.0517e-06
CAN2	orf19.7758	C6_01060C_A	6	0.361734	-1.467	2.82925e-05	6.05483e-06
MIT1	orf19.11558	C2_09150W_A	2	1.63241	0.707	2.85034e-05	6.10458e-06
MHP1	orf19.13942	CR_05920C_A	R	2.19771	1.136	2.86388e-05	6.1382e-06
GLK4	orf19.13535	CR_07490C_A	R	1.99308	0.995	2.87886e-05	6.17497e-06
CLB4	orf6.8086	C7_03940C_A	7	0.326465	-1.615	2.8933e-05	6.21062e-06
	orf19.12825	C2_10820C_A	2	0.445964	-1.165	2.97117e-05	6.38258e-06
POM152	orf19.9628	C2_00470W_A	2	0.559419	-0.838	3.00503e-05	6.46019e-06
	orf19.13957	CR_05760C_A	R	1.84421	0.883	3.024e-05	6.50585e-06
	orf19.13234	C2_02930C_A	2	0.596668	-0.745	3.06251e-05	6.59365e-06
	orf19.9546	C2_01310W_A	2	2.00139	1.001	3.09932e-05	6.67793e-06
RIB5	orf19.11507	C5_05300W_A	5	1.90528	0.93	3.1059e-05	6.69714e-06
NUP188	orf19.12271	C1_09450C_A	1	0.547526	-0.869	3.11374e-05	6.71955e-06
PIM1	orf19.8154	CR_04340W_A	R	1.46409	0.55	3.11374e-05	6.7241e-06
RNR1	orf19.13201	C2_03160C_A	2	0.467488	-1.097	3.14679e-05	6.80056e-06
	IPF1272.1	C3_05950W_A	3	0.46684	-1.099	3.15771e-05	6.83439e-06
RPS30	IPF22874.1	CR_03770C_A	R	0.653383	-0.614	3.15771e-05	6.83306e-06
	IPF662.1	CR_10260W_A	R	0.461371	-1.116	3.16979e-05	6.86565e-06
	orf19.10833	C1_01340C_A	1	2.28311	1.191	3.28897e-05	7.12911e-06
	orf19.13684	CR_04860C_A	R	3.19319	1.675	3.34557e-05	7.25722e-06
CCT3	orf19.11487	C5_05120W_A	5	0.607097	-0.72	3.37877e-05	7.33469e-06
SOL3	orf19.8323	CR_06700C_A	R	1.52098	0.605	3.41234e-05	7.41309e-06
IML2	IPF855.1	C1_14210C_A	1	1.6644	0.735	3.43462e-05	7.46704e-06
	orf19.9755	C2_07720C_A	2	2.23923	1.163	3.4446e-05	7.49432e-06
RPL8B	orf19.13423	C3_05240C_A	3	0.551717	-0.858	3.55064e-05	7.73077e-06
	orf19.8351	CR_07170W_A	R	0.593368	-0.753	3.62003e-05	7.88771e-06
	orf19.12337	C1_10060C_A	1	3.17994	1.669	3.63133e-05	7.9182e-06
	orf19.9801	C2_07060W_A	2	0.560195	-0.836	3.6716e-05	8.01196e-06
RPL2	IPF11739.1	C1_11060C_A	1	0.55594	-0.847	3.67275e-05	8.02634e-06
	orf19.7917	C3_02920W_A	3	2.13169	1.092	3.67275e-05	8.02171e-06
GIM5	orf19.10008	C1_05810W_A	1	0.577943	-0.791	3.67359e-05	8.03411e-06
	orf19.13938	C7_01440W_A	7	0.443191	-1.174	3.67366e-05	8.04022e-06
HRR25	orf19.10980	C6_02340W_A	6	0.668037	-0.582	3.68194e-05	8.06429e-06
	orf19.13607	C1_06820W_A	1	0.624165	-0.68	3.68304e-05	8.07266e-06
AIP2	orf19.7932	C3_03040W_A	3	1.74594	0.804	3.71659e-05	8.1522e-06
PAN1	orf19.8505	C2_03380W_A	2	1.44593	0.532	3.77752e-05	8.29807e-06
PUS4	orf19.9509	C5_01180W_A	5	0.600818	-0.735	3.77752e-05	8.29394e-06
DRG1	orf19.12549	C1_08100W_A	1	0.576343	-0.795	3.79054e-05	8.33281e-06
	orf19.8019	C1_08440C_A	1	0.307786	-1.7	3.81107e-05	8.38411e-06
RPL14	IPF22199.1	C1_13050W_A	1	0.522318	-0.937	3.86366e-05	8.50606e-06
	orf19.13851	C7_02170C_A	7	2.12285	1.086	3.90163e-05	8.59596e-06
	snR56	C2_05600W_A	2	0.393927	-1.344	3.92926e-05	8.66318e-06
	orf19.8686	C6_04280W_A	6	1.66555	0.736	3.93937e-05	8.69186e-06
	IPF26615.1	C1_11320C_A	1	2.95672	1.564	3.9433e-05	8.70689e-06
FLC3	orf19.9744	C2_07830W_A	2	0.595841	-0.747	3.94713e-05	8.72175e-06
CAR2	orf19.13086	C4_00160C_A	4	1.69466	0.761	3.97011e-05	8.77893e-06
	orf19.10647	C4_06740C_A	4	1.63694	0.711	4.05465e-05	8.97243e-06
APE3	orf19.11073	C2_08800C_A	2	1.61552	0.692	4.07951e-05	9.03404e-06
	orf19.9730	C2_07980W_A	2	1.95477	0.967	4.0831e-05	9.0486e-06
	orf19.13704	C1_12740W_A	1	2.13169	1.092	4.08552e-05	9.06058e-06
	orf19.13022	C6_02980C_A	6	1.68763	0.755	4.09788e-05	9.09462e-06
RPP0	IPF2347.1	C7_00990W_A	7	0.624598	-0.679	4.12281e-05	9.15661e-06
	orf19.13682	CR_04880W_A	R	2.22839	1.156	4.13805e-05	9.19715e-06
RAV2	orf19.13005	C6_02850W_A	6	1.89212	0.92	4.16036e-05	9.25348e-06
PNP1	orf19.7949	C3_03180C_A	3	1.90396	0.929	4.17058e-05	9.28294e-06
	orf19.10225	C4_02860W_A	4	2.07197	1.051	4.19891e-05	9.35279e-06
RPC31	orf19.10349	CR_02720C_A	R	0.453445	-1.141	4.2303e-05	9.42957e-06
	orf19.12880	C3_00420W_A	3	0.591726	-0.757	4.23536e-05	9.44768e-06
SPC34	orf19.11268	C4_04910C_A	4	0.37449	-1.417	4.27875e-05	9.5514e-06
IFA14	IPF12930.2	CR_09780C_A	R	0.408102	-1.293	4.28949e-05	9.58232e-06
	orf19.12594	C7_03260C_A	7	2.0223	1.016	4.34781e-05	9.71962e-06
GLO2	orf19.11569	C2_09260C_A	2	1.76174	0.817	4.37088e-05	9.77826e-06
ERV46	orf19.8218	C5_00830C_A	5	1.6529	0.725	4.39133e-05	9.83113e-06
AOX1	orf6.3985	C1_09160W_A	1	0.462011	-1.114	4.45901e-05	9.99374e-06
	IPF5987	CR_09100C_A	R	1.84421	0.883	4.45901e-05	9.99707e-06
RPS18	IPF2353.1	C7_00960W_A	7	0.551335	-0.859	4.46202e-05	1.0011e-05
	orf19.8466	C2_03760C_A	2	2.0691	1.049	4.53434e-05	1.0188e-05
TRM9	orf19.13735	CR_08180C_A	R	0.493116	-1.02	4.53434e-05	1.01873e-05
	orf19.8683	C6_04240W_A	6	0.323536	-1.628	4.5594e-05	1.02517e-05
	orf19.10984	C6_02370C_A	6	0.503129	-0.991	4.60276e-05	1.03566e-05
	orf19.9233	C3_01820W_A	3	1.75808	0.814	4.60946e-05	1.03791e-05
ARO4	orf19.11542	C1_05110C_A	1	0.538867	-0.892	4.67236e-05	1.05283e-05
	orf19.12476	C1_13720W_A	1	0.37579	-1.412	4.70214e-05	1.0603e-05
	orf19.8461	C2_03800C_A	2	1.57462	0.655	4.75202e-05	1.07232e-05
SMI1	orf19.12525	C1_07870C_A	1	2.09072	1.064	4.76577e-05	1.07619e-05
	orf19.13070	C6_03360C_A	6	0.422493	-1.243	4.79322e-05	1.08317e-05
BEM1	orf19.12115	C4_01410W_A	4	2.06337	1.045	4.87865e-05	1.10326e-05
SEC20	orf19.12972	C6_02570C_A	6	2.13613	1.095	4.8788e-05	1.10408e-05
	orf19.13806	CR_08710W_A	R	1.83655	0.877	4.96997e-05	1.12552e-05
	orf19.9520	C5_01070C_A	5	2.00694	1.005	4.97543e-05	1.12756e-05
	orf19.8455	C2_03900C_A	2	1.72668	0.788	4.99704e-05	1.13327e-05
SIT4	orf19.12667	C1_04380W_A	1	2.01252	1.009	5.01603e-05	1.13838e-05
	orf19.9162	C2_02630W_A	2	0.467812	-1.096	5.03417e-05	1.14332e-05
	orf19.10451	C1_02450C_A	1	0.389582	-1.36	5.08626e-05	1.15597e-05
SDH12	orf19.10389	C4_06610C_A	4	1.43794	0.524	5.0971e-05	1.15926e-05
	orf19.8940	C2_09920W_A	2	0.354044	-1.498	5.09879e-05	1.16046e-05
TIM23	orf19.8941	C2_09900C_A	2	0.459138	-1.123	5.12807e-05	1.16796e-05
	orf19.11739	C5_02510C_A	5	2.45547	1.296	5.1349e-05	1.17034e-05
	orf19.8618	C1_10560C_A	1	2.7549	1.462	5.15886e-05	1.17664e-05
	orf19.13041	C6_03110C_A	6	0.308641	-1.696	5.29033e-05	1.20748e-05
HST3	orf19.9490	C5_01340W_A	5	0.552482	-0.856	5.29415e-05	1.20921e-05
	orf19.13756	CR_08310C_A	R	0.572759	-0.804	5.39053e-05	1.2321e-05
	orf19.7712	C1_04970W_A	1	0.635957	-0.653	5.41063e-05	1.23757e-05
HBR3	orf19.14217	C3_03650W_A	3	0.386355	-1.372	5.6347e-05	1.28973e-05
	orf19.10025	C1_05630C_A	1	0.582771	-0.779	5.67974e-05	1.30096e-05
NRI1	orf19.9016	C2_01370C_A	2	0.46458	-1.106	5.75157e-05	1.31834e-05
	orf19.10636	C4_06850C_A	4	0.560195	-0.836	5.7589e-05	1.32095e-05
	orf19.9585	C2_00870W_A	2	1.88949	0.918	5.78349e-05	1.32753e-05
PTC4	orf19.13959	CR_05740C_A	R	2.2253	1.154	5.86969e-05	1.34826e-05
MDL1	orf19.10146	CR_02150W_A	R	1.93589	0.953	5.88561e-05	1.35287e-05
RER2	orf19.11511	C5_05330C_A	5	1.86607	0.9	5.89532e-05	1.35606e-05
PTC2	orf19.10072	CR_01520W_A	R	0.585199	-0.773	5.92614e-05	1.3641e-05
SUC1	IPF1962.1	CR_09210W_A	R	2.14801	1.103	5.95894e-05	1.37262e-05
	orf19.8769	C6_00190W_A	6	0.575545	-0.797	6.06743e-05	1.39859e-05
	orf19.12694	C1_12350W_A	1	0.542615	-0.882	6.07223e-05	1.40068e-05
	orf19.10054	CR_01350C_A	R	1.67249	0.742	6.09024e-05	1.40582e-05
SUI3	IPF19809.1	C7_04130C_A	7	0.620284	-0.689	6.10935e-05	1.41122e-05
PEX13	IPF2859.1	CR_08870W_A	R	1.64148	0.715	6.11829e-05	1.41427e-05
PKC1	orf19.13322	C3_04470W_A	3	1.6783	0.747	6.1364e-05	1.41953e-05
PMT1	orf19.12638	C7_02890C_A	7	1.66902	0.739	6.1364e-05	1.42044e-05
	orf19.12712	C1_12170C_A	1	1.86477	0.899	6.14825e-05	1.42418e-05
ERG4	orf19.12834	C3_00760W_A	3	0.582367	-0.78	6.15736e-05	1.42729e-05
	orf19.9613	C2_00620C_A	2	0.463615	-1.109	6.16679e-05	1.43147e-05
	orf19.7886	C3_02630C_A	3	1.58667	0.666	6.16679e-05	1.43123e-05
	orf19.8885	C4_03730C_A	4	0.46684	-1.099	6.32577e-05	1.4694e-05
	orf19.13301	C3_04360W_A	3	1.67946	0.748	6.37876e-05	1.48274e-05
	orf19.9161	C2_02620W_A	2	2.0548	1.039	6.39368e-05	1.48724e-05
PIF1	orf19.13552	CR_07360W_A	R	0.471392	-1.085	6.44054e-05	1.49918e-05
DUT1	orf19.10832	C1_01330C_A	1	0.3942	-1.343	6.44559e-05	1.5014e-05
HGT5	orf19.13426	C3_05270C_A	3	2.19314	1.133	6.51097e-05	1.51768e-05
	IPF878.1	C1_14090W_A	1	0.550953	-0.86	6.63062e-05	1.54664e-05
ECM39	orf19.12631	C7_02970W_A	7	0.560583	-0.835	6.70814e-05	1.56581e-05
KEX1	orf6.7946	C7_00940W_A	7	0.63728	-0.65	6.79837e-05	1.58797e-05
	orf19.12190	C1_08690W_A	1	1.60547	0.683	6.84722e-05	1.60049e-05
UBC9	orf19.13782	CR_08560C_A	R	0.682547	-0.551	6.92015e-05	1.61866e-05
	orf19.10963	C6_02190C_A	6	1.95477	0.967	7.04525e-05	1.64906e-05
BGL22	IPF2004.1	CR_09420C_A	R	1.89605	0.923	7.13902e-05	1.67216e-05
YME1	orf19.8836	C4_05670W_A	4	1.56266	0.644	7.20137e-05	1.68793e-05
	orf19.9206	C3_02080W_A	3	2.0223	1.016	7.36342e-05	1.72711e-05
MRPL37	orf19.8375	C1_04880C_A	1	0.482634	-1.051	7.66406e-05	1.79886e-05
	orf19.11939	C1_03870C_A	1	0.372678	-1.424	7.67357e-05	1.80233e-05
	orf19.11391	C5_04260W_A	5	3.41764	1.773	7.70126e-05	1.81008e-05
LTE1	orf19.9780	C2_06860W_A	2	0.390664	-1.356	7.82076e-05	1.83943e-05
	orf19.7988	C3_03570C_A	3	2.51228	1.329	7.82741e-05	1.84226e-05
	orf19.13933	C7_01490W_A	7	0.582367	-0.78	7.85187e-05	1.84929e-05
RCE1	orf19.11306	C4_04570W_A	4	0.532554	-0.909	7.92502e-05	1.8678e-05
	orf19.10725	C5_03980W_A	5	1.87514	0.907	8.01591e-05	1.89052e-05
	orf19.12580	C1_08340C_A	1	2.32302	1.216	8.04538e-05	1.89877e-05
CCT6	orf19.10638	C4_06830C_A	4	0.590087	-0.761	8.04632e-05	1.9003e-05
	orf19.12671	C2_05810W_A	2	1.70882	0.773	8.08451e-05	1.91062e-05
	orf19.8276	C1_11430W_A	1	0.308	-1.699	8.114e-05	1.9189e-05
	orf19.10434	C4_06210C_A	4	0.402483	-1.313	8.15054e-05	1.92886e-05
	IPF336.1	CR_00060C_A	R	0.51943	-0.945	8.24504e-05	1.95256e-05
MPS1	IPF2846.1	CR_08960C_A	R	0.295453	-1.759	8.26585e-05	1.95883e-05
DAK2	orf19.12241	C1_09190C_A	1	2.53327	1.341	8.34517e-05	1.97898e-05
FCR3	orf19.10704	C5_01810W_A	5	1.81504	0.86	8.34666e-05	1.98068e-05
SAM50	IPF14683.2	C3_05770C_A	3	0.36299	-1.462	8.39484e-05	1.99347e-05
	orf19.14089	C3_07030C_A	3	2.12138	1.085	8.45654e-05	2.00949e-05
	orf19.12536	C1_07990C_A	1	1.86865	0.902	8.49316e-05	2.01956e-05
	orf19.8494	C2_03450W_A	2	0.550953	-0.86	8.50452e-05	2.02364e-05
	orf19.11935	C1_07130C_A	1	0.625898	-0.676	8.51419e-05	2.02732e-05
SPF1	orf19.7701	C2_06540C_A	2	1.77276	0.826	8.54298e-05	2.03556e-05
	orf19.14078	C3_07140C_A	3	0.321079	-1.639	8.68776e-05	2.07146e-05
	orf19.9298	C3_01210C_A	3	1.59881	0.677	8.89734e-05	2.12287e-05
	orf19.8106	CR_03940W_A	R	0.526316	-0.926	9.05061e-05	2.1609e-05
	orf19.11178	C1_02370C_A	1	0.451563	-1.147	9.05594e-05	2.16585e-05
FMA1	orf19.12660	C1_04450C_A	1	0.430176	-1.217	9.05594e-05	2.16657e-05
PGA52	orf19.9467	C2_00100C_A	2	1.58337	0.663	9.05594e-05	2.16377e-05
	orf6.4566	C5_00090C_A	5	1.57462	0.655	9.07763e-05	2.17323e-05
	orf19.13764	CR_08400C_A	R	0.606256	-0.722	9.1883e-05	2.20121e-05
SFU1	orf19.12333	C1_10020W_A	1	1.79502	0.844	9.21809e-05	2.20984e-05
	IPF5248.1	C1_14380C_A	1	0.550189	-0.862	9.24692e-05	2.21824e-05
PHO85	orf19.14136	C1_04520C_A	1	1.54649	0.629	9.26356e-05	2.22373e-05
	orf19.11624	C5_01530C_A	5	1.93187	0.95	9.39189e-05	2.25606e-05
PRP3	orf19.8528	C2_03200W_A	2	0.421908	-1.245	9.46643e-05	2.2755e-05
	orf19.8327	CR_06740W_A	R	0.303338	-1.721	9.51994e-05	2.2899e-05
PAM18	orf19.11667	C4_00520W_A	4	0.378142	-1.403	9.59582e-05	2.3097e-05
IST1	orf19.12864	C3_00540C_A	3	1.9711	0.979	9.60584e-05	2.31367e-05
TRK1	orf19.8233	CR_07960C_A	R	0.643495	-0.636	9.7901e-05	2.35963e-05
RGA2	orf19.12062	C4_02000C_A	4	2.02792	1.02	9.8963e-05	2.38683e-05
	orf19.13655	C1_06350W_A	1	2.1495	1.104	9.9589e-05	2.40354e-05
DOS2	orf19.12497	C1_13920W_A	1	2.00973	1.007	9.97009e-05	2.40785e-05
	orf19.13072	C6_03380W_A	6	0.557483	-0.843	0.000100065	2.41827e-05
DUR4	orf19.13122	C4_00480W_A	4	0.484645	-1.045	0.000100274	2.42495e-05
	orf19.12206	C1_08860C_A	1	1.82008	0.864	0.000101191	2.44875e-05
	orf19.13123	C4_00490W_A	4	0.397217	-1.332	0.000101395	2.45698e-05
	orf19.11514	C5_05360C_A	5	1.79378	0.843	0.000101395	2.4567e-05
	orf19.10021	C1_05660C_A	1	0.680185	-0.556	0.000102755	2.4916e-05
CCR4	orf19.12567	C1_08220W_A	1	1.59107	0.67	0.000103234	2.50654e-05
	IPF631.1	CR_10400W_A	R	0.483974	-1.047	0.000103234	2.50565e-05
SPE3	orf19.9790	C2_06960W_A	2	0.531448	-0.912	0.000103707	2.52164e-05
	orf19.9815	C2_07190C_A	2	0.482299	-1.052	0.000103707	2.52345e-05
PUP2	orf19.8328	CR_06750C_A	R	1.58227	0.662	0.000103707	2.52473e-05
	orf19.13798	CR_08650C_A	R	1.80125	0.849	0.000103707	2.52213e-05
RPL20B	orf19.12102	C4_01520C_A	4	0.596668	-0.745	0.000105108	2.56054e-05
	orf19.14029	C3_07540C_A	3	0.492775	-1.021	0.000105587	2.57391e-05
SSO2	orf19.8956	C2_09740W_A	2	1.72548	0.787	0.000106627	2.601e-05
SDS24	orf19.12584	C1_08370W_A	1	2.33108	1.221	0.000108026	2.63686e-05
	orf19.10248	C4_02660W_A	4	3.07162	1.619	0.000108786	2.65719e-05
FUM11	orf19.8178	CR_04530W_A	R	1.5042	0.589	0.000110523	2.70139e-05
DSL1	orf19.9906	CR_06940W_A	R	2.36854	1.244	0.000111134	2.71814e-05
	orf19.13713	C1_12670C_A	1	0.396942	-1.333	0.000111546	2.73002e-05
YPP1	orf19.11639	C4_00780C_A	4	2.00277	1.002	0.000113123	2.77043e-05
PAN3	orf19.11493	C5_05170W_A	5	1.74594	0.804	0.000114006	2.7939e-05
INO4	orf19.837.1	C2_03840C_A	2	1.95613	0.968	0.00011494	2.82018e-05
DUS4	orf19.8581	C5_00290W_A	5	0.539614	-0.89	0.00011494	2.82147e-05
CRM1	IPF2484.2	CR_00520C_A	R	1.73628	0.796	0.00011494	2.82238e-05
	orf19.8571	C5_00330C_A	5	1.8	0.848	0.000116656	2.86639e-05
IQG1	orf19.13889	C7_01840W_A	7	0.488354	-1.034	0.000116937	2.87518e-05
	orf19.11846	CR_03690W_A	R	2.02371	1.017	0.000117292	2.88582e-05
RBT5	orf19.13081	C4_00130W_A	4	0.361734	-1.467	0.000118297	2.91247e-05
HAL3	IPF1276.1	C3_05970C_A	3	1.85189	0.889	0.000118535	2.92024e-05
BPH1	orf19.13640	C1_06520C_A	1	1.78509	0.836	0.000118626	2.92441e-05
	IPF26402.1	C2_03880C_A	2	0.520872	-0.941	0.000119239	2.94143e-05
PPE1	orf19.9034	C2_01520W_A	2	2.10089	1.071	0.000119727	2.95541e-05
	orf19.8229	CR_08000C_A	R	1.48865	0.574	0.000119918	2.96205e-05
	orf19.8215	C5_00800C_A	5	0.669892	-0.578	0.000120293	2.97328e-05
	orf19.9762	C2_07650C_A	2	1.81127	0.857	0.000120397	2.97779e-05
IFK2	orf19.8476	C2_03620W_A	2	2.9897	1.58	0.000122548	3.03297e-05
RPL10	orf19.10452	C1_02460W_A	1	0.63905	-0.646	0.000122631	3.03702e-05
PEP7	orf19.13107	C4_00350W_A	4	1.97247	0.98	0.000124468	3.08451e-05
NEP1	orf19.8282	C1_11380W_A	1	0.478636	-1.063	0.0001247	3.09229e-05
HOM3	orf19.8820	C4_05540W_A	4	0.458184	-1.126	0.000125282	3.10874e-05
PUS7	orf19.9322	C2_10270W_A	2	0.44227	-1.177	0.000126888	3.15065e-05
	orf19.12771	C4_04010W_A	4	2.18253	1.126	0.000127314	3.16329e-05
CTA8	orf19.12238	C1_09170W_A	1	0.55594	-0.847	0.000127817	3.18077e-05
	orf19.9907	C7_02610C_A	7	0.52015	-0.943	0.000127817	3.18199e-05
	IPF16640.2	CR_09610C_A	R	2.35708	1.237	0.000127817	3.17851e-05
	IPF19294.1	C7_02420C_A	7	2.15397	1.107	0.000128247	3.19476e-05
MNN11	orf19.10444	C1_02400C_A	1	0.473357	-1.079	0.000129338	3.22405e-05
	orf19.9208	C3_02060W_A	3	2.45547	1.296	0.000130433	3.25343e-05
HAP42	orf19.9056	C2_01700C_A	2	1.85575	0.892	0.000131181	3.27422e-05
	orf19.8884	C4_03740W_A	4	0.496202	-1.011	0.000131809	3.29204e-05
	orf19.14214	C3_03670W_A	3	0.548286	-0.867	0.000132783	3.31849e-05
	orf19.11866	CR_03460W_A	R	1.76541	0.82	0.000133548	3.33977e-05
OPT4	orf19.11202	CR_02490W_A	R	0.340565	-1.554	0.000135558	3.39225e-05
	orf19.9835	C1_11160C_A	1	0.473357	-1.079	0.000136028	3.40839e-05
RDN18	CR_08770W_B	CR_08770W_A	R	0.567228	-0.818	0.000136028	3.40761e-05
DCG1	orf19.7874	C3_02550C_A	3	0.258637	-1.951	0.00013628	3.41693e-05
	orf19.13772	CR_08450C_A	R	0.545254	-0.875	0.000136602	3.4272e-05
	orf19.13702	C1_12760W_A	1	0.381565	-1.39	0.000137712	3.45727e-05
	orf19.11410	C5_04410C_A	5	1.85318	0.89	0.000138075	3.46864e-05
	orf19.9684	C6_04510C_A	6	0.55787	-0.842	0.000138445	3.48016e-05
SYS3	orf19.9948	CR_03150W_A	R	1.76296	0.818	0.000139448	3.50763e-05
	orf19.13199	C2_03170W_A	2	2.77599	1.473	0.000139541	3.51223e-05
HRD1	orf19.8338	CR_06470W_A	R	1.91454	0.937	0.000140506	3.53879e-05
	orf19.8744	C1_11670W_A	1	1.94127	0.957	0.000141297	3.56099e-05
ALD5	orf19.13228	C2_02970C_A	2	1.54007	0.623	0.00014354	3.61986e-05
	orf19.13661	CR_07680C_A	R	0.236187	-2.082	0.000143579	3.62316e-05
CYB2	orf19.12467	C1_13630W_A	1	2.01531	1.011	0.000144109	3.63885e-05
	orf19.12379	C1_12830C_A	1	1.66209	0.733	0.000145168	3.66795e-05
DAD4	orf19.596.2	CR_08010W_A	R	0.469436	-1.091	0.000145428	3.67686e-05
MOB1	orf19.12974	C6_02590C_A	6	0.524131	-0.932	0.00014604	3.69471e-05
TCO89	orf19.8381	C1_04810W_A	1	1.79378	0.843	0.000146649	3.71248e-05
	orf19.3954.1	C5_04690C_A	5	4.52212	2.177	0.000147499	3.73639e-05
YDJ1	orf19.8136	CR_04200W_A	R	0.526681	-0.925	0.000148957	3.77572e-05
CRG1	IPF26671.1	CR_04960C_A	R	2.31659	1.212	0.00014953	3.79267e-05
	orf19.8844	C4_05740C_A	4	1.58337	0.663	0.000150839	3.82833e-05
	orf19.9297	C3_01220W_A	3	1.71119	0.775	0.000151768	3.85436e-05
	orf19.8774	C6_00250W_A	6	1.6449	0.718	0.000153462	3.89986e-05
XKS1	orf19.9354	C4_05300W_A	4	2.12874	1.09	0.000153597	3.90577e-05
TUB2	orf19.13455	C1_00710C_A	1	0.628507	-0.67	0.000154271	3.92541e-05
OPY2	orf19.12576	C1_08310W_A	1	0.659297	-0.601	0.000154793	3.94117e-05
	orf19.11214	CR_02380C_A	R	1.94396	0.959	0.000155845	3.9705e-05
	orf19.13503	C1_00190C_A	1	2.464	1.301	0.000156743	3.9959e-05
	orf19.8706	C5_03850W_A	5	0.549046	-0.865	0.000157371	4.01446e-05
	orf6.8156	C1_14410W_A	1	0.657016	-0.606	0.000157897	4.03555e-05
LPT1	orf19.9437	C2_07480W_A	2	1.69702	0.763	0.000157897	4.03338e-05
TIF11	orf19.12811	C2_10710W_A	2	0.527046	-0.924	0.000157897	4.03142e-05
	orf19.7952	C3_03210W_A	3	1.91057	0.934	0.000158707	4.05882e-05
	orf19.12419	C1_13280C_A	1	1.59881	0.677	0.000159522	4.08225e-05
MKK2	orf19.14178	C2_05780C_A	2	1.73869	0.798	0.00015978	4.09141e-05
HGT12	RGT2	C7_00280W_A	7	0.336808	-1.57	0.000160057	4.10111e-05
RPL82	orf19.9847	C1_11030W_A	1	0.471392	-1.085	0.000161362	4.13715e-05
SKY2	orf19.7708	C2_06600W_A	2	1.72429	0.786	0.000161937	4.15451e-05
	orf19.10540	C1_03280W_A	1	0.590496	-0.76	0.000162355	4.16786e-05
	orf19.8943	C2_09880C_A	2	1.55833	0.64	0.000164117	4.21575e-05
MNN2	orf19.9883	C1_10720C_A	1	0.560195	-0.836	0.000168343	4.32703e-05
KIN3	orf19.12785	C2_10530C_A	2	0.634635	-0.656	0.000173346	4.45843e-05
PHB1	orf19.14206	C3_03730C_A	3	1.63467	0.709	0.000174378	4.4878e-05
	orf19.12243	C1_09210C_A	1	1.63014	0.705	0.000174816	4.50189e-05
	orf19.10865	C1_01680C_A	1	0.574747	-0.799	0.000175981	4.53474e-05
VPS35	orf19.14164	C2_05650W_A	2	1.63921	0.713	0.000176607	4.55373e-05
MRF1	orf19.8742	C1_11700C_A	1	0.616854	-0.697	0.000177418	4.58037e-05
	orf19.10973	C6_02280W_A	6	1.93858	0.955	0.000177418	4.57966e-05
	orf19.12688	C1_12430W_A	1	2.1155	1.081	0.000177419	4.58615e-05
	orf19.11302	C4_04600C_A	4	1.9292	0.948	0.000177419	4.58352e-05
	orf19.10566	C1_03460C_A	1	0.470739	-1.087	0.000178173	4.60855e-05
	IPF621.1	CR_10470C_A	R	0.400257	-1.321	0.000178173	4.6114e-05
SWI1	orf19.13102	C4_00300C_A	4	1.55401	0.636	0.000183013	4.73963e-05
	orf19.11359	CR_06260W_A	R	1.96973	0.978	0.000184354	4.77734e-05
HSM3	orf19.8911	C7_03450C_A	7	2.3473	1.231	0.000189129	4.90413e-05
PMA1	orf19.12838	C3_00720W_A	3	0.49005	-1.029	0.000189693	4.92489e-05
SAL6	orf19.13181	C6_03830W_A	6	1.83655	0.877	0.000189693	4.92392e-05
PGM2	orf19.10359	CR_02820W_A	R	1.9917	0.994	0.000190458	4.94785e-05
	orf19.10312	C1_07510W_A	1	0.47533	-1.073	0.000190849	4.9611e-05
MRS7	orf19.10831	C1_01320W_A	1	1.44693	0.533	0.000192556	5.01363e-05
	orf19.11921	C1_07260C_A	1	1.80375	0.851	0.000192556	5.00877e-05
	IPF24685.1	C5_03400C_A	5	0.579548	-0.787	0.000192556	5.01479e-05
	orf19.11460	C5_04900C_A	5	0.578344	-0.79	0.000196187	5.11253e-05
	orf19.7946	C3_03150W_A	3	1.82513	0.868	0.000198847	5.18507e-05
	orf19.11482	C5_05070W_A	5	2.63902	1.4	0.000201283	5.25186e-05
SRO77	orf19.8794	C6_00410C_A	6	1.65864	0.73	0.000205416	5.36302e-05
	orf19.10738	CR_01260W_A	R	0.538493	-0.893	0.000206141	5.38862e-05
MNT3	orf19.8624	CR_05290W_A	R	0.48734	-1.037	0.000206141	5.38583e-05
	orf19.12739	C1_11930W_A	1	1.55941	0.641	0.000209584	5.48199e-05
	orf19.4418.1	C4_06080W_A	4	0.37527	-1.414	0.000210582	5.5115e-05
	orf19.10063	CR_01420W_A	R	0.573951	-0.801	0.000210817	5.52107e-05
STR2	orf19.8635	C1_03760C_A	1	1.65176	0.724	0.000217182	5.69129e-05
	orf6.8388	CR_09110C_A	R	0.463615	-1.109	0.000218485	5.72895e-05
SNF2	orf19.9102	C2_02100W_A	2	1.6644	0.735	0.000222909	5.84858e-05
GNP3	IPF937.1	CR_09910W_A	R	0.408384	-1.292	0.000222979	5.85401e-05
	orf19.9659	C2_00220C_A	2	1.52309	0.607	0.000224138	5.88805e-05
	orf19.10497	C1_02900C_A	1	0.504526	-0.987	0.000224591	5.90359e-05
	orf19.8799	C6_04110W_A	6	2.03637	1.026	0.000226058	5.94581e-05
	orf19.13610	C1_06800W_A	1	0.479965	-1.059	0.000230483	6.06594e-05
	orf19.8876	C2_06650C_A	2	0.51871	-0.947	0.00023061	6.073e-05
	orf19.7847	C2_08920W_A	2	1.43794	0.524	0.000231204	6.09239e-05
	orf19.12687	C1_12440W_A	1	0.287573	-1.798	0.000231376	6.10067e-05
PUF3	orf19.9361	C4_05370W_A	4	2.23303	1.159	0.000233602	6.16692e-05
	orf19.13133	C6_03460W_A	6	0.632878	-0.66	0.000233602	6.1641e-05
	orf19.7826	C2_09070C_A	2	1.64604	0.719	0.000236576	6.24925e-05
RPC40	orf19.11048	C2_05340C_A	2	0.401925	-1.315	0.000240601	6.35946e-05
HYR3	orf19.8206	C5_00730W_A	5	1.88557	0.915	0.000241136	6.37752e-05
	orf19.10733	CR_01320C_A	R	2.00973	1.007	0.000242282	6.41173e-05
	orf19.10302	C1_07590C_A	1	1.99861	0.999	0.000242756	6.42822e-05
KCH1	orf19.13916	C7_01620C_A	7	0.478304	-1.064	0.000246135	6.52165e-05
	orf19.12503	C4_03810W_A	4	2.0806	1.057	0.000257871	6.83681e-05
QCR9	IPF24583.1	C4_02890C_A	4	0.699793	-0.515	0.000258048	6.84565e-05
	orf19.11344	CR_06100C_A	R	2.57934	1.367	0.000258673	6.86643e-05
	orf19.9388	C1_06200W_A	1	2.12138	1.085	0.000258723	6.87194e-05
RPL18	orf19.13403	C3_05100C_A	3	0.527411	-0.923	0.000262196	6.96842e-05
	orf19.9938	CR_03220C_A	R	2.5562	1.354	0.00026226	6.97436e-05
BNR1	IPF345.1	CR_00070W_A	R	2.29421	1.198	0.000266065	7.07987e-05
TRY4	orf19.13396	C3_05050W_A	3	3.14923	1.655	0.000268482	7.14852e-05
	orf19.8062	C1_05330C_A	1	0.625465	-0.677	0.000269818	7.18846e-05
APL5	orf19.7879	C3_02590W_A	3	1.59549	0.674	0.000273357	7.28717e-05
HMG1	orf19.8633	C1_03780C_A	1	0.551717	-0.858	0.000273747	7.30199e-05
	orf19.6222.1	C1_06870C_A	1	0.388773	-1.363	0.000275266	7.34697e-05
CMD1	orf19.11891	C4_06030W_A	4	1.70291	0.768	0.000275294	7.35216e-05
KIP2	orf19.9315	C2_10310C_A	2	0.350868	-1.511	0.000275333	7.35766e-05
SMP3	orf19.13214	C2_03070C_A	2	0.372678	-1.424	0.000276327	7.38868e-05
	IPF23078.1	C4_00500W_A	4	2.0181	1.013	0.000277692	7.42968e-05
APT1	orf19.9023	C2_01430W_A	2	0.541112	-0.886	0.000277933	7.44062e-05
	IPF2191.2	C7_04120W_A	7	2.10818	1.076	0.00027811	7.44987e-05
OPT2	orf19.11233	CR_02240C_A	R	0.399149	-1.325	0.00028099	7.53154e-05
	orf19.7778	C6_01220C_A	6	1.65061	0.723	0.000281762	7.55681e-05
	orf19.12979	C6_02630C_A	6	1.78881	0.839	0.000284523	7.63544e-05
	orf19.12875	C3_00450C_A	3	0.583579	-0.777	0.000286014	7.6801e-05
	IPF529.1	C7_00330C_A	7	0.391206	-1.354	0.00028736	7.72088e-05
ASF1	orf19.11200	CR_07860C_A	R	0.389312	-1.361	0.0002903	7.80458e-05
CCW14	orf19.9525	C5_01010W_A	5	0.520511	-0.942	0.000290374	7.81127e-05
	IPF324.2	CR_00010C_A	R	0.527777	-0.922	0.000292652	7.87728e-05
	orf19.7820	C2_04770W_A	2	0.464902	-1.105	0.000294425	7.92977e-05
SRV2	orf19.8135	CR_04190W_A	R	1.71832	0.781	0.000294706	7.9421e-05
	orf19.13246	C2_02820C_A	2	0.613442	-0.705	0.000295303	7.96295e-05
	orf19.13475	C1_00540C_A	1	0.492433	-1.022	0.000296225	7.99261e-05
	orf19.13861	C7_02090C_A	7	1.99032	0.993	0.000298412	8.05646e-05
	orf19.14010	C3_07690C_A	3	0.595016	-0.749	0.00029904	8.07825e-05
KIP1	orf19.8331	CR_06540W_A	R	0.363493	-1.46	0.000301051	8.13743e-05
	orf19.10979	C6_02330W_A	6	1.9711	0.979	0.00030171	8.16014e-05
	orf19.14099	C3_06940W_A	3	0.545632	-0.874	0.000302226	8.17898e-05
	orf19.10111	CR_01790C_A	R	1.84038	0.88	0.000303828	8.22725e-05
	orf19.11914	C1_07360W_A	1	0.541112	-0.886	0.000304546	8.25161e-05
	IPF5222.1	C1_14500C_A	1	1.41618	0.502	0.000305164	8.27329e-05
PEX14	orf19.9371	CR_04930W_A	R	1.54328	0.626	0.00030773	8.34784e-05
GDS1	orf19.9519	C5_01080C_A	5	0.571569	-0.807	0.000309538	8.40188e-05
UCF1	orf19.8934	C2_08290C_A	2	2.19314	1.133	0.000309553	8.40731e-05
	orf19.12714	C1_12150C_A	1	2.73587	1.452	0.000313257	8.51297e-05
	orf19.11890	C4_06020C_A	4	1.67133	0.741	0.000313666	8.52917e-05
	orf19.8510	C2_03360W_A	2	0.705638	-0.503	0.000314274	8.55078e-05
	orf19.8971	C2_09610W_A	2	0.471066	-1.086	0.000315183	8.5806e-05
	orf19.12846	C3_00660W_A	3	0.49039	-1.028	0.000323426	8.81547e-05
BMT4	orf19.13055	C6_03250W_A	6	0.586011	-0.771	0.000323426	8.81449e-05
	orf19.12651	C7_02780W_A	7	1.35097	0.434	0.000323466	8.82181e-05
	orf19.11901	C1_07440W_A	1	1.66555	0.736	0.000326395	8.90697e-05
	orf19.8791	C6_00380C_A	6	0.587638	-0.767	0.000326679	8.92e-05
	orf19.9304	CR_04680C_A	R	0.38716	-1.369	0.000330697	9.03931e-05
KCS1	orf19.8622	CR_05260C_A	R	0.600818	-0.735	0.000330697	9.04041e-05
EMC9	orf19.9463	C2_00120C_A	2	0.74072	-0.433	0.000333064	9.11051e-05
VPS52	IPF4928.1	CR_10710C_A	R	1.67481	0.744	0.000334381	9.15192e-05
ECM21	orf19.12352	C1_10180C_A	1	1.63241	0.707	0.000336635	9.21906e-05
MMS22	IPF423.1	CR_00390W_A	R	0.435577	-1.199	0.000336751	9.22769e-05
MED18	orf19.11572	C2_09300W_A	2	0.514057	-0.96	0.000338319	9.27614e-05
UBC4	IPF926.1	CR_09970W_A	R	1.60325	0.681	0.000339843	9.32343e-05
	IPF4949.1	CR_10800C_A	R	1.52626	0.61	0.00034127	9.36808e-05
ILV2	orf19.9180	C3_02320W_A	3	1.45397	0.54	0.000341354	9.37592e-05
OSM2	orf19.12472	C1_13670W_A	1	1.70291	0.768	0.000344502	9.46797e-05
WH11	IPF23703.1	C2_05180W_A	2	1.91587	0.938	0.000348632	9.58835e-05
	orf19.10191	C4_03140C_A	4	0.48971	-1.03	0.000348632	9.59274e-05
NAG6	orf19.9698	C6_04570W_A	6	1.82387	0.867	0.000350224	9.64787e-05
	IPF2227.1	C7_01210C_A	7	0.555554	-0.848	0.000350224	9.64722e-05
	orf19.14044	C3_07390C_A	3	0.571965	-0.806	0.000350394	9.6639e-05
	orf19.11143	C6_00700C_A	6	2.03496	1.025	0.000350394	9.66239e-05
HSP30	orf19.12001	C1_01990W_A	1	0.2581	-1.954	0.000351094	9.69361e-05
FCY2	orf19.7965	C3_03360W_A	3	0.420157	-1.251	0.000351094	9.69454e-05
TLG2	orf19.9112	C2_02210C_A	2	2.17196	1.119	0.000356285	9.84365e-05
ROD1	orf19.9084	C2_01970C_A	2	0.430176	-1.217	0.000358389	9.90758e-05
ECM14	orf19.7931	C3_03030C_A	3	1.6888	0.756	0.000365502	0.000101101
	orf19.10330	C3_03980C_A	3	2.07628	1.054	0.000366339	0.000101392
RPS1	orf19.10520	C1_03090W_A	1	0.65022	-0.621	0.00036715	0.000101708
	orf19.12220	C1_09000W_A	1	1.94801	0.962	0.00036715	0.000101819
GIN4	orf19.8280	C1_11400C_A	1	0.481631	-1.054	0.00036715	0.000101854
	orf19.10263	C4_02520C_A	4	1.81504	0.86	0.00036715	0.000101846
RGT1	orf19.10261	C4_02540W_A	4	2.15696	1.109	0.000367634	0.000102048
CUE5	orf19.8078	C1_05170C_A	1	1.81001	0.856	0.000368031	0.000102218
	IPF4955.1	CR_10830C_A	R	0.587231	-0.768	0.000370358	0.000102924
	orf19.8920	C7_03350C_A	7	1.92652	0.946	0.000373018	0.000103723
	orf19.12279	C1_09520C_A	1	0.571569	-0.807	0.000373838	0.000104012
	IPF14001.1	C1_14560C_A	1	1.73027	0.791	0.000379637	0.000105687
NUP84	orf19.8878	C4_03800C_A	4	0.586417	-0.77	0.000381436	0.000106249
EST1	orf19.11527	C5_05470W_A	5	0.677832	-0.561	0.000386526	0.00010773
	orf19.7973	C3_03430C_A	3	2.07484	1.053	0.000389779	0.000108699
	orf19.9022	C2_01420C_A	2	0.380508	-1.394	0.000397209	0.000110836
SHA3	orf19.11153	C1_02120C_A	1	1.49589	0.581	0.000398542	0.000111272
	orf19.12960	C6_02450W_A	6	2.40161	1.264	0.000399275	0.000111541
	IPF24703.1	C5_03290C_A	5	0.497925	-1.006	0.000402458	0.000112496
SPE2	orf19.8199	C5_00700C_A	5	0.574349	-0.8	0.00040326	0.000112785
RTT102	orf19.13576	C1_07080W_A	1	1.89212	0.92	0.000404784	0.000113277
	orf19.10081	CR_01600C_A	R	0.435577	-1.199	0.000405074	0.000113423
PEX11	orf19.8690	C6_04310W_A	6	2.05196	1.037	0.000405901	0.000113721
TOM1	orf19.13198	C2_03180C_A	2	1.47019	0.556	0.000408051	0.000114394
CTA7	orf19.11764	C5_02700W_A	5	1.55294	0.635	0.000408051	0.000114455
	orf19.11916	C1_07340W_A	1	0.580352	-0.785	0.000409021	0.000114793
TIF33	orf19.11992	C2_04370W_A	2	0.525951	-0.927	0.00041026	0.000115207
LAP3	orf19.8172	CR_04480C_A	R	1.87905	0.91	0.000415528	0.000116754
MRV4	orf19.11385	C5_04210C_A	5	4.16697	2.059	0.000415864	0.000116915
CDC20	orf19.7769	C6_01150W_A	6	0.501388	-0.996	0.000419014	0.000117869
	IPF2167.1	C7_04000W_A	7	1.6644	0.735	0.0004228	0.000119002
	orf19.10560	C1_03410W_A	1	0.385286	-1.376	0.000425217	0.000119751
PEX8	orf19.10323	C3_04030C_A	3	2.16745	1.116	0.000432971	0.000122005
MAF1	orf19.9719	C2_08120W_A	2	2.11404	1.08	0.000435495	0.000122787
ZCF29	orf19.12598	C7_03220C_A	7	2.00277	1.002	0.000436008	0.000123002
	orf19.12297	C1_09700W_A	1	0.279515	-1.839	0.000437452	0.000123523
	orf19.11353	CR_06170W_A	R	1.86219	0.897	0.000437452	0.000123551
SAS2	orf19.9634	C2_00440W_A	2	0.5	-1	0.000445946	0.000126022
	orf19.9516	C5_01090C_A	5	0.453445	-1.141	0.00044679	0.000126333
	orf19.11307	C4_04560C_A	4	0.661586	-0.596	0.000447012	0.000126468
CHS2	IPF2836.1	CR_09020C_A	R	1.5252	0.609	0.000449093	0.000127129
RPS19A	IPF21287.1	C3_05200W_A	3	0.555169	-0.849	0.000451004	0.000127743
	orf19.12715	C1_12140W_A	1	1.82513	0.868	0.000453206	0.000128496
	orf19.11421	C5_04550W_A	5	1.83655	0.877	0.000453206	0.000128513
	orf19.13685	CR_04850C_A	R	2.10964	1.077	0.000454986	0.000129092
	orf19.10796	CR_00690C_A	R	1.9292	0.948	0.000456508	0.000129598
CTA3	orf19.8759	C1_11540C_A	1	1.57899	0.659	0.000459055	0.000130395
	orf19.11650	C4_00680W_A	4	1.95071	0.964	0.00045999	0.000130801
	orf19.8217	C5_00820W_A	5	0.558256	-0.841	0.00045999	0.000130809
EAF3	IPF11644	C2_08280W_A	2	0.517274	-0.951	0.000460433	0.00013101
	orf19.8737	C1_11730W_A	1	0.493458	-1.019	0.00046076	0.000131177
TOS1	orf19.9258	C3_01550C_A	3	0.686818	-0.542	0.000460893	0.00013129
	orf19.8523	C2_03260W_A	2	1.93187	0.95	0.000461112	0.000131427
YRB1	orf6.8729	CR_00580W_A	R	0.645729	-0.631	0.000464129	0.000132362
MYO5	orf19.8357	C4_05100C_A	4	1.34723	0.43	0.000465271	0.000132763
MCT1	orf19.13964	CR_05690W_A	R	0.53812	-0.894	0.000467617	0.000133508
NCB2	orf19.13247	C2_02810C_A	2	0.646624	-0.629	0.000474513	0.000135553
	IPF2218.1	C7_01270C_A	7	0.466516	-1.1	0.000477229	0.000136406
TAF10	orf19.10752	CR_01120C_A	R	1.57899	0.659	0.000480112	0.000137308
MUC1	orf19.11659	C4_00600C_A	4	1.48761	0.573	0.000480667	0.000137544
CYC1	orf19.9339	C2_10110W_A	2	1.7411	0.8	0.000482153	0.000138048
	IPF4931.1	CR_10730C_A	R	0.675019	-0.567	0.000484972	0.000138933
VTI1	orf19.7970	C3_03400C_A	3	1.63241	0.707	0.000491198	0.000140796
ASR3	orf19.8462	C2_03790C_A	2	1.8264	0.869	0.000491294	0.000140903
	orf19.9104	C2_02120W_A	2	0.600818	-0.735	0.000497395	0.000142733
ESP1	orf19.10864	C1_01670C_A	1	0.382889	-1.385	0.000501807	0.000144162
PXP2	orf19.9224	C3_01930W_A	3	2.12285	1.086	0.000501807	0.00014413
RPS5	orf19.11812	C5_03070W_A	5	0.583175	-0.778	0.000502692	0.000144498
IFF6	orf19.11553	C2_09130C_A	2	1.86865	0.902	0.000505233	0.00014531
CTN3	orf19.10327	C3_04000C_A	3	2.13909	1.097	0.000505445	0.000145453
PGA7	orf19.13080	C4_00120W_A	4	0.474671	-1.075	0.000508994	0.000146556
MEF2	orf19.13589	C1_07000W_A	1	0.543367	-0.88	0.000511499	0.00014736
PGI1	orf19.11369	CR_06340C_A	R	1.47939	0.565	0.000513578	0.000148042
KRP1	orf19.10805	C1_01070C_A	1	0.513345	-0.962	0.000520905	0.000150238
	orf19.1409.3	C4_04400C_A	4	2.88186	1.527	0.000532236	0.000153592
	IPF404.1	CR_00280C_A	R	2.00834	1.006	0.000538187	0.000155397
MEU1	orf19.14200	C3_03790W_A	3	0.631126	-0.664	0.00053877	0.000155652
	orf19.8003	C4_00050W_A	4	1.56157	0.643	0.00053905	0.00015582
	orf19.12805	C2_10670W_A	2	1.5305	0.614	0.000543969	0.00015733
RPT2	orf19.12895	C3_00290W_A	3	1.50004	0.585	0.000545459	0.00015785
	IPF361.1	CR_00110W_A	R	1.64832	0.721	0.000546355	0.000158197
	IPF1945.2	C7_04200C_A	7	0.607518	-0.719	0.000555424	0.000160913
	SNRNAU4	C4_06180C_A	4	2.57219	1.363	0.000562897	0.000163169
	orf19.14128	C1_04460C_A	1	1.45196	0.538	0.000567229	0.000164516
TPK2	orf19.9817	C2_07210C_A	2	1.71951	0.782	0.000567504	0.000164688
SFT2	orf19.9878	C1_10770W_A	1	1.93187	0.95	0.000568927	0.000165193
	orf19.12184	C1_08630W_A	1	0.554016	-0.852	0.000572369	0.000166285
	orf19.7731	C6_00850W_A	6	1.71119	0.775	0.000580658	0.000168787
SWD1	orf19.12843	C3_00690C_A	3	0.50278	-0.992	0.000582428	0.000169396
	orf19.10431	C4_06240W_A	4	2.11697	1.082	0.000589104	0.000171433
	orf19.11157	C1_02160W_A	1	2.10818	1.076	0.000589798	0.00017173
	orf19.8128	CR_04140W_A	R	0.587231	-0.768	0.000593124	0.000172795
	orf19.13125	C6_03430C_A	6	1.51572	0.6	0.000595129	0.000173475
VPS75	orf19.13946	CR_05890C_A	R	0.637722	-0.649	0.000596401	0.000173942
	orf19.8973	C2_09590C_A	2	0.402483	-1.313	0.000598226	0.000174571
	orf19.13852	C7_02160W_A	7	0.455651	-1.134	0.000601046	0.000175491
NTG1	orf19.12564	C1_08200W_A	1	0.523405	-0.934	0.00060361	0.000176338
GPI8	orf19.10317	C1_07460C_A	1	1.70173	0.767	0.000604204	0.000176609
RFC4	IPF4926.1	CR_10700W_A	R	0.478636	-1.063	0.000605403	0.000177057
SEC3	orf19.10430	C4_06250C_A	4	1.66671	0.737	0.000615101	0.000179993
FAA2	IPF1278.1	C3_05980C_A	3	0.582367	-0.78	0.00061577	0.000180289
	orf19.7982	C3_03510C_A	3	1.63467	0.709	0.000618114	0.000181075
	orf19.10856	C1_01580W_A	1	0.528875	-0.919	0.000629404	0.000184484
	orf19.10410	C4_06420W_A	4	1.64035	0.714	0.000629662	0.000184661
GRF10	orf19.11483	C5_05080W_A	5	0.569592	-0.812	0.000632203	0.000185509
	orf19.14182	C2_05800C_A	2	1.61105	0.688	0.000636896	0.000187143
CCT5	orf19.9828	C2_07310W_A	2	0.669428	-0.579	0.000636896	0.000187075
HGH1	orf19.12056	C4_02050W_A	4	0.521233	-0.94	0.000636896	0.000187195
SFT1	IPF24072.1	CR_01190C_A	R	2.03073	1.022	0.000649016	0.000190862
	orf19.12014	C1_01840C_A	1	2.04627	1.033	0.000653596	0.000192315
	IPF9797.2	C3_00840C_A	3	0.458184	-1.126	0.000661264	0.000194678
	IPF846.1	C1_14250C_A	1	1.77892	0.831	0.000668573	0.000196938
YST1	IPF7549.1	C3_05370C_A	3	0.59957	-0.738	0.000673485	0.000198494
SIP5	orf19.9995	C1_05910W_A	1	1.54114	0.624	0.000673775	0.000198688
CTA4	IPF1269.1	C3_05930W_A	3	0.569987	-0.811	0.000691286	0.000203964
	IPF3439.1	C3_07850W_A	3	1.82513	0.868	0.00069177	0.000204219
	orf19.8340	CR_06450W_A	R	0.428391	-1.223	0.00069298	0.000204688
DPM3	IPF17436.2	C4_01920W_A	4	1.55725	0.639	0.000701663	0.00020748
	orf19.9413	CR_06790C_A	R	0.557483	-0.843	0.000701663	0.000207446
	orf19.11358	CR_06250W_A	R	2.3327	1.222	0.000705763	0.000208806
	orf19.10661	C2_06710W_A	2	1.87514	0.907	0.000717407	0.000212367
	IPF24589.1	C4_03040W_A	4	0.509446	-0.973	0.000725911	0.000215182
CCJ1	orf19.10393	C4_06590W_A	4	0.533293	-0.907	0.000725911	0.000215237
VPS15	orf19.7773	C6_01190C_A	6	1.98069	0.986	0.000725911	0.00021502
	orf19.13854	C7_02140W_A	7	0.378667	-1.401	0.000726293	0.000215468
	orf19.13063	C6_03300C_A	6	1.74352	0.802	0.000726637	0.000215687
	calb_CGOB_00013	CR_03580C_A	R	0.493458	-1.019	0.000729305	0.000216597
FMT1	orf19.11896	C4_06070C_A	4	0.467812	-1.096	0.000735164	0.000218456
	orf19.8853	C4_05810W_A	4	0.713013	-0.488	0.000742091	0.000220635
	orf19.10235	C4_02780W_A	4	0.643049	-0.637	0.000742189	0.000220784
BNI4	orf19.11937	C1_03860C_A	1	1.73989	0.799	0.000746523	0.000222194
	orf19.13279	C3_04130W_A	3	1.93187	0.95	0.000748267	0.000222834
	snR33a	CR_02470W_A	R	0.790041	-0.34	0.000748896	0.000223264
	orf19.8170	CR_04460C_A	R	1.87254	0.905	0.000748896	0.000223198
VPS33	orf19.12681	C2_05940C_A	2	1.79005	0.84	0.000751373	0.000224123
	orf19.13287	C3_04230W_A	3	0.562919	-0.829	0.000751445	0.000224367
CIRT4B	orf19.10357	CR_02810W_A	R	2.22684	1.155	0.000751445	0.000224388
	orf19.13986	C7_03620C_A	7	1.64947	0.722	0.000759041	0.000226779
HYR1	orf19.12440	C1_13450W_A	1	2.13465	1.094	0.00076129	0.000227574
EHD3	orf19.10547	C1_03320C_A	1	1.66671	0.737	0.000768373	0.000229816
	orf19.12920	C3_00100W_A	3	0.639936	-0.644	0.000774685	0.000231829
	IPF17991.2	C7_02430C_A	7	2.99385	1.582	0.000783283	0.000234529
ECM331	orf19.11730	C5_02460C_A	5	0.445655	-1.166	0.000785812	0.000235413
	orf19.12866	C3_00520W_A	3	1.82766	0.87	0.000787612	0.00023608
HDA1	orf19.10137	CR_02050C_A	R	0.622006	-0.685	0.000797005	0.000239024
RIM8	orf19.13510	C1_00150C_A	1	0.660669	-0.598	0.000803608	0.000241135
PRE1	orf19.11508	C5_05310W_A	5	1.57462	0.655	0.000819379	0.000245999
SEC8	orf19.11131	C6_00780W_A	6	1.68529	0.753	0.000822884	0.000247185
	orf19.8456	C2_03890W_A	2	0.368567	-1.44	0.000823914	0.000247627
VMA10	orf19.9422	C2_07590W_A	2	1.41618	0.502	0.000834732	0.000251014
BIO2	orf19.10124	CR_01930C_A	R	0.625465	-0.677	0.000841981	0.00025333
	orf19.13862	C7_02080W_A	7	1.94127	0.957	0.000842402	0.000253593
ENT2	orf19.9019	C2_01390W_A	2	1.50004	0.585	0.00085537	0.000257635
ULP1	orf19.7986	C3_03550C_A	3	0.529609	-0.917	0.000862784	0.000260007
MGM1	orf19.10205	C4_03020W_A	4	1.64604	0.719	0.000872719	0.000263143
MRP20	orf19.10858	C1_01600W_A	1	0.592957	-0.754	0.000874491	0.000263819
FGR22	orf19.9159	C2_02600C_A	2	2.12727	1.089	0.000875296	0.000264203
MED1	orf19.8446	C2_03980C_A	2	0.604578	-0.726	0.000886876	0.000267842
	IPF2223.1	C7_01230C_A	7	1.61328	0.69	0.00089622	0.000270809
	orf19.11833	CR_03840C_A	R	0.365261	-1.453	0.000899643	0.000271988
	orf19.10162	C5_03410C_A	5	0.548286	-0.867	0.000907223	0.000274427
TIP120	orf19.14021	C3_07610W_A	3	1.8163	0.861	0.000908229	0.000274878
FLU1	orf19.13930	C7_01520W_A	7	0.549808	-0.863	0.000909157	0.000275306
	orf19.13469	C1_00580W_A	1	2.00555	1.004	0.000909851	0.000275663
	IPF1717.2	C4_07220C_A	4	1.50108	0.586	0.000910262	0.000275935
	snR76	C4_01620C_A	4	0.443191	-1.174	0.000912335	0.000276711
EGD1	orf19.8746	C1_11650W_A	1	0.640824	-0.642	0.000913235	0.000277132
RPL19A	orf19.13325	C3_04500C_A	3	0.662504	-0.594	0.000914069	0.000277533
NPT1	IPF2173.1	C7_04040C_A	7	1.48658	0.572	0.000944547	0.000286939
MRP17	orf19.8562	C5_00420C_A	5	0.636839	-0.651	0.000951145	0.000289098
NDT80	orf19.9667	C2_00140W_A	2	0.61005	-0.713	0.000952935	0.000289796
	orf19.8126	CR_04120C_A	R	0.460094	-1.12	0.000959168	0.000291846
RPN3	orf19.10572	C1_03520W_A	1	1.499	0.584	0.000971165	0.000295654
	orf19.12987	C6_02690C_A	6	0.550571	-0.861	0.000978937	0.000298178
TRI1	orf19.13434	C1_00910W_A	1	0.544121	-0.878	0.000980579	0.000299154
CSM3	orf19.11586	C2_06130W_A	2	0.41466	-1.27	0.000980579	0.000299143
	orf19.13728	CR_08110W_A	R	0.538493	-0.893	0.000980579	0.000298929
	orf19.14024	C3_07570C_A	3	0.504526	-0.987	0.000983561	0.000300223
	IPF559.1	C7_00230W_A	7	0.529976	-0.916	0.000984366	0.000300742
	orf19.10783	CR_00820C_A	R	0.592957	-0.754	0.000984366	0.000300787
	orf19.9983	C1_05980W_A	1	1.78386	0.835	0.00098592	0.000301422
DOT6	orf19.10079	CR_01580C_A	R	0.627636	-0.672	0.000986882	0.000301875
	IPF13275.2	C2_04850C_A	2	1.53581	0.619	0.000989346	0.000302789
CUP9	orf19.13867	C7_02040C_A	7	1.42998	0.516	0.000990661	0.000303352
MTLA1	A1	C5_01740C_A	5	1.88165	0.912	0.000996192	0.000305207
	orf19.14048	C3_07350W_A	3	1.55401	0.636	0.00100778	0.000308921
TBP1	orf19.9395	C1_10660W_A	1	0.716978	-0.48	0.00100843	0.000309282
	orf19.10588	C4_07240W_A	4	0.626332	-0.675	0.00101082	0.00031018
	IPF592.1	CR_10600C_A	R	1.41618	0.502	0.00102477	0.000314626
	orf19.7741	C6_00940C_A	6	2.23923	1.163	0.00102791	0.000315755
RPT6	orf19.11075	C2_08780W_A	2	1.37268	0.457	0.00102831	0.000316045
	orf19.11501	C5_05250C_A	5	0.596254	-0.746	0.00103057	0.000316907
	orf19.9711	C2_08200W_A	2	0.554016	-0.852	0.00105195	0.00032365
	orf19.10555	C1_03370W_A	1	0.612168	-0.708	0.00105663	0.000325263
ATO2	orf19.10032	C3_00930W_A	3	2.26734	1.181	0.00105993	0.00032662
	orf19.12077	C4_01860C_A	4	2.09072	1.064	0.00105993	0.00032662
	orf19.12398	C1_13060C_A	1	0.536258	-0.899	0.00105994	0.000326807
	orf19.8567	C5_00380W_A	5	1.76052	0.816	0.00105994	0.000326968
HSE1	orf19.10743	CR_01210C_A	R	1.42109	0.507	0.00106139	0.000327586
	orf19.14040	C3_07420W_A	3	0.592957	-0.754	0.00106485	0.000328997
	orf19.10078	CR_01570W_A	R	0.43167	-1.212	0.00106485	0.000328946
ALG6	orf19.9402	CR_06900C_A	R	2.06623	1.047	0.00106552	0.000329377
MET1	orf19.13233	C2_02940W_A	2	0.549427	-0.864	0.00107372	0.000332086
APS3	orf19.8023	C1_08480C_A	1	1.52309	0.607	0.00107538	0.000332891
YVC1	orf19.9754	C2_07730W_A	2	0.539614	-0.89	0.00107538	0.000332947
RSC9	orf19.10010	C1_05780W_A	1	1.44093	0.527	0.00107751	0.000333954
VPS36	orf19.8414	C2_04250W_A	2	1.5966	0.675	0.00107751	0.00033389
	orf19.12888	C3_00340W_A	3	0.512634	-0.964	0.00107819	0.000334341
UGT51C1	orf19.10147	CR_02160W_A	R	1.74836	0.806	0.00108625	0.000337015
	IPF859.1	C1_14180W_A	1	2.20534	1.141	0.00108684	0.000337373
CST5	orf19.9674	C6_04430W_A	6	1.80125	0.849	0.00109074	0.000338761
CRL1	orf19.10840	C1_01420C_A	1	0.694478	-0.526	0.00109338	0.000339757
	orf19.8914	C7_03410C_A	7	0.467164	-1.098	0.00110012	0.00034203
ARG83	orf19.10262	C4_02530W_A	4	1.89737	0.924	0.00110186	0.000342748
ATG1	orf19.11322	C4_04450C_A	4	2.17498	1.121	0.00110218	0.000343028
ATP19	IPF11271.2	C1_12320C_A	1	0.635957	-0.653	0.00110687	0.000344666
	orf19.13939	C7_01430C_A	7	0.604578	-0.726	0.00110828	0.000345284
NIK1	orf19.12648	C7_02800W_A	7	1.43694	0.523	0.00111167	0.000346519
SPR28	orf19.11742	C5_02540C_A	5	0.528875	-0.919	0.00111702	0.000348367
ALG1	orf19.11888	C4_06000W_A	4	1.77769	0.83	0.00111827	0.00034894
KIP3	IPF7105.2	C3_05720C_A	3	0.426317	-1.23	0.00112279	0.00035053
	orf19.11494	C5_05180W_A	5	0.301034	-1.732	0.00113467	0.000354425
URA3	orf19.9284	C3_01350C_A	3	0.446273	-1.164	0.00114801	0.000358776
	IPF2522.1	CR_00670C_A	R	0.45219	-1.145	0.00115214	0.000360255
	orf19.8760	C1_11530C_A	1	0.433469	-1.206	0.00115332	0.00036081
ERI1	orf19.13236	C2_02900W_A	2	0.56175	-0.832	0.00115705	0.000362164
PNC1	orf19.13976	C7_03520W_A	7	1.66671	0.737	0.00116266	0.000364257
	orf19.13683	CR_04870C_A	R	2.07053	1.05	0.00116266	0.000364294
GLX3	orf19.7882	C3_02610C_A	3	0.620714	-0.688	0.00118101	0.000370236
	IPF2500.2	CR_00600C_A	R	2.15846	1.11	0.00119614	0.000375172
	IPF2471.1	C3_06490W_A	3	1.43694	0.523	0.00120775	0.000379008
	orf19.8720	C5_03730W_A	5	4.08405	2.03	0.00121278	0.000380785
SMF3	orf19.9616	C2_00580C_A	2	1.43993	0.526	0.00122199	0.000383872
HCH1	orf19.10899	C6_01860C_A	6	0.535144	-0.902	0.00122563	0.000385216
	IPF1261.1	C3_05900W_A	3	0.567621	-0.817	0.00123817	0.000389357
	orf19.8482	C2_03560C_A	2	0.572759	-0.804	0.00123915	0.000389865
LEA1	orf19.8845	C4_05750C_A	4	0.536258	-0.899	0.00124531	0.000392005
	orf19.13150	C6_03600C_A	6	3.71922	1.895	0.00124616	0.000392472
PEX22	orf19.8811	C2_06690C_A	2	2.09943	1.07	0.00124891	0.000393542
	orf19.14031	C3_07490W_A	3	1.45498	0.541	0.00126243	0.000398006
MEX67	orf19.8118	CR_04050C_A	R	0.619854	-0.69	0.00127705	0.000402821
HSP70	orf19.12447	C1_13480W_A	1	1.74715	0.805	0.00129021	0.000407281
	orf19.8184	CR_04580W_A	R	0.591726	-0.757	0.00129021	0.000407389
MNN15	orf19.8373	C1_04900W_A	1	0.646624	-0.629	0.00129767	0.000410167
	orf19.13096	C4_00260W_A	4	1.68529	0.753	0.00129767	0.000410008
TUB1	IPF5983.1	CR_09120C_A	R	0.622006	-0.685	0.00130462	0.000412574
	orf19.9351	C2_09980W_A	2	2.11697	1.082	0.0013109	0.000414774
PDC2	orf19.12327	C1_09970C_A	1	1.6144	0.691	0.0013166	0.000416789
TOR1	orf19.9459	C2_07330W_A	2	1.43993	0.526	0.00135729	0.000429888
ABZ1	orf19.9352	C4_05290W_A	4	0.561361	-0.833	0.00137664	0.00043624
RDH54	orf19.12827	C2_10840W_A	2	0.57995	-0.786	0.00138621	0.00043972
PGA53	orf19.12120	C4_01360W_A	4	0.593368	-0.753	0.00138621	0.000439511
	IPF539.1	C7_00300W_A	7	1.71832	0.781	0.00139447	0.000442566
ZCF18	orf19.10908	C6_01790C_A	6	1.53901	0.622	0.00140022	0.000444618
	IPF21567.1	C4_00330C_A	4	0.694959	-0.525	0.00141639	0.000449981
MTO1	orf19.12517	C1_07800W_A	1	0.524858	-0.93	0.00141952	0.000451227
	IPF3432.1	C3_07820W_A	3	0.643049	-0.637	0.00141952	0.000451437
ARC19	orf19.10761	CR_01040C_A	R	1.84933	0.887	0.00142111	0.000452171
PGA37	orf19.11405	C5_04370C_A	5	1.93992	0.956	0.00142239	0.000452929
	orf19.9923	CR_03350C_A	R	0.595016	-0.749	0.00142239	0.000453039
	IPF2297.1	C5_03560W_A	5	1.71238	0.776	0.0014668	0.000467421
UBP8	orf19.9336	C2_10140W_A	2	0.483974	-1.047	0.00146963	0.00046856
	IPF3316.1	C3_06110C_A	3	1.41421	0.5	0.00147034	0.000469025
HEM1	orf19.10132	CR_02000C_A	R	0.63905	-0.646	0.00147302	0.000470116
	IPF2582.2	C7_03730C_A	7	1.78881	0.839	0.00147411	0.000470704
MNN1	orf19.11755	C5_02630C_A	5	0.6685	-0.581	0.0014778	0.000472121
	IPF17103.3	CR_09740W_A	R	0.456599	-1.131	0.00148409	0.00047437
PRO1	IPF597.1	CR_10580W_A	R	0.733567	-0.447	0.00148809	0.00047589
SUA71	orf19.10577	C1_03560C_A	1	0.621575	-0.686	0.00149538	0.00047848
	orf19.8043	C1_05520W_A	1	0.497925	-1.006	0.00149538	0.000478704
	orf19.12601	C7_03200C_A	7	0.60794	-0.718	0.00150254	0.000481241
CDC50	orf19.13157	C6_03660C_A	6	1.58447	0.664	0.00150598	0.000482587
	orf19.13438	C1_00880W_A	1	2.80305	1.487	0.001512	0.00048476
	IPF11120.1	C3_05300C_A	3	2.1155	1.081	0.00151277	0.000485253
SRB9	orf19.9026	C2_01470W_A	2	1.43594	0.522	0.00152132	0.000488239
CEF3	orf19.11629	C5_01580C_A	5	0.661127	-0.597	0.00152486	0.000489622
BNI1	orf19.12393	C1_12960C_A	1	1.48968	0.575	0.00152707	0.000490578
	orf19.10806	C1_01080W_A	1	0.501736	-0.995	0.00153143	0.000492229
ZCF32	orf19.13361	C3_04770C_A	3	1.85189	0.889	0.0015461	0.000497192
YAH1	orf19.7969	C3_03390C_A	3	0.622437	-0.684	0.00155167	0.000499234
	orf19.12138	C4_01220C_A	4	2.20534	1.141	0.0015693	0.000505162
	orf19.9846	C1_11050W_A	1	0.378929	-1.4	0.00157026	0.000505723
	orf19.11121	C2_08420W_A	2	1.81378	0.859	0.00158283	0.000510028
	orf19.13554	CR_07340C_A	R	1.61888	0.695	0.00158585	0.000511257
ASK1	orf19.12145	C4_01150W_A	4	0.533663	-0.906	0.00159293	0.000513798
HMO1	orf19.13966	CR_05670C_A	R	1.44995	0.536	0.00159523	0.000514799
	orf19.11878	CR_03560W_A	R	1.75321	0.81	0.00159791	0.000515921
IFD6	orf19.8650	C1_04140W_A	1	0.503129	-0.991	0.00160172	0.00051741
	orf19.11181	C7_02670W_A	7	2.18859	1.13	0.00160819	0.000519762
[truncated: 4,265 more rows]
