# Supplementary material for: Echinocandin Adaptation in Candida albicans Is Accompanied by Altered Chromatin Accessibility at Gene Promoters and by Cell Wall Remodeling
Source: J Fungi (Basel). 2025 Feb 1;11(2):110. doi: 10.3390/jof11020110 (PMC11856910; doi:10.3390/jof11020110)
Supplement: Supplementary file 1 [file jof-11-00110-s001.zip › Table S7.xlsx]

## Sheet: goTermMapperResult.28248
	Table S7. GO slim mapper of shared genes in Cluster 1 of both adapted mutants
GOID	GO term	Frequency	Gene(s)	Organism
8150	biological_process unknown	208 out of 740 genes, 28.1%	C2_10800W_A C1_14530W_A C3_00360W_A CR_02440W_A C3_07740W_A C6_04560W_A C1_00020C_A C3_07920W_A C4_02930W_A DQD1 C3_02890C_A C3_00230C_A C2_10730W_A C1_14580C_A C1_14630C_A POL93 CIS301 C3_03000W_A C5_00140C_A C3_07910W_A C4_00250W_A C3_00140W_A C3_04310C_A C4_05850C_A C1_06970C_A CR_08050C_A CR_10830C_A C1_00420W_A CR_08260C_A CR_08190W_A C2_00270C_A C1_11720W_A ECM18 C2_07270W_A CR_07740W_A C7_…	Candida albicans
50789	regulation of biological process	157 out of 740 genes, 21.2%	GIN1 PEP3 BUB3 APC1 THI20 SUB2 C7_04260W_A C1_01840C_A RCA1 HXK1 C4_00030C_A SEC6 C3_04460W_A CR_10730C_A MUM2 C7_02780W_A AKL1 CR_08170C_A C4_05860W_A C5_03150W_A RER2 TUP1 EPL1 DOM34 MAC1 ZNC1 C4_07220C_A POM1 C1_03260W_A OFR1 ORC2 CR_03520C_A RAD18 ZCF22 RIM8 C3_00130C_A PFY1 PPH3 SIR2 WSS1 C7_00070C_A MED9 CYP1 UTP8 GCR3 SNF5 RAD53 CET1 C6_00170C_A HBR1 ASH1 BAS1 CST5 CR_00060C_A RPA12 RPT5 A…	Candida albicans
6810	transport	120 out of 740 genes, 16.2%	APS3 PEP3 C7_02170C_A RIX7 SUB2 DNF2 HXK1 SEC6 TIM44 C2_00490W_A C5_00080C_A NAG6 C5_00150C_A RVS161 CTR2 C7_02780W_A C6_04550C_A C6_04530C_A C6_00240C_A LTV1 C3_07850W_A C3_03430C_A RER2 VPS1 APM1 SAM35 C2_04180C_A C2_08060W_A C2_02580W_A ARF1 SSO2 C4_00410W_A ATP2 SYS1 GGA2 CR_05310W_A VTI1 SEC34 RIM8 TPO2 PFY1 PEX5 C2_10720C_A EMP46 SDH4 TIM8 CTP1 CR_03220C_A UTP8 YME1 GCR3 ATC1 C4_07240W_A CR…	Candida albicans
6996	organelle organization	107 out of 740 genes, 14.5%	GIN1 PEP3 APC1 SUB2 SWD2 C7_04260W_A TERT HSP104 C4_00030C_A C1_00160C_A MGM101 C7_00210C_A NUO1 C5_00080C_A JEM1 NAG6 C5_05340W_A RVS161 UBC9 C7_02780W_A C1_08610C_A C6_00240C_A QCR9 VPS1 DOM34 SAM35 C2_08060W_A C4_07220C_A C1_03260W_A ORC2 CR_03520C_A VTI1 C1_00100C_A C3_00130C_A PFY1 PEX5 SIR2 SDH4 TIM8 CR_10760C_A C3_05160C_A RAD53 FGR32 CR_03530W_A CR_00060C_A EST1 MYO5 ATG1 NUP159 SPP1 C2_1…	Candida albicans
16070	RNA metabolic process	99 out of 740 genes, 13.4%	C7_01650W_A GAR1 RRN3 SUB2 RPL16A SWD2 C7_04260W_A THS1 CR_10730C_A C6_03260W_A NOP10 C2_10680W_A SMD3 C6_04530C_A DOM34 DUS4 BRR2 C7_00130W_A C5_00280C_A C1_09710C_A C3_07800C_A RTT102 C7_00070C_A ILS1 C3_05160C_A DTD2 UTP8 GCR3 C1_11280W_A C2_07630C_A CET1 ERF1 HBR1 MST1 RPA12 EST1 RPC10 C5_05350W_A SES1 CTA7 MES1 NSA2 ZSF1 TRM9 C6_04510C_A TRM2 RPT2 HTS1 TAF10 C3_07630C_A HIR1 C2_00280C_A C4_0…	Candida albicans
6950	response to stress	98 out of 740 genes, 13.2%	GIN1 FGR39 SUB2 RPL16A C7_04260W_A HSP104 C1_03270W_A MRP2 C4_00030C_A C5_02110W_A MGM101 FBP1 JEM1 RVS161 CCT8 UBC9 LTV1 C4_05860W_A PPZ1 TUP1 EPL1 APM1 DOM34 HPA2 AHP2 C4_07200C_A ARF1 C4_07220C_A KRE5 VID27 C5_00280C_A RAD18 RIM8 PPH3 SDH4 WSS1 SOD3 GCR3 FGR24 SNF5 RAD53 C6_00170C_A HBR1 ASH1 MAL2 FGR32 CR_00060C_A AAT21 MYO5 ATG1 SOG2 IAH1 PKH3 C2_10850C_A NMA111 CR_10810C_A RDH54 AHP1 ZSF1 V…	Candida albicans
30447	filamentous growth	91 out of 740 genes, 12.3%	FGR39 RIX7 RPL16A RCA1 HXK1 MRP2 RVS161 CCT8 CR_03260W_A CYC3 SMD3 VPS1 TUP1 APM1 PDA1 MAC1 BRR2 SSO2 RTK1 KRE5 VID27 RIM8 FGR6-1 GCR3 FGR24 SNF5 RAD53 PUT1 ASH1 BAS1 MAL2 CST5 FGR32 YAK1 MYO5 ATG1 SOG2 IAH1 PMR1 PTP1 PKH3 C1_07220W_A VRP1 OCT1 NSL1 PHR2 DDR48 PEP8 SPC34 NDT80 NAG1 VPS21 SWI1 HIR1 C5_00800C_A LSM5 PHHB SGT1 MKC1 FGR44 KEL1 DAC1 ENO1 PRP8 PRP18 SMC5 HMA1 DFG16 STD1 SYF2 INP51 BUB2…	Candida albicans
7049	cell cycle	53 out of 740 genes, 7.2%	GIN1 BUB3 APC1 CDC34 C4_00030C_A NUO1 RVS161 MUM2 UGT51C1 UBC9 C7_02780W_A CR_05840W_A SSO2 C4_07220C_A ORC2 PFY1 PPH3 RTT102 CYP1 RAD53 MYO5 C5_05350W_A PHR3 RDH54 PGA4 C2_10670W_A VRP1 NSL1 SPC34 NDT80 C6_00260W_A HIR1 MLH3 PKC1 PHHB KIN3 C6_04440C_A MLC1 VIP1 C1_06760C_A SMC5 BUB2 ARP3 SGS1 SHA3 YVH1 POL3 SNF1 KIN2 C4_07150W_A C1_00090W_A ULP3 CDC11	Candida albicans
42221	response to chemical	52 out of 740 genes, 7.0%	RCA1 C5_02110W_A JEM1 CCT8 LTV1 PPZ1 TUP1 HPA2 AHP2 ARF1 TPO2 SIR2 SDH4 SOD3 SNF5 RAD53 HBR1 CST5 NAG3 CDR11 AAT21 SSY5 MIG2 NMA111 CR_10640W_A AHP1 DDR48 NDT80 SWI1 CR_08650C_A C5_00800C_A NPR2 MKC1 GAT1 CTA24 DAC1 TLO1 TLO11 PRX1 INP51 SHA3 VPS28 HAT2 NIK1 PEP7 ADE12 TRR1 CSC25 CDR3 CTA26 SPT6 SEC61	Candida albicans
16192	vesicle-mediated transport	43 out of 740 genes, 5.8%	APS3 PEP3 DNF2 SEC6 C2_00490W_A C5_00080C_A RVS161 C6_04530C_A C6_00240C_A RER2 VPS1 APM1 SSO2 SYS1 GGA2 CR_05310W_A VTI1 SEC34 RIM8 EMP46 C4_07240W_A FGR32 MYO5 C4_00070C_A VRP1 PEP8 C2_09710C_A VPS21 VPS53 UFE1 MLC1 TVP18 OSH2 DOP1 CTA3 C1_11600W_A DDI1 VPS28 PEP7 GYP5 CR_10590W_A SEC22 GDI1	Candida albicans
6259	DNA metabolic process	42 out of 740 genes, 5.7%	GIN1 SUB2 SWD2 TERT C4_00030C_A C1_00160C_A MGM101 C7_00210C_A MUM2 UBC9 EPL1 C4_07200C_A C4_07220C_A C1_03260W_A ORC2 C5_00280C_A RAD18 C3_00130C_A PPH3 WSS1 SNF5 RAD53 CR_00060C_A EST1 C5_05350W_A SET5 RDH54 CDC13 DDR48 SWI1 MLH3 RIM1 C1_06760C_A C4_07010C_A SMC5 C3_06270C_A VID21 SGS1 HMO1 POL3 RAD3 HMI1	Candida albicans
44419	biological process involved in interspecies interaction between organisms	41 out of 740 genes, 5.5%	APS3 RCA1 HSP104 HXK1 NUO1 NAG6 RVS161 TUP1 C5_00280C_A RIM8 SIR2 SNF5 ASH1 RBT4 NAG3 MIG2 PHR2 CMI1 ADH1 NDT80 NAG1 VPS21 SWI1 CNH1 MKC1 GAT1 DAC1 ENO1 DFG16 INP51 YVH1 VPS28 NIK1 PEP7 ASC1 IRS4 PMT4 HET1 CDC11 MRR2 ESS1	Candida albicans
6412	translation	40 out of 740 genes, 5.4%	C2_02930C_A RPL16A THS1 MRP2 tE(UUC)7 C7_00490C_A C5_00030W_A C5_05250C_A IFM1 RPS4A tG(GCC)3 RPP2A tV(AAC)4 ILS1 C5_00130C_A ERF1 tV(CAC)1 tP(UGG)2 MST1 RDN25 SES1 C2_10850C_A MES1 tL(CAA)5 RPL38 tT(AGU)6 HTS1 RPL12 TIF34 tG(GCC)1 RDN58 RPS24 tL(CAA)6 RDN5 SUP35 RPL28 C1_03280W_A ASC1 tI(AAU)4 AEP3	Candida albicans
7165	signal transduction	35 out of 740 genes, 4.7%	GIN1 BUB3 C7_04260W_A C1_01840C_A C4_00030C_A C7_02780W_A DOM34 PPH3 RAD53 CST5 YAK1 SOG2 PKH3 C1_01400C_A CR_10810C_A SAC7 C7_01930C_A C6_00260W_A PKC1 MKC1 OMA1 CTA3 STD1 INP51 BUB2 SGS1 SNF1 NIK1 TOR1 ASC1 CSC25 GDI1 C6_04470C_A ULP3 CR_07190W_A	Candida albicans
42254	ribosome biogenesis	31 out of 740 genes, 4.2%	GAR1 RIX7 RPL16A C5_05340W_A NOP10 C7_02780W_A LTV1 C1_09710C_A C3_07800C_A C3_05160C_A UTP8 HBR1 NUP159 NSA2 RPL12 ARX1 CR_10630W_A C1_06760C_A RPS24 MPP10 NSP1 CR_03230W_A C2_05160C_A YVH1 C4_05650W_A TOR1 POP3 C3_06370C_A LSM6 UTP9 MTR2	Candida albicans
30163	protein catabolic process	31 out of 740 genes, 4.2%	APC1 CDC34 PRE4 JEM1 C4_05860W_A GGA2 WSS1 YME1 C6_00170C_A C5_00060C_A RPT5 C4_00070C_A C2_10850C_A NMA111 C4_04750W_A RPT1 RPT2 C6_00260W_A PRE1 CR_08650C_A SGT1 CR_10610C_A PR26 C2_06120C_A OMA1 CR_03560W_A DDI1 VPS28 RPN11 C6_04470C_A SEC61	Candida albicans
19725	cellular homeostasis	27 out of 740 genes, 3.6%	HXK1 C2_07010W_A CTR2 PPZ1 MAC1 C1_00100C_A C2_00290W_A PMR1 AHP1 ZSF1 OCT1 C1_11140W_A FRP2 CNH1 VPS53 SPL1 HXK2 DFG16 HRK1 PRX1 TRR1 CSC25 CR_10590W_A CUP1 C4_07150W_A FRP1 CSA1	Candida albicans
6629	lipid metabolic process	25 out of 740 genes, 3.4%	UGT51C1 LIP4 MCT1 MUQ1 C6_00230W_A RER2 DES1 C4_07200C_A C1_00100C_A PEX5 YDC1 ETR1 MVD BMT6 NMA111 POT1 C1_11140W_A DAP1 PPT2 OLE2 PLB5 INP51 RTA2 C5_05360C_A C4_07140W_A	Candida albicans
5975	carbohydrate metabolic process	23 out of 740 genes, 3.1%	C7_00150W_A GDB1 HSP104 HXK1 FBP1 UGT51C1 ARD KRE5 PFK26 ATC1 MAL2 GSL2 PMR1 PGA4 TPS3 PHR2 NAG1 PCK1 FAV3 FGR44 ENO1 HXK2 C5_05360C_A	Candida albicans
7010	cytoskeleton organization	22 out of 740 genes, 3%	RVS161 UBC9 VPS1 CR_03520C_A PFY1 MYO5 C2_10670W_A VRP1 C2_09710C_A SPC34 C6_00260W_A PKC1 MLC1 VIP1 CTA3 BNR1 ARP3 SNF1 TOR1 KIN2 CR_07190W_A CDC11	Candida albicans
6091	generation of precursor metabolites and energy	21 out of 740 genes, 2.8%	C7_00150W_A GDB1 HXK1 CYC3 COQ5 C1_08610C_A MCI4 QCR9 EMF1 MAC1 ATP2 C2_00290W_A NUO3 ETR1 COE1 C3_01540W_A OCT1 C1_01010W_A ENO1 HXK2 C2_03450W_A	Candida albicans
71555	cell wall organization	20 out of 740 genes, 2.7%	RCA1 RVS161 C2_10740C_A KRE5 MYO5 SOG2 PMR1 PHR3 PGA4 PHR2 PKC1 MKC1 C1_11600W_A INP51 YVH1 VPS28 SNF1 IRS4 PMT4 C1_00090W_A	Candida albicans
42710	biofilm formation	20 out of 740 genes, 2.7%	RIX7 HSP104 C1_00160C_A C7_00490C_A CR_01410C_A VPS1 ZNC1 SNF5 CST5 YAK1 LEU3 OCT1 ADH1 NDT80 MKC1 SNF1 PMT4 CTA26 CSA1 MRR2	Candida albicans
45333	cellular respiration	15 out of 740 genes, 2.0%	CYC3 COQ5 C1_08610C_A MCI4 QCR9 EMF1 MAC1 ATP2 C2_00290W_A NUO3 ETR1 COE1 C3_01540W_A OCT1 C2_03450W_A	Candida albicans
6457	protein folding	13 out of 740 genes, 1.8%	HSP104 JEM1 CCT8 CPR6 C4_05860W_A CCT5 CYP1 YME1 CNS1 C7_04170W_A CR_10630W_A C3_05120C_A C1_00210C_A	Candida albicans
910	cytokinesis	11 out of 740 genes, 1.5%	RVS161 PFY1 MYO5 VRP1 C6_00260W_A PKC1 MLC1 ARP3 KIN2 C4_07150W_A CDC11	Candida albicans
48468	cell development	11 out of 740 genes, 1.5%	UGT51C1 SSO2 CYP1 PHR3 PGA4 PHHB C6_04440C_A YVH1 PEP7 C1_00090W_A CDC11	Candida albicans
6997	nucleus organization	10 out of 740 genes, 1.4%	JEM1 C7_02780W_A C4_07220C_A SIR2 NUP159 NPT1 C4_00260W_A KIN3 C6_03550C_A HMO1	Candida albicans
70783	growth of unicellular organism as a thread of attached cells	9 out of 740 genes, 1.2%	PDA1 PUT1 CST5 PTP1 DFG16 SHA3 SNF1 ASC1 CDC11	Candida albicans
30448	hyphal growth	8 out of 740 genes, 1.1%	RIX7 HXK1 SSO2 PMR1 NDT80 HIR1 BUB2 CDC11	Candida albicans
7155	cell adhesion	6 out of 740 genes, 0.8%	C5_02110W_A TUP1 NPT1 SWI1 ASC1 C4_07140W_A	Candida albicans
7124	pseudohyphal growth	4 out of 740 genes, 0.5%	PDA1 PTP1 DFG16 SHA3	Candida albicans
7114	cell budding	4 out of 740 genes, 0.5%	MYO5 SOG2 VRP1 C4_07150W_A	Candida albicans
6766	vitamin metabolic process	4 out of 740 genes, 0.5%	THI20 RIB5 BIO3 BIO4	Candida albicans
42493	response to drug	1 out of 740 genes, 0.1%	PKC1	Candida albicans
9405	pathogenesis	0 out of 740 genes, 0%	none
6464	cellular protein modification process	0 out of 740 genes, 0%	none
32196	transposition	0 out of 740 genes, 0%	none
746	conjugation	0 out of 740 genes, 0%	none
other	other	58 out of 740 genes, 7.8%	C2_02360C_A GBU1 ECM39 PPX1 LSC1 CR_08040W_A GLO1 C1_01950C_A PRO3 LEU4 PGA23 C3_01670W_A C2_00110W_A MET15 C1_14350W_A C2_10600W_A BNA31 CR_10600C_A CR_06690C_A LAT1 C4_00060W_A C2_00180C_A SNG3 ALG9 GTT12 C2_07280W_A PRC3 C5_00040C_A CR_00280C_A C4_00290C_A MET1 C2_10860C_A TRP1 C7_00060C_A C1_14270W_A UBA1 MET2 RPN5 STF2 SOD6 RNR22 ALD5 ATP16 C7_00300W_A C2_10790C_A SRB1 C1_14500C_A C2_03420C_…	Candida albicans
not_yet_annotated	not_yet_annotated	1 out of 740 genes, 0.1%	CR_01850C_A	Candida albicans
