# Supplementary material for: Echinocandin Adaptation in Candida albicans Is Accompanied by Altered Chromatin Accessibility at Gene Promoters and by Cell Wall Remodeling
Source: J Fungi (Basel). 2025 Feb 1;11(2):110. doi: 10.3390/jof11020110 (PMC11856910; doi:10.3390/jof11020110)
Supplement: Supplementary file 1 [file jof-11-00110-s001.zip › Table S8.xlsx]

## Sheet: goTermMapperResult.3091
Table S8. GO slim mapper of shared genes in Cluster 2 in both adapted mutants
GOID	GO term	Frequency	Gene(s)	Organism
8150	biological_process	271 out of 1132 genes, 23.9%	C2_03260W_A C3_03780W_A C4_03760W_A C5_03960W_A MOH1 C5_00580W_A C2_09420W_A C3_05840W_A C5_04470C_A PHB1 C1_10500W_A C1_11970C_A C7_03280C_A C1_03040W_A CR_04350C_A C2_09910C_A C3_04120C_A C1_07790C_A CR_03870W_A CR_07840C_A CR_03710C_A CIS304 C2_00590W_A BUL1 C1_11850W_A IFF5 C3_05400C_A C4_03480C_A C3_05460W_A C6_02760W_A MRV3 CR_06380C_A C2_09980W_A C7_01460C_A C2_02280W_A C5_03740W_A C3_0506…	Candida albicans
50789	regulation of biological process	246 out of 1132 genes, 21.7%	C1_09070W_A RHB1 RDI1 YBN5 YPD1 C6_00540W_A CSH3 YBP1 NAA20 C1_05380C_A C1_02960C_A RIM20 DOT4 C1_12350W_A SEC1 ATG18 C1_02760W_A PDE1 STB5 C7_02670W_A C1_01540W_A PAN3 C2_01240C_A C2_06920C_A C3_00630W_A C5_01300C_A TSA1 GAL4 C1_01860W_A RBP1 POL5 STP4 SST2 C3_05010C_A C2_07740W_A DAD2 CDC48 ROM2 DAD1 RPN3 SPT10 NUP85 ECM25 VPS22 C5_02010C_A C5_02450W_A C1_14020W_A RGS2 CR_03200C_A C3_04740C_A S…	Candida albicans
6996	organelle organization	193 out of 1132 genes, 17.0%	C1_12440W_A C2_10470C_A RDI1 C5_01540W_A DUO1 CR_10410C_A C6_00540W_A CSH3 C5_02740W_A ACC1 HSK3 NAA20 C1_05380C_A C1_02960C_A DOT4 CR_09140C_A C1_02760W_A NCE4 VPS20 BZZ1 MMM1 C1_06640C_A C2_01240C_A POL5 C3_05010C_A DAD2 HSP60 SEC5 CDC48 ATG15 DAD1 RPS17B SPT10 VPH1 NUP85 RAD14 VPS22 C3_04740C_A C7_01740C_A VAM6 RSR1 DNM1 SPO11 BNI1 C2_05020W_A CR_00340C_A UBI3 VAC7 RPL6 C1_04490W_A C5_04710W_A…	Candida albicans
6810	transport	187 out of 1132 genes, 16.5%	C2_10470C_A RHB1 C3_00390W_A CR_10410C_A APL4 CSH3 C5_04610W_A ACC1 C3_03230C_A RIM20 VMA13 SEC1 C1_04840C_A MDL1 VMA11 ATG18 C1_02760W_A PMP3 BUD7 UBP13 C6_03390W_A C4_06210C_A VPS20 BZZ1 C2_04750W_A MMM1 HSP70 C3_00630W_A APL1 HIP1 HSP60 SEC5 CDC48 CR_00420W_A VPS8 VPH1 NUP85 PXA1 VPS22 C1_10710C_A SSC1 CR_04280C_A C7_01740C_A VAM6 CRP1 RSR1 DNM1 C7_04240C_A C6_02650C_A GAP6 PEX12 SRP101 USO1 M…	Candida albicans
16070	RNA metabolic process	162 out of 1132 genes, 14.3%	C1_12440W_A C1_09070W_A C5_01540W_A RPL7 C1_07660W_A CR_10410C_A TPT1 C5_04610W_A C7_03850W_A C1_12350W_A RCL1 C1_04990C_A RPL37B C4_04930C_A C6_02880W_A C4_06210C_A STB5 PAN3 C2_00410C_A C2_06920C_A C1_01860W_A RBP1 POL5 RPS6A SMX4 CDC48 UTP21 C5_02010C_A PRP11 CR_03200C_A C4_00880W_A CR_03160W_A C6_00390W_A C1_06800W_A KRS1 C4_03730C_A NOP1 UBI3 C5_04710W_A VHR1 C1_05230W_A C4_01280C_A PIF1 SSU…	Candida albicans
6950	response to stress	157 out of 1132 genes, 13.9%	C1_09070W_A RHB1 RDI1 YPD1 C6_00540W_A CSH3 YBP1 PGA14 C3_02770C_A C1_05380C_A GND1 C7_00590W_A ATG18 C1_02760W_A NCE4 BZZ1 C7_02670W_A PAN3 HSP70 C2_01240C_A TRP99 TSA1 HSP21 PSD2 C3_05010C_A C2_07740W_A HSP60 CR_08470W_A CDC48 SPT10 VPS75 VPH1 RAD14 ECM25 C1_10710C_A C3_04740C_A SOD1 HFL1 RSR1 RPT4 BNI1 GCN2 RPL6 C3_03470W_A MCM3 MKK2 MLT1 RAP1 HTB1 GST2 PIF1 C1_05270C_A FGR3 SMC6 ADR1 CDC45 FG…	Candida albicans
30447	filamentous growth	113 out of 1132 genes, 10%	RHB1 RDI1 DUO1 DFG10 CSH3 HSK3 ROT2 RIM20 PMP3 PDE1 STB5 VPS20 LPD1 MTS1 TSA1 APL1 HSP21 STP4 ALS4 PSD2 DAD2 SMX4 DAD1 NUP85 ECM25 VPS22 C1_10710C_A PRP11 SOD1 VAM6 RSR1 ADE5,7 RIM13 PRR2 BNI1 GCN2 VAC7 ARG83 RPL6 SLR1 MLT1 RAP1 VPS16 MNT2 FGR3 ECM22 ARG81 ADR1 FGR34 C1_13270W_A STE23 FGR14 PRP24 MVB12 SEM1 CMD1 CTM1 ECM7 CLB4 CHS7 SME1 MOB2 TSC11 MDS3 NCS2 C1_14190C_A C2_05640W_A CR_07570W_A VPS…	Candida albicans
7049	cell cycle	96 out of 1132 genes, 8.5%	DUO1 C6_00540W_A ACC1 HSK3 C7_03850W_A CR_09140C_A NCE4 C7_02670W_A C2_01240C_A C7_00410C_A C3_05010C_A DAD2 CDC48 DAD1 C3_04740C_A ORC3 RSR1 SPO11 BNI1 GCN2 BIR1 MCM3 CDC3 C4_00190W_A PIF1 CDC37 CSM1 EIP1 SPR3 SMC6 C1_03790C_A CDC45 ESP1 CR_09230C_A CMD1 MSH6 SAC3 CLB4 RSC2 PDS5 SLX4 SPS20 C1_05660C_A C1_14190C_A CDC12 SMC1 SGO1 CBF1 TPS1 PPH21 MNN10 MPH1 DBF2 AQY1 C1_06630W_A MBP1 C4_01950W_A H…	Candida albicans
42221	response to chemical	95 out of 1132 genes, 8.4%	RHB1 C2_01920C_A YPD1 C5_04610W_A YBP1 PGA14 C7_03850W_A MCA1 RIM20 GND1 C1_02760W_A C4_06210C_A VPS20 C7_02670W_A HSP70 TRP99 TSA1 GAL4 HSP21 PSD2 SST2 CR_08470W_A CDC48 VPH1 VPS22 C1_10710C_A SOD1 MFA1 BNI1 GCN2 CR_08590W_A C3_03470W_A PTP2 MLT1 CAG1 GST2 C1_05270C_A HAP31 FGR3 ADR1 C5_03550W_A POS5 FLU1 HOL1 C6_01920C_A MVB12 CR_09230C_A C6_01870C_A CR_09670C_A MCR1 MDS3 C2_05060C_A CGA1 GPX31…	Candida albicans
6412	translation	87 out of 1132 genes, 7.7%	C5_01540W_A RPL19A RPS42 tQ(UUG)4 RPL37B tR(UCU)4 MRP20 CR_04580W_A RPL2 C2_07680W_A MRP17 RPS6A RPS17B C5_02010C_A RPS22A C6_00390W_A TIF11 KRS1 UBI3 RPL6 C3_00450C_A SUI3 RPL43A RPL18 C1_13030C_A RPS1 RPS5 tP(UGG)5 RPS20 tP(AGG)1 C3_02260C_A tQ(UUG)1 CR_04150W_A RPS14B TIF3 CR_03350C_A MSW1 RPL17B GUS1 C4_04390W_A C1_05610W_A EFT2 TIF C7_03640C_A C1_00980W_A RPL14 C2_07030C_A SIS1 MBP1 C1_06470…	Candida albicans
6259	DNA metabolic process	83 out of 1132 genes, 7.3%	C1_09070W_A C6_00540W_A C3_02770C_A C1_05380C_A C7_03850W_A C7_00590W_A CR_09140C_A NCE4 ADK1 PAN3 C2_01240C_A TSA1 C3_05010C_A DUT1 CDC48 SPT10 VPS75 RAD14 C5_00230C_A C3_04740C_A ORC3 HFL1 RPT4 SPO11 MCM3 RAP1 HTB1 PIF1 C1_05270C_A SMC6 CDC45 SEM1 MSH6 INO80 GBP2 SAC3 RSC2 CR_05560W_A PDS5 C2_08420W_A SLX4 RNH35 C2_00350W_A SMC1 C2_08630C_A C3_04590W_A C2_08950W_A SLD5 C4_01660W_A MPH1 SWD1 C1_…	Candida albicans
36211	protein modification process	77 out of 1132 genes, 6.8%	C4_00690C_A DFG10 C5_02740W_A YBP1 ROT2 NAA20 DOT4 C1_06390W_A UBP13 C1_01540W_A PAN3 CR_08470W_A NAT5 PTC7 CR_04280C_A PRR2 C5_05040W_A GCN2 UBI3 C3_03310C_A PEX12 MNT3 C5_01170W_A PTP2 MKK2 MNT2 PPE1 C2_03760C_A FGR3 C2_02020W_A PMI1 CTM1 MNT4 C1_03600W_A APG7 C3_02260C_A CR_04150W_A C2_00350W_A C2_01060C_A C1_10730W_A DPM2 NCS2 UBI4 C3_06410C_A C3_06800C_A RCK2 C2_08620W_A MNN10 MNN9 DBF2 PTC6…	Candida albicans
42254	ribosome biogenesis	72 out of 1132 genes, 6.4%	C1_12440W_A C5_01540W_A RPL7 C1_07660W_A CR_10410C_A C7_03850W_A C1_12350W_A RCL1 RPL37B C4_06210C_A RPL2 C2_00410C_A NOP6 POL5 RPS6A RPS17B NUP85 UTP21 C5_02010C_A CR_03200C_A C1_06800W_A NOP1 UBI3 CR_08590W_A C3_03310C_A RPL6 RPS1 FAL1 C3_02020W_A C3_06440W_A C4_00740W_A C5_03920C_A RPS5 SAC3 SPB4 RPS20 CR_01710W_A CR_02030C_A KRE30 MAM33 NIP7 RPS14B BUD21 MAK21 RPL17B C3_05860C_A C2_08630C_A C…	Candida albicans
16192	vesicle-mediated transport	68 out of 1132 genes, 6.0%	RHB1 APL4 CSH3 RIM20 SEC1 ATG18 C1_02760W_A BUD7 UBP13 VPS20 BZZ1 C3_00630W_A APL1 SEC5 CDC48 VPS8 VPH1 VPS22 C7_01740C_A VAM6 C7_04240C_A C6_02650C_A USO1 VPS16 C2_02260W_A C7_00790W_A C1_05320C_A CMD1 APM4 CHS7 COG4 C1_00920W_A CR_01350C_A C5_01880C_A VPS51 IST1 VPS33 SAC1 ENT2 TIP1 HSE1 C1_13690C_A C1_09950C_A VPS27 MON2 WAL1 YPT31 DRS2 AGE3 YPT52 C1_10420C_A C6_03520C_A C1_14200W_A SEC8 C7_01…	Candida albicans
7165	signal transduction	47 out of 1132 genes, 4.2%	RHB1 RDI1 YPD1 C6_00540W_A C1_02760W_A PDE1 C7_02670W_A C2_01240C_A TSA1 SST2 CDC48 ROM2 ECM25 C1_14020W_A RGS2 RSR1 GCN2 BIR1 PTP2 MKK2 CAG1 C1_03790C_A CDC45 GEM1 CMD1 MOB2 TSC11 MDS3 C1_14190C_A SGO1 RTG1 RCK2 DBF2 HTA1 CR_03340C_A TEM1 CR_10020C_A CCR4 HST7 RAD6 SIT4 CSM3 KOG1 CMP1 DOT1 RGD1 CDC7	Candida albicans
44419	biological process involved in interspecies interaction between organisms	46 out of 1132 genes, 4.1%	CSH3 ROT2 RIM20 PDE1 HSP70 MTS1 TSA1 HSP21 ALS4 SOD1 RSR1 ADE5,7 RIM13 BNI1 SLR1 MLT1 MNT2 GPM1 ECE1 CHS7 MDS3 SAP1 VPS51 RTG1 TCC1 UBI4 TPS1 SAC1 RCK2 RFG1 WH11 PES1 NOT5 TPS2 VPS27 WAL1 AFT2 PST2 CCR4 AGE3 SIT4 VPS4 GLR1 CMP1 RHR2 MBF1	Candida albicans
6629	lipid metabolic process	42 out of 1132 genes, 3.7%	C2_01920C_A DFG10 C5_05210W_A ACC1 TGL99 PLB3 MTS1 PSD2 C6_03040C_A ATG15 AYR1 BTS1 ERG26 C5_05040W_A PCT1 ERG27 ADR1 CMD1 MCR1 HAL22 SPS20 TSC11 PEX7 DPP3 C6_00490W_A ARE2 C3_04650W_A NCR1 SAC1 CR_03540W_A C6_01300W_A AFT2 TAZ1 C2_08170W_A LIP5 GPI2 LPT1 VPS4 GLR1 CR_02570C_A PDR16 LAB5	Candida albicans
30163	protein catabolic process	40 out of 1132 genes, 3.5%	MCA1 LAP4 VPS20 CDC48 RPN12 VPS22 C5_02450W_A PEX12 TIP120 PRB1 C1_04560W_A C2_02020W_A SEM1 SAP1 PRE6 RPN13 C3_05360C_A C3_05850W_A SIS1 LAP41 RAD4 HSE1 CR_01820W_A VPS27 CR_04020C_A CR_10020C_A RAD6 C4_05740C_A C6_00310W_A C1_07390W_A VPS36 VPS4 C1_14170W_A CR_03860C_A C4_02920W_A C1_01890C_A C3_06810W_A DOA1 SEC7 ELC1	Candida albicans
7010	cytoskeleton organization	36 out of 1132 genes, 3.2%	RDI1 DUO1 HSK3 BZZ1 DAD2 CDC48 DAD1 RSR1 BNI1 BIR1 CRN1 CDC3 CDC37 CMD1 MOB2 TSC11 CDC12 GRX3 PPH21 ENT2 DBF2 C4_01950W_A DYN1 CR_00870C_A ABP1 TEM1 CR_04020C_A WAL1 YPT31 AGE3 C2_07290W_A ASK1 NIP100 CR_01180W_A RGD1 ASE1	Candida albicans
19725	cellular homeostasis	35 out of 1132 genes, 3.1%	C3_00390W_A C1_05010C_A C1_02960C_A VMA13 UBP13 C3_00630W_A TSA1 VPH1 OYE32 SOD1 CRP1 ADE5,7 ARG81 CR_10280W_A POR1 C2_00350W_A C3_04360W_A C1_10730W_A C1_14190C_A CGA1 VPS51 GRX3 GPX31 GLK1 YHM1 DBF2 YCF1 CCS1 AFT2 CSA2 OPT4 GLR1 CMP1 DOA1 TOK1	Candida albicans
5975	carbohydrate metabolic process	31 out of 1132 genes, 2.7%	ROT2 GND1 GAC1 XKS1 GAL4 C3_03410C_A DOG1 RBK1 EXG2 GPM1 C4_01220C_A PMI1 CHT4 NDE1 C1_14190C_A CGA1 RTG1 TPS1 GLK1 C7_02450W_A AMS1 TPS2 PDC11 MNN44 C2_04340C_A TAL1 C5_04940W_A RHR2 C5_01230C_A C1_14060W_A GUT1	Candida albicans
6091	generation of precursor metabolites and energy	26 out of 1132 genes, 2.3%	QCR2 GND1 RIP1 GAC1 C1_08930C_A RKI1 CYT1 GPM1 MAM33 NDE1 C1_14190C_A NUE1 RTG1 LSC2 GLK1 C5_00850C_A MNE1 KGD2 C1_08690W_A PDC11 TAZ1 ALG6 C2_04340C_A TAL1 C5_00330C_A YAH1	Candida albicans
71555	cell wall organization	21 out of 1132 genes, 1.9%	RHB1 TSA1 ECM25 SOD1 MNT2 PMI1 APM4 MOB2 TSC11 ENT2 RCK2 MNN9 SSR1 QDR1 CMK1 HST7 CSK1 FGR41 CMP1 PGA31 C1_14060W_A	Candida albicans
42710	biofilm formation	21 out of 1132 genes, 1.9%	PMP3 NUP85 MFA1 GCN2 RAP1 MNT2 ARG81 ECE1 MRV8 MOB2 MDS3 TRY3 CBF1 AQY1 WH11 QDR1 C2_07290W_A CSA2 ATG13 RHR2 FGR27	Candida albicans
6457	protein folding	20 out of 1132 genes, 1.8%	CSH3 HSP70 TSA1 RBP1 HSP60 SSC1 C5_02010C_A CR_04650W_A C4_02780W_A CDC37 AHA1 C3_03590W_A C1_14090W_A CHS7 C1_02380C_A SIS1 C1_11110C_A C4_06160W_A GLX3 PHB2	Candida albicans
6997	nucleus organization	18 out of 1132 genes, 1.6%	ACC1 SPT10 NUP85 VPS22 CAG1 CSM1 C3_06440W_A CMD1 C1_05660C_A C2_08630C_A C3_06520C_A C4_01660W_A PNC1 VPS4 C4_05160C_A SEC13 CR_00230W_A YCS4	Candida albicans
30448	hyphal growth	17 out of 1132 genes, 1.5%	RDI1 ALS4 RSR1 BNI1 SLR1 ECM7 MOB2 VPS51 SAC1 ENT2 DBF2 NAP1 C1_11930W_A RAX2 VPS4 CMP1 HIR3	Candida albicans
910	cytokinesis	16 out of 1132 genes, 1.4%	C7_00410C_A RSR1 BNI1 CDC3 CDC12 PPH21 MNN10 DBF2 C4_01950W_A TEM1 WAL1 YPT31 RAX2 CR_01180W_A CMP1 RGD1	Candida albicans
48468	cell development	14 out of 1132 genes, 1.2%	RIM13 C4_00190W_A SPR3 CMD1 SPS20 MDS3 TPS1 AQY1 HSE1 C1_13690C_A VPS27 QDR1 SEC8 CSK1	Candida albicans
45333	cellular respiration	13 out of 1132 genes, 1.1%	QCR2 RIP1 CYT1 MAM33 NUE1 RTG1 LSC2 C5_00850C_A MNE1 KGD2 C1_08690W_A TAZ1 ALG6	Candida albicans
747	conjugation with cellular fusion	12 out of 1132 genes, 1.1%	RBP1 C7_00410C_A VPS22 RSR1 PTP2 CAG1 C5_01890W_A CMD1 C4_01950W_A HST7 CR_01180W_A C1_14060W_A	Candida albicans
70783	growth of unicellular organism as a thread of attached cells	9 out of 1132 genes, 0.8%	DFG10 RIM20 RAP1 ECM22 C1_13270W_A MDS3 NCS2 AFT2 HST7	Candida albicans
7155	cell adhesion	8 out of 1132 genes, 0.7%	ALS4 RAP1 MNT2 CHS7 NOT5 AFT2 AAH1 RHR2	Candida albicans
7114	cell budding	8 out of 1132 genes, 0.7%	C7_00410C_A RSR1 BNI1 CMD1 MOB2 VPS51 NAP1 RAX2	Candida albicans
9410	response to xenobiotic stimulus	7 out of 1132 genes, 0.6%	C7_03850W_A C4_06210C_A CR_08590W_A C6_01920C_A C4_05630W_A PDR16 GLN4	Candida albicans
7124	pseudohyphal growth	6 out of 1132 genes, 0.5%	DFG10 RAP1 C1_13270W_A MDS3 NCS2 HST7	Candida albicans
6766	vitamin metabolic process	6 out of 1132 genes, 0.5%	RKI1 VHR1 BIO2 RIB7 PNC1 C5_03840W_A	Candida albicans
32196	transposition	0 out of 1132 genes, 0%	none
other	other	89 out of 1132 genes, 7.9%	C7_04210C_A C4_05380C_A C2_10060C_A C2_00390C_A C5_00750C_A ARO10 C1_02220C_A C1_13790C_A C2_00810C_A CR_07230W_A C1_10690W_A CR_00990W_A CR_00130C_A ARO1 CPY1 C7_00760C_A IPP1 PHA2 GOR1 MET10 C2_00700W_A C2_06430C_A HEM15 C6_03950C_A C2_07220W_A PSA2 C4_00580W_A HEM4 LYS4 CR_03640C_A CPA1 C3_00640W_A EGD2 HNT1 GUK1 MAS2 CDC21 C2_03900C_A C4_01510W_A APT1 PRO2 CR_02800C_A C6_02030C_A HPT1 PHM5 CR…	Candida albicans
not_yet_annotated	not_yet_annotated	1 out of 1132 genes, 0.1%	C2_06450C_A	Candida albicans
