# Supplementary material for: Echinocandin Adaptation in Candida albicans Is Accompanied by Altered Chromatin Accessibility at Gene Promoters and by Cell Wall Remodeling
Source: J Fungi (Basel). 2025 Feb 1;11(2):110. doi: 10.3390/jof11020110 (PMC11856910; doi:10.3390/jof11020110)
Supplement: Supplementary file 1 [file jof-11-00110-s001.zip › Table S9.xlsx]

## Sheet: goTermMapperResult.30817
Table S9. GO slim mapper of shared genes in Cluster 3 in both adapted mutants
GOID	GO term	Frequency	Gene(s)	Organism
8150	biological_process	210 out of 801 genes, 26.2%	ECS2 C7_02370W_A NIF3 C4_05730W_A CR_05200C_A HYR3 RSN1 C6_03600C_A PGA32 C6_02620C_A C2_02550C_A C2_01420C_A C1_11670W_A C1_11430W_A C1_03660W_A C3_05750C_A C1_10980W_A TIF33 C7_01050W_A C3_01970C_A C1_08440C_A C1_09310C_A CR_07120C_A C1_13240W_A C2_06990W_A PEX22 C1_01490W_A C5_01530C_A C4_04400C_A C1_11680C_A SRD1 C4_04190C_A CR_10530W_A C6_01620W_A C5_00780C_A C3_06260C_A C1_13600W_A C1_01630…	Candida albicans
50789	regulation of biological process	182 out of 801 genes, 22.7%	PPR11 CDC28 C3_06150W_A SKY1 STE50 UTP5 POP2 PCL1 C6_04100W_A RAV2 C1_06540C_A DNA2 DEF1 C5_02620C_A KAR9 C5_00790C_A C6_04060W_A SPA2 C3_06560W_A SAK1 ECS3 UBR1 C1_04780C_A RPD3 STE11 C4_02720C_A PLD1 TRA1 HEM1 VPS34 MED14 HPC2 C2_10050W_A RIM101 ZCF8 HOF1 PIN4 VPS11 BEM2 HCM1 HGT1 RAD50 ERG1 DOT6 C2_08020C_A ORC4 CKB1 IRE1 RHO3 NRM1 CR_03240C_A HOG1 MIG1 RXT3 C1_11370C_A MHP1 SET1 FKH2 C3_05250…	Candida albicans
6810	transport	144 out of 801 genes, 18%	CDC28 CR_06520C_A KAR9 SUL2 C2_09280C_A C3_06560W_A ARL1 C7_03590C_A OPT1 ECS3 CR_06790C_A C7_01510W_A MIA40 C1_01750W_A MUP1 CR_05480W_A TEF2 QDR3 JEN2 C4_00820W_A VPS34 ENA2 C2_10050W_A C5_04150C_A CR_09110C_A VCX1 EMP70 C2_09510C_A DAL5 PIL1 HGT12 MYO1 MGM1 GAP1 HOF1 VPS11 CUP5 HGT1 C5_00840W_A TOM1 SFC1 CR_03240C_A C2_01310W_A C4_06130W_A C1_11770C_A GIT2 ARR3 CDC10 FCY21 PTR2 REI1 C1_07210C_…	Candida albicans
6950	response to stress	121 out of 801 genes, 15.1%	CDC28 FGR29 SKY1 STE50 POP2 PCL1 C4_06430C_A YCP4 RAV2 DNA2 ARL1 FGR46 ECS3 UBR1 YHB1 STE11 MCM2 PLD1 FDH3 TRA1 GPI7 VPS34 MDJ1 RIM101 SOD4 RPO21 PIL1 HGT12 HOF1 PIN4 CAT1 HCM1 ERG13 HGT1 RAD50 ERG1 NTH1 CKB1 IRE1 STE13 HOG1 C1_11370C_A MHP1 OLE1 FKH2 C6_00640C_A ALO1 CR_09750C_A SMC3 GPX1 RAD23 SYS3 ULP2 CR_10000C_A FTR1 HMX1 ECO1 UBC13 ECM33 C2_08100W_A SLP3 RAS2 REV3 OPY2 RIM9 SWR1 SWC4 ARP4 M…	Candida albicans
6996	organelle organization	116 out of 801 genes, 14.5%	CDC28 SKY1 CR_06520C_A PCL1 C6_04100W_A DNA2 C1_11880W_A KAR9 C4_03460C_A C6_04060W_A SPA2 ARL1 ROT1 MRP7 C5_01490C_A FAV1 C1_04200C_A C4_02720C_A MCM2 C5_04620C_A TEF2 C2_07110C_A VPS34 C5_04150C_A MDJ1 C1_07470C_A MYO1 MGM1 MIF2 COX17 HOF1 VPS11 BEM2 HCM1 CUP5 RAD50 DOT6 TOM1 RHO3 DCC1 C4_06130W_A C1_11370C_A CDC10 SET1 OLE1 C3_04800C_A C2_06950C_A C6_02630C_A SMC3 C3_06610W_A NUF2 YST1 ERG11 T…	Candida albicans
30447	filamentous growth	95 out of 801 genes, 11.9%	CDC28 FGR29 STE50 POP2 PCL1 RAV2 DEF1 SPA2 ARL1 FGR46 FGR43 SAK1 UBR1 YHB1 STE11 PLD1 TRA1 GPI7 VPS34 HPC2 RIM101 DBR1 RPO21 EMP70 HGT12 ZCF8 GAP1 PIN4 VPS11 CAT1 ERG13 CUP5 HGT1 ERG1 CKB1 IRE1 RHO3 STE13 HOG1 KRE9 CDC10 MHP1 SET1 OLE1 FKH2 SNU13 ALO1 C4_02150C_A ECM33 SEP7 RAS2 RIM9 MNS1 KIS1 BRE1 CRZ1 ESC4 KEM1 GCN5 ADA2 RIM111 FET34 CKA2 ZRC1 SLN1 CDC42 SNF2 DHH1 VAC8 UTR2 HSL1 C3_00790W_A RFX…	Candida albicans
16070	RNA metabolic process	79 out of 801 genes, 9.9%	CDC28 C3_06150W_A SKY1 UTP5 POP2 C1_06540C_A C5_02620C_A C5_00790C_A ECS3 CR_10470C_A SSZ1 HPC2 C7_01030C_A CR_03110W_A CBR1 DBR1 RPO21 NOP4 C1_01150C_A TOM1 IRE1 CR_03240C_A FYV5 FKH2 SNU13 C2_03000C_A C6_00640C_A ARO80 YST1 C4_04510W_A C7_00600C_A KTI12 MED17 C5_01430C_A LAS1 RPO26 C4_04520W_A YPT1 C4_05230C_A RPS26A RPB7 CR_02890C_A CR_02420W_A C1_04530C_A C3_05140C_A BRE1 C2_09500W_A KEM1 GCN…	Candida albicans
42221	response to chemical	73 out of 801 genes, 9.1%	SKY1 STE50 POP2 PCL1 C4_06430C_A YCP4 AOX2 C7_03590C_A ECS3 UBR1 YHB1 STE11 C1_01750W_A PLD1 FDH3 QDR3 VPS34 RIM101 SOD4 HGT12 HOF1 CAT1 HCM1 RAD50 ERG1 NTH1 NRM1 HOG1 MIG1 KRE9 FCY21 ALO1 SEF2 C4_02150C_A ZCF20 C2_02220C_A HMX1 MET4 C1_11860W_A C2_08100W_A SLP3 OPY2 RPO26 RIM9 FAR1 RPB7 MNS1 CRZ1 ADA2 YDJ1 CNT PDI1 FET34 CKA2 ZRC1 SLN1 CDC42 GPX3 UGA3 HIS5 NUP84 C2_04490W_A C3_05320W_A RFX2 CCC1…	Candida albicans
7049	cell cycle	70 out of 801 genes, 8.7%	CDC28 DNA2 KAR9 C4_03460C_A SPA2 CR_02390W_A C1_04200C_A MCM2 PLD1 QDR3 C2_07110C_A VPS34 RIM101 MYO1 MIF2 HOF1 PIN4 BEM2 HCM1 RAD50 NTH1 C2_08020C_A ORC4 TOM1 DCC1 RAX1 CDC10 SET1 REI1 SMC3 NUF2 ULP2 TPD3 PTK2 C1_05800C_A ECO1 C2_05900W_A C1_11860W_A SEP7 KIP1 RIM9 C4_05230C_A C2_01650W_A BRE1 C1_09840C_A CRZ1 ESC4 BUB1 MSO1 C1_03360W_A C1_13290W_A CR_01790C_A C7_01070C_A IML3 CDC54 SNF2 IQG1 HS…	Candida albicans
36211	protein modification process	59 out of 801 genes, 7.4%	CDC28 SKY1 C6_04060W_A ROT1 SAK1 UBR1 C1_04780C_A C3_02210C_A STE11 C5_01590W_A VPS34 C2_10050W_A MNN14 C1_07640C_A CKB1 TOM1 IRE1 HOG1 CWH8 C2_04360W_A CR_09750C_A RAD23 ULP2 C4_02150C_A MNN23 PTK2 ECO1 C2_05900W_A UBC13 C4_00500W_A C3_05550C_A C2_08270C_A CR_09310W_A MNS1 BRE1 C4_01720C_A BUB1 RIM111 PDI1 C6_04290W_A LTP1 C1_00810W_A CKA2 GPX3 HSL1 C3_00790W_A C4_04500C_A RIM15 C5_05020C_A SIZ1…	Candida albicans
44419	biological process involved in interspecies interaction between organisms	56 out of 801 genes, 7%	DUR1,2 POP2 YCP4 DEF1 SPA2 CSP37 YHB1 PLD1 FDH3 GPI7 VPS34 RIM101 SOD4 HWP1 VPS11 CAT1 LIP8 FOX2 HOG1 MIG1 CDC10 SET1 ZCF21 ALO1 PHO100 RAD23 FTR1 ECM33 MIT1 TDH3 KEM1 GCN5 ADA2 FET34 CKA2 CDC42 MSB1 UGA3 SNF2 UTR2 HSL1 RFX2 PGA1 CHT2 SSD1 PMC1 CHK1 RAS1 BMH1 RBT1 FLO8 SAP155 VPS15 SCH9 ZCF29 SAP4	Candida albicans
6412	translation	55 out of 801 genes, 6.9%	tT(UGU)1 C1_11880W_A tT(AGU)1 C6_04060W_A tL(AAG)1 MRP7 SSZ1 MTG1 TEF2 CR_03110W_A C1_07470C_A tS(UGA)3 tD(GUC)2 tP(UGG)1 tE(UUC)1 tE(CUC)1 tW(CCA)1 tL(UAA)5 C3_06240C_A tA(AGC)5 C1_02430C_A tL(CAA)3 tE(UUC)6 YST1 tA(AGC)2 tA(UGC)2 tT(AGU)4 tA(UGC)1 RPP2B tD(GUC)4 tI(AAU)2 tS(AGA)3 RPS26A RPL15A MRPL40 KEM1 RPM2 tM(CAU)4 SUI2 GCD7 tT(CGU)1 C2_01030W_A tT(UGU)2 tD(GUC)3 C2_04490W_A tN(GUU)2 CR_084…	Candida albicans
6259	DNA metabolic process	51 out of 801 genes, 6.4%	CDC28 DNA2 C4_03460C_A ECS3 MCM2 TRA1 ORF298 RPO21 C1_07470C_A HOF1 RAD50 ORC4 DCC1 C1_11370C_A SET1 RNR3 C6_00640C_A SMC3 RAD23 CR_10000C_A C1_05800C_A ECO1 C2_05900W_A UBC13 REV3 SWR1 SWC4 C4_05230C_A C2_01650W_A ARP4 BRE1 CR_05010W_A ESC4 C4_01720C_A ADA2 C1_03360W_A RAD2 CR_01790C_A C7_01070C_A CDC54 CR_05370W_A SNF2 NUP84 C4_03170W_A C3_04040W_A RTS1 BMH1 C2_03550C_A C3_01210C_A ACT1 C4_0046…	Candida albicans
7165	signal transduction	43 out of 801 genes, 5.4%	CDC28 STE50 DNA2 KAR9 ECS3 STE11 PLD1 RIM101 PIN4 BEM2 RAD50 IRE1 RHO3 HOG1 C1_11370C_A C3_05250C_A C4_02150C_A TPD3 C1_11860W_A RAS2 OPY2 FAR1 CR_06090W_A KIS1 BRE1 CRZ1 BUB1 RIM111 SPT20 CKA2 SLN1 CDC42 HSL1 C3_05320W_A RIM15 CHK1 RAS1 RTS1 BMH1 PSP2 SCH9 C6_04120C_A TCO89	Candida albicans
6629	lipid metabolic process	42 out of 801 genes, 5.2%	C6_04100W_A GDE1 ERG7 ERG6 PLD1 GPI7 VPS34 GPI1 C1_08860C_A LIP8 ERG13 ERG1 FOX2 C2_01660C_A HOG1 CEM1 OLE1 CWH8 C1_09980C_A PLB2 C5_03460C_A EHT1 CAT2 ERG11 CYB5 URA7 C1_04280C_A MIT1 CRC1 C1_02240W_A EBP1 C1_05160C_A KSR1 FAT1 C3_05300C_A GPX3 LIP6 C6_03430C_A CCC1 FLO8 AUR1 BMT5	Candida albicans
19725	cellular homeostasis	40 out of 801 genes, 5%	SKY1 DUR1,2 RAV2 C1_11880W_A OPT1 FDH3 QDR3 CFL2 C2_10050W_A RIM101 VCX1 EMP70 GAP1 C6_03800C_A PFK1 CUP5 COX11 HOG1 C4_02150C_A FRP3 ZCF20 PTK2 FTR1 HMX1 UBC13 C4_00500W_A PGA10 PFK2 FET34 PMA1 ISU1 ZRC1 UGA3 PHO80 C2_04490W_A GDH3 PMC1 CCC1 RAS1 MTM1	Candida albicans
16192	vesicle-mediated transport	36 out of 801 genes, 4.5%	CDC28 CR_06520C_A ARL1 VPS34 C5_04150C_A EMP70 PIL1 HOF1 VPS11 CUP5 CR_03240C_A C2_01310W_A C1_11770C_A C6_02630C_A NUF2 ERV29 SYS3 SLY41 SFT2 CEX1 PGA10 C2_08270C_A C7_02350C_A YPT1 GEA2 C6_03180C_A C7_00810W_A MSO1 C3_00610W_A C1_00660C_A ECM21 C2_04850C_A C4_03560W_A CR_03600C_A VPS15 ACT1	Candida albicans
7010	cytoskeleton organization	29 out of 801 genes, 3.6%	CDC28 PCL1 KAR9 SPA2 ROT1 C4_02720C_A TEF2 MYO1 MIF2 HOF1 BEM2 HCM1 RHO3 C4_06130W_A CDC10 C3_06610W_A NUF2 TPD3 SEP7 KIP1 CR_06090W_A GEA2 C7_00810W_A CDC42 IQG1 C3_00790W_A C2_04850C_A RTS1 ACT1	Candida albicans
42254	ribosome biogenesis	27 out of 801 genes, 3.4%	UTP5 C1_06540C_A CR_10470C_A SSZ1 C7_01030C_A NOP4 TOM1 CR_03240C_A FYV5 REI1 SNU13 C2_03000C_A YST1 SDA1 LAS1 C4_05230C_A RPS26A CR_02420W_A KEM1 C2_04120C_A NMD3 CRM1 C1_10970W_A C3_02350W_A C5_04840C_A DBP3 ECM1	Candida albicans
30163	protein catabolic process	26 out of 801 genes, 3.2%	CDC28 C4_06430C_A C6_04060W_A C3_06560W_A ECS3 UBR1 MDJ1 PRE2 VPS11 TOM1 CR_09750C_A RAD23 C4_02150C_A C4_00500W_A MNS1 C1_09840C_A C4_01720C_A YDJ1 PDI1 UBC8 FAT1 HSL1 C7_03860W_A C6_04050W_A UBP8 SAP4	Candida albicans
5975	carbohydrate metabolic process	22 out of 801 genes, 2.7%	PFK1 SCW4 NTH1 FOX2 KRE9 GPD2 MNN23 PYC2 C3_02140C_A MNS1 TDH3 PFK2 PGA56 MDH1 UTR2 C3_00790W_A CHT2 GCA2 SGA1 UGP1 TCO89 SCW11	Candida albicans
42710	biofilm formation	22 out of 801 genes, 2.7%	DEF1 SAK1 ERG6 QDR3 HWP1 ZCF8 CKB1 IRE1 CAT2 TRY4 ECM33 MET4 PGA10 KEM1 ADA2 PGA1 GCA2 ZCF31 C3_06700C_A CHK1 RAS1 FLO8	Candida albicans
71555	cell wall organization	19 out of 801 genes, 2.4%	RBR2 QDR3 HWP1 IRE1 HOG1 KRE9 CDC10 MHP1 ECM33 PIR1 CR_06090W_A GCN5 ADA2 C1_13290W_A UTR2 PGA1 RBT1 ACT1 TCO89	Candida albicans
6091	generation of precursor metabolites and energy	17 out of 801 genes, 2.1%	AOX2 COX4 PFK1 COX11 CAT2 SDH12 C6_02740W_A TDH3 FUM11 PFK2 MDH1 C3_06700C_A ZCF2 SGA1 UCF1 UGP1 COR1	Candida albicans
48468	cell development	16 out of 801 genes, 2%	PLD1 QDR3 VPS34 RIM101 VPS11 NTH1 HOG1 CDC10 SET1 OLE1 RIM9 MSO1 C1_13290W_A BMH1 SCH9 ACT1	Candida albicans
30448	hyphal growth	15 out of 801 genes, 1.9%	CDC28 SPA2 HPC2 RHO3 CDC10 SEP7 MNS1 BRE1 CRZ1 CDC42 VAC8 SAP155 ACT1 AIP5 UBP8	Candida albicans
70783	growth of unicellular organism as a thread of attached cells	14 out of 801 genes, 1.7%	SPA2 STE11 DBR1 EMP70 CDC10 C4_02150C_A KIS1 CDC42 DHH1 UTR2 HSL1 C3_00790W_A BMH1 DNF3	Candida albicans
910	cytokinesis	13 out of 801 genes, 1.6%	SPA2 MYO1 HOF1 C2_08020C_A RAX1 CDC10 TPD3 SEP7 CRZ1 IQG1 C3_00790W_A RTS1 ACT1	Candida albicans
45333	cellular respiration	11 out of 801 genes, 1.4%	AOX2 COX4 COX11 CAT2 SDH12 C6_02740W_A FUM11 MDH1 C3_06700C_A ZCF2 COR1	Candida albicans
6457	protein folding	11 out of 801 genes, 1.4%	ROT1 MIA40 SSZ1 MDJ1 C3_05550C_A ERO1 YDJ1 PDI1 CCT6 C4_02240C_A C6_01460C_A	Candida albicans
7124	pseudohyphal growth	10 out of 801 genes, 1.2%	SPA2 STE11 DBR1 EMP70 C4_02150C_A DHH1 HSL1 C3_00790W_A BMH1 DNF3	Candida albicans
7155	cell adhesion	9 out of 801 genes, 1.1%	DEF1 HWP1 KIS1 TDH3 ADA2 MSB1 PGA1 RAS1 C4_02260C_A	Candida albicans
6997	nucleus organization	9 out of 801 genes, 1.1%	FAV1 C1_04200C_A DOT6 TOM1 C1_02240W_A ADA2 C4_01300W_A CDC42 NUP84	Candida albicans
7114	cell budding	8 out of 801 genes, 1%	SPA2 ROT1 C2_08020C_A RAX1 REI1 CRZ1 CDC42 C3_00790W_A	Candida albicans
747	conjugation with cellular fusion	6 out of 801 genes, 0.7%	FAV1 STE11 PLD1 CDC42 C7_03860W_A RAS1	Candida albicans
9410	response to xenobiotic stimulus	4 out of 801 genes, 0.5%	SKY1 POP2 RPO26 RPB7	Candida albicans
6766	vitamin metabolic process	3 out of 801 genes, 0.4%	C2_02700C_A THI13 RIB1	Candida albicans
32196	transposition	1 out of 801 genes, 0.1%	DBR1	Candida albicans
other	other	41 out of 801 genes, 5.1%	C4_01090C_A C2_09620W_A C6_02480W_A HEM14 ADE8 C5_05000C_A PRC2 C4_05400C_A RPS10 HQD2 C2_01860C_A IDP2 GPI8 CR_05440W_A C3_04920C_A EFR3 C1_02100W_A C3_01510W_A SER2 STR2 ARG1 PMP1 C5_03370C_A CR_06100C_A C4_04270W_A C1_10540C_A CAB3 ABC1 C5_04720C_A CDG1 C2_07140W_A ACH1 C1_11150W_A NIT2 GLY1 PHO88 C2_09860C_A LYS22 ILV2 CHS8 TES15	Candida albicans
not_yet_annotated	not_yet_annotated	1 out of 801 genes, 0.1%	C6_04200C_A	Candida albicans
